# Supplementary material for: Dynamic carbon flux network of a diverse marine microbial community
Source: ISME Commun. 2021 Sep 25;1:50. doi: 10.1038/s43705-021-00055-7 (PMC9723560; doi:10.1038/s43705-021-00055-7)
Supplement: Supplementary file 4 — Dataset S1 [file 43705_2021_55_MOESM4_ESM.zip]

Archive with 28 entries (28 files):
- Dataset_S1_Instantaneous_2009_0.xlsx
- Dataset_S1_Instantaneous_2009_14.xlsx
- Dataset_S1_Instantaneous_2009_21.xlsx
- Dataset_S1_Instantaneous_2009_28.xlsx
- Dataset_S1_Instantaneous_2009_35.xlsx
- Dataset_S1_Instantaneous_2009_7.xlsx
- Dataset_S1_Instantaneous_2010_0.xlsx
- Dataset_S1_Instantaneous_2010_14.xlsx
- Dataset_S1_Instantaneous_2010_21.xlsx
- Dataset_S1_Instantaneous_2010_28.xlsx
- Dataset_S1_Instantaneous_2010_35.xlsx
- Dataset_S1_Instantaneous_2010_7.xlsx
- Dataset_S1_Instantaneous_2011_0.xlsx
- Dataset_S1_Instantaneous_2011_14.xlsx
- Dataset_S1_Instantaneous_2011_21.xlsx
- Dataset_S1_Instantaneous_2011_28.xlsx
- Dataset_S1_Instantaneous_2011_35.xlsx
- Dataset_S1_Instantaneous_2011_7.xlsx
- Dataset_S1_Instantaneous_2012_0.xlsx
- Dataset_S1_Instantaneous_2012_14.xlsx
- Dataset_S1_Instantaneous_2012_21.xlsx
- Dataset_S1_Instantaneous_2012_28.xlsx
- Dataset_S1_Instantaneous_2012_35.xlsx
- Dataset_S1_Instantaneous_2012_7.xlsx
- Dataset_S1_Integrated_2009.xlsx
- Dataset_S1_Integrated_2010.xlsx
- Dataset_S1_Integrated_2011.xlsx
- Dataset_S1_Integrated_2012.xlsx
