# Supplementary material for: Dynamic carbon flux network of a diverse marine microbial community
Source: ISME Commun. 2021 Sep 25;1:50. doi: 10.1038/s43705-021-00055-7 (PMC9723560; doi:10.1038/s43705-021-00055-7)
Supplement: Supplementary file 4 — Dataset S1 [file 43705_2021_55_MOESM4_ESM.zip › Dataset_S1_Instantaneous_2009_0.xlsx]

## Sheet: sum
1	2	3	4	5	6	7	8	9	10	11	12	13	14	15	16	17	18	19	20	21	22	23	24	25	26	27	28	29	30	31	32	33	34	35	36	37	38	39	40	41	42	43	44	45	46	47	48	49	50
	Sum =	15.7065	-24.312	120	0.356839	-42.8284	120	0.10475	-45.3104	120	0.461588	-38.797	120			120			120			Sum =	11.0982	-27.0735	738	0.356839	-100.3	741	0.0122462	-206.422	741	0.0552435	#NUM!	686	0.424328	-93.2035	741	0.377734	-86.9888	741	0.401031	-82.0424	741			741			741
	Ave =	1.0471	-1.6208		0.0237892	-2.85522		0.00698331	-3.0207		0.0307726	-2.58647		12.9366	0.965672		0.145149	-0.965672				Ave =	0.292058	-0.712461		0.00939049	-2.63948		0.000322268	-5.43215		0.00145378	#NUM!		0.0111665	-2.45272		0.00994037	-2.28918		0.0105535	-2.15901		37.5507	1.44655		0.0464463	-1.44655
		umolC/L			umolC/L/d			umolC/L/d			umolC/L/d			d			1/d						umolC/L			umolC/L/d			umolC/L/d			umolC/L/d			umolC/L/d			umolC/L/d			umolC/L/d			d			1/d
		Conc	log	rank	Xa>d	log	rank	Xa>p	log	rank	Xa>d+p	log	rank	Turnover	log	rank	Rate	log	rank				Conc	log	rank	Xa>d	log	rank	Xp>d	log	rank	Xb>d	log	rank	Xa+p+b>d	log	rank	Xd>b	log	rank	Xexch	log	rank	Turnover	log	rank	Rate	log	rank
11	gre	0.09056	-1.04306	4	0.0174871	-1.75728	3	0.0053163	-2.27439	4	0.0228034	-1.642	3	3.97134	0.598937	12	0.251804	-0.598937	4	gre	161	d01	0.441	-0.355561	7	0.00143507	-2.84313	24	1.122e-07	-6.95001	31	0.000133804	-3.87353	12	0.00156898	-2.80438	26	0.0177042	-1.75192	4	0.00963658	-2.01608	14	45.7631	1.66052	14	0.0218517	-1.66052	25
12	mhe	0.009629	-2.01642	11	0.000299922	-3.52299	11	0.000278064	-3.55586	11	0.000577986	-3.23808	11	16.6596	1.22166	4	0.0600255	-1.22166	12	mhe	162	ar2	0.04163	-1.38059	37	0.00720769	-2.1422	12	0.0007001	-3.15484	7	0.000204792	-3.68869	10	0.00811258	-2.09084	14	0.00408363	-2.38895	22	0.00609811	-2.2148	26	6.82671	0.834211	38	0.146484	-0.834211	1
13	cde	0.07051	-1.15175	5	0.00465667	-2.33192	5	0.00128331	-2.89167	9	0.00593998	-2.22622	6	11.8704	1.07447	7	0.0842431	-1.07447	9	cde	163	fu2	0.4339	-0.36261	17	0.0206252	-1.6856	4	0.0001508	-3.8216	10	0.0108748	-1.96358	1	0.0316508	-1.49962	3	0.00711178	-2.14802	19	0.0193813	-1.71262	4	22.3876	1.35001	22	0.0446677	-1.35001	17
14	cmi	0.1619	-0.790753	3	0.00632122	-2.1992	4	0.00165331	-2.78165	7	0.00797452	-2.0983	5	20.3022	1.30754	3	0.0492559	-1.30754	13	cmi	164	ga2	0.3637	-0.439257	18	0.0109989	-1.95865	9	0.0007487	-3.12569	6	0.0105675	-1.97603	2	0.0223151	-1.6514	4	0.0114703	-1.94043	18	0.0168927	-1.7723	6	21.53	1.33304	25	0.0464468	-1.33304	14
15	rst	10.52	1.02202	1	0.203425	-0.691595	1	0.0451408	-1.34543	1	0.248566	-0.604558	1	42.3227	1.62657	1	0.023628	-1.62657	15	rst	165	gl2	0.8769	-0.0570499	1	0.129893	-0.886413	1	1.357e-05	-4.86742	15	2.14336e-05	-4.66891	27	0.129928	-0.886296	1	0.00629757	-2.20083	20	0.068113	-1.16677	1	12.8742	1.10972	32	0.0776748	-1.10972	7
16	tno	4.732	0.675045	2	0.115563	-0.93718	2	0.0348027	-1.45839	2	0.150366	-0.82285	2	31.4699	1.49789	2	0.0317764	-1.49789	14	tno	166	ma2	0.1911	-0.718739	22	0.0114303	-1.94194	8	4.736e-07	-6.32459	20	0.00366294	-2.43617	7	0.0150938	-1.8212	8	0.00307329	-2.5124	25	0.00908352	-2.04175	19	21.0381	1.32301	26	0.0475328	-1.32301	13
17	dix	0.001284	-2.89143	13	0.000173112	-3.76167	13	0.000261687	-3.58222	12	0.000434799	-3.36171	12	2.95309	0.470276	15	0.338629	-0.470276	1	dix	167	rh2	0.1304	-0.884722	24	0.014715	-1.83224	7	1.935e-05	-4.71332	14	0.0019483	-2.71034	8	0.0166826	-1.77774	7	0.00354137	-2.45083	24	0.010112	-1.99516	11	12.8956	1.11044	31	0.077546	-1.11044	8
18	dip	0.01458	-1.83624	9	0.000389647	-3.40933	10	0.000980335	-3.00863	10	0.00136998	-2.86329	10	10.6425	1.02704	8	0.0939631	-1.02704	8	dip	168	ga3	0.2876	-0.541211	20	0.0151257	-1.82028	5	2.164e-07	-6.66474	23	0.00601351	-2.22087	4	0.0211394	-1.67491	5	0.00374768	-2.42624	23	0.0124436	-1.90506	8	23.1124	1.36384	20	0.0432669	-1.36384	19
19	din	0.0178	-1.74958	7	0.00177547	-2.75069	8	0.00271701	-2.56591	5	0.00449248	-2.34751	7	3.96218	0.597934	13	0.252386	-0.597934	3	din	169	gl3	0.04227	-1.37397	36	0.00169318	-2.7713	21	0.0009975	-3.00109	5	0.00126516	-2.89785	9	0.00395583	-2.40276	22	0.00199404	-2.70027	29	0.00297494	-2.52652	33	14.2087	1.15255	30	0.0703795	-1.15255	9
20	dxf	0.05268	-1.27835	6	0.00261346	-2.58278	7	0.00904414	-2.04363	3	0.0116576	-1.93339	4	4.51894	0.655037	11	0.221291	-0.655037	5	dxf	170	gc2	0.3107	-0.507659	19	0.0149363	-1.82576	6	4.81e-08	-7.31785	38	8.34282e-05	-4.07869	15	0.0150198	-1.82334	9	0.0160967	-1.79326	16	0.0155582	-1.80804	7	19.9701	1.30038	28	0.0500748	-1.30038	11
21	cha	0.005407	-2.26704	12	0.00020145	-3.69583	12	0.00015443	-3.81127	13	0.00035588	-3.4487	13	15.1933	1.18165	6	0.0658184	-1.18165	10	cha	171	mu2	0.1076	-0.968188	27	0.000134223	-3.87217	37	6.305e-06	-5.20031	16	0.00948154	-2.02312	3	0.00962206	-2.01673	11	0.0123038	-1.90996	17	0.0109629	-1.96007	9	9.81489	0.991885	34	0.101886	-0.991885	5
22	sif	0.0001631	-3.78755	15	1.61273e-05	-4.79244	14	1.26451e-05	-4.89808	14	2.87724e-05	-4.54102	14	5.66863	0.753478	9	0.176409	-0.753478	7	sif	172	ga4	0.04802	-1.31858	33	0.00299821	-2.52314	19	3.26e-06	-5.48678	17	0.00590916	-2.22847	5	0.00891063	-2.05009	12	0.00257932	-2.58849	26	0.00574498	-2.24071	27	8.35861	0.922134	37	0.119637	-0.922134	2
24	pha	0.01655	-1.7812	8	0.00301446	-2.52079	6	0.00131297	-2.88175	8	0.00432743	-2.36377	8	3.82444	0.582568	14	0.261476	-0.582568	2	pha	173	gl4	0.1114	-0.953115	26	5.92617e-05	-4.22723	38	8.655e-08	-7.06273	36	0.00413573	-2.38345	6	0.00419507	-2.37726	21	0.00257814	-2.58869	27	0.00338661	-2.47024	32	32.8943	1.51712	18	0.0304004	-1.51712	21
25	coc	0.0002916	-3.53521	14	1.50608e-05	-4.82215	15	3.43483e-06	-5.4641	15	1.84956e-05	-4.73293	15	15.7659	1.19772	5	0.063428	-1.19772	11	coc	174	chi	0.04252	-1.37141	35	0.00846616	-2.07231	10	1.31e-06	-5.88273	19	0	#NUM!	28	0.00846747	-2.07225	13	0.0011955	-2.92245	32	0.00483149	-2.31592	28	8.80061	0.944513	36	0.113629	-0.944513	3
26	ph1	0.01317	-1.88041	10	0.000886149	-3.05249	9	0.00178863	-2.74748	6	0.00267478	-2.57271	9	4.92377	0.692297	10	0.203097	-0.692297	6	ph1	175	glo	0.0744	-1.12843	30	0.00813228	-2.08979	11	0.003659	-2.43664	1	0	#NUM!	28	0.0117913	-1.92844	10	0.00100014	-2.99994	34	0.00639571	-2.19411	25	11.6328	1.06568	33	0.0859639	-1.06568	6
																					176	chr	0.2697	-0.569119	21	0.0496655	-1.30395	2	0.001151	-2.93892	4	0	#NUM!	28	0.0508165	-1.294	2	0.005216	-2.28266	21	0.0280163	-1.55259	2	9.62655	0.983471	35	0.103879	-0.983471	4
																					177	fcs	0.07476	-1.12633	29	0.00406565	-2.39087	18	0.002238	-2.65014	2	0	#NUM!	28	0.00630365	-2.20041	16	0.000966444	-3.01482	36	0.00363505	-2.43949	31	20.5664	1.31316	27	0.0486229	-1.31316	12
																					178	gly	0.181	-0.742321	23	0.0003166	-3.49949	32	0.0001721	-3.76422	9	0	#NUM!	28	0.0004887	-3.31096	32	0.00242962	-2.61446	28	0.00145916	-2.8359	36	124.044	2.09357	2	0.00806167	-2.09357	37
																					179	xyl	0.04383	-1.35823	34	0.00443608	-2.353	15	2.728e-05	-4.56416	13	0	#NUM!	28	0.00446336	-2.35034	19	0.00104831	-2.97951	33	0.00275583	-2.55975	35	15.9044	1.20152	29	0.0628755	-1.20152	10
																					180	cel	0.1146	-0.940815	25	0.00552663	-2.25754	13	0.0002948	-3.53047	8	0	#NUM!	28	0.00582143	-2.23497	17	0.00148277	-2.82893	31	0.0036521	-2.43746	30	31.3792	1.49664	19	0.0318682	-1.49664	20
																					181	man	0.08453	-1.07299	28	0.00443589	-2.35302	16	0.001876	-2.72677	3	0	#NUM!	28	0.00631189	-2.19984	15	0.00153954	-2.81261	30	0.00392571	-2.40608	29	21.5324	1.33309	24	0.0464417	-1.33309	15
																					182	rhm	0.01222	-1.91293	38	0.000280671	-3.5518	34	7.543e-05	-4.12246	12	0	#NUM!	28	0.000356101	-3.44843	36	9.83206e-05	-4.00736	38	0.000227211	-3.64357	38	53.7827	1.73064	3	0.0185933	-1.73064	36
																					183	d02	0.4435	-0.353106	6	0.00155087	-2.80943	23	2.395e-07	-6.62069	22	6.30623e-05	-4.20023	19	0.00161417	-2.79205	25	0.0174031	-1.75937	10	0.00950863	-2.02188	15	46.6418	1.66878	13	0.02144	-1.66878	26
																					184	sta	0.06643	-1.17764	31	0.0049618	-2.30436	14	1.573e-06	-5.80327	18	0	#NUM!	28	0.00496337	-2.30422	18	0.000983841	-3.00707	35	0.00297361	-2.52672	34	22.3399	1.34908	23	0.044763	-1.34908	16
																					185	pec	0.06239	-1.20489	32	0.000364843	-3.43789	31	0.0001072	-3.96981	11	0	#NUM!	28	0.000472043	-3.32602	33	0.000109816	-3.95933	37	0.000290929	-3.53621	37	214.451	2.33133	1	0.00466308	-2.33133	38
																					186	d03	0.4448	-0.351835	5	0.000306048	-3.51421	33	1.116e-07	-6.95234	33	3.15362e-05	-4.50119	26	0.000337696	-3.47147	37	0.0171683	-1.76527	15	0.00875301	-2.05784	24	50.8168	1.70601	4	0.0196785	-1.70601	35
																					187	d04	0.4374	-0.359121	12	0.000428493	-3.36806	30	1.514e-07	-6.81987	25	4.03829e-05	-4.3938	24	0.000469028	-3.3288	34	0.017396	-1.75955	11	0.00893253	-2.04903	21	48.9671	1.6899	7	0.0204219	-1.6899	32
																					188	d05	0.4404	-0.356153	8	0.000916788	-3.03773	26	1.368e-07	-6.86391	28	3.91132e-05	-4.40768	25	0.000956038	-3.01952	28	0.0174986	-1.757	7	0.00922734	-2.03492	17	47.7277	1.67877	10	0.0209522	-1.67877	29
																					189	d06	0.4348	-0.36171	14	0.000224002	-3.64975	36	1.119e-07	-6.95117	32	0.000151256	-3.82029	11	0.00037537	-3.42554	35	0.0173881	-1.75975	12	0.00888172	-2.0515	22	48.9545	1.68979	8	0.0204271	-1.68979	31
																					190	d07	0.4348	-0.36171	14	0.00069173	-3.16006	27	1.421e-07	-6.84741	26	8.03695e-05	-4.09491	17	0.000772241	-3.11225	29	0.0174823	-1.7574	8	0.00912726	-2.03966	18	47.6375	1.67795	11	0.0209919	-1.67795	28
																					191	d08	0.8658	-0.0625824	2	0.000462109	-3.33526	29	9.577e-08	-7.01877	34	0.00010558	-3.97642	13	0.000567785	-3.24582	31	0.0346544	-1.46024	1	0.0176111	-1.75421	5	49.1622	1.69163	6	0.0203408	-1.69163	33
																					192	d09	0.4385	-0.35803	10	0.00161055	-2.79302	22	1.277e-07	-6.89381	29	8.12126e-05	-4.09038	16	0.00169189	-2.77163	24	0.0176846	-1.75241	5	0.00968823	-2.01376	13	45.2611	1.65573	15	0.022094	-1.65573	24
																					193	d10	0.4752	-0.323124	4	0.00427155	-2.36941	17	2.505e-07	-6.60119	21	4.19801e-05	-4.37696	23	0.00431378	-2.36514	20	0.0173537	-1.76061	13	0.0108337	-1.96522	10	43.863	1.6421	17	0.0227983	-1.6421	22
																					194	d11	0.5206	-0.283496	3	0.0208763	-1.68035	3	1.979e-07	-6.70355	24	4.5232e-05	-4.34455	22	0.0209217	-1.6794	6	0.024878	-1.60418	2	0.0228998	-1.64017	3	22.7338	1.35667	21	0.0439874	-1.35667	18
																					195	d12	0.4396	-0.356942	9	0.00094819	-3.0231	25	8.881e-08	-7.05154	35	4.9569e-05	-4.30479	21	0.000997848	-3.00094	27	0.0176718	-1.75272	6	0.00933481	-2.02989	16	47.0926	1.67295	12	0.0212348	-1.67295	27
																					196	d13	0.4385	-0.35803	10	0.000253832	-3.59545	35	5.639e-08	-7.2488	37	5.26295e-05	-4.27877	20	0.000306517	-3.51354	38	0.0172888	-1.76224	14	0.00879764	-2.05563	23	49.8429	1.6976	5	0.020063	-1.6976	34
																					197	d14	0.4343	-0.36221	16	0.000505667	-3.29614	28	1.375e-07	-6.8617	27	9.44446e-05	-4.02482	14	0.000600249	-3.22167	30	0.0174414	-1.75842	9	0.00902082	-2.04475	20	48.1442	1.68254	9	0.0207709	-1.68254	30
																					198	d15	0.4374	-0.359121	12	0.00188788	-2.72403	20	1.24e-07	-6.90658	30	6.50632e-05	-4.18666	18	0.00195306	-2.70928	23	0.0177729	-1.75024	3	0.00986296	-2.00599	12	44.3478	1.64687	16	0.0225491	-1.64687	23
[truncated: 47 more columns]

## Sheet: Xa>d
1	2	3	4	5	6	7	8	9	10	11	12	13	14	15	16	17	18	19	20	21	22
	rank =	3	11	5	4	1	2	13	10	8	7	12	14	6	15	9
	sum =	0.0174871	0.000299922	0.00465667	0.00632122	0.203425	0.115563	0.000173112	0.000389647	0.00177547	0.00261346	0.00020145	1.61273e-05	0.00301446	1.50608e-05	0.000886149
		umolC/L/d
		11	12	13	14	15	16	17	18	19	20	21	22	24	25	26
		gre	mhe	cde	cmi	rst	tno	dix	dip	din	dxf	cha	sif	pha	coc	ph1		sum	rank
161	d01	0.001268	3.43e-09	1.543e-06	4.612e-05	6.388e-05	3.959e-05	1.691e-07	1.114e-07	1.31e-05	1.484e-12	1.666e-13	3.489e-07	1.443e-06	1.594e-07	5.998e-07		0.00143507	24	d01
162	ar2	0.001763	6.923e-07	0.001021	0.002926	0.001148	0.0003269	6.005e-08	1.054e-06	2.322e-06	1.885e-06	2.369e-13	3.72e-07	1.472e-05	1.687e-06	7.405e-13		0.00720769	12	ar2
163	fu2	0.0004582	2.939e-05	0.0001724	0.0003019	0.01456	0.004921	7.71e-07	1.344e-05	0.0001434	1.799e-05	1.11e-06	2.543e-07	4.261e-06	1.073e-06	4.342e-08		0.0206252	4	fu2
164	ga2	4.586e-05	3.14e-05	9.516e-05	0.0001661	0.008016	0.002299	4.313e-07	7.423e-06	0.0001058	0.0002054	2.096e-13	7.125e-07	1.551e-05	1.712e-06	8.419e-06		0.0109989	9	ga2
165	gl2	1.144e-05	2.935e-05	2.431e-05	4.27e-05	0.08291	0.04664	1.076e-07	1.897e-06	7.611e-05	0.0001503	2.368e-13	5.152e-07	4.363e-06	1.91e-06	4.25e-07		0.129893	1	gl2
166	ma2	6.631e-05	1.874e-05	9.892e-05	0.0001733	0.008352	0.002384	2.073e-06	7.682e-06	2.711e-05	5.371e-05	3.122e-13	5.676e-07	4.134e-05	2.287e-06	0.0002023		0.0114303	8	ma2
167	rh2	4.421e-05	1.114e-05	0.0001695	0.0002121	0.01017	0.003957	5.571e-07	9.351e-06	0.000107	1.252e-05	2.521e-13	3.936e-07	1.931e-05	9.985e-07	8.931e-07		0.014715	7	rh2
168	ga3	5.678e-12	2.76e-05	1.235e-07	4.24e-06	2.411e-06	0.01507	9.505e-08	1.814e-13	2.522e-06	5.781e-13	5.497e-13	2.621e-07	5.686e-07	3.552e-09	1.789e-05		0.0151257	5	ga3
169	gl3	5.752e-12	1.679e-06	0.001467	2.813e-07	2.485e-07	1.145e-06	5.96e-05	9.108e-09	1.424e-05	1.198e-12	0.0001481	5.65e-07	5.576e-08	2.634e-08	2.251e-07		0.00169318	21	gl3
170	gc2	3.774e-12	2.596e-06	5.109e-05	8.918e-05	0.01354	0.001226	2.252e-07	3.951e-06	1.294e-12	6.108e-13	1.979e-05	4.408e-07	2.628e-06	2.011e-07	1.822e-07		0.0149363	6	gc2
171	mu2	2.277e-12	5.813e-09	3.642e-05	7.028e-07	1.256e-06	3.482e-06	1.067e-13	5.969e-14	8.259e-05	9.372e-06	1.625e-13	3.565e-07	5.004e-12	3.709e-08	1.168e-09		0.000134223	37	mu2
172	ga4	5.328e-12	7.947e-07	1.658e-12	0.000334	4.524e-06	0.0003637	6.124e-14	6.171e-14	0.0001107	6.567e-06	2.78e-13	4.85e-07	0.002166	1.026e-09	1.144e-05		0.00299821	19	ga4
173	gl4	2.341e-12	2.811e-14	9.053e-08	1.708e-07	1.638e-07	2.218e-06	6.815e-14	6.207e-14	5.656e-05	5.736e-13	2.687e-13	5.066e-08	5.708e-12	7.868e-09	1.147e-12		5.92617e-05	38	gl4
174	chi	0.0002804	1.342e-05	0.0001283	0.0001641	0.00451	0.003273	1.078e-05	3.268e-05	0	0	0	6.857e-07	5.263e-05	9.265e-08	7.135e-08		0.00846616	10	chi
175	glo	0	1.342e-05	0.0001283	0.0001641	0.00451	0.003273	1.078e-05	3.268e-05	0	0	0	0	0	0	1.069e-12		0.00813228	11	glo
176	chr	0.0002804	8.052e-05	0.00077	0.0009843	0.02706	0.01964	6.469e-05	0.0001961	0	0	3.245e-05	3.428e-06	0.0005263	9.265e-07	2.639e-05		0.0496655	2	chr
177	fcs	0	6.71e-06	6.417e-05	8.203e-05	0.002255	0.001636	5.39e-06	1.634e-05	0	0	0	0	0	0	1.078e-08		0.00406565	18	fcs
178	gly	0	0	0	0	0	0	0	0	0	0	0	0	0	0	0.0003166		0.0003166	32	gly
179	xyl	0.0003701	6.71e-06	6.417e-05	8.203e-05	0.002255	0.001636	5.39e-06	1.634e-05	0	0	0	0	0	0	3.35e-07		0.00443608	15	xyl
180	cel	0.0006505	6.71e-06	6.417e-05	8.203e-05	0.002255	0.001636	5.39e-06	1.634e-05	0.0002078	0.0005492	0	6.857e-07	5.263e-05	9.265e-08	8.039e-08		0.00552663	13	cel
181	man	0.0003701	6.71e-06	6.417e-05	8.203e-05	0.002255	0.001636	5.39e-06	1.634e-05	0	0	0	0	0	0	1.45e-07		0.00443589	16	man
182	rhm	0.0002804	0	0	0	0	0	0	0	0	0	0	0	0	0	2.706e-07		0.000280671	34	rhm
183	d02	0.001505	1.159e-05	2.755e-12	1.891e-07	1.428e-05	8.837e-06	1.442e-07	1.468e-08	5.408e-06	1.54e-12	1.946e-13	3.047e-07	4.646e-06	4.171e-07	3.78e-08		0.00155087	23	d02
184	sta	0.002804	0	0	0	0	0	0	0	0.0005195	0.001373	0	0	0	0	0.0002653		0.0049618	14	sta
185	pec	0.0002804	0	0	0	0	0	0	0	0	0	0	0	5.263e-05	9.265e-08	3.172e-05		0.000364843	31	pec
186	d03	0.0001528	1.903e-08	1.635e-05	3.868e-05	1.273e-05	7.293e-05	1.697e-13	8.7e-08	7.085e-06	1.781e-12	4.807e-13	6.6e-07	4.312e-06	2.957e-07	9.926e-08		0.000306048	33	d03
187	d04	0.0002336	1.325e-13	3.94e-05	4.524e-05	3.815e-05	5.328e-05	1.112e-13	3.037e-07	1.436e-05	1.039e-12	2.904e-13	4.513e-07	3.258e-06	4.231e-07	2.717e-08		0.000428493	30	d04
188	d05	0.0008136	6.535e-14	3.666e-05	2.834e-06	2.351e-05	1.994e-05	9.91e-14	1.865e-07	1.493e-05	1.444e-12	2.991e-13	1.945e-07	4.444e-06	4.462e-07	4.251e-08		0.000916788	26	d05
189	d06	4.71e-05	5.23e-14	1.694e-06	2.3e-05	3.378e-05	0.0001058	8.556e-08	1.229e-07	8.543e-06	2.836e-12	2.001e-13	6.071e-07	2.832e-06	1.315e-07	3.061e-07		0.000224002	36	d06
190	d07	0.000581	6.769e-08	1.309e-05	4.133e-05	1.879e-05	9.51e-06	2.015e-07	2.444e-07	2.258e-05	1.286e-12	2.647e-13	6.031e-07	3.883e-06	1.979e-07	2.322e-07		0.00069173	27	d07
191	d08	0.0002473	1.376e-08	3.37e-05	3.946e-05	0.0001258	8.189e-06	1.262e-07	7.97e-09	3.679e-06	1.358e-12	1.866e-13	9.974e-08	3.57e-06	1.145e-07	4.914e-08		0.000462109	29	d08
192	d09	0.001515	4.082e-08	3.776e-06	5.29e-05	7.39e-06	3.774e-06	1.584e-07	3.475e-08	2.246e-05	1.179e-12	2.295e-13	7.406e-07	3.819e-06	3.673e-07	9.38e-08		0.00161055	22	d09
193	d10	1.072e-06	5.472e-08	4.389e-06	2.009e-06	0.0001596	0.003702	2.155e-07	1.641e-05	0.0001461	0.0002335	2.042e-13	5.526e-07	4.982e-06	3.504e-07	3.17e-07		0.00427155	17	d10
194	d11	0.0002995	1.863e-07	3.908e-05	2.931e-05	0.019	0.0015	6.748e-08	2.134e-07	2.495e-06	1.148e-12	1.65e-13	1.451e-07	4.045e-06	2.295e-07	1.013e-06		0.0208763	3	d11
195	d12	0.0008111	9.217e-14	3.672e-05	4.585e-05	1.184e-05	2.092e-05	1.148e-13	3.515e-08	1.785e-05	9.012e-13	2.006e-13	3.518e-07	3.239e-06	2.417e-07	4.215e-08		0.00094819	25	d12
196	d13	5.928e-05	6.589e-14	2.66e-12	5.031e-05	4.582e-05	8.855e-05	5.435e-08	5.486e-08	4.384e-06	1.673e-08	1.839e-13	4.917e-07	4.687e-06	8.114e-08	1.018e-07		0.000253832	35	d13
197	d14	0.0004664	8.124e-08	1.006e-05	3.737e-06	1.969e-06	4.001e-06	9.001e-08	1.184e-07	1.495e-05	1.239e-12	2.361e-13	3.712e-07	3.564e-06	2.35e-07	8.991e-08		0.000505667	28	d14
198	d15	0.001781	2.769e-07	9.159e-07	8.953e-06	6.323e-05	1.671e-06	6.974e-08	7.504e-08	2.189e-05	1.179e-12	1.893e-13	4.303e-07	8.787e-06	2.214e-07	3.557e-07		0.00188788	20	d15

## Sheet: Xa>dR
1	2	3	4	5	6	7	8	9	10	11	12	13	14	15	16	17	18
		for each d, rank a
		11	12	13	14	15	16	17	18	19	20	21	22	24	25	26
		gre	mhe	cde	cmi	rst	tno	dix	dip	din	dxf	cha	sif	pha	coc	ph1
161	d01	1	13	6	3	2	4	10	12	5	14	15	9	7	11	8
162	ar2	2	11	4	1	3	5	13	10	7	8	15	12	6	9	14
163	fu2	3	7	5	4	1	2	13	9	6	8	11	14	10	12	15
164	ga2	7	8	6	4	1	2	14	11	5	3	15	13	9	12	10
165	gl2	8	6	7	5	1	2	14	11	4	3	15	12	9	10	13
166	ma2	6	10	5	4	1	2	13	11	9	7	15	14	8	12	3
167	rh2	6	9	4	3	1	2	13	10	5	8	15	14	7	11	12
168	ga3	12	2	9	4	6	1	10	15	5	13	14	8	7	11	3
169	gl3	14	5	1	8	9	6	3	13	4	15	2	7	11	12	10
170	gc2	13	8	4	3	1	2	10	6	14	15	5	9	7	11	12
171	mu2	12	9	2	6	5	4	14	15	1	3	13	7	11	8	10
172	ga4	11	8	12	3	7	2	15	14	4	6	13	9	1	10	5
173	gl4	9	15	5	3	4	2	13	14	1	11	12	6	8	7	10
174	chi	3	8	5	4	1	2	9	7	13	13	13	10	6	11	12
175	glo	9	6	4	3	1	2	7	5	9	9	9	9	9	9	8
176	chr	6	8	4	3	1	2	9	7	14	14	10	12	5	13	11
177	fcs	9	6	4	3	1	2	7	5	9	9	9	9	9	9	8
178	gly	2	2	2	2	2	2	2	2	2	2	2	2	2	2	1
179	xyl	3	7	5	4	1	2	8	6	10	10	10	10	10	10	9
180	cel	3	10	7	6	1	2	11	9	5	4	15	12	8	13	14
181	man	3	7	5	4	1	2	8	6	10	10	10	10	10	10	9
182	rhm	1	3	3	3	3	3	3	3	3	3	3	3	3	3	2
183	d02	1	3	13	9	2	4	10	12	5	14	15	8	6	7	11
184	sta	1	5	5	5	5	5	5	5	3	2	5	5	5	5	4
185	pec	1	5	5	5	5	5	5	5	5	5	5	5	2	4	3
186	d03	1	12	4	3	5	2	15	11	6	13	14	8	7	9	10
187	d04	1	14	4	3	5	2	15	10	6	12	13	8	7	9	11
188	d05	1	15	2	7	3	4	14	10	5	12	13	9	6	8	11
189	d06	2	15	7	4	3	1	12	11	5	13	14	8	6	10	9
190	d07	1	13	5	2	4	6	11	9	3	14	15	8	7	12	10
191	d08	1	12	4	3	2	5	8	13	6	14	15	10	7	9	11
192	d09	1	12	6	2	4	7	10	13	3	14	15	8	5	9	11
193	d10	9	14	7	8	3	1	13	5	4	2	15	10	6	11	12
194	d11	3	11	4	5	1	2	13	10	7	14	15	12	6	9	8
195	d12	1	15	3	2	6	4	14	11	5	12	13	8	7	9	10
196	d13	2	15	13	3	4	1	11	10	6	12	14	7	5	9	8
197	d14	1	13	3	5	7	4	11	10	2	14	15	8	6	9	12
198	d15	1	10	7	4	2	6	13	12	3	14	15	8	5	11	9

## Sheet: fa>din
1	2	3	4	5	6	7	8	9	10	11	12	13	14	15	16	17	18	19	20
		for each d, fraction a
		11	12	13	14	15	16	17	18	19	20	21	22	24	25	26
		gre	mhe	cde	cmi	rst	tno	dix	dip	din	dxf	cha	sif	pha	coc	ph1		sum
161	d01	0.8081	2.186e-06	0.0009838	0.0294	0.04072	0.02524	0.0001078	7.101e-05	0.008354	9.46e-10	1.062e-10	0.0002224	0.0009202	0.0001016	0.0003824		0.914605
162	ar2	0.2173	8.534e-05	0.1259	0.3606	0.1415	0.0403	7.402e-06	0.0001299	0.0002862	0.0002323	2.921e-11	4.585e-05	0.001815	0.0002079	9.128e-11		0.88841
163	fu2	0.01448	0.0009285	0.005447	0.009537	0.46	0.1555	2.436e-05	0.0004246	0.004532	0.0005684	3.508e-05	8.035e-06	0.0001346	3.39e-05	1.372e-06		0.651655
164	ga2	0.002055	0.001407	0.004264	0.007444	0.3592	0.103	1.932e-05	0.0003326	0.00474	0.009205	9.392e-12	3.193e-05	0.0006947	7.669e-05	0.0003772		0.492847
165	gl2	8.806e-05	0.0002259	0.0001871	0.0003286	0.6381	0.359	8.281e-07	1.46e-05	0.0005858	0.001157	1.823e-12	3.965e-06	3.358e-05	1.47e-05	3.271e-06		0.999743
166	ma2	0.004393	0.001242	0.006553	0.01148	0.5533	0.158	0.0001374	0.0005089	0.001796	0.003558	2.068e-11	3.76e-05	0.002739	0.0001515	0.0134		0.757296
167	rh2	0.00265	0.0006678	0.01016	0.01272	0.6096	0.2372	3.34e-05	0.0005606	0.006414	0.0007507	1.511e-11	2.36e-05	0.001158	5.986e-05	5.354e-05		0.882052
168	ga3	2.685e-10	0.001305	5.843e-06	0.0002005	0.000114	0.7129	4.495e-06	8.581e-12	0.0001193	2.734e-11	2.6e-11	1.24e-05	2.689e-05	1.68e-07	0.000846		0.715535
169	gl3	1.454e-09	0.0004245	0.3709	7.111e-05	6.281e-05	0.0002894	0.01507	2.302e-06	0.003599	3.027e-10	0.03744	0.0001428	1.409e-05	6.657e-06	5.691e-05		0.42808
170	gc2	2.513e-10	0.0001729	0.003403	0.00594	0.9015	0.08165	1.5e-05	0.0002631	8.618e-11	4.068e-11	0.001318	2.936e-05	0.000175	1.339e-05	1.214e-05		0.994492
171	mu2	2.366e-10	6.041e-07	0.003785	7.304e-05	0.0001306	0.0003619	1.109e-11	6.203e-12	0.008582	0.0009739	1.689e-11	3.705e-05	5.2e-10	3.854e-06	1.214e-07		0.0139481
172	ga4	5.98e-10	8.919e-05	1.861e-10	0.03748	0.0005077	0.04082	6.872e-12	6.925e-12	0.01242	0.000737	3.119e-11	5.443e-05	0.2431	1.152e-07	0.001284		0.336492
173	gl4	5.579e-10	6.701e-12	2.158e-05	4.072e-05	3.905e-05	0.0005287	1.625e-11	1.479e-11	0.01348	1.367e-10	6.406e-11	1.207e-05	1.361e-09	1.876e-06	2.735e-10		0.014124
174	chi	0.03312	0.001585	0.01516	0.01938	0.5326	0.3865	0.001273	0.00386	0	0	0	8.098e-05	0.006216	1.094e-05	8.427e-06		0.999794
175	glo	0	0.001138	0.01088	0.01391	0.3825	0.2776	0.0009144	0.002772	0	0	0	0	0	0	9.07e-11		0.689714
176	chr	0.005518	0.001585	0.01515	0.01937	0.5325	0.3864	0.001273	0.003859	0	0	0.0006386	6.747e-05	0.01036	1.823e-05	0.0005194		0.977259
177	fcs	0	0.001064	0.01018	0.01301	0.3577	0.2596	0.000855	0.002592	0	0	0	0	0	0	1.71e-06		0.645003
178	gly	0	0	0	0	0	0	0	0	0	0	0	0	0	0	0.6478		0.6478
179	xyl	0.08292	0.001503	0.01438	0.01838	0.5052	0.3666	0.001208	0.003661	0	0	0	0	0	0	7.505e-05		0.993927
180	cel	0.1117	0.001153	0.01102	0.01409	0.3873	0.2811	0.0009259	0.002807	0.03569	0.09434	0	0.0001178	0.00904	1.591e-05	1.381e-05		0.949313
181	man	0.05864	0.001063	0.01017	0.013	0.3572	0.2592	0.000854	0.002589	0	0	0	0	0	0	2.297e-05		0.702739
182	rhm	0.7874	0	0	0	0	0	0	0	0	0	0	0	0	0	0.00076		0.78816
183	d02	0.9324	0.007179	1.707e-09	0.0001171	0.008846	0.005474	8.934e-05	9.092e-06	0.00335	9.538e-10	1.205e-10	0.0001887	0.002878	0.0002584	2.341e-05		0.960813
184	sta	0.5649	0	0	0	0	0	0	0	0.1047	0.2766	0	0	0	0	0.05344		0.99964
185	pec	0.594	0	0	0	0	0	0	0	0	0	0	0	0.1115	0.0001963	0.06719		0.772886
186	d03	0.4525	5.636e-05	0.04842	0.1145	0.0377	0.2159	5.026e-10	0.0002576	0.02098	5.273e-09	1.423e-09	0.001954	0.01277	0.0008755	0.0002939		0.906207
187	d04	0.498	2.825e-10	0.08401	0.09646	0.08134	0.1136	2.372e-10	0.0006476	0.03061	2.215e-09	6.192e-10	0.0009623	0.006947	0.0009021	5.794e-05		0.913537
188	d05	0.851	6.836e-11	0.03834	0.002964	0.02459	0.02086	1.037e-10	0.000195	0.01561	1.51e-09	3.129e-10	0.0002035	0.004648	0.0004667	4.447e-05		0.958922
189	d06	0.1255	1.393e-10	0.004514	0.06127	0.08999	0.2818	0.0002279	0.0003275	0.02276	7.555e-09	5.33e-10	0.001617	0.007544	0.0003504	0.0008155		0.596716
190	d07	0.7523	8.766e-05	0.01695	0.05352	0.02433	0.01232	0.0002609	0.0003165	0.02924	1.665e-09	3.428e-10	0.000781	0.005029	0.0002563	0.0003007		0.895692
191	d08	0.4356	2.423e-05	0.05935	0.0695	0.2215	0.01442	0.0002223	1.404e-05	0.006481	2.392e-09	3.286e-10	0.0001757	0.006288	0.0002018	8.656e-05		0.813864
192	d09	0.8955	2.412e-05	0.002231	0.03126	0.004367	0.00223	9.364e-05	2.054e-05	0.01328	6.967e-10	1.356e-10	0.0004377	0.002257	0.0002171	5.544e-05		0.951974
193	d10	0.0002486	1.268e-05	0.001017	0.0004658	0.037	0.8582	4.995e-05	0.003805	0.03386	0.05413	4.735e-11	0.0001281	0.001155	8.123e-05	7.349e-05		0.990227
194	d11	0.01432	8.908e-06	0.001868	0.001401	0.9081	0.07169	3.226e-06	1.02e-05	0.0001193	5.488e-11	7.89e-12	6.939e-06	0.0001934	1.097e-05	4.841e-05		0.99778
195	d12	0.8129	9.237e-11	0.0368	0.04595	0.01186	0.02096	1.15e-10	3.522e-05	0.01788	9.031e-10	2.01e-10	0.0003525	0.003246	0.0002422	4.224e-05		0.950268
196	d13	0.1934	2.15e-10	8.679e-09	0.1641	0.1495	0.2889	0.0001773	0.000179	0.0143	5.458e-05	6.001e-10	0.001604	0.01529	0.0002647	0.0003321		0.828102
197	d14	0.777	0.0001353	0.01676	0.006226	0.00328	0.006665	0.0001499	0.0001972	0.02491	2.064e-09	3.934e-10	0.0006184	0.005937	0.0003915	0.0001498		0.84242
198	d15	0.9119	0.0001418	0.0004689	0.004584	0.03237	0.0008554	3.571e-05	3.842e-05	0.01121	6.037e-10	9.694e-11	0.0002203	0.004499	0.0001134	0.0001821		0.966619

## Sheet: fa>dout
1	2	3	4	5	6	7	8	9	10	11	12	13	14	15	16	17	18
	sum	0.766902	0.518888	0.783935	0.792653	0.818448	0.768621	0.398196	0.284402	0.395152	0.224204	0.5661	0.56056	0.696638	0.814353	0.331329
		for each d, fraction a
		11	12	13	14	15	16	17	18	19	20	21	22	24	25	26
		gre	mhe	cde	cmi	rst	tno	dix	dip	din	dxf	cha	sif	pha	coc	ph1
161	d01	0.05559	5.934e-06	0.0002598	0.005784	0.000257	0.0002633	0.0003889	8.13e-05	0.002917	1.273e-10	4.682e-10	0.01212	0.0003335	0.00862	0.0002242
162	ar2	0.07732	0.001198	0.1719	0.3669	0.004618	0.002174	0.0001381	0.0007691	0.0005169	0.0001617	6.657e-10	0.01293	0.003402	0.09119	2.769e-10
163	fu2	0.02009	0.05084	0.02902	0.03786	0.05857	0.03273	0.001773	0.009809	0.03193	0.001543	0.00312	0.008839	0.0009845	0.05802	1.623e-05
164	ga2	0.002011	0.05433	0.01602	0.02084	0.03225	0.01529	0.0009919	0.005419	0.02355	0.01762	5.89e-10	0.02476	0.003583	0.09254	0.003148
165	gl2	0.0005017	0.05078	0.004091	0.005354	0.3336	0.3102	0.0002475	0.001385	0.01694	0.01289	6.654e-10	0.0179	0.001008	0.1033	0.0001589
166	ma2	0.002908	0.03242	0.01665	0.02174	0.03361	0.01586	0.004769	0.005608	0.006035	0.004607	8.772e-10	0.01973	0.009553	0.1237	0.07564
167	rh2	0.001938	0.01927	0.02853	0.0266	0.04091	0.02631	0.001281	0.006826	0.02382	0.001074	7.084e-10	0.01368	0.004462	0.05399	0.0003339
168	ga3	2.49e-10	0.04775	2.08e-05	0.0005317	9.701e-06	0.1003	0.0002186	1.324e-10	0.0005613	4.959e-11	1.545e-09	0.00911	0.0001314	0.000192	0.006688
169	gl3	2.522e-10	0.002906	0.247	3.528e-05	9.997e-07	7.615e-06	0.1371	6.648e-06	0.003169	1.027e-10	0.4162	0.01964	1.288e-05	0.001424	8.417e-05
170	gc2	1.655e-10	0.004492	0.0086	0.01118	0.05446	0.008153	0.0005179	0.002884	2.881e-10	5.24e-11	0.05561	0.01532	0.0006072	0.01087	6.813e-05
171	mu2	9.986e-11	1.006e-05	0.00613	8.814e-05	5.055e-06	2.316e-05	2.453e-10	4.357e-11	0.01838	0.0008039	4.567e-10	0.01239	1.156e-09	0.002005	4.368e-07
172	ga4	2.336e-10	0.001375	2.791e-10	0.04189	1.82e-05	0.002419	1.408e-10	4.504e-11	0.02463	0.0005633	7.81e-10	0.01686	0.5006	5.55e-05	0.004279
173	gl4	1.026e-10	4.864e-11	1.524e-05	2.142e-05	6.591e-07	1.475e-05	1.567e-10	4.53e-11	0.01259	4.92e-11	7.551e-10	0.001761	1.319e-09	0.0004254	4.29e-10
174	chi	0.0123	0.02322	0.0216	0.02057	0.01814	0.02176	0.02479	0.02386	0	0	0	0.02383	0.01216	0.00501	2.668e-05
175	glo	0	0.02322	0.0216	0.02057	0.01814	0.02176	0.02479	0.02386	0	0	0	0	0	0	3.998e-10
176	chr	0.0123	0.1393	0.1296	0.1234	0.1089	0.1306	0.1488	0.1431	0	0	0.09117	0.1192	0.1216	0.0501	0.009867
177	fcs	0	0.01161	0.0108	0.01029	0.009072	0.01088	0.0124	0.01193	0	0	0	0	0	0	4.031e-06
178	gly	0	0	0	0	0	0	0	0	0	0	0	0	0	0	0.1184
179	xyl	0.01623	0.01161	0.0108	0.01029	0.009072	0.01088	0.0124	0.01193	0	0	0	0	0	0	0.0001252
180	cel	0.02853	0.01161	0.0108	0.01029	0.009072	0.01088	0.0124	0.01193	0.04625	0.04711	0	0.02383	0.01216	0.00501	3.006e-05
181	man	0.01623	0.01161	0.0108	0.01029	0.009072	0.01088	0.0124	0.01193	0	0	0	0	0	0	5.422e-05
182	rhm	0.0123	0	0	0	0	0	0	0	0	0	0	0	0	0	0.0001012
183	d02	0.06601	0.02005	4.638e-10	2.371e-05	5.746e-05	5.877e-05	0.0003317	1.071e-05	0.001204	1.321e-10	5.467e-10	0.01059	0.001074	0.02255	1.413e-05
184	sta	0.123	0	0	0	0	0	0	0	0.1156	0.1178	0	0	0	0	0.09917
185	pec	0.0123	0	0	0	0	0	0	0	0	0	0	0	0.01216	0.00501	0.01186
186	d03	0.006701	3.293e-05	0.002753	0.00485	5.123e-05	0.000485	3.903e-10	6.351e-05	0.001577	1.528e-10	1.351e-09	0.02294	0.0009964	0.01599	3.711e-05
187	d04	0.01024	2.292e-10	0.006632	0.005673	0.0001535	0.0003543	2.558e-10	0.0002217	0.003196	8.909e-11	8.159e-10	0.01569	0.0007528	0.02287	1.016e-05
188	d05	0.03568	1.131e-10	0.00617	0.0003554	9.459e-05	0.0001326	2.279e-10	0.0001361	0.003323	1.238e-10	8.405e-10	0.00676	0.001027	0.02412	1.589e-05
189	d06	0.002066	9.049e-11	0.0002852	0.002884	0.0001359	0.0007036	0.0001968	8.974e-05	0.001902	2.433e-10	5.621e-10	0.0211	0.0006544	0.007111	0.0001145
190	d07	0.02548	0.0001171	0.002203	0.005183	7.561e-05	6.325e-05	0.0004634	0.0001784	0.005026	1.103e-10	7.437e-10	0.02096	0.0008973	0.0107	8.683e-05
191	d08	0.01084	2.38e-05	0.005672	0.004948	0.000506	5.446e-05	0.0002903	5.818e-06	0.0008191	1.165e-10	5.242e-10	0.003466	0.000825	0.006193	1.837e-05
192	d09	0.06644	7.062e-05	0.0006355	0.006634	2.973e-05	2.51e-05	0.0003644	2.537e-05	0.005001	1.011e-10	6.447e-10	0.02574	0.0008826	0.01986	3.507e-05
193	d10	4.702e-05	9.467e-05	0.0007388	0.000252	0.0006422	0.02462	0.0004955	0.01198	0.03251	0.02003	5.739e-10	0.0192	0.001151	0.01895	0.0001185
194	d11	0.01313	0.0003224	0.006579	0.003675	0.07643	0.009973	0.0001552	0.0001558	0.0005555	9.847e-11	4.637e-10	0.005044	0.0009347	0.01241	0.0003786
195	d12	0.03557	1.595e-10	0.006181	0.00575	4.763e-05	0.0001391	2.639e-10	2.565e-05	0.003972	7.73e-11	5.635e-10	0.01223	0.0007484	0.01307	1.576e-05
196	d13	0.002599	1.14e-10	4.478e-10	0.006309	0.0001843	0.0005889	0.000125	4.005e-05	0.0009759	1.435e-06	5.168e-10	0.01709	0.001083	0.004387	3.805e-05
197	d14	0.02045	0.0001406	0.001694	0.0004687	7.922e-06	2.661e-05	0.000207	8.642e-05	0.003328	1.063e-10	6.635e-10	0.0129	0.0008235	0.01271	3.361e-05
198	d15	0.0781	0.0004791	0.0001542	0.001123	0.0002544	1.111e-05	0.0001604	5.477e-05	0.004873	1.011e-10	5.32e-10	0.01495	0.00203	0.01197	0.000133

## Sheet: Xa>de
1	2	3	4	5	6	7	8	9	10	11	12	13	14	15	16	17	18	19	20	21	22
	rank =	6	12	4	3	1	2	14	11	7	5	10	15	9	13	8
	sum =	0.000371487	4.12077e-05	0.000807497	0.00141168	0.0681544	0.0194585	3.57455e-06	6.27112e-05	0.000336762	0.000673082	9.633e-05	1.34573e-06	0.000117414	1.10836e-05	0.000242389
		umolC/L/d
		11	12	13	14	15	16	17	18	19	20	21	22	24	25	26
		gre	mhe	cde	cmi	rst	tno	dix	dip	din	dxf	cha	sif	pha	coc	ph1		sum	rank
161	d01	1.486e-05	1.404e-14	1.543e-06	4.608e-05	6.014e-05	3.764e-05	1.476e-07	1.114e-07	8.284e-06	9.092e-13	7.882e-14	1.636e-08	1.934e-07	1.587e-07	3.905e-07		0.000169565	13	d01
162	ar2	4.681e-06	6.923e-07	1.357e-05	2.372e-05	0.001145	0.0003269	6.005e-08	1.054e-06	9.428e-07	1.885e-06	1.305e-13	8.736e-09	1.397e-05	1.086e-06	2.02e-13		0.00153357	9	ar2
163	fu2	4.004e-05	8.798e-06	0.0001724	0.0003014	0.01455	0.004155	7.632e-07	1.339e-05	8.014e-06	1.602e-05	1.11e-06	2.148e-08	1.644e-06	4.655e-07	4.342e-08		0.0192691	2	fu2
164	ga2	4.031e-05	4.846e-06	9.496e-05	0.000166	0.008015	0.002288	4.204e-07	7.375e-06	0.0001028	0.0002054	8.644e-14	2.037e-08	1.315e-05	1.614e-06	8.318e-06		0.0109482	5	ga2
165	gl2	1.144e-05	1.24e-06	2.431e-05	4.249e-05	0.002051	0.0005857	1.076e-07	1.888e-06	7.519e-05	0.0001503	1.123e-13	2.532e-08	2.301e-06	1.521e-06	4.222e-07		0.00294794	8	gl2
166	ma2	6.631e-05	5.048e-06	9.892e-05	0.0001729	0.008349	0.002384	4.379e-07	7.682e-06	2.687e-05	5.371e-05	1.376e-13	5.732e-08	2.959e-05	2.25e-06	0.000202		0.0113988	4	ma2
167	rh2	4.421e-05	6.144e-06	0.0001204	0.0002105	0.01016	0.002901	5.33e-07	9.351e-06	6.128e-06	1.225e-05	1.6e-13	1.487e-08	1.726e-05	4.81e-07	1.645e-07		0.0134884	3	rh2
168	ga3	0	0	0	0	0	0	0	0	0	0	2.522e-13	3.537e-08	0	0	1.779e-05		1.78254e-05	24	ga3
169	gl3	0	0	0	0	0	0	0	0	0	0	7.543e-05	4.019e-16	0	0	2.509e-08		7.54551e-05	21	gl3
170	gc2	0	2.596e-06	5.087e-05	8.894e-05	0.004294	0.001226	2.252e-07	3.951e-06	0	0	1.979e-05	4.912e-08	0	1.906e-07	8.982e-08		0.0056867	6	gc2
171	mu2	0	0	0	0	0	0	0	0	0	0	8.146e-14	3.775e-08	0	0	1.168e-09		3.89181e-08	27	mu2
172	ga4	0	0	0	0	0	0	0	0	0	0	1.982e-13	6.043e-08	0	0	1.127e-05		1.13304e-05	25	ga4
173	gl4	0	0	0	0	0	0	0	0	0	0	1.535e-13	5.066e-08	0	0	4.178e-13		5.06606e-08	26	gl4
174	chi	0	0	0	0	0	0	0	0	0	0	0	0	0	0	0		0	28	chi
175	glo	0	0	0	0	0	0	0	0	0	0	0	0	0	0	0		0	28	glo
176	chr	0	0	0	0	0	0	0	0	0	0	0	0	0	0	0		0	28	chr
177	fcs	0	0	0	0	0	0	0	0	0	0	0	0	0	0	0		0	28	fcs
178	gly	0	0	0	0	0	0	0	0	0	0	0	0	0	0	0		0	28	gly
179	xyl	0	0	0	0	0	0	0	0	0	0	0	0	0	0	0		0	28	xyl
180	cel	0	0	0	0	0	0	0	0	0	0	0	0	0	0	0		0	28	cel
181	man	0	0	0	0	0	0	0	0	0	0	0	0	0	0	0		0	28	man
182	rhm	0	0	0	0	0	0	0	0	0	0	0	0	0	0	0		0	28	rhm
183	d02	2.182e-05	1.159e-05	1.274e-13	1.314e-07	1.414e-05	7.171e-06	1.442e-07	1.468e-08	2.967e-06	9.439e-13	1.156e-13	8.141e-08	4.281e-06	3.439e-07	1.501e-08		6.26996e-05	22	d02
184	sta	0	0	0	0	0	0	0	0	0	0	0	0	0	0	0		0	28	sta
185	pec	0	0	0	0	0	0	0	0	0	0	0	0	0	0	0		0	28	pec
186	d03	8.37e-07	1.878e-08	1.577e-05	3.824e-05	1.16e-05	7.293e-05	5.027e-16	8.7e-08	6.133e-06	3.413e-13	4.021e-13	1.341e-08	3.59e-06	2.754e-07	3.443e-08		0.000149529	15	d03
187	d04	2.237e-05	3.549e-14	3.794e-05	3.772e-05	3.621e-05	5.308e-05	4.924e-16	3.037e-07	1.323e-05	4.306e-13	1.017e-13	8.141e-08	2.664e-06	3.484e-07	2.717e-08		0.000203975	11	d04
188	d05	6.526e-12	3.603e-14	3.649e-05	5.542e-07	2.316e-05	1.525e-05	4.783e-16	1.865e-07	9.205e-06	8.691e-13	2.181e-13	8.141e-08	1.526e-06	3.445e-07	3.461e-08		8.68322e-05	20	d05
189	d06	6.982e-07	1.519e-14	1.694e-06	1.846e-05	3.324e-05	0.0001058	5.177e-16	1.229e-07	6.661e-06	2.199e-12	1.18e-13	7.243e-08	2.386e-06	1.315e-07	2.802e-07		0.000169546	14	d06
190	d07	2.074e-05	3.583e-14	1.132e-05	4.086e-05	1.414e-05	8.335e-06	1.228e-07	2.444e-07	1.239e-05	6.799e-13	1.79e-13	8.141e-08	2.322e-06	1.509e-07	7.98e-08		0.000110786	17	d07
191	d08	7.086e-06	2.173e-14	3.37e-05	3.879e-05	0.0001243	6.442e-06	1.262e-07	7.97e-09	1.029e-06	3.968e-13	8.689e-14	3.617e-08	3.234e-06	1.039e-07	2.634e-13		0.000214855	10	d08
192	d09	1.524e-05	2.667e-14	3.776e-06	4.871e-05	6.886e-06	1.918e-06	1.466e-07	3.475e-08	1.306e-05	6.048e-13	1.497e-13	6.306e-08	3.64e-06	3.419e-07	7.707e-13		9.38163e-05	19	d09
193	d10	6.443e-07	2.565e-08	4.268e-06	1.769e-06	0.0001463	0.003683	1.468e-07	1.641e-05	1.281e-05	0.0002335	1.251e-13	6.796e-08	4.074e-06	3.473e-07	3.17e-07		0.00410368	7	d10
194	d11	4.274e-13	1.467e-07	3.787e-05	2.877e-05	0.019	0.001499	3.409e-08	2.134e-07	2.156e-06	5.715e-13	8.553e-14	4.644e-08	3.225e-06	2.131e-07	9.764e-07		0.0205727	1	d11
195	d12	1.893e-05	2.116e-14	3.672e-05	4.526e-05	1.107e-05	1.198e-05	6.34e-16	3.515e-08	6.913e-06	2.542e-13	1.118e-13	8.141e-08	2.282e-06	2.399e-07	4.311e-13		0.000133511	16	d12
196	d13	1.193e-12	3.047e-14	1.146e-13	4.878e-05	4.512e-05	8.405e-05	9.018e-16	5.486e-08	5.618e-07	1.673e-08	8.614e-14	8.141e-08	2.499e-06	2.419e-08	6.144e-08		0.000181249	12	d13
197	d14	1.87e-05	1.27e-08	1.006e-05	2.928e-06	1.193e-06	3.622e-06	8.917e-08	1.184e-07	1.242e-05	5.569e-13	1.024e-13	8.079e-08	2.244e-06	2.338e-07	4.839e-08		5.17503e-05	23	d14
198	d15	2.257e-05	4.956e-08	9.159e-07	8.673e-06	6.294e-05	1.669e-06	6.974e-08	7.504e-08	8.997e-06	4.054e-13	1.079e-13	7.922e-08	1.339e-06	2.181e-07	5.936e-13		0.000107596	18	d15

## Sheet: Xa>p
1	2	3	4	5	6	7	8	9	10	11	12	13	14	15	16	17	18	19	20	21	22
	rank =	4	11	9	7	1	2	12	10	5	3	13	14	8	15	6
	sum =	0.0053163	0.000278064	0.00128331	0.00165331	0.0451408	0.0348027	0.000261687	0.000980335	0.00271701	0.00904414	0.00015443	1.26451e-05	0.00131297	3.43483e-06	0.00178863
		umolC/L/d
		11	12	13	14	15	16	17	18	19	20	21	22	24	25	26
		gre	mhe	cde	cmi	rst	tno	dix	dip	din	dxf	cha	sif	pha	coc	ph1		sum	rank
101	p01	2.75e-12	8.734e-06	2.249e-12	4.092e-07	1.382e-06	9.078e-06	4.394e-06	3.786e-05	1.513e-06	0.0002539	2.802e-13	1.655e-07	1.364e-06	3.898e-10	5.686e-13		0.0003188	33	p01
102	pra	3.357e-12	2.901e-14	5.103e-12	1.901e-06	5.372e-07	0.0001141	6.183e-14	5.945e-14	7.422e-08	5.736e-13	9.317e-14	1.31e-07	1.122e-05	8.16e-08	5.385e-13		0.000128045	35	pra
103	puc	6.756e-12	5.799e-14	1.629e-12	7.237e-07	1.94e-10	5.366e-07	1.138e-13	8.281e-08	1.122e-06	1.866e-07	1.196e-13	2.954e-07	3.964e-05	6.081e-07	0.0005378		0.000580995	18	puc
104	pal	6.703e-12	1.79e-08	2.61e-08	6.352e-07	4.186e-06	3.365e-06	6.791e-08	5.201e-08	0.0002381	8.73e-13	1.341e-13	4.549e-07	0.0004868	5.409e-07	0.0001326		0.000866846	10	pal
105	plc	6.999e-12	2.208e-09	1.467e-12	3.723e-07	2.045e-08	7.319e-11	1.19e-08	1.88e-13	6.435e-07	9.819e-13	7.853e-05	5.682e-08	4.564e-05	5.384e-07	7.673e-05		0.000202546	34	plc
106	pax	1.825e-12	4.681e-08	1.742e-12	3.772e-07	1.693e-06	9.543e-06	7.28e-06	5.39e-05	5.836e-05	0.0005735	2.44e-13	3.075e-07	1.154e-06	2.094e-08	2.179e-08		0.000706204	13	pax
107	xph	3.533e-12	2.495e-05	2.101e-12	4.956e-07	1.045e-06	2.231e-07	6.642e-08	2.194e-13	1.364e-05	2.27e-07	1.077e-13	6.357e-08	6.07e-07	7.747e-09	1.666e-08		4.13421e-05	38	xph
108	pau	6.702e-12	8.242e-07	1.467e-12	9.257e-08	3.482e-06	4.166e-06	1.529e-07	4.736e-05	1.418e-06	0.0003195	1.779e-13	5.765e-07	3.161e-08	2.719e-08	7.479e-13		0.000377631	31	pau
109	plu	4.496e-12	3.042e-14	1.519e-12	3.024e-08	1.54e-07	0.00187	2.301e-07	1.045e-08	2.109e-06	5.736e-13	3.102e-13	1.365e-07	3.839e-07	4.855e-08	2.912e-07		0.00187339	9	plu
110	pca	5.369e-12	7.416e-07	1.72e-12	2.032e-07	2.277e-06	5.518e-08	3.825e-07	3.207e-05	9.074e-07	4.102e-06	2.956e-13	6.615e-07	5.643e-06	2.039e-08	1.086e-08		4.70746e-05	37	pca
111	pur	2.209e-12	1.071e-07	1.649e-12	7.223e-07	1.254e-07	4.406e-06	1.808e-05	1.537e-13	0.0004184	5.044e-07	1.138e-13	6.39e-07	8.451e-07	7.473e-09	6.236e-08		0.000443899	27	pur
112	pan	1.862e-12	2.339e-08	1.833e-12	1.763e-07	4.512e-06	8.019e-06	6.046e-14	7.621e-07	0.0003758	6.642e-08	2.844e-13	1.996e-07	3.609e-07	1.794e-08	1.736e-12		0.000389938	29	pan
113	pln	2.72e-12	2.49e-08	2.037e-12	5.711e-07	7.467e-07	2.72e-06	4.892e-08	7.217e-08	1.697e-06	5.225e-08	4.345e-05	9.241e-08	9.898e-06	4.002e-08	1.919e-12		5.94135e-05	36	pln
114	phi	0.0002804	1.342e-05	0.0001283	0.0001641	0.00451	0.003273	1.078e-05	3.268e-05	0	0	0	6.857e-07	5.263e-05	9.265e-08	6.537e-08		0.00846615	2	phi
115	plo	0	1.342e-05	0.0001283	0.0001641	0.00451	0.003273	1.078e-05	3.268e-05	0	0	0	0	0	0	1.062e-12		0.00813228	3	plo
116	phr	0.0002804	8.052e-05	0.00077	0.0009843	0.02706	0.01964	6.469e-05	0.0001961	0	0	3.245e-05	3.428e-06	0.0005263	9.265e-07	2.622e-06		0.0496417	1	phr
117	pcs	0	6.71e-06	6.417e-05	8.203e-05	0.002255	0.001636	5.39e-06	1.634e-05	0	0	0	0	0	0	2.695e-07		0.00406591	8	pcs
118	ply	0	0	0	0	0	0	0	0	0	0	0	0	0	0	0.0005385		0.0005385	20	ply
119	pyl	0.0003701	6.71e-06	6.417e-05	8.203e-05	0.002255	0.001636	5.39e-06	1.634e-05	0	0	0	0	0	0	3.032e-09		0.00443574	7	pyl
120	pel	0.0006505	6.71e-06	6.417e-05	8.203e-05	0.002255	0.001636	5.39e-06	1.634e-05	0.0002078	0.0005492	0	6.857e-07	5.263e-05	9.265e-08	1.067e-07		0.00552666	4	pel
121	xpa	0.0003701	6.71e-06	6.417e-05	8.203e-05	0.002255	0.001636	5.39e-06	1.634e-05	0	0	0	0	0	0	1.601e-07		0.0044359	6	xpa
122	phm	0.0002804	0	0	0	0	0	0	0	0	0	0	0	0	0	0.0003223		0.0006027	17	phm
123	p02	2.242e-12	1.217e-05	2.446e-12	9.225e-07	3.505e-06	2.05e-07	1.769e-06	1.291e-05	0.0003726	0.0004401	2.006e-13	4.192e-07	4.998e-06	1.994e-08	6.796e-07		0.000850298	11	p02
124	pta	0.002804	0	0	0	0	0	0	0	0.0005195	0.001373	0	0	0	0	5.697e-07		0.00469707	5	pta
125	xpe	0.0002804	0	0	0	0	0	0	0	0	0	0	0	5.263e-05	9.265e-08	0.0001753		0.000508423	22	xpe
126	p03	4.389e-12	5.603e-06	2.334e-12	1.79e-07	1.252e-06	2.805e-06	3.649e-07	3.263e-05	8.727e-07	0.0003606	2.7e-13	3.429e-07	3.356e-06	1.763e-08	1.027e-12		0.000408023	28	p03
127	p04	2.722e-12	5.878e-06	1.913e-12	2.931e-07	1.949e-06	5.218e-06	1.091e-06	5.943e-05	6.02e-05	0.0005709	2.42e-13	4.404e-07	7.474e-12	1.567e-08	1.531e-08		0.00070543	14	p04
128	p05	1.857e-12	1.153e-05	1.649e-12	1.35e-06	1.112e-06	6.499e-06	1.494e-06	1.554e-05	3.603e-05	0.0004622	2.491e-13	4.269e-07	1.392e-06	6.585e-08	5.95e-10		0.00053764	21	p05
129	p06	4.305e-12	3.118e-06	1.905e-12	5.653e-07	5.328e-07	2.798e-07	8.002e-07	5.945e-05	3.348e-07	0.0003186	2.044e-13	5.21e-07	4.74e-07	7.169e-09	1.414e-12		0.000384683	30	p06
130	p07	4.586e-12	5.768e-06	1.526e-12	1.809e-07	3.395e-06	8.346e-08	4.414e-07	5.163e-05	1.935e-05	0.0005531	2.83e-13	3.923e-07	3.529e-07	1.565e-08	9.138e-08		0.000634801	15	p07
131	p08	4.634e-12	1.619e-05	1.523e-12	4.074e-08	4.519e-07	4.195e-06	3.505e-05	4.813e-05	2.934e-06	0.0005153	2.55e-13	2.507e-07	3.135e-09	2.666e-09	4.901e-08		0.000622597	16	p08
132	p09	3.213e-12	8.158e-06	1.789e-12	4.004e-07	2.308e-07	5.49e-07	2.114e-06	4.521e-05	3.234e-08	0.0004229	2.968e-13	3.212e-07	4.155e-08	3.383e-08	2.281e-08		0.000480014	24	p09
133	p10	5.604e-12	4.45e-06	1.674e-12	2.835e-07	3.572e-06	8.521e-06	4.247e-05	2.704e-05	0.0003234	0.0002977	2.818e-13	7.704e-08	7.413e-12	3.567e-08	9.483e-13		0.000707549	12	p10
134	p11	2.967e-12	7.896e-06	1.795e-12	4.991e-07	1.21e-06	7.742e-06	1.362e-06	3.014e-05	4.987e-05	0.0003478	2.668e-13	7.309e-08	2.966e-06	7.212e-09	2.488e-07		0.000449814	26	p11
135	p12	2.096e-12	4.475e-06	2.326e-12	5.632e-07	2.899e-07	6.084e-07	2.994e-06	5.91e-05	7.1e-06	0.0002996	1.76e-13	1.484e-08	2.966e-08	2.88e-08	7.388e-08		0.000374878	32	p12
136	p13	2.451e-12	1.088e-05	1.488e-12	2.082e-07	5.592e-08	3.966e-06	1.128e-06	1.278e-05	4.535e-07	0.0004478	2.683e-13	2.706e-07	7.562e-06	8.087e-09	2.146e-08		0.000485134	23	p13
137	p14	2.778e-12	8.048e-06	1.915e-12	4.759e-07	2.713e-06	5.485e-06	3.016e-05	1.987e-05	1.087e-06	0.0004758	2.849e-13	5.083e-07	1.57e-06	5.338e-09	9.504e-13		0.000545723	19	p14
138	p15	2.093e-12	4.228e-06	1.643e-12	1.523e-08	3.328e-07	2.816e-07	1.924e-06	7.485e-06	1.662e-06	0.0004575	2.589e-13	7.005e-09	2.446e-06	7.224e-09	1.236e-12		0.000475889	25	p15

## Sheet: fa>pin
1	2	3	4	5	6	7	8	9	10	11	12	13	14	15	16	17	18	19	20
		for each p, fraction a
		11	12	13	14	15	16	17	18	19	20	21	22	24	25	26
		gre	mhe	cde	cmi	rst	tno	dix	dip	din	dxf	cha	sif	pha	coc	ph1		sum
101	p01	1.755e-09	0.005575	1.436e-09	0.0002612	0.000882	0.005794	0.002805	0.02416	0.0009659	0.1621	1.789e-10	0.0001056	0.0008705	2.488e-07	3.629e-10		0.203519
102	pra	4.388e-09	3.792e-11	6.671e-09	0.002484	0.0007022	0.1491	8.082e-11	7.771e-11	9.701e-05	7.497e-10	1.218e-10	0.0001713	0.01466	0.0001067	7.039e-10		0.167321
103	puc	1.124e-08	9.648e-11	2.709e-09	0.001204	3.228e-07	0.0008926	1.893e-10	0.0001378	0.001867	0.0003105	1.99e-10	0.0004915	0.06595	0.001012	0.8947		0.966566
104	pal	3.268e-09	8.728e-06	1.272e-05	0.0003096	0.00204	0.001641	3.311e-05	2.535e-05	0.1161	4.255e-10	6.537e-11	0.0002217	0.2373	0.0002637	0.06462		0.422576
105	plc	3.101e-08	9.782e-06	6.501e-09	0.001649	9.06e-05	3.242e-07	5.27e-05	8.331e-10	0.002851	4.35e-09	0.3479	0.0002517	0.2022	0.002386	0.34		0.897391
106	pax	1.052e-09	2.698e-05	1.004e-09	0.0002175	0.000976	0.005501	0.004197	0.03107	0.03364	0.3306	1.407e-10	0.0001772	0.0006654	1.207e-05	1.256e-05		0.407096
107	xph	2.589e-09	0.01829	1.54e-09	0.0003632	0.0007661	0.0001635	4.868e-05	1.608e-10	0.009998	0.0001663	7.892e-11	4.658e-05	0.0004448	5.677e-06	1.22e-05		0.030305
108	pau	8.251e-09	0.001015	1.807e-09	0.000114	0.004287	0.005129	0.0001883	0.05831	0.001746	0.3934	2.191e-10	0.0007098	3.891e-05	3.347e-05	9.208e-10		0.464971
109	plu	2.208e-09	1.494e-11	7.459e-10	1.485e-05	7.565e-05	0.9184	0.000113	5.133e-06	0.001036	2.817e-10	1.524e-10	6.704e-05	0.0001885	2.384e-05	0.000143		0.920067
110	pca	2.466e-08	0.003407	7.901e-09	0.0009336	0.01046	0.0002535	0.001757	0.1473	0.004169	0.01884	1.358e-09	0.003039	0.02593	9.367e-05	4.99e-05		0.216233
111	pur	2.999e-09	0.0001454	2.239e-09	0.0009807	0.0001703	0.005983	0.02456	2.088e-10	0.5681	0.000685	1.546e-10	0.0008677	0.001147	1.015e-05	8.467e-05		0.602734
112	pan	4.617e-09	5.798e-05	4.544e-09	0.0004372	0.01119	0.01988	1.499e-10	0.00189	0.9317	0.0001647	7.051e-10	0.000495	0.0008948	4.448e-05	4.305e-09		0.966754
113	pln	4.148e-08	0.0003797	3.105e-08	0.008707	0.01138	0.04147	0.0007459	0.0011	0.02588	0.0007967	0.6625	0.001409	0.1509	0.0006101	2.925e-08		0.905879
114	phi	0.03312	0.001585	0.01516	0.01938	0.5327	0.3866	0.001273	0.00386	0	0	0	8.1e-05	0.006217	1.094e-05	7.722e-06		0.999995
115	plo	0	0.00165	0.01578	0.02017	0.5546	0.4025	0.001326	0.004019	0	0	0	0	0	0	1.306e-10		1.00005
116	phr	0.005649	0.001622	0.01551	0.01983	0.5451	0.3956	0.001303	0.00395	0	0	0.0006537	6.907e-05	0.0106	1.867e-05	5.283e-05		0.999958
117	pcs	0	0.00165	0.01578	0.02017	0.5546	0.4024	0.001326	0.004019	0	0	0	0	0	0	6.627e-05		1.00001
118	ply	0	0	0	0	0	0	0	0	0	0	0	0	0	0	1		1
119	pyl	0.08344	0.001513	0.01446	0.01849	0.5083	0.3689	0.001215	0.003684	0	0	0	0	0	0	6.835e-07		1
120	pel	0.1177	0.001214	0.01161	0.01484	0.408	0.2961	0.0009753	0.002956	0.03759	0.09938	0	0.0001241	0.009522	1.676e-05	1.93e-05		1.00005
121	xpa	0.08344	0.001512	0.01446	0.01849	0.5083	0.3689	0.001215	0.003683	0	0	0	0	0	0	3.609e-05		1.00004
122	phm	0.4653	0	0	0	0	0	0	0	0	0	0	0	0	0	0.5347		1
123	p02	1.42e-09	0.007708	1.549e-09	0.000584	0.002219	0.0001298	0.00112	0.008172	0.2359	0.2787	1.27e-10	0.0002654	0.003164	1.263e-05	0.0004302		0.538405
124	pta	0.597	0	0	0	0	0	0	0	0.1106	0.2923	0	0	0	0	0.0001213		1.00002
125	xpe	0.5515	0	0	0	0	0	0	0	0	0	0	0	0.1035	0.0001822	0.3448		0.999982
126	p03	2.893e-09	0.003692	1.539e-09	0.000118	0.0008254	0.001849	0.0002405	0.02151	0.0005752	0.2376	1.779e-10	0.000226	0.002211	1.162e-05	6.771e-10		0.268859
127	p04	1.469e-09	0.003172	1.033e-09	0.0001582	0.001052	0.002816	0.0005889	0.03208	0.03249	0.3081	1.306e-10	0.0002377	4.033e-09	8.457e-06	8.262e-06		0.380712
128	p05	1.412e-09	0.008767	1.254e-09	0.001026	0.0008453	0.004941	0.001136	0.01182	0.0274	0.3514	1.894e-10	0.0003246	0.001059	5.007e-05	4.524e-07		0.408769
129	p06	2.892e-09	0.002094	1.279e-09	0.0003797	0.0003579	0.0001879	0.0005375	0.03993	0.0002249	0.214	1.373e-10	0.00035	0.0003184	4.816e-06	9.498e-10		0.258385
130	p07	2.457e-09	0.00309	8.174e-10	9.691e-05	0.001819	4.47e-05	0.0002364	0.02765	0.01037	0.2963	1.516e-10	0.0002102	0.000189	8.381e-06	4.895e-05		0.340064
131	p08	3.245e-09	0.01134	1.067e-09	2.853e-05	0.0003164	0.002938	0.02455	0.0337	0.002054	0.3608	1.786e-10	0.0001756	2.195e-06	1.867e-06	3.432e-05		0.435941
132	p09	1.894e-09	0.004809	1.054e-09	0.0002361	0.000136	0.0003237	0.001246	0.02665	1.907e-05	0.2493	1.75e-10	0.0001894	2.449e-05	1.995e-05	1.345e-05		0.282967
133	p10	2.737e-09	0.002174	8.178e-10	0.0001385	0.001745	0.004162	0.02075	0.01321	0.158	0.1454	1.376e-10	3.763e-05	3.621e-09	1.742e-05	4.632e-10		0.345635
134	p11	1.789e-09	0.004762	1.082e-09	0.000301	0.00073	0.004669	0.0008214	0.01817	0.03008	0.2098	1.609e-10	4.408e-05	0.001789	4.349e-06	0.0001501		0.271321
135	p12	1.632e-09	0.003485	1.811e-09	0.0004386	0.0002257	0.0004738	0.002332	0.04602	0.005529	0.2333	1.37e-10	1.156e-05	2.309e-05	2.243e-05	5.753e-05		0.291919
136	p13	2.945e-09	0.01307	1.787e-09	0.0002501	6.718e-05	0.004765	0.001355	0.01536	0.0005448	0.5379	3.223e-10	0.0003251	0.009085	9.716e-06	2.579e-05		0.582758
137	p14	1.554e-09	0.004503	1.071e-09	0.0002663	0.001518	0.003069	0.01687	0.01112	0.0006079	0.2662	1.594e-10	0.0002844	0.0008783	2.987e-06	5.317e-10		0.30532
138	p15	1.155e-09	0.002333	9.068e-10	8.406e-06	0.0001836	0.0001554	0.001062	0.00413	0.0009169	0.2524	1.429e-10	3.865e-06	0.00135	3.986e-06	6.822e-10		0.262547

## Sheet: fa>pout
1	2	3	4	5	6	7	8	9	10	11	12	13	14	15	16	17	18
	sum	0.23319	0.481088	0.216004	0.207291	0.181632	0.231428	0.601896	0.715569	0.604769	0.775811	0.43397	0.439538	0.303392	0.185728	0.66871
		for each p, fraction a
		11	12	13	14	15	16	17	18	19	20	21	22	24	25	26
		gre	mhe	cde	cmi	rst	tno	dix	dip	din	dxf	cha	sif	pha	coc	ph1
101	p01	1.206e-10	0.01511	3.786e-10	5.131e-05	5.559e-06	6.037e-05	0.01011	0.02763	0.0003369	0.02178	7.873e-10	0.005752	0.0003152	2.107e-05	2.126e-10
102	pra	1.472e-10	5.019e-11	8.59e-10	0.0002384	2.161e-06	0.0007587	1.422e-10	4.34e-11	1.652e-05	4.92e-11	2.618e-10	0.004554	0.002592	0.004412	2.013e-10
103	puc	2.963e-10	1.003e-10	2.742e-10	9.076e-05	7.807e-10	3.568e-06	2.616e-10	6.045e-05	0.0002498	1.601e-05	3.362e-10	0.01027	0.00916	0.03288	0.2011
104	pal	2.94e-10	3.098e-05	4.394e-06	7.966e-05	1.684e-05	2.238e-05	0.0001562	3.797e-05	0.053	7.488e-11	3.768e-10	0.01581	0.1125	0.02925	0.04957
105	plc	3.069e-10	3.82e-06	2.47e-10	4.669e-05	8.227e-08	4.867e-10	2.736e-05	1.373e-10	0.0001432	8.423e-11	0.2207	0.001975	0.01055	0.02911	0.02869
106	pax	8.004e-11	8.098e-05	2.932e-10	4.731e-05	6.812e-06	6.347e-05	0.01674	0.03935	0.01299	0.04919	6.856e-10	0.01069	0.0002667	0.001132	8.146e-06
107	xph	1.549e-10	0.04317	3.537e-10	6.216e-05	4.206e-06	1.483e-06	0.0001528	1.602e-10	0.003037	1.947e-05	3.026e-10	0.002209	0.0001403	0.0004189	6.227e-06
108	pau	2.939e-10	0.001426	2.47e-10	1.161e-05	1.401e-05	2.771e-05	0.0003517	0.03457	0.0003157	0.02741	4.999e-10	0.02004	7.303e-06	0.00147	2.796e-10
109	plu	1.972e-10	5.262e-11	2.556e-10	3.792e-06	6.197e-07	0.01244	0.0005292	7.629e-06	0.0004694	4.92e-11	8.716e-10	0.004744	8.87e-05	0.002625	0.0001089
110	pca	2.354e-10	0.001283	2.895e-10	2.548e-05	9.161e-06	3.669e-07	0.0008797	0.02341	0.000202	0.0003518	8.306e-10	0.02299	0.001304	0.001102	4.061e-06
111	pur	9.685e-11	0.0001853	2.776e-10	9.058e-05	5.045e-07	2.93e-05	0.04159	1.122e-10	0.09313	4.327e-05	3.198e-10	0.02221	0.0001953	0.0004041	2.331e-05
112	pan	8.166e-11	4.046e-05	3.085e-10	2.211e-05	1.816e-05	5.333e-05	1.391e-10	0.0005563	0.08365	5.697e-06	7.99e-10	0.006938	8.34e-05	0.0009699	6.491e-10
113	pln	1.193e-10	4.309e-05	3.428e-10	7.162e-05	3.004e-06	1.809e-05	0.0001125	5.268e-05	0.0003778	4.482e-06	0.1221	0.003211	0.002287	0.002164	7.173e-10
114	phi	0.0123	0.02322	0.0216	0.02057	0.01814	0.02176	0.02479	0.02386	0	0	0	0.02383	0.01216	0.00501	2.444e-05
115	plo	0	0.02322	0.0216	0.02057	0.01814	0.02176	0.02479	0.02386	0	0	0	0	0	0	3.972e-10
116	phr	0.0123	0.1393	0.1296	0.1234	0.1089	0.1306	0.1488	0.1431	0	0	0.09117	0.1192	0.1216	0.0501	0.0009805
117	pcs	0	0.01161	0.0108	0.01029	0.009072	0.01088	0.0124	0.01193	0	0	0	0	0	0	0.0001007
118	ply	0	0	0	0	0	0	0	0	0	0	0	0	0	0	0.2013
119	pyl	0.01623	0.01161	0.0108	0.01029	0.009072	0.01088	0.0124	0.01193	0	0	0	0	0	0	1.134e-06
120	pel	0.02853	0.01161	0.0108	0.01029	0.009072	0.01088	0.0124	0.01193	0.04625	0.04711	0	0.02383	0.01216	0.00501	3.988e-05
121	xpa	0.01623	0.01161	0.0108	0.01029	0.009072	0.01088	0.0124	0.01193	0	0	0	0	0	0	5.985e-05
122	phm	0.0123	0	0	0	0	0	0	0	0	0	0	0	0	0	0.1205
123	p02	9.832e-11	0.02106	4.117e-10	0.0001157	1.41e-05	1.364e-06	0.004069	0.009421	0.08295	0.03775	5.635e-10	0.01457	0.001155	0.001078	0.0002541
124	pta	0.123	0	0	0	0	0	0	0	0.1156	0.1178	0	0	0	0	0.000213
125	xpe	0.0123	0	0	0	0	0	0	0	0	0	0	0	0.01216	0.00501	0.06553
126	p03	1.925e-10	0.009693	3.93e-10	2.245e-05	5.039e-06	1.865e-05	0.0008391	0.02382	0.0001943	0.03093	7.586e-10	0.01192	0.0007754	0.0009534	3.841e-10
127	p04	1.194e-10	0.01017	3.221e-10	3.675e-05	7.84e-06	3.47e-05	0.00251	0.04338	0.0134	0.04897	6.801e-10	0.0153	1.727e-09	0.0008472	5.724e-06
128	p05	8.143e-11	0.01995	2.776e-10	0.0001693	4.473e-06	4.322e-05	0.003435	0.01134	0.008021	0.03964	6.999e-10	0.01484	0.0003218	0.003561	2.225e-07
129	p06	1.888e-10	0.005394	3.206e-10	7.089e-05	2.144e-06	1.861e-06	0.00184	0.0434	7.453e-05	0.02733	5.743e-10	0.01811	0.0001095	0.0003876	5.287e-10
130	p07	2.011e-10	0.00998	2.569e-10	2.269e-05	1.366e-05	5.55e-07	0.001015	0.03768	0.004308	0.04744	7.953e-10	0.01363	8.154e-05	0.0008459	3.416e-05
131	p08	2.032e-10	0.02801	2.564e-10	5.109e-06	1.818e-06	2.79e-05	0.08062	0.03513	0.000653	0.0442	7.165e-10	0.008713	7.243e-07	0.0001442	1.832e-05
132	p09	1.409e-10	0.01411	3.011e-10	5.022e-05	9.284e-07	3.651e-06	0.004861	0.033	7.2e-06	0.03628	8.339e-10	0.01116	9.601e-06	0.001829	8.528e-06
133	p10	2.458e-10	0.007699	2.818e-10	3.556e-05	1.437e-05	5.667e-05	0.09768	0.01974	0.072	0.02554	7.917e-10	0.002677	1.713e-09	0.001929	3.545e-10
134	p11	1.301e-10	0.01366	3.021e-10	6.259e-05	4.87e-06	5.149e-05	0.003132	0.022	0.0111	0.02983	7.496e-10	0.00254	0.0006853	0.0003899	9.303e-05
135	p12	9.192e-11	0.007743	3.915e-10	7.063e-05	1.166e-06	4.046e-06	0.006887	0.04314	0.00158	0.0257	4.944e-10	0.0005158	6.853e-06	0.001557	2.762e-05
136	p13	1.075e-10	0.01883	2.504e-10	2.611e-05	2.25e-07	2.638e-05	0.002593	0.00933	0.000101	0.03841	7.538e-10	0.009406	0.001748	0.0004373	8.025e-06
137	p14	1.218e-10	0.01392	3.223e-10	5.968e-05	1.092e-05	3.648e-05	0.06936	0.01451	0.0002419	0.04082	8.006e-10	0.01766	0.0003628	0.0002886	3.553e-10
138	p15	9.176e-11	0.007315	2.766e-10	1.911e-06	1.339e-06	1.873e-06	0.004425	0.005463	0.0003699	0.03924	7.275e-10	0.0002434	0.0005651	0.0003906	4.622e-10

## Sheet: Xp>d
1	2	3	4	5	6	7	8	9	10	11	12	13	14	15	16	17	18	19	20	21	22	23	24	25	26	27	28	29	30	31	32	33	34	35	36	37	38	39	40	41	42	43	44	45
	rank =	31	7	10	6	15	20	14	23	5	38	16	17	36	19	1	4	2	9	13	8	3	12	22	18	11	33	25	28	32	26	34	29	21	24	35	37	27	30
	sum =	1.122e-07	0.0007001	0.0001508	0.0007487	1.357e-05	4.736e-07	1.935e-05	2.164e-07	0.0009975	4.81e-08	6.305e-06	3.26e-06	8.655e-08	1.31e-06	0.003659	0.001151	0.002238	0.0001721	2.728e-05	0.0002948	0.001876	7.543e-05	2.395e-07	1.573e-06	0.0001072	1.116e-07	1.514e-07	1.368e-07	1.119e-07	1.421e-07	9.577e-08	1.277e-07	2.505e-07	1.979e-07	8.881e-08	5.639e-08	1.375e-07	1.24e-07
		umolC/L/d
		101	102	103	104	105	106	107	108	109	110	111	112	113	114	115	116	117	118	119	120	121	122	123	124	125	126	127	128	129	130	131	132	133	134	135	136	137	138
		p01	pra	puc	pal	plc	pax	xph	pau	plu	pca	pur	pan	pln	phi	plo	phr	pcs	ply	pyl	pel	xpa	phm	p02	pta	xpe	p03	p04	p05	p06	p07	p08	p09	p10	p11	p12	p13	p14	p15		sum	rank
161	d01	1.122e-07	0	0	0	0	0	0	0	0	0	0	0	0	0	0	0	0	0	0	0	0	0	0	0	0	0	0	0	0	0	0	0	0	0	0	0	0	0		1.122e-07	31	d01
162	ar2	0	0.0007001	0	0	0	0	0	0	0	0	0	0	0	0	0	0	0	0	0	0	0	0	0	0	0	0	0	0	0	0	0	0	0	0	0	0	0	0		0.0007001	7	ar2
163	fu2	0	0	0.0001508	0	0	0	0	0	0	0	0	0	0	0	0	0	0	0	0	0	0	0	0	0	0	0	0	0	0	0	0	0	0	0	0	0	0	0		0.0001508	10	fu2
164	ga2	0	0	0	0.0007487	0	0	0	0	0	0	0	0	0	0	0	0	0	0	0	0	0	0	0	0	0	0	0	0	0	0	0	0	0	0	0	0	0	0		0.0007487	6	ga2
165	gl2	0	0	0	0	1.357e-05	0	0	0	0	0	0	0	0	0	0	0	0	0	0	0	0	0	0	0	0	0	0	0	0	0	0	0	0	0	0	0	0	0		1.357e-05	15	gl2
166	ma2	0	0	0	0	0	4.736e-07	0	0	0	0	0	0	0	0	0	0	0	0	0	0	0	0	0	0	0	0	0	0	0	0	0	0	0	0	0	0	0	0		4.736e-07	20	ma2
167	rh2	0	0	0	0	0	0	1.935e-05	0	0	0	0	0	0	0	0	0	0	0	0	0	0	0	0	0	0	0	0	0	0	0	0	0	0	0	0	0	0	0		1.935e-05	14	rh2
168	ga3	0	0	0	0	0	0	0	2.164e-07	0	0	0	0	0	0	0	0	0	0	0	0	0	0	0	0	0	0	0	0	0	0	0	0	0	0	0	0	0	0		2.164e-07	23	ga3
169	gl3	0	0	0	0	0	0	0	0	0.0009975	0	0	0	0	0	0	0	0	0	0	0	0	0	0	0	0	0	0	0	0	0	0	0	0	0	0	0	0	0		0.0009975	5	gl3
170	gc2	0	0	0	0	0	0	0	0	0	4.81e-08	0	0	0	0	0	0	0	0	0	0	0	0	0	0	0	0	0	0	0	0	0	0	0	0	0	0	0	0		4.81e-08	38	gc2
171	mu2	0	0	0	0	0	0	0	0	0	0	6.305e-06	0	0	0	0	0	0	0	0	0	0	0	0	0	0	0	0	0	0	0	0	0	0	0	0	0	0	0		6.305e-06	16	mu2
172	ga4	0	0	0	0	0	0	0	0	0	0	0	3.26e-06	0	0	0	0	0	0	0	0	0	0	0	0	0	0	0	0	0	0	0	0	0	0	0	0	0	0		3.26e-06	17	ga4
173	gl4	0	0	0	0	0	0	0	0	0	0	0	0	8.655e-08	0	0	0	0	0	0	0	0	0	0	0	0	0	0	0	0	0	0	0	0	0	0	0	0	0		8.655e-08	36	gl4
174	chi	0	0	0	0	0	0	0	0	0	0	0	0	0	1.31e-06	0	0	0	0	0	0	0	0	0	0	0	0	0	0	0	0	0	0	0	0	0	0	0	0		1.31e-06	19	chi
175	glo	0	0	0	0	0	0	0	0	0	0	0	0	0	0	0.003659	0	0	0	0	0	0	0	0	0	0	0	0	0	0	0	0	0	0	0	0	0	0	0		0.003659	1	glo
176	chr	0	0	0	0	0	0	0	0	0	0	0	0	0	0	0	0.001151	0	0	0	0	0	0	0	0	0	0	0	0	0	0	0	0	0	0	0	0	0	0		0.001151	4	chr
177	fcs	0	0	0	0	0	0	0	0	0	0	0	0	0	0	0	0	0.002238	0	0	0	0	0	0	0	0	0	0	0	0	0	0	0	0	0	0	0	0	0		0.002238	2	fcs
178	gly	0	0	0	0	0	0	0	0	0	0	0	0	0	0	0	0	0	0.0001721	0	0	0	0	0	0	0	0	0	0	0	0	0	0	0	0	0	0	0	0		0.0001721	9	gly
179	xyl	0	0	0	0	0	0	0	0	0	0	0	0	0	0	0	0	0	0	2.728e-05	0	0	0	0	0	0	0	0	0	0	0	0	0	0	0	0	0	0	0		2.728e-05	13	xyl
180	cel	0	0	0	0	0	0	0	0	0	0	0	0	0	0	0	0	0	0	0	0.0002948	0	0	0	0	0	0	0	0	0	0	0	0	0	0	0	0	0	0		0.0002948	8	cel
181	man	0	0	0	0	0	0	0	0	0	0	0	0	0	0	0	0	0	0	0	0	0.001876	0	0	0	0	0	0	0	0	0	0	0	0	0	0	0	0	0		0.001876	3	man
182	rhm	0	0	0	0	0	0	0	0	0	0	0	0	0	0	0	0	0	0	0	0	0	7.543e-05	0	0	0	0	0	0	0	0	0	0	0	0	0	0	0	0		7.543e-05	12	rhm
183	d02	0	0	0	0	0	0	0	0	0	0	0	0	0	0	0	0	0	0	0	0	0	0	2.395e-07	0	0	0	0	0	0	0	0	0	0	0	0	0	0	0		2.395e-07	22	d02
184	sta	0	0	0	0	0	0	0	0	0	0	0	0	0	0	0	0	0	0	0	0	0	0	0	1.573e-06	0	0	0	0	0	0	0	0	0	0	0	0	0	0		1.573e-06	18	sta
185	pec	0	0	0	0	0	0	0	0	0	0	0	0	0	0	0	0	0	0	0	0	0	0	0	0	0.0001072	0	0	0	0	0	0	0	0	0	0	0	0	0		0.0001072	11	pec
186	d03	0	0	0	0	0	0	0	0	0	0	0	0	0	0	0	0	0	0	0	0	0	0	0	0	0	1.116e-07	0	0	0	0	0	0	0	0	0	0	0	0		1.116e-07	33	d03
187	d04	0	0	0	0	0	0	0	0	0	0	0	0	0	0	0	0	0	0	0	0	0	0	0	0	0	0	1.514e-07	0	0	0	0	0	0	0	0	0	0	0		1.514e-07	25	d04
188	d05	0	0	0	0	0	0	0	0	0	0	0	0	0	0	0	0	0	0	0	0	0	0	0	0	0	0	0	1.368e-07	0	0	0	0	0	0	0	0	0	0		1.368e-07	28	d05
189	d06	0	0	0	0	0	0	0	0	0	0	0	0	0	0	0	0	0	0	0	0	0	0	0	0	0	0	0	0	1.119e-07	0	0	0	0	0	0	0	0	0		1.119e-07	32	d06
190	d07	0	0	0	0	0	0	0	0	0	0	0	0	0	0	0	0	0	0	0	0	0	0	0	0	0	0	0	0	0	1.421e-07	0	0	0	0	0	0	0	0		1.421e-07	26	d07
191	d08	0	0	0	0	0	0	0	0	0	0	0	0	0	0	0	0	0	0	0	0	0	0	0	0	0	0	0	0	0	0	9.577e-08	0	0	0	0	0	0	0		9.577e-08	34	d08
192	d09	0	0	0	0	0	0	0	0	0	0	0	0	0	0	0	0	0	0	0	0	0	0	0	0	0	0	0	0	0	0	0	1.277e-07	0	0	0	0	0	0		1.277e-07	29	d09
193	d10	0	0	0	0	0	0	0	0	0	0	0	0	0	0	0	0	0	0	0	0	0	0	0	0	0	0	0	0	0	0	0	0	2.505e-07	0	0	0	0	0		2.505e-07	21	d10
194	d11	0	0	0	0	0	0	0	0	0	0	0	0	0	0	0	0	0	0	0	0	0	0	0	0	0	0	0	0	0	0	0	0	0	1.979e-07	0	0	0	0		1.979e-07	24	d11
195	d12	0	0	0	0	0	0	0	0	0	0	0	0	0	0	0	0	0	0	0	0	0	0	0	0	0	0	0	0	0	0	0	0	0	0	8.881e-08	0	0	0		8.881e-08	35	d12
196	d13	0	0	0	0	0	0	0	0	0	0	0	0	0	0	0	0	0	0	0	0	0	0	0	0	0	0	0	0	0	0	0	0	0	0	0	5.639e-08	0	0		5.639e-08	37	d13
197	d14	0	0	0	0	0	0	0	0	0	0	0	0	0	0	0	0	0	0	0	0	0	0	0	0	0	0	0	0	0	0	0	0	0	0	0	0	1.375e-07	0		1.375e-07	27	d14
198	d15	0	0	0	0	0	0	0	0	0	0	0	0	0	0	0	0	0	0	0	0	0	0	0	0	0	0	0	0	0	0	0	0	0	0	0	0	0	1.24e-07		1.24e-07	30	d15

[truncated: 12 more sheets: fp>din, Xb>d, Xb>p, Xd>b, Xd>bR, fd>bin, Xa>b, Xa>bL, Xa>bR, fa>bin, fa>binL, fa>binR]
