# Supplementary material for: Dynamic carbon flux network of a diverse marine microbial community
Source: ISME Commun. 2021 Sep 25;1:50. doi: 10.1038/s43705-021-00055-7 (PMC9723560; doi:10.1038/s43705-021-00055-7)
Supplement: Supplementary file 4 — Dataset S1 [file 43705_2021_55_MOESM4_ESM.zip › Dataset_S1_Instantaneous_2009_14.xlsx]

## Sheet: sum
1	2	3	4	5	6	7	8	9	10	11	12	13	14	15	16	17	18	19	20	21	22	23	24	25	26	27	28	29	30	31	32	33	34	35	36	37	38	39	40	41	42	43	44	45	46	47	48	49	50
	Sum =	22.2842	-31.498	120	2.17591	-52.4719	120	0.682011	-53.8469	120	2.85792	-48.0326	120			120			120			Sum =	30.5327	-16.7621	740	2.17591	-105.661	741	0.164674	-182.493	740	0.0434818	#NUM!	686	2.38407	-90.2588	741	1.19478	-67.3192	741	1.78942	-69.5162	741			741			741
	Ave =	1.48561	-2.09987		0.145061	-3.49813		0.0454674	-3.5898		0.190528	-3.20218		17.4246	1.10231		0.105343	-1.10231				Ave =	0.803493	-0.441108		0.0572608	-2.78055		0.00433353	-4.80246		0.00114426	#NUM!		0.0627386	-2.37523		0.0314416	-1.77156		0.0470901	-1.82937		37.0318	1.38827		0.0539176	-1.38827
		umolC/L			umolC/L/d			umolC/L/d			umolC/L/d			d			1/d						umolC/L			umolC/L/d			umolC/L/d			umolC/L/d			umolC/L/d			umolC/L/d			umolC/L/d			d			1/d
		Conc	log	rank	Xa>d	log	rank	Xa>p	log	rank	Xa>d+p	log	rank	Turnover	log	rank	Rate	log	rank				Conc	log	rank	Xa>d	log	rank	Xp>d	log	rank	Xb>d	log	rank	Xa+p+b>d	log	rank	Xd>b	log	rank	Xexch	log	rank	Turnover	log	rank	Rate	log	rank
11	gre	0.001225	-2.91186	11	0.000189726	-3.72187	6	5.8095e-05	-4.23586	12	0.000247821	-3.60586	7	4.94309	0.693999	13	0.202303	-0.693999	3	gre	161	d01	0.3964	-0.401866	19	0.000284841	-3.5454	21	1.113e-06	-5.9535	22	0.000894612	-3.04837	9	0.00118057	-2.92791	22	0.0203618	-1.69118	15	0.0107712	-1.96774	21	36.802	1.56587	17	0.0271725	-1.56587	22
12	mhe	0.008761	-2.05745	6	0.000680825	-3.16696	5	0.000682165	-3.16611	5	0.00136299	-2.86551	5	6.42778	0.808061	10	0.155575	-0.808061	6	mhe	162	ar2	0.1132	-0.946154	32	0.012573	-1.90056	16	0.0009257	-3.03353	7	0.000114325	-3.94186	21	0.013613	-1.86605	18	0.0214079	-1.66943	14	0.0175105	-1.7567	18	6.4647	0.810548	37	0.154686	-0.810548	2
13	cde	0.03662	-1.43628	4	0.00573924	-2.24115	4	0.00173192	-2.76147	4	0.00747115	-2.12661	4	4.90152	0.690331	14	0.204018	-0.690331	2	cde	163	fu2	0.8652	-0.0628835	5	0.0417605	-1.37923	8	0.0001598	-3.79642	10	0.00526884	-2.27829	3	0.0471891	-1.32616	9	0.0289053	-1.53902	10	0.0380472	-1.41968	10	22.7402	1.35679	20	0.043975	-1.35679	19
14	cmi	0.1218	-0.914353	3	0.0152225	-1.81752	3	0.00466581	-2.33107	3	0.0198883	-1.7014	3	6.12421	0.78705	12	0.163286	-0.78705	4	cmi	164	ga2	0.4639	-0.333576	12	0.0209081	-1.67969	15	0.0009195	-3.03645	8	0.00553512	-2.25687	2	0.0273627	-1.56284	14	0.0289022	-1.53907	11	0.0281325	-1.55079	12	16.4898	1.21722	25	0.0606434	-1.21722	14
15	rst	18.84	1.27508	1	1.64716	0.216735	1	0.497629	-0.303094	1	2.14479	0.331384	1	8.78409	0.943697	8	0.113842	-0.943697	8	rst	165	gl2	11.45	1.05881	1	1.13053	0.0532828	1	2.203e-05	-4.65699	15	5.40825e-05	-4.26694	26	1.13061	0.053312	1	0.213641	-0.670316	1	0.672124	-0.17255	1	17.0355	1.23136	23	0.0587008	-1.23136	16
16	tno	3.248	0.511616	2	0.5065	-0.29542	2	0.17665	-0.752887	2	0.68315	-0.165484	2	4.75445	0.6771	15	0.210329	-0.6771	1	tno	166	ma2	0.4282	-0.368353	15	0.0217325	-1.66289	14	1.224e-06	-5.91222	21	0.00233648	-2.63144	5	0.0240702	-1.61852	15	0.0143273	-1.84384	30	0.0191987	-1.71673	16	22.3035	1.34837	21	0.0448359	-1.34837	18
17	dix	0.0008819	-3.05458	13	1.72636e-05	-4.76287	12	2.59478e-05	-4.5859	13	4.32114e-05	-4.3644	13	20.409	1.30982	6	0.0489981	-1.30982	10	dix	167	rh2	0.4485	-0.348238	14	0.0318691	-1.49663	13	8.099e-05	-4.09157	14	0.00112106	-2.95037	7	0.0330712	-1.48055	13	0.0293499	-1.53239	8	0.0312105	-1.5057	11	14.3702	1.15746	28	0.0695887	-1.15746	11
18	dip	0.005412	-2.26664	7	7.47749e-05	-4.12624	8	0.00020483	-3.68861	6	0.000279605	-3.55346	6	19.3559	1.28681	7	0.0516638	-1.28681	9	dip	168	ga3	1.192	0.0762763	3	0.0766369	-1.11556	4	5.695e-07	-6.24451	33	0.00304497	-2.51642	4	0.0796824	-1.09864	5	0.0278844	-1.55464	12	0.0537834	-1.26935	6	22.163	1.34563	22	0.0451203	-1.34563	17
19	din	0.005232	-2.28133	8	5.15994e-05	-4.28736	10	8.50123e-05	-4.07052	7	0.000136612	-3.86451	10	38.2983	1.58318	2	0.0261108	-1.58318	14	din	169	gl3	0.1474	-0.831503	31	0.00205112	-2.68801	19	0.01067	-1.97184	5	0.000972298	-3.0122	8	0.0136934	-1.86349	17	0.0103783	-1.98387	32	0.0120358	-1.91952	20	12.2468	1.08802	30	0.0816543	-1.08802	9
20	dxf	0.001768	-2.75252	10	1.62095e-05	-4.79023	13	6.46697e-05	-4.1893	11	8.08793e-05	-4.09216	12	21.8597	1.33964	5	0.0457462	-1.33964	11	dxf	170	gc2	0.8157	-0.0884695	6	0.113	-0.946921	3	1.669e-07	-6.77754	37	0.000701378	-3.15405	12	0.113702	-0.944233	4	0.0868362	-1.0613	3	0.100269	-0.998834	3	8.13512	0.910364	36	0.122924	-0.910364	3
21	cha	0.000906	-3.04287	12	6.98391e-05	-4.1559	9	7.185e-05	-4.14357	8	0.000141689	-3.84866	9	6.39428	0.805792	11	0.15639	-0.805792	5	cha	171	mu2	0.09902	-1.00428	33	8.54179e-05	-4.06845	31	1.05e-05	-4.97881	17	0.0179765	-1.7453	1	0.0180724	-1.74298	16	0.0200519	-1.69785	17	0.0190621	-1.71983	17	5.1946	0.715552	38	0.192508	-0.715552	1
22	sif	8.395e-05	-4.07598	15	1.53297e-06	-5.81447	15	1.24549e-06	-5.90466	15	2.77846e-06	-5.5562	15	30.2146	1.48022	4	0.0330966	-1.48022	12	sif	172	ga4	0.04779	-1.32066	37	0.00295459	-2.5295	18	1.705e-06	-5.76828	18	0.000843632	-3.07385	11	0.00379993	-2.42022	20	0.00501425	-2.29979	33	0.00440709	-2.35585	33	10.8439	1.03519	34	0.0922178	-1.03519	5
24	pha	0.009967	-2.00144	5	0.000152561	-3.81656	7	6.69376e-05	-4.17433	10	0.000219498	-3.65857	8	45.4081	1.65713	1	0.0220225	-1.65713	15	pha	173	gl4	0.06808	-1.16698	35	1.54528e-05	-4.81099	35	2.798e-07	-6.55315	35	0.00203952	-2.69047	6	0.00205525	-2.68714	21	0.00307495	-2.51216	35	0.0025651	-2.5909	34	26.5409	1.42392	19	0.0376777	-1.42392	20
25	coc	9.398e-05	-4.02696	14	6.93339e-06	-5.15905	14	4.17749e-06	-5.37908	14	1.11109e-05	-4.95425	14	8.45838	0.927287	9	0.118226	-0.927287	7	coc	174	chi	0.5662	-0.24703	10	0.0670129	-1.17384	5	2.145e-05	-4.66857	16	0	#NUM!	28	0.0670344	-1.1737	6	0.0349431	-1.45664	6	0.0509888	-1.29253	7	11.1044	1.0455	32	0.0900543	-1.0455	7
26	ph1	0.003448	-2.46243	9	2.93041e-05	-4.53307	11	6.91097e-05	-4.16046	9	9.84139e-05	-4.00694	11	35.0357	1.54451	3	0.0285423	-1.54451	13	ph1	175	glo	1.175	0.0700379	4	0.067007	-1.17388	6	0.06138	-1.21197	1	0	#NUM!	28	0.128387	-0.891479	3	0.0301541	-1.52065	7	0.0792706	-1.10089	4	14.8227	1.17093	27	0.0674643	-1.17093	12
																					176	chr	3.828	0.582972	2	0.402089	-0.395677	2	0.02596	-1.5857	4	0	#NUM!	28	0.428049	-0.368506	2	0.17029	-0.768811	2	0.29917	-0.524082	2	12.7954	1.10705	29	0.078153	-1.10705	10
																					177	fcs	0.634	-0.197911	9	0.0335055	-1.47488	12	0.03106	-1.5078	2	0	#NUM!	28	0.0645655	-1.19	7	0.0169599	-1.77058	29	0.0407627	-1.38974	9	15.5534	1.19183	26	0.0642945	-1.19183	13
																					178	gly	0.1702	-0.76904	30	1.223e-05	-4.91257	36	0.0001584	-3.80024	11	0	#NUM!	28	0.00017063	-3.76794	35	0.0035532	-2.44938	34	0.00186191	-2.73004	35	91.4113	1.961	2	0.0109396	-1.961	37
																					179	xyl	0.2981	-0.525638	29	0.0335096	-1.47483	10	0.0004098	-3.38743	9	0	#NUM!	28	0.0339194	-1.46955	12	0.0200366	-1.69818	18	0.026978	-1.56899	13	11.0497	1.04335	33	0.0904998	-1.04335	6
																					180	cel	0.4226	-0.374071	16	0.0335259	-1.47462	9	0.00258	-2.58838	6	0	#NUM!	28	0.0361059	-1.44242	11	0.0139716	-1.85475	31	0.0250388	-1.60139	14	16.8778	1.22732	24	0.0592494	-1.22732	15
																					181	man	0.5524	-0.257746	11	0.0335096	-1.47483	11	0.03003	-1.52244	3	0	#NUM!	28	0.0635396	-1.19696	8	0.029062	-1.53667	9	0.0463008	-1.33441	8	11.9307	1.07667	31	0.0838175	-1.07667	8
																					182	rhm	0.01327	-1.87713	38	3.07446e-06	-5.51223	38	0.0001264	-3.89825	13	0	#NUM!	28	0.000129474	-3.88782	37	0.000304528	-3.51637	37	0.000217001	-3.66354	37	61.1517	1.78641	4	0.0163528	-1.78641	35
																					183	d02	0.3967	-0.401538	17	7.94033e-05	-4.10016	32	8.873e-07	-6.05193	30	0.00014866	-3.82781	17	0.000228951	-3.64026	33	0.0198853	-1.70147	22	0.0100571	-1.99753	26	39.4448	1.59599	6	0.0253519	-1.59599	33
																					184	sta	0.07364	-1.13289	34	6.6958e-05	-4.1742	33	1.314e-07	-6.8814	38	0	#NUM!	28	6.70894e-05	-4.17335	38	0.00229466	-2.63928	36	0.00118087	-2.9278	36	62.3606	1.79491	3	0.0160358	-1.79491	36
																					185	pec	0.06473	-1.18889	36	7.0857e-06	-5.14962	37	0.0001412	-3.85017	12	0	#NUM!	28	0.000148286	-3.8289	36	0.00020214	-3.69435	38	0.000175213	-3.75643	38	369.436	2.56754	1	0.00270683	-2.56754	38
																					186	d03	0.3966	-0.401647	18	0.000160528	-3.79445	27	9.191e-07	-6.03664	28	0.000107897	-3.96699	23	0.000269344	-3.56969	31	0.0196644	-1.70632	24	0.00996687	-2.00144	30	39.7918	1.59979	5	0.0251308	-1.59979	34
																					187	d04	0.3911	-0.407712	25	0.000244364	-3.61196	23	9.504e-07	-6.02209	27	0.000118829	-3.92508	19	0.000364143	-3.43873	25	0.0196484	-1.70667	26	0.0100063	-1.99973	27	39.0855	1.59202	11	0.025585	-1.59202	28
																					188	d05	0.3931	-0.405497	20	0.000136719	-3.86417	29	8.656e-07	-6.06268	31	9.23918e-05	-4.03437	24	0.000229977	-3.63832	32	0.0197094	-1.70533	23	0.0099697	-2.00132	29	39.4295	1.59582	7	0.0253617	-1.59582	32
																					189	d06	0.3909	-0.407934	26	0.00021594	-3.66567	24	9.191e-07	-6.03664	28	0.000890221	-3.0505	10	0.00110708	-2.95582	23	0.0199125	-1.70087	20	0.0105098	-1.97841	22	37.1938	1.57047	16	0.0268862	-1.57047	23
																					190	d07	0.3887	-0.410385	27	0.000155868	-3.80724	28	1.014e-06	-5.99396	26	0.000136892	-3.86362	18	0.000293774	-3.53199	29	0.0196214	-1.70727	27	0.00995758	-2.00185	31	39.0356	1.59146	12	0.0256176	-1.59146	27
																					191	d08	0.7746	-0.110923	7	0.000381334	-3.41869	20	5.197e-07	-6.28425	34	0.000157025	-3.80403	16	0.000538879	-3.26851	24	0.039004	-1.40889	5	0.0197714	-1.70396	15	39.1777	1.59304	10	0.0255247	-1.59304	29
																					192	d09	0.3921	-0.406603	22	0.000111628	-3.95223	30	1.063e-06	-5.97347	24	0.000228665	-3.6408	13	0.000341356	-3.46679	28	0.0200041	-1.69888	19	0.0101727	-1.99256	24	38.5443	1.58596	14	0.0259442	-1.58596	25
																					193	d10	0.4628	-0.334607	13	0.00410662	-2.38652	17	1.352e-06	-5.86902	20	4.8227e-05	-4.31671	27	0.0041562	-2.3813	19	0.027107	-1.56692	13	0.0156316	-1.806	19	29.6067	1.47139	18	0.0337761	-1.47139	21
																					194	d11	0.6502	-0.186953	8	0.0450133	-1.34666	7	1.598e-06	-5.79642	19	0.000116041	-3.93539	20	0.045131	-1.34553	10	0.0791698	-1.10144	4	0.0621504	-1.20656	5	10.4617	1.0196	35	0.0955866	-1.0196	4
																					195	d12	0.3913	-0.40749	23	0.000170279	-3.76884	26	6.886e-07	-6.16203	32	0.000112117	-3.95033	22	0.000283084	-3.54808	30	0.0198921	-1.70132	21	0.0100876	-1.99621	25	38.7903	1.58872	13	0.0257796	-1.58872	26
																					196	d13	0.3922	-0.406492	21	0.000266897	-3.57366	22	2.712e-07	-6.56671	36	8.88008e-05	-4.05158	25	0.000355969	-3.44859	26	0.0196533	-1.70656	25	0.0100046	-1.9998	28	39.2018	1.59331	9	0.025509	-1.59331	30
																					197	d14	0.3876	-0.411616	28	3.43462e-05	-4.46412	34	1.022e-06	-5.99055	25	0.000171733	-3.76515	14	0.000207101	-3.68382	34	0.0194728	-1.71057	28	0.00983997	-2.00701	32	39.3904	1.59539	8	0.0253869	-1.59539	31
																					198	d15	0.3913	-0.40749	23	0.000179934	-3.74489	25	1.072e-06	-5.96981	23	0.000161527	-3.79175	15	0.000342533	-3.4653	27	0.020129	-1.69618	16	0.0102358	-1.98988	23	38.2287	1.58239	15	0.0261584	-1.58239	24
[truncated: 47 more columns]

## Sheet: Xa>d
1	2	3	4	5	6	7	8	9	10	11	12	13	14	15	16	17	18	19	20	21	22
	rank =	6	5	4	3	1	2	12	8	10	13	9	15	7	14	11
	sum =	0.000189726	0.000680825	0.00573924	0.0152225	1.64716	0.5065	1.72636e-05	7.47749e-05	5.15994e-05	1.62095e-05	6.98391e-05	1.53297e-06	0.000152561	6.93339e-06	2.93041e-05
		umolC/L/d
		11	12	13	14	15	16	17	18	19	20	21	22	24	25	26
		gre	mhe	cde	cmi	rst	tno	dix	dip	din	dxf	cha	sif	pha	coc	ph1		sum	rank
161	d01	1.38e-05	8.414e-09	1.036e-06	4.476e-05	0.0001789	4.584e-05	2.082e-08	1.149e-08	3.129e-07	7.263e-15	5.798e-14	3.369e-08	7.179e-08	3.089e-08	1.523e-08		0.000284841	21	d01
162	ar2	1.925e-05	7.754e-07	0.00137	0.008213	0.002656	0.0003122	7.604e-09	1.087e-07	6.161e-08	6.537e-09	7.786e-14	3.628e-08	6.205e-07	9.357e-07	2.45e-14		0.012573	16	ar2
163	fu2	4.859e-06	6.037e-05	0.0001157	0.0002933	0.03342	0.007859	9.741e-08	1.391e-06	4.394e-06	6.965e-08	2.411e-07	2.416e-08	2.019e-07	8.269e-07	7.941e-10		0.0417605	8	fu2
164	ga2	3.515e-07	7.058e-05	6.401e-05	0.0001612	0.01837	0.002237	5.431e-08	7.708e-07	2.105e-06	7.125e-07	7.608e-14	6.934e-08	6.681e-07	4.244e-07	1.56e-07		0.0209081	15	ga2
165	gl2	8.254e-08	7.036e-05	1.631e-05	4.174e-05	0.896	0.2344	1.362e-08	1.967e-07	1.5e-06	5.213e-07	8.232e-14	4.97e-08	2.01e-07	7.608e-07	7.83e-09		1.13053	1	gl2
166	ma2	4.784e-07	3.925e-05	6.64e-05	0.0001686	0.01917	0.00228	2.176e-07	7.925e-07	5.332e-07	1.863e-07	1.111e-13	5.354e-08	1.832e-06	4.711e-07	3.706e-06		0.0217325	14	ma2
167	rh2	3.189e-07	1.914e-05	0.0001471	0.0002086	0.02336	0.008128	6.987e-08	9.646e-07	3.276e-06	4.443e-08	7.761e-14	3.816e-08	8.238e-07	7.203e-07	3.116e-08		0.0318691	13	rh2
168	ga3	6.205e-14	6.771e-05	1.668e-07	1.197e-05	2.658e-05	0.07653	9.424e-09	3.791e-14	7.89e-08	4.134e-15	1.932e-13	2.436e-08	2.899e-08	4.319e-09	3.292e-07		0.0766369	4	ga3
169	gl3	6.286e-14	4.12e-06	0.001981	7.94e-07	2.739e-06	5.812e-06	5.91e-06	1.903e-09	4.455e-07	8.563e-15	5.02e-05	5.565e-08	2.843e-09	3.203e-08	8.189e-09		0.00205112	19	gl3
170	gc2	4.124e-14	2.908e-06	3.444e-05	8.686e-05	0.1117	0.001171	2.851e-08	4.076e-07	4.049e-14	4.368e-15	4.298e-06	4.139e-08	1.34e-07	4.88e-08	5.213e-09		0.113	3	gc2
171	mu2	2.489e-14	1.426e-08	4.916e-05	1.984e-06	1.385e-05	1.768e-05	1.058e-14	1.247e-14	2.584e-06	6.701e-08	5.541e-14	3.355e-08	2.551e-13	4.51e-08	2.138e-11		8.54179e-05	31	mu2
172	ga4	5.823e-14	1.95e-06	2.238e-12	0.0009426	4.987e-05	0.001846	6.072e-15	1.289e-14	3.463e-06	4.696e-08	8.014e-14	4.528e-08	0.0001104	1.248e-09	2.129e-07		0.00295459	18	ga4
173	gl4	2.558e-14	6.897e-14	1.222e-07	4.821e-07	1.806e-06	1.126e-05	6.757e-15	1.297e-14	1.77e-06	4.101e-15	8.695e-14	2.9e-09	2.91e-13	9.569e-09	3.583e-14		1.54528e-05	35	gl4
174	chi	3.064e-06	3.292e-05	0.0001732	0.000463	0.04972	0.01661	1.069e-06	6.828e-06	0	0	0	6.753e-08	2.683e-06	1.127e-07	2.757e-09		0.0670129	5	chi
175	glo	0	3.292e-05	0.0001732	0.000463	0.04972	0.01661	1.069e-06	6.828e-06	0	0	0	0	0	0	4.132e-14		0.067007	6	glo
176	chr	3.064e-06	0.0001975	0.001039	0.002778	0.2983	0.09968	6.414e-06	4.097e-05	0	0	1.51e-05	3.377e-07	2.683e-05	1.127e-06	1.02e-06		0.402089	2	chr
177	fcs	0	1.646e-05	8.662e-05	0.0002315	0.02486	0.008307	5.345e-07	3.414e-06	0	0	0	0	0	0	4.165e-10		0.0335055	12	fcs
178	gly	0	0	0	0	0	0	0	0	0	0	0	0	0	0	1.223e-05		1.223e-05	36	gly
179	xyl	4.045e-06	1.646e-05	8.662e-05	0.0002315	0.02486	0.008307	5.345e-07	3.414e-06	0	0	0	0	0	0	1.294e-08		0.0335096	10	xyl
180	cel	7.109e-06	1.646e-05	8.662e-05	0.0002315	0.02486	0.008307	5.345e-07	3.414e-06	6.502e-06	3.927e-06	0	6.753e-08	2.683e-06	1.127e-07	3.106e-09		0.0335259	9	cel
181	man	4.045e-06	1.646e-05	8.662e-05	0.0002315	0.02486	0.008307	5.345e-07	3.414e-06	0	0	0	0	0	0	5.603e-09		0.0335096	11	man
182	rhm	3.064e-06	0	0	0	0	0	0	0	0	0	0	0	0	0	1.046e-08		3.07446e-06	38	rhm
183	d02	1.637e-05	1.298e-05	3.633e-12	2.902e-07	3.392e-05	1.531e-05	1.826e-08	1.514e-09	1.344e-07	7.535e-15	6.186e-14	2.665e-08	1.97e-07	1.541e-07	1.155e-09		7.94033e-05	32	d02
184	sta	3.064e-05	0	0	0	0	0	0	0	1.625e-05	9.818e-06	0	0	0	0	1.025e-05		6.6958e-05	33	sta
185	pec	3.064e-06	0	0	0	0	0	0	0	0	0	0	0	2.683e-06	1.127e-07	1.226e-06		7.0857e-06	37	pec
186	d03	1.667e-06	2.166e-08	1.137e-05	3.827e-05	3.906e-05	6.965e-05	1.684e-14	8.975e-09	1.498e-07	1.148e-14	1.239e-13	6.445e-08	1.864e-07	7.671e-08	3.135e-09		0.000160528	27	d03
187	d04	2.469e-06	2.777e-13	2.744e-05	5.776e-05	0.0001043	5.173e-05	1.104e-14	3.133e-08	2.941e-07	5.841e-15	1.099e-13	4.109e-08	1.413e-07	1.567e-07	4.97e-10		0.000244364	23	d04
188	d05	8.892e-06	1.123e-13	2.472e-05	6.971e-06	5.695e-05	3.839e-05	9.839e-15	1.924e-08	3.592e-07	7.124e-15	8.505e-14	1.58e-08	2.124e-07	1.888e-07	9.384e-10		0.000136719	29	d05
189	d06	5.122e-07	1.081e-13	1.137e-06	3.07e-05	8.207e-05	0.0001011	8.484e-09	1.268e-08	1.892e-07	1.218e-14	6.379e-14	5.681e-08	1.222e-07	2.488e-08	6.126e-09		0.00021594	24	d06
190	d07	6.272e-06	1.661e-07	9.985e-06	4.091e-05	8.367e-05	1.393e-05	2.335e-08	2.521e-08	5.613e-07	6.689e-15	7.874e-14	5.604e-08	1.764e-07	8.571e-08	7.35e-09		0.000155868	28	d07
191	d08	2.676e-06	3.375e-08	2.262e-05	3.947e-05	0.0003012	1.502e-05	1.598e-08	8.222e-10	1.031e-07	8.25e-15	6.525e-14	8.331e-09	1.519e-07	3.258e-08	1.899e-09		0.000381334	20	d08
192	d09	1.65e-05	1.001e-07	2.534e-06	5.901e-05	2.133e-05	1.125e-05	1.974e-08	3.585e-09	5.499e-07	6.203e-15	6.961e-14	7.034e-08	1.608e-07	9.56e-08	3.625e-09		0.000111628	30	d09
193	d10	9.326e-09	1e-07	3.028e-06	2.391e-06	0.0004818	0.003612	2.54e-08	1.693e-06	4.42e-06	8.098e-07	6.398e-14	5.162e-08	2.161e-07	6.945e-08	5.798e-09		0.00410662	17	d10
194	d11	3.273e-06	2.615e-07	2.706e-05	2.94e-05	0.04352	0.001433	7.627e-09	2.201e-08	5.28e-08	6.104e-15	5.556e-14	1.238e-08	1.762e-07	6.031e-08	1.926e-08		0.0450133	7	d11
195	d12	8.794e-06	1.979e-13	2.465e-05	4.552e-05	3.379e-05	5.682e-05	1.14e-14	3.626e-09	4.773e-07	5.508e-15	6.557e-14	3.129e-08	1.439e-07	4.75e-08	1.629e-09		0.000170279	26	d12
196	d13	6.478e-07	1.21e-13	3.513e-12	5.157e-05	0.0001111	0.0001031	5.389e-09	5.659e-09	1.306e-07	5.803e-11	6.421e-14	4.507e-08	2.157e-07	7.383e-08	2.682e-09		0.000266897	22	d13
197	d14	5.028e-06	1.824e-07	6.754e-06	5.121e-06	1.129e-05	5.383e-06	1.137e-08	1.221e-08	3.221e-07	6.808e-15	8.447e-14	3.323e-08	1.608e-07	4.565e-08	2.489e-09		3.43462e-05	34	d14
198	d15	1.938e-05	6.133e-07	6.148e-07	9.192e-06	0.0001474	1.604e-06	8.83e-09	7.74e-09	5.795e-07	6.938e-15	6.132e-14	3.911e-08	4.355e-07	4.531e-08	1.374e-08		0.000179934	25	d15

## Sheet: Xa>dR
1	2	3	4	5	6	7	8	9	10	11	12	13	14	15	16	17	18
		for each d, rank a
		11	12	13	14	15	16	17	18	19	20	21	22	24	25	26
		gre	mhe	cde	cmi	rst	tno	dix	dip	din	dxf	cha	sif	pha	coc	ph1
161	d01	4	13	5	3	1	2	10	12	6	15	14	8	7	9	11
162	ar2	5	7	3	1	2	4	12	9	10	13	14	11	8	6	15
163	fu2	6	5	4	3	1	2	12	8	7	13	10	14	11	9	15
164	ga2	11	4	5	3	1	2	14	7	6	8	15	13	9	10	12
165	gl2	11	3	5	4	1	2	13	10	6	8	15	12	9	7	14
166	ma2	10	5	4	3	1	2	12	8	9	13	15	14	7	11	6
167	rh2	10	5	4	3	1	2	11	7	6	12	15	13	8	9	14
168	ga3	13	2	6	4	3	1	10	14	7	15	12	9	8	11	5
169	gl3	14	5	1	7	6	4	3	13	8	15	2	9	12	10	11
170	gc2	13	6	4	3	1	2	11	7	14	15	5	10	8	9	12
171	mu2	13	9	1	5	3	2	15	14	4	6	12	8	11	7	10
172	ga4	13	6	11	2	4	1	15	14	5	8	12	9	3	10	7
173	gl4	12	10	5	4	2	1	14	13	3	15	9	7	8	6	11
174	chi	7	5	4	3	1	2	9	6	13	13	13	11	8	10	12
175	glo	9	5	4	3	1	2	7	6	9	9	9	9	9	9	8
176	chr	10	5	4	3	1	2	9	6	14	14	8	13	7	11	12
177	fcs	9	5	4	3	1	2	7	6	9	9	9	9	9	9	8
178	gly	2	2	2	2	2	2	2	2	2	2	2	2	2	2	1
179	xyl	6	5	4	3	1	2	8	7	10	10	10	10	10	10	9
180	cel	6	5	4	3	1	2	11	9	7	8	15	13	10	12	14
181	man	6	5	4	3	1	2	8	7	10	10	10	10	10	10	9
182	rhm	1	3	3	3	3	3	3	3	3	3	3	3	3	3	2
183	d02	2	4	13	5	1	3	10	11	8	15	14	9	6	7	12
184	sta	1	5	5	5	5	5	5	5	2	4	5	5	5	5	3
185	pec	1	5	5	5	5	5	5	5	5	5	5	5	2	4	3
186	d03	5	10	4	3	2	1	14	11	7	15	13	9	6	8	12
187	d04	5	12	4	2	1	3	14	10	6	15	13	9	8	7	11
188	d05	4	12	3	5	1	2	14	9	6	15	13	10	7	8	11
189	d06	5	13	4	3	2	1	11	10	6	15	14	8	7	9	12
190	d07	5	8	4	2	1	3	12	11	6	15	14	10	7	9	13
191	d08	5	8	3	2	1	4	10	13	7	15	14	11	6	9	12
192	d09	3	8	5	1	2	4	11	13	6	15	14	10	7	9	12
193	d10	13	9	4	5	2	1	12	6	3	7	15	11	8	10	14
194	d11	5	6	4	3	1	2	13	10	9	15	14	12	7	8	11
195	d12	5	12	4	2	3	1	14	10	6	15	13	9	7	8	11
196	d13	4	14	13	3	1	2	10	9	6	12	15	8	5	7	11
197	d14	5	7	2	4	1	3	12	11	6	15	14	10	8	9	13
198	d15	2	6	5	3	1	4	12	13	7	15	14	10	8	9	11

## Sheet: fa>din
1	2	3	4	5	6	7	8	9	10	11	12	13	14	15	16	17	18	19	20
		for each d, fraction a
		11	12	13	14	15	16	17	18	19	20	21	22	24	25	26
		gre	mhe	cde	cmi	rst	tno	dix	dip	din	dxf	cha	sif	pha	coc	ph1		sum
161	d01	0.01169	7.127e-06	0.0008774	0.03792	0.1516	0.03882	1.763e-05	9.732e-06	0.000265	6.152e-12	4.911e-11	2.853e-05	6.081e-05	2.616e-05	1.29e-05		0.241335
162	ar2	0.001414	5.696e-05	0.1006	0.6033	0.1951	0.02294	5.586e-07	7.984e-06	4.526e-06	4.802e-07	5.72e-12	2.665e-06	4.559e-05	6.874e-05	1.8e-12		0.923542
163	fu2	0.000103	0.001279	0.002452	0.006215	0.7082	0.1665	2.064e-06	2.948e-05	9.312e-05	1.476e-06	5.109e-06	5.12e-07	4.279e-06	1.752e-05	1.683e-08		0.884903
164	ga2	1.285e-05	0.002579	0.002339	0.00589	0.6714	0.08175	1.984e-06	2.817e-05	7.693e-05	2.604e-05	2.78e-12	2.534e-06	2.441e-05	1.551e-05	5.701e-06		0.764152
165	gl2	7.301e-08	6.223e-05	1.443e-05	3.692e-05	0.7925	0.2073	1.205e-08	1.74e-07	1.327e-06	4.611e-07	7.281e-14	4.396e-08	1.778e-07	6.729e-07	6.925e-09		0.999917
166	ma2	1.987e-05	0.001631	0.002758	0.007005	0.7964	0.09472	9.04e-06	3.292e-05	2.215e-05	7.74e-06	4.616e-12	2.224e-06	7.613e-05	1.957e-05	0.000154		0.902858
167	rh2	9.644e-06	0.0005787	0.004447	0.006308	0.7063	0.2458	2.113e-06	2.917e-05	9.907e-05	1.344e-06	2.347e-12	1.154e-06	2.491e-05	2.178e-05	9.423e-07		0.963624
168	ga3	7.788e-13	0.0008498	2.093e-06	0.0001502	0.0003336	0.9604	1.183e-07	4.758e-13	9.902e-07	5.188e-14	2.425e-12	3.057e-07	3.639e-07	5.421e-08	4.131e-06		0.961742
169	gl3	4.591e-12	0.0003009	0.1447	5.799e-05	0.0002	0.0004245	0.0004316	1.39e-07	3.253e-05	6.254e-13	0.003666	4.064e-06	2.076e-07	2.339e-06	5.98e-07		0.149821
170	gc2	3.627e-13	2.557e-05	0.0003029	0.0007638	0.9824	0.0103	2.507e-07	3.584e-06	3.561e-13	3.841e-14	3.779e-05	3.64e-07	1.178e-06	4.291e-07	4.584e-08		0.993836
171	mu2	1.377e-12	7.892e-07	0.00272	0.0001098	0.0007664	0.0009782	5.852e-13	6.9e-13	0.000143	3.708e-06	3.066e-12	1.857e-06	1.412e-11	2.496e-06	1.183e-09		0.00472625
172	ga4	1.532e-11	0.000513	5.889e-10	0.248	0.01312	0.4858	1.598e-12	3.392e-12	0.0009111	1.236e-05	2.109e-11	1.191e-05	0.02906	3.284e-07	5.602e-05		0.777485
173	gl4	1.244e-11	3.355e-11	5.946e-05	0.0002346	0.0008785	0.005478	3.287e-12	6.309e-12	0.0008611	1.995e-12	4.23e-11	1.411e-06	1.416e-10	4.655e-06	1.743e-11		0.00751773
174	chi	4.571e-05	0.0004911	0.002584	0.006907	0.7417	0.2478	1.595e-05	0.0001019	0	0	0	1.007e-06	4.003e-05	1.681e-06	4.113e-08		0.999688
175	glo	0	0.0002564	0.001349	0.003606	0.3872	0.1294	8.326e-06	5.318e-05	0	0	0	0	0	0	3.219e-13		0.521873
176	chr	7.159e-06	0.0004615	0.002428	0.00649	0.6969	0.2329	1.498e-05	9.571e-05	0	0	3.527e-05	7.889e-07	6.269e-05	2.632e-06	2.382e-06		0.939401
177	fcs	0	0.000255	0.001342	0.003586	0.385	0.1287	8.279e-06	5.288e-05	0	0	0	0	0	0	6.452e-09		0.518944
178	gly	0	0	0	0	0	0	0	0	0	0	0	0	0	0	0.0717		0.0717
179	xyl	0.0001193	0.0004854	0.002554	0.006826	0.7329	0.2449	1.576e-05	0.0001007	0	0	0	0	0	0	3.816e-07		0.987902
180	cel	0.0001969	0.000456	0.002399	0.006412	0.6885	0.2301	1.48e-05	9.456e-05	0.0001801	0.0001088	0	1.871e-06	7.432e-05	3.121e-06	8.604e-08		0.928542
181	man	6.366e-05	0.0002591	0.001363	0.003644	0.3912	0.1307	8.411e-06	5.373e-05	0	0	0	0	0	0	8.818e-08		0.527292
182	rhm	0.02366	0	0	0	0	0	0	0	0	0	0	0	0	0	8.076e-05		0.0237408
183	d02	0.0715	0.0567	1.587e-08	0.001267	0.1482	0.06686	7.976e-05	6.614e-06	0.0005872	3.291e-11	2.702e-10	0.0001164	0.0008606	0.000673	5.046e-06		0.346856
184	sta	0.4567	0	0	0	0	0	0	0	0.2422	0.1463	0	0	0	0	0.1528		0.998
185	pec	0.02066	0	0	0	0	0	0	0	0	0	0	0	0.01809	0.0007596	0.008262		0.0477716
186	d03	0.006189	8.043e-05	0.04222	0.1421	0.145	0.2586	6.253e-11	3.332e-05	0.000556	4.261e-11	4.598e-10	0.0002393	0.0006921	0.0002848	1.164e-05		0.596007
187	d04	0.006781	7.625e-10	0.07535	0.1586	0.2865	0.142	3.032e-11	8.603e-05	0.0008076	1.604e-11	3.017e-10	0.0001128	0.000388	0.0004303	1.365e-06		0.671057
188	d05	0.03866	4.883e-10	0.1075	0.03031	0.2476	0.1669	4.278e-11	8.365e-05	0.001562	3.098e-11	3.698e-10	6.87e-05	0.0009235	0.000821	4.08e-06		0.594433
189	d06	0.0004626	9.76e-11	0.001027	0.02773	0.07414	0.09131	7.663e-06	1.146e-05	0.0001709	1.1e-11	5.762e-11	5.131e-05	0.0001104	2.247e-05	5.534e-06		0.195049
190	d07	0.02135	0.0005653	0.03399	0.1393	0.2848	0.0474	7.949e-05	8.583e-05	0.001911	2.277e-11	2.68e-10	0.0001908	0.0006004	0.0002918	2.502e-05		0.53059
191	d08	0.004966	6.263e-05	0.04197	0.07325	0.5589	0.02787	2.966e-05	1.526e-06	0.0001913	1.531e-11	1.211e-10	1.546e-05	0.0002819	6.045e-05	3.524e-06		0.707602
192	d09	0.04834	0.0002934	0.007424	0.1729	0.06249	0.03297	5.782e-05	1.05e-05	0.001611	1.817e-11	2.039e-10	0.0002061	0.0004712	0.00028	1.062e-05		0.327065
193	d10	2.244e-06	2.407e-05	0.0007286	0.0005754	0.1159	0.8691	6.11e-06	0.0004074	0.001063	0.0001948	1.539e-11	1.242e-05	5.199e-05	1.671e-05	1.395e-06		0.988084
194	d11	7.251e-05	5.794e-06	0.0005995	0.0006513	0.9643	0.03175	1.69e-07	4.877e-07	1.17e-06	1.352e-13	1.231e-12	2.743e-07	3.904e-06	1.336e-06	4.266e-07		0.997387
195	d12	0.03106	6.992e-10	0.08707	0.1608	0.1194	0.2007	4.026e-11	1.281e-05	0.001686	1.946e-11	2.316e-10	0.0001105	0.0005083	0.0001678	5.754e-06		0.601521
196	d13	0.00182	3.4e-10	9.87e-09	0.1449	0.3121	0.2897	1.514e-05	1.59e-05	0.0003669	1.63e-07	1.804e-10	0.0001266	0.000606	0.0002074	7.536e-06		0.749866
197	d14	0.02428	0.0008806	0.03261	0.02473	0.05452	0.02599	5.492e-05	5.897e-05	0.001555	3.287e-11	4.079e-10	0.0001605	0.0007765	0.0002204	1.202e-05		0.165849
198	d15	0.05657	0.00179	0.001795	0.02683	0.4304	0.004683	2.577e-05	2.26e-05	0.001692	2.025e-11	1.79e-10	0.0001142	0.001271	0.0001323	4.012e-05		0.525366

## Sheet: fa>dout
1	2	3	4	5	6	7	8	9	10	11	12	13	14	15	16	17	18
	sum	0.765517	0.49949	0.768083	0.765371	0.768044	0.741378	0.399517	0.267406	0.377753	0.200431	0.492832	0.551732	0.695128	0.624018	0.297731
		for each d, fraction a
		11	12	13	14	15	16	17	18	19	20	21	22	24	25	26
		gre	mhe	cde	cmi	rst	tno	dix	dip	din	dxf	cha	sif	pha	coc	ph1
161	d01	0.05567	6.173e-06	0.0001386	0.002251	8.343e-05	6.71e-05	0.0004818	4.109e-05	0.00229	8.98e-11	4.092e-10	0.01212	0.000327	0.00278	0.0001547
162	ar2	0.07768	0.0005689	0.1833	0.4129	0.001238	0.0004571	0.000176	0.0003887	0.0004509	8.083e-05	5.495e-10	0.01306	0.002826	0.08422	2.49e-10
163	fu2	0.01961	0.04429	0.01549	0.01475	0.01558	0.0115	0.002254	0.004977	0.03217	0.0008611	0.001702	0.008697	0.0009197	0.07443	8.069e-06
164	ga2	0.001418	0.05178	0.008567	0.008105	0.008567	0.003275	0.001257	0.002757	0.01541	0.00881	5.37e-10	0.02496	0.003043	0.0382	0.001585
165	gl2	0.0003331	0.05162	0.002184	0.002099	0.4178	0.3431	0.0003153	0.0007035	0.01098	0.006446	5.81e-10	0.01789	0.0009157	0.06848	7.956e-05
166	ma2	0.00193	0.02879	0.008887	0.008478	0.008938	0.003338	0.005036	0.002835	0.003903	0.002304	7.843e-10	0.01927	0.008346	0.04241	0.03766
167	rh2	0.001287	0.01404	0.01968	0.01049	0.01089	0.0119	0.001617	0.00345	0.02398	0.0005494	5.478e-10	0.01373	0.003752	0.06484	0.0003166
168	ga3	2.504e-10	0.04967	2.232e-05	0.0006016	1.239e-05	0.112	0.0002181	1.356e-10	0.0005775	5.111e-11	1.364e-09	0.008767	0.0001321	0.0003888	0.003345
169	gl3	2.536e-10	0.003023	0.2651	3.992e-05	1.277e-06	8.509e-06	0.1368	6.806e-06	0.003261	1.059e-10	0.3543	0.02003	1.295e-05	0.002883	8.32e-05
170	gc2	1.664e-10	0.002133	0.00461	0.004367	0.05209	0.001714	0.0006599	0.001458	2.964e-10	5.4e-11	0.03033	0.0149	0.0006102	0.004392	5.297e-05
171	mu2	1.004e-10	1.046e-05	0.00658	9.973e-05	6.458e-06	2.588e-05	2.448e-10	4.46e-11	0.01892	0.0008285	3.911e-10	0.01208	1.162e-09	0.004059	2.172e-07
172	ga4	2.349e-10	0.00143	2.996e-10	0.0474	2.325e-05	0.002703	1.405e-10	4.611e-11	0.02534	0.0005806	5.656e-10	0.0163	0.5031	0.0001123	0.002163
173	gl4	1.032e-10	5.06e-11	1.636e-05	2.424e-05	8.42e-07	1.648e-05	1.564e-10	4.638e-11	0.01296	5.071e-11	6.137e-10	0.001044	1.326e-09	0.0008612	3.641e-10
174	chi	0.01236	0.02415	0.02319	0.02328	0.02318	0.02432	0.02474	0.02442	0	0	0	0.02431	0.01222	0.01014	2.801e-05
175	glo	0	0.02415	0.02319	0.02328	0.02318	0.02432	0.02474	0.02442	0	0	0	0	0	0	4.199e-10
176	chr	0.01236	0.1449	0.1391	0.1397	0.1391	0.1459	0.1484	0.1465	0	0	0.1065	0.1215	0.1222	0.1014	0.01036
177	fcs	0	0.01208	0.01159	0.01164	0.01159	0.01216	0.01237	0.01221	0	0	0	0	0	0	4.233e-06
178	gly	0	0	0	0	0	0	0	0	0	0	0	0	0	0	0.1243
179	xyl	0.01632	0.01208	0.01159	0.01164	0.01159	0.01216	0.01237	0.01221	0	0	0	0	0	0	0.0001315
180	cel	0.02869	0.01208	0.01159	0.01164	0.01159	0.01216	0.01237	0.01221	0.04759	0.04856	0	0.02431	0.01222	0.01014	3.156e-05
181	man	0.01632	0.01208	0.01159	0.01164	0.01159	0.01216	0.01237	0.01221	0	0	0	0	0	0	5.693e-05
182	rhm	0.01236	0	0	0	0	0	0	0	0	0	0	0	0	0	0.0001063
183	d02	0.06605	0.009523	4.862e-10	1.459e-05	1.582e-05	2.241e-05	0.0004226	5.416e-06	0.0009841	9.316e-11	4.366e-10	0.009593	0.0008974	0.01387	1.174e-05
184	sta	0.1236	0	0	0	0	0	0	0	0.119	0.1214	0	0	0	0	0.1041
185	pec	0.01236	0	0	0	0	0	0	0	0	0	0	0	0.01222	0.01014	0.01245
186	d03	0.006726	1.589e-05	0.001522	0.001924	1.821e-05	0.000102	3.898e-10	3.21e-05	0.001096	1.419e-10	8.742e-10	0.0232	0.0008491	0.006904	3.185e-05
187	d04	0.009964	2.037e-10	0.003672	0.002904	4.864e-05	7.572e-05	2.555e-10	0.000112	0.002153	7.222e-11	7.754e-10	0.01479	0.0006436	0.0141	5.05e-06
188	d05	0.03588	8.238e-11	0.003308	0.0003505	2.655e-05	5.62e-05	2.277e-10	6.88e-05	0.002629	8.808e-11	6.003e-10	0.005687	0.0009673	0.01699	9.535e-06
189	d06	0.002067	7.927e-11	0.0001522	0.001544	3.827e-05	0.000148	0.0001963	4.536e-05	0.001385	1.506e-10	4.502e-10	0.02045	0.0005565	0.002239	6.225e-05
190	d07	0.02531	0.0001218	0.001336	0.002057	3.901e-05	2.038e-05	0.0005404	9.018e-05	0.004108	8.27e-11	5.557e-10	0.02017	0.0008034	0.007714	7.468e-05
191	d08	0.0108	2.476e-05	0.003027	0.001985	0.0001404	2.199e-05	0.0003698	2.941e-06	0.0007544	1.02e-10	4.605e-10	0.002998	0.000692	0.002932	1.929e-05
192	d09	0.06659	7.347e-05	0.0003392	0.002967	9.947e-06	1.647e-05	0.0004568	1.282e-05	0.004025	7.669e-11	4.913e-10	0.02532	0.0007326	0.008604	3.683e-05
193	d10	3.763e-05	7.339e-05	0.0004053	0.0001202	0.0002247	0.005287	0.0005877	0.006056	0.03235	0.01001	4.515e-10	0.01858	0.0009842	0.006251	5.891e-05
194	d11	0.01321	0.0001919	0.003621	0.001478	0.02029	0.002098	0.0001765	7.874e-05	0.0003865	7.547e-11	3.921e-10	0.004456	0.0008026	0.005429	0.0001957
195	d12	0.03548	1.452e-10	0.003299	0.002289	1.575e-05	8.318e-05	2.637e-10	1.297e-05	0.003494	6.81e-11	4.628e-10	0.01126	0.0006554	0.004276	1.655e-05
196	d13	0.002614	8.879e-11	4.702e-10	0.002593	5.181e-05	0.0001509	0.0001247	2.024e-05	0.0009559	7.175e-07	4.532e-10	0.01622	0.0009825	0.006645	2.726e-05
197	d14	0.02029	0.0001338	0.000904	0.0002575	5.264e-06	7.879e-06	0.0002632	4.368e-05	0.002358	8.417e-11	5.962e-10	0.01196	0.0007325	0.004109	2.529e-05
198	d15	0.0782	0.00045	8.228e-05	0.0004622	6.874e-05	2.348e-06	0.0002043	2.769e-05	0.004242	8.579e-11	4.328e-10	0.01408	0.001984	0.004079	0.0001397

## Sheet: Xa>de
1	2	3	4	5	6	7	8	9	10	11	12	13	14	15	16	17	18	19	20	21	22
	rank =	11	5	4	3	1	2	14	8	7	12	6	15	9	13	10
	sum =	2.67995e-06	4.61542e-05	0.000542008	0.00136783	0.156143	0.018586	4.5258e-07	6.46899e-06	6.58821e-06	2.33455e-06	2.09191e-05	7.70385e-08	4.89334e-06	2.09631e-06	4.43358e-06
		umolC/L/d
		11	12	13	14	15	16	17	18	19	20	21	22	24	25	26
		gre	mhe	cde	cmi	rst	tno	dix	dip	din	dxf	cha	sif	pha	coc	ph1		sum	rank
161	d01	1.072e-07	1.572e-14	1.036e-06	4.465e-05	0.0001378	3.595e-05	1.869e-08	1.149e-08	1.621e-07	3.153e-15	1.712e-14	9.363e-10	8.061e-09	3.002e-08	7.143e-09		0.000219782	12	d01
162	ar2	3.377e-08	7.754e-07	9.106e-06	2.298e-05	0.002623	0.0003122	7.604e-09	1.087e-07	1.845e-08	6.537e-09	2.833e-14	5.001e-10	5.823e-07	2.054e-07	3.695e-15		0.00296902	9	ar2
163	fu2	2.889e-07	9.854e-06	0.0001157	0.000292	0.03334	0.003968	9.663e-08	1.381e-06	1.568e-07	5.556e-08	2.411e-07	1.229e-09	6.851e-08	8.805e-08	7.941e-10		0.0377279	2	fu2
164	ga2	2.908e-07	5.428e-06	6.374e-05	0.0001609	0.01836	0.002186	5.322e-08	7.608e-07	2.011e-06	7.125e-07	1.877e-14	1.166e-09	5.481e-07	3.052e-07	1.521e-07		0.0207809	5	ga2
165	gl2	8.254e-08	1.389e-06	1.631e-05	4.117e-05	0.0047	0.0005594	1.362e-08	1.947e-07	1.471e-06	5.213e-07	2.439e-14	1.449e-09	9.591e-08	2.876e-07	7.723e-09		0.00532094	7	gl2
166	ma2	4.784e-07	5.654e-06	6.64e-05	0.0001676	0.01913	0.002277	5.544e-08	7.925e-07	5.257e-07	1.863e-07	2.987e-14	3.281e-09	1.233e-06	4.256e-07	3.695e-06		0.021654	4	ma2
167	rh2	3.189e-07	6.882e-06	8.082e-05	0.0002039	0.02328	0.002771	6.748e-08	9.646e-07	1.199e-07	4.249e-08	3.474e-14	8.515e-10	7.193e-07	9.098e-08	3.009e-09		0.0263449	3	rh2
168	ga3	0	0	0	0	0	0	0	0	0	0	5.475e-14	2.025e-09	0	0	3.253e-07		3.27325e-07	24	ga3
169	gl3	0	0	0	0	0	0	0	0	0	0	1.638e-05	2.301e-17	0	0	4.589e-10		1.63805e-05	22	gl3
170	gc2	0	2.908e-06	3.415e-05	8.617e-05	0.009837	0.001171	2.851e-08	4.076e-07	0	0	4.298e-06	2.812e-09	0	3.606e-08	1.643e-09		0.011136	6	gc2
171	mu2	0	0	0	0	0	0	0	0	0	0	1.769e-14	2.161e-09	0	0	2.135e-11		2.18237e-09	27	mu2
172	ga4	0	0	0	0	0	0	0	0	0	0	4.304e-14	3.459e-09	0	0	2.061e-07		2.09559e-07	25	ga4
173	gl4	0	0	0	0	0	0	0	0	0	0	3.333e-14	2.9e-09	0	0	7.641e-15		2.90004e-09	26	gl4
174	chi	0	0	0	0	0	0	0	0	0	0	0	0	0	0	0		0	28	chi
175	glo	0	0	0	0	0	0	0	0	0	0	0	0	0	0	0		0	28	glo
176	chr	0	0	0	0	0	0	0	0	0	0	0	0	0	0	0		0	28	chr
177	fcs	0	0	0	0	0	0	0	0	0	0	0	0	0	0	0		0	28	fcs
178	gly	0	0	0	0	0	0	0	0	0	0	0	0	0	0	0		0	28	gly
179	xyl	0	0	0	0	0	0	0	0	0	0	0	0	0	0	0		0	28	xyl
180	cel	0	0	0	0	0	0	0	0	0	0	0	0	0	0	0		0	28	cel
181	man	0	0	0	0	0	0	0	0	0	0	0	0	0	0	0		0	28	man
182	rhm	0	0	0	0	0	0	0	0	0	0	0	0	0	0	0		0	28	rhm
183	d02	1.574e-07	1.298e-05	8.554e-14	1.273e-07	3.24e-05	6.849e-06	1.826e-08	1.514e-09	5.805e-08	3.274e-15	2.509e-14	4.661e-09	1.784e-07	6.505e-08	2.745e-10		5.28399e-05	21	d02
184	sta	0	0	0	0	0	0	0	0	0	0	0	0	0	0	0		0	28	sta
185	pec	0	0	0	0	0	0	0	0	0	0	0	0	0	0	0		0	28	pec
186	d03	6.039e-09	2.103e-08	1.059e-05	3.705e-05	2.658e-05	6.965e-05	6.365e-17	8.975e-09	1.2e-07	1.184e-15	8.731e-14	7.676e-10	1.496e-07	5.21e-08	6.296e-10		0.000144229	16	d03
187	d04	1.614e-07	3.975e-14	2.547e-05	3.655e-05	8.296e-05	5.069e-05	6.234e-17	3.133e-08	2.588e-07	1.494e-15	2.208e-14	4.661e-09	1.11e-07	6.59e-08	4.97e-10		0.000196304	14	d04
188	d05	4.708e-14	4.036e-14	2.449e-05	5.369e-07	5.306e-05	1.456e-05	6.056e-17	1.924e-08	1.801e-07	3.014e-15	4.737e-14	4.661e-09	6.361e-08	6.517e-08	6.33e-10		9.29803e-05	18	d05
189	d06	5.037e-09	1.702e-14	1.137e-06	1.788e-05	7.617e-05	0.000101	6.555e-17	1.268e-08	1.303e-07	7.628e-15	2.563e-14	4.146e-09	9.944e-08	2.488e-08	5.125e-09		0.000196469	13	d06
190	d07	1.496e-07	4.012e-14	7.601e-06	3.959e-05	3.24e-05	7.961e-06	1.555e-08	2.521e-08	2.424e-07	2.358e-15	3.887e-14	4.661e-09	9.678e-08	2.854e-08	1.46e-09		8.81162e-05	19	d07
191	d08	5.112e-08	2.434e-14	2.262e-05	3.758e-05	0.0002847	6.153e-06	1.598e-08	8.221e-10	2.013e-08	1.376e-15	1.887e-14	2.071e-09	1.348e-07	1.966e-08	4.818e-15		0.000351298	10	d08
192	d09	1.1e-07	2.987e-14	2.534e-06	4.72e-05	1.578e-05	1.831e-06	1.857e-08	3.585e-09	2.554e-07	2.098e-15	3.251e-14	3.61e-09	1.517e-07	6.467e-08	1.41e-14		6.79525e-05	20	d09
193	d10	4.648e-09	2.873e-08	2.865e-06	1.714e-06	0.0003352	0.003518	1.859e-08	1.693e-06	2.505e-07	8.098e-07	2.717e-14	3.89e-09	1.698e-07	6.569e-08	5.798e-09		0.00386083	8	d10
194	d11	3.084e-15	1.643e-07	2.542e-05	2.787e-05	0.04352	0.001432	4.317e-09	2.201e-08	4.219e-08	1.982e-15	1.857e-14	2.658e-09	1.344e-07	4.03e-08	1.786e-08		0.0450057	1	d11
195	d12	1.365e-07	2.37e-14	2.465e-05	4.386e-05	2.537e-05	1.144e-05	8.028e-17	3.626e-09	1.353e-07	8.817e-16	2.427e-14	4.661e-09	9.512e-08	4.538e-08	7.885e-15		0.000105741	17	d12
196	d13	8.604e-15	3.413e-14	7.69e-14	4.726e-05	0.0001034	8.028e-05	1.142e-16	5.659e-09	1.099e-08	5.803e-11	1.87e-14	4.661e-09	1.042e-07	4.576e-09	1.124e-09		0.000231071	11	d13
197	d14	1.349e-07	1.423e-08	6.754e-06	2.837e-06	2.732e-06	3.459e-06	1.129e-08	1.221e-08	2.431e-07	1.931e-15	2.223e-14	4.625e-09	9.351e-08	4.423e-08	8.85e-10		1.6341e-05	23	d14
198	d15	1.628e-07	5.551e-08	6.148e-07	8.403e-06	0.0001442	1.594e-06	8.829e-09	7.74e-09	1.76e-07	1.406e-15	2.342e-14	4.535e-09	5.58e-08	4.125e-08	1.086e-14		0.000155324	15	d15

## Sheet: Xa>p
1	2	3	4	5	6	7	8	9	10	11	12	13	14	15	16	17	18	19	20	21	22
	rank =	12	5	4	3	1	2	13	6	7	11	8	15	10	14	9
	sum =	5.8095e-05	0.000682165	0.00173192	0.00466581	0.497629	0.17665	2.59478e-05	0.00020483	8.50123e-05	6.46697e-05	7.185e-05	1.24549e-06	6.69376e-05	4.17749e-06	6.91097e-05
		umolC/L/d
		11	12	13	14	15	16	17	18	19	20	21	22	24	25	26
		gre	mhe	cde	cmi	rst	tno	dix	dip	din	dxf	cha	sif	pha	coc	ph1		sum	rank
101	p01	3.006e-14	2.143e-05	3.036e-12	1.155e-06	1.523e-05	4.608e-05	4.357e-07	7.91e-06	4.735e-08	1.816e-06	1.304e-13	1.63e-08	6.954e-08	4.74e-10	2.197e-14		9.41904e-05	13	p01
102	pra	3.668e-14	7.118e-14	6.889e-12	5.364e-06	5.922e-06	0.0005791	6.131e-15	1.242e-14	2.322e-09	4.101e-15	4.335e-14	1.291e-08	5.719e-07	9.923e-08	2.081e-14		0.000591072	9	pra
103	puc	7.383e-14	1.423e-13	2.199e-12	2.043e-06	2.139e-09	2.724e-06	1.128e-14	1.73e-08	3.511e-08	1.334e-09	5.566e-14	2.91e-08	2.021e-06	7.395e-07	2.078e-05		2.83925e-05	34	puc
104	pal	7.325e-14	4.393e-08	3.524e-08	1.793e-06	4.614e-05	1.708e-05	6.734e-09	1.087e-08	7.45e-06	6.242e-15	6.239e-14	4.48e-08	2.482e-05	6.578e-07	5.123e-06		0.000103205	11	pal
105	plc	7.648e-14	5.417e-09	1.981e-12	1.051e-06	2.254e-07	3.715e-10	1.179e-09	3.929e-14	2.013e-08	7.021e-15	3.654e-05	5.596e-09	2.327e-06	6.548e-07	2.965e-06		4.37959e-05	28	plc
106	pax	1.995e-14	1.148e-07	2.351e-12	1.065e-06	1.866e-05	4.844e-05	7.218e-07	1.126e-05	1.826e-06	4.101e-06	1.135e-13	3.028e-08	5.885e-08	2.546e-08	8.418e-10		8.6304e-05	16	pax
107	xph	3.861e-14	6.122e-05	2.836e-12	1.399e-06	1.152e-05	1.132e-06	6.586e-09	4.585e-14	4.269e-07	1.623e-09	5.011e-14	6.261e-09	3.095e-08	9.421e-09	6.435e-10		7.57534e-05	21	xph
108	pau	7.324e-14	2.022e-06	1.981e-12	2.613e-07	3.839e-05	2.115e-05	1.516e-08	9.894e-06	4.438e-08	2.285e-06	8.278e-14	5.678e-08	1.611e-09	3.306e-08	2.89e-14		7.41533e-05	22	pau
109	plu	4.914e-14	7.462e-14	2.05e-12	8.534e-08	1.698e-06	0.009493	2.281e-08	2.184e-09	6.598e-08	4.101e-15	1.443e-13	1.344e-08	1.957e-08	5.904e-08	1.125e-08		0.00949498	8	plu
110	pca	5.867e-14	1.819e-06	2.321e-12	5.735e-07	2.51e-05	2.801e-07	3.793e-08	6.7e-06	2.839e-08	2.933e-08	1.375e-13	6.515e-08	2.877e-07	2.479e-08	4.197e-10		3.49463e-05	31	pca
111	pur	2.414e-14	2.628e-07	2.226e-12	2.038e-06	1.382e-06	2.237e-05	1.793e-06	3.212e-14	1.309e-05	3.607e-09	5.296e-14	6.294e-08	4.309e-08	9.088e-09	2.409e-09		4.10569e-05	29	pur
112	pan	2.035e-14	5.737e-08	2.474e-12	4.976e-07	4.974e-05	4.071e-05	5.995e-15	1.592e-07	1.176e-05	4.749e-10	1.323e-13	1.966e-08	1.84e-08	2.181e-08	6.708e-14		0.000102985	12	pan
113	pln	2.973e-14	6.11e-08	2.749e-12	1.612e-06	8.231e-06	1.381e-05	4.85e-09	1.508e-08	5.311e-08	3.736e-10	2.021e-05	9.101e-09	5.046e-07	4.866e-08	7.413e-14		4.45599e-05	27	pln
114	phi	3.064e-06	3.292e-05	0.0001732	0.000463	0.04972	0.01661	1.069e-06	6.828e-06	0	0	0	6.753e-08	2.683e-06	1.127e-07	2.526e-09		0.0670129	2	phi
115	plo	0	3.292e-05	0.0001732	0.000463	0.04972	0.01661	1.069e-06	6.828e-06	0	0	0	0	0	0	4.105e-14		0.067007	3	plo
116	phr	3.064e-06	0.0001975	0.001039	0.002778	0.2983	0.09968	6.414e-06	4.097e-05	0	0	1.51e-05	3.377e-07	2.683e-05	1.127e-06	1.013e-07		0.402088	1	phr
117	pcs	0	1.646e-05	8.662e-05	0.0002315	0.02486	0.008307	5.345e-07	3.414e-06	0	0	0	0	0	0	1.041e-08		0.0335055	7	pcs
118	ply	0	0	0	0	0	0	0	0	0	0	0	0	0	0	2.081e-05		2.081e-05	35	ply
119	pyl	4.045e-06	1.646e-05	8.662e-05	0.0002315	0.02486	0.008307	5.345e-07	3.414e-06	0	0	0	0	0	0	1.172e-10		0.0335096	6	pyl
120	pel	7.109e-06	1.646e-05	8.662e-05	0.0002315	0.02486	0.008307	5.345e-07	3.414e-06	6.502e-06	3.927e-06	0	6.753e-08	2.683e-06	1.127e-07	4.122e-09		0.0335259	4	pel
121	xpa	4.045e-06	1.646e-05	8.662e-05	0.0002315	0.02486	0.008307	5.345e-07	3.414e-06	0	0	0	0	0	0	6.186e-09		0.0335096	5	xpa
122	phm	3.064e-06	0	0	0	0	0	0	0	0	0	0	0	0	0	1.245e-05		1.5514e-05	37	phm
123	p02	2.45e-14	2.987e-05	3.302e-12	2.604e-06	3.864e-05	1.041e-06	1.754e-07	2.697e-06	1.166e-05	3.147e-06	9.331e-14	4.129e-08	2.548e-07	2.425e-08	2.626e-08		9.0181e-05	14	p02
124	pta	3.064e-05	0	0	0	0	0	0	0	1.625e-05	9.818e-06	0	0	0	0	2.201e-08		5.673e-05	24	pta
125	xpe	3.064e-06	0	0	0	0	0	0	0	0	0	0	0	2.683e-06	1.127e-07	6.773e-06		1.26327e-05	38	xpe
126	p03	4.797e-14	1.375e-05	3.151e-12	5.052e-07	1.381e-05	1.424e-05	3.618e-08	6.818e-06	2.731e-08	2.578e-06	1.256e-13	3.377e-08	1.711e-07	2.144e-08	3.97e-14		5.1991e-05	26	p03
127	p04	2.975e-14	1.442e-05	2.583e-12	8.272e-07	2.148e-05	2.649e-05	1.082e-07	1.242e-05	1.884e-06	4.082e-06	1.126e-13	4.337e-08	3.81e-13	1.906e-08	5.915e-10		8.17744e-05	20	p04
128	p05	2.029e-14	2.829e-05	2.226e-12	3.81e-06	1.226e-05	3.299e-05	1.481e-07	3.247e-06	1.128e-06	3.305e-06	1.159e-13	4.204e-08	7.1e-08	8.008e-08	2.299e-11		8.53712e-05	17	p05
129	p06	4.704e-14	7.649e-06	2.571e-12	1.595e-06	5.874e-06	1.42e-06	7.934e-08	1.242e-05	1.048e-08	2.278e-06	9.51e-14	5.131e-08	2.417e-08	8.718e-09	5.464e-14		3.141e-05	33	p06
130	p07	5.012e-14	1.415e-05	2.06e-12	5.106e-07	3.743e-05	4.237e-07	4.376e-08	1.079e-05	6.056e-07	3.955e-06	1.317e-13	3.864e-08	1.799e-08	1.903e-08	3.531e-09		6.79879e-05	23	p07
131	p08	5.064e-14	3.972e-05	2.056e-12	1.15e-07	4.982e-06	2.13e-05	3.476e-06	1.006e-05	9.179e-08	3.684e-06	1.186e-13	2.469e-08	1.598e-10	3.243e-09	1.894e-09		8.34588e-05	19	p08
132	p09	3.511e-14	2.001e-05	2.415e-12	1.13e-06	2.544e-06	2.787e-06	2.096e-07	9.446e-06	1.012e-09	3.024e-06	1.381e-13	3.164e-08	2.118e-09	4.114e-08	8.814e-10		3.92274e-05	30	p09
133	p10	6.124e-14	1.092e-05	2.26e-12	8.002e-07	3.938e-05	4.325e-05	4.211e-06	5.649e-06	1.012e-05	2.129e-06	1.311e-13	7.588e-09	3.78e-13	4.338e-08	3.664e-14		0.00011651	10	p10
134	p11	3.242e-14	1.937e-05	2.422e-12	1.409e-06	1.334e-05	3.93e-05	1.35e-07	6.296e-06	1.56e-06	2.487e-06	1.241e-13	7.199e-09	1.512e-07	8.77e-09	9.615e-09		8.40738e-05	18	p11
135	p12	2.291e-14	1.098e-05	3.139e-12	1.59e-06	3.195e-06	3.089e-06	2.969e-07	1.235e-05	2.222e-07	2.142e-06	8.187e-14	1.462e-09	1.512e-09	3.503e-08	2.855e-09		3.3906e-05	32	p12
136	p13	2.679e-14	2.67e-05	2.008e-12	5.875e-07	6.164e-07	2.014e-05	1.118e-07	2.67e-06	1.419e-08	3.202e-06	1.248e-13	2.666e-08	3.856e-07	9.835e-09	8.294e-10		5.44648e-05	25	p13
137	p14	3.036e-14	1.975e-05	2.585e-12	1.343e-06	2.991e-05	2.785e-05	2.99e-06	4.152e-06	3.4e-08	3.402e-06	1.326e-13	5.006e-08	8.004e-08	6.492e-09	3.672e-14		8.95676e-05	15	p14
138	p15	2.287e-14	1.037e-05	2.218e-12	4.3e-08	3.669e-06	1.43e-06	1.908e-07	1.564e-06	5.2e-08	3.271e-06	1.205e-13	6.899e-10	1.247e-07	8.785e-09	4.777e-14		2.0724e-05	36	p15

## Sheet: fa>pin
1	2	3	4	5	6	7	8	9	10	11	12	13	14	15	16	17	18	19	20
		for each p, fraction a
		11	12	13	14	15	16	17	18	19	20	21	22	24	25	26
		gre	mhe	cde	cmi	rst	tno	dix	dip	din	dxf	cha	sif	pha	coc	ph1		sum
101	p01	7.106e-12	0.005066	7.179e-10	0.000273	0.003601	0.0109	0.000103	0.00187	1.12e-05	0.0004292	3.082e-11	3.854e-06	1.644e-05	1.121e-07	5.195e-12		0.0222738
102	pra	4.028e-11	7.816e-11	7.565e-09	0.005891	0.006503	0.636	6.732e-12	1.364e-11	2.55e-06	4.503e-12	4.76e-11	1.417e-05	0.000628	0.000109	2.285e-11		0.649148
103	puc	1.032e-09	1.989e-09	3.074e-08	0.02856	2.991e-05	0.03808	1.577e-10	0.0002419	0.0004909	1.866e-05	7.782e-10	0.0004068	0.02826	0.01034	0.2905		0.396928
104	pal	2.214e-11	1.328e-05	1.065e-05	0.0005419	0.01395	0.005164	2.035e-06	3.285e-06	0.002252	1.887e-12	1.886e-11	1.354e-05	0.007501	0.0001988	0.001548		0.0311985
105	plc	1.025e-09	7.256e-05	2.653e-08	0.01408	0.00302	4.977e-06	1.58e-05	5.263e-10	0.0002697	9.405e-11	0.4894	7.497e-05	0.03117	0.008771	0.03972		0.586599
106	pax	5.725e-12	3.296e-05	6.748e-10	0.0003056	0.005357	0.0139	0.0002072	0.003232	0.0005241	0.001177	3.258e-11	8.691e-06	1.689e-05	7.307e-06	2.416e-07		0.024769
107	xph	8.668e-12	0.01375	6.368e-10	0.0003141	0.002587	0.0002542	1.479e-06	1.029e-11	9.584e-05	3.643e-07	1.125e-11	1.406e-06	6.948e-06	2.115e-06	1.445e-07		0.0170136
108	pau	4.867e-11	0.001344	1.316e-09	0.0001736	0.02551	0.01406	1.008e-05	0.006575	2.949e-05	0.001518	5.501e-11	3.773e-05	1.071e-06	2.197e-05	1.921e-11		0.0492809
109	plu	4.967e-12	7.543e-12	2.072e-10	8.626e-06	0.0001716	0.9595	2.306e-06	2.207e-07	6.669e-06	4.145e-13	1.459e-11	1.359e-06	1.978e-06	5.967e-06	1.137e-06		0.9597
110	pca	9.977e-11	0.003094	3.948e-09	0.0009753	0.04268	0.0004763	6.449e-05	0.01139	4.828e-05	4.987e-05	2.339e-10	0.0001108	0.0004893	4.216e-05	7.137e-07		0.0594212
111	pur	2.397e-11	0.0002609	2.211e-09	0.002024	0.001373	0.02221	0.001781	3.19e-11	0.013	3.582e-06	5.259e-11	6.25e-05	4.278e-05	9.024e-06	2.393e-06		0.0407692
112	pan	1.448e-10	0.0004084	1.761e-08	0.003542	0.354	0.2897	4.267e-11	0.001133	0.08369	3.38e-06	9.417e-10	0.0001399	0.000131	0.0001553	4.774e-10		0.732903
113	pln	4.6e-10	0.0009453	4.254e-08	0.02494	0.1274	0.2136	7.504e-05	0.0002333	0.0008217	5.78e-06	0.3128	0.0001408	0.007808	0.0007529	1.147e-09		0.689523
114	phi	4.573e-05	0.0004913	0.002585	0.006909	0.7419	0.2479	1.595e-05	0.0001019	0	0	0	1.008e-06	4.004e-05	1.681e-06	3.769e-08		0.999992
115	plo	0	0.0004913	0.002585	0.00691	0.742	0.2479	1.595e-05	0.0001019	0	0	0	0	0	0	6.127e-13		1
116	phr	7.621e-06	0.0004913	0.002585	0.006909	0.7419	0.2479	1.595e-05	0.0001019	0	0	3.754e-05	8.398e-07	6.673e-05	2.802e-06	2.52e-07		1.00002
117	pcs	0	0.0004913	0.002585	0.00691	0.742	0.2479	1.595e-05	0.0001019	0	0	0	0	0	0	3.108e-07		1
118	ply	0	0	0	0	0	0	0	0	0	0	0	0	0	0	1		1
119	pyl	0.0001207	0.0004913	0.002585	0.006909	0.7419	0.2479	1.595e-05	0.0001019	0	0	0	0	0	0	3.497e-09		1.00002
120	pel	0.0002121	0.000491	0.002584	0.006906	0.7415	0.2478	1.594e-05	0.0001018	0.0001939	0.0001171	0	2.015e-06	8.004e-05	3.361e-06	1.23e-07		1.00001
121	xpa	0.0001207	0.0004913	0.002585	0.006909	0.7419	0.2479	1.595e-05	0.0001019	0	0	0	0	0	0	1.846e-07		1.00002
122	phm	0.1975	0	0	0	0	0	0	0	0	0	0	0	0	0	0.8025		1
123	p02	9.861e-12	0.01202	1.329e-09	0.001048	0.01555	0.0004189	7.059e-05	0.001085	0.004693	0.001267	3.755e-11	1.662e-05	0.0001025	9.761e-06	1.057e-05		0.0362919
124	pta	0.5401	0	0	0	0	0	0	0	0.2865	0.173	0	0	0	0	0.000388		0.999988
125	xpe	0.2426	0	0	0	0	0	0	0	0	0	0	0	0.2124	0.008919	0.5361		1.00002
126	p03	1.3e-11	0.003725	8.54e-10	0.0001369	0.003741	0.003858	9.803e-06	0.001847	7.4e-06	0.0006987	3.404e-11	9.152e-06	4.636e-05	5.811e-06	1.076e-11		0.0140851
127	p04	7.675e-12	0.003721	6.664e-10	0.0002134	0.005542	0.006835	2.791e-05	0.003204	0.000486	0.001053	2.905e-11	1.119e-05	9.831e-11	4.916e-06	1.526e-07		0.0210986
128	p05	7.663e-12	0.01068	8.407e-10	0.001439	0.004628	0.01246	5.592e-05	0.001226	0.0004258	0.001248	4.376e-11	1.588e-05	2.681e-05	3.024e-05	8.682e-09		0.0322357
129	p06	1.278e-11	0.002077	6.982e-10	0.0004332	0.001595	0.0003857	2.155e-05	0.003373	2.845e-06	0.0006186	2.582e-11	1.393e-05	6.563e-06	2.368e-06	1.484e-11		0.00852976
130	p07	1.209e-11	0.003413	4.968e-10	0.0001231	0.009026	0.0001022	1.055e-05	0.002601	0.000146	0.0009537	3.176e-11	9.319e-06	4.339e-06	4.588e-06	8.515e-07		0.0163946
131	p08	1.835e-11	0.0144	7.452e-10	4.167e-05	0.001805	0.007719	0.00126	0.003645	3.327e-05	0.001335	4.3e-11	8.949e-06	5.792e-08	1.175e-06	6.863e-07		0.0302498
132	p09	8.642e-12	0.004926	5.943e-10	0.0002782	0.0006261	0.000686	5.159e-05	0.002325	2.491e-07	0.0007444	3.399e-11	7.788e-06	5.214e-07	1.013e-05	2.169e-07		0.0096562
133	p10	1.348e-11	0.002404	4.976e-10	0.0001762	0.00867	0.009523	0.0009271	0.001244	0.002228	0.0004687	2.886e-11	1.671e-06	8.321e-11	9.55e-06	8.067e-12		0.0256522
134	p11	7.961e-12	0.004757	5.949e-10	0.0003459	0.003276	0.009651	3.316e-05	0.001546	0.0003832	0.0006107	3.048e-11	1.768e-06	3.713e-05	2.154e-06	2.361e-06		0.0206464
135	p12	7.54e-12	0.003614	1.033e-09	0.0005233	0.001052	0.001017	9.773e-05	0.004064	7.312e-05	0.0007052	2.695e-11	4.811e-07	4.977e-07	1.153e-05	9.396e-07		0.0111598
136	p13	2.227e-11	0.02219	1.669e-09	0.0004883	0.0005123	0.01674	9.292e-05	0.00222	1.179e-05	0.002661	1.037e-10	2.215e-05	0.0003205	8.174e-06	6.893e-07		0.0452678
137	p14	7.238e-12	0.004707	6.162e-10	0.0003202	0.007131	0.006639	0.0007129	0.0009899	8.105e-06	0.0008111	3.16e-11	1.193e-05	1.908e-05	1.548e-06	8.755e-12		0.0213518
138	p15	5.154e-12	0.002338	5e-10	9.691e-06	0.0008268	0.0003222	4.3e-05	0.0003524	1.172e-05	0.0007372	2.715e-11	1.555e-07	2.81e-05	1.98e-06	1.077e-11		0.00467125

## Sheet: fa>pout
1	2	3	4	5	6	7	8	9	10	11	12	13	14	15	16	17	18
	sum	0.23437	0.500475	0.231845	0.23462	0.23203	0.258586	0.600479	0.732511	0.622318	0.799604	0.5071	0.448257	0.304832	0.375963	0.702221
		for each p, fraction a
		11	12	13	14	15	16	17	18	19	20	21	22	24	25	26
		gre	mhe	cde	cmi	rst	tno	dix	dip	din	dxf	cha	sif	pha	coc	ph1
101	p01	1.213e-10	0.01572	4.064e-10	5.806e-05	7.102e-06	6.746e-05	0.01008	0.02829	0.0003466	0.02245	9.201e-10	0.005867	0.0003167	4.266e-05	2.233e-10
102	pra	1.48e-10	5.222e-11	9.22e-10	0.0002697	2.761e-06	0.0008478	1.419e-10	4.442e-11	1.7e-05	5.071e-11	3.059e-10	0.004645	0.002605	0.008932	2.114e-10
103	puc	2.979e-10	1.044e-10	2.943e-10	0.0001027	9.974e-10	3.987e-06	2.611e-10	6.188e-05	0.000257	1.65e-05	3.929e-10	0.01047	0.009206	0.06656	0.2112
104	pal	2.956e-10	3.223e-05	4.716e-06	9.014e-05	2.151e-05	2.501e-05	0.0001558	3.887e-05	0.05453	7.717e-11	4.403e-10	0.01613	0.113	0.05921	0.05205
105	plc	3.086e-10	3.974e-06	2.651e-10	5.283e-05	1.051e-07	5.439e-10	2.73e-05	1.405e-10	0.0001474	8.681e-11	0.2579	0.002014	0.0106	0.05894	0.03013
106	pax	8.049e-11	8.424e-05	3.147e-10	5.353e-05	8.702e-06	7.092e-05	0.01671	0.04028	0.01337	0.0507	8.012e-10	0.0109	0.000268	0.002292	8.554e-06
107	xph	1.558e-10	0.04492	3.796e-10	7.033e-05	5.373e-06	1.658e-06	0.0001524	1.64e-10	0.003125	2.006e-05	3.537e-10	0.002253	0.000141	0.0008479	6.539e-06
108	pau	2.955e-10	0.001484	2.651e-10	1.314e-05	1.79e-05	3.096e-05	0.0003509	0.03539	0.0003248	0.02825	5.843e-10	0.02044	7.34e-06	0.002976	2.937e-10
109	plu	1.983e-10	5.475e-11	2.744e-10	4.291e-06	7.917e-07	0.0139	0.000528	7.81e-06	0.0004829	5.071e-11	1.019e-09	0.004839	8.914e-05	0.005314	0.0001143
110	pca	2.367e-10	0.001335	3.107e-10	2.884e-05	1.17e-05	4.1e-07	0.0008777	0.02396	0.0002078	0.0003626	9.707e-10	0.02345	0.00131	0.002232	4.264e-06
111	pur	9.739e-11	0.0001928	2.98e-10	0.0001025	6.446e-07	3.274e-05	0.0415	1.149e-10	0.09582	4.46e-05	3.738e-10	0.02265	0.0001962	0.000818	2.448e-05
112	pan	8.212e-11	4.209e-05	3.311e-10	2.502e-05	2.319e-05	5.959e-05	1.387e-10	0.0005695	0.08607	5.872e-06	9.338e-10	0.007076	8.381e-05	0.001963	6.816e-10
113	pln	1.2e-10	4.482e-05	3.68e-10	8.104e-05	3.838e-06	2.021e-05	0.0001122	5.393e-05	0.0003887	4.619e-06	0.1427	0.003276	0.002299	0.00438	7.533e-10
114	phi	0.01236	0.02415	0.02319	0.02328	0.02318	0.02432	0.02474	0.02442	0	0	0	0.02431	0.01222	0.01014	2.567e-05
115	plo	0	0.02415	0.02319	0.02328	0.02318	0.02432	0.02474	0.02442	0	0	0	0	0	0	4.171e-10
116	phr	0.01236	0.1449	0.1391	0.1397	0.1391	0.1459	0.1484	0.1465	0	0	0.1065	0.1215	0.1222	0.1014	0.00103
117	pcs	0	0.01208	0.01159	0.01164	0.01159	0.01216	0.01237	0.01221	0	0	0	0	0	0	0.0001058
118	ply	0	0	0	0	0	0	0	0	0	0	0	0	0	0	0.2114
119	pyl	0.01632	0.01208	0.01159	0.01164	0.01159	0.01216	0.01237	0.01221	0	0	0	0	0	0	1.19e-06
120	pel	0.02869	0.01208	0.01159	0.01164	0.01159	0.01216	0.01237	0.01221	0.04759	0.04856	0	0.02431	0.01222	0.01014	4.188e-05
121	xpa	0.01632	0.01208	0.01159	0.01164	0.01159	0.01216	0.01237	0.01221	0	0	0	0	0	0	6.285e-05
122	phm	0.01236	0	0	0	0	0	0	0	0	0	0	0	0	0	0.1265
123	p02	9.887e-11	0.02191	4.419e-10	0.0001309	1.802e-05	1.524e-06	0.004059	0.009645	0.08535	0.03891	6.586e-10	0.01486	0.001161	0.002183	0.0002668
124	pta	0.1236	0	0	0	0	0	0	0	0.119	0.1214	0	0	0	0	0.0002237
125	xpe	0.01236	0	0	0	0	0	0	0	0	0	0	0	0.01222	0.01014	0.06882
126	p03	1.935e-10	0.01008	4.218e-10	2.54e-05	6.437e-06	2.084e-05	0.0008372	0.02438	0.0001999	0.03188	8.866e-10	0.01216	0.0007792	0.00193	4.034e-10
127	p04	1.2e-10	0.01058	3.457e-10	4.159e-05	1.002e-05	3.878e-05	0.002504	0.04441	0.01379	0.05047	7.948e-10	0.01561	1.736e-09	0.001715	6.011e-06
128	p05	8.188e-11	0.02075	2.98e-10	0.0001916	5.714e-06	4.829e-05	0.003427	0.01161	0.008253	0.04086	8.18e-10	0.01513	0.0003234	0.007208	2.336e-07
129	p06	1.898e-10	0.005611	3.441e-10	8.022e-05	2.739e-06	2.079e-06	0.001836	0.04442	7.669e-05	0.02817	6.712e-10	0.01847	0.0001101	0.0007847	5.552e-10
130	p07	2.022e-10	0.01038	2.757e-10	2.567e-05	1.745e-05	6.202e-07	0.001013	0.03858	0.004433	0.0489	9.294e-10	0.01391	8.195e-05	0.001713	3.588e-05
131	p08	2.043e-10	0.02914	2.752e-10	5.781e-06	2.323e-06	3.118e-05	0.08044	0.03597	0.0006719	0.04555	8.373e-10	0.008887	7.279e-07	0.0002919	1.924e-05
132	p09	1.417e-10	0.01468	3.232e-10	5.683e-05	1.186e-06	4.08e-06	0.00485	0.03379	7.408e-06	0.03739	9.746e-10	0.01139	9.649e-06	0.003703	8.956e-06
133	p10	2.471e-10	0.00801	3.025e-10	4.024e-05	1.836e-05	6.332e-05	0.09746	0.0202	0.07408	0.02632	9.253e-10	0.002731	1.721e-09	0.003904	3.723e-10
134	p11	1.308e-10	0.01421	3.242e-10	7.083e-05	6.221e-06	5.753e-05	0.003125	0.02252	0.01142	0.03075	8.76e-10	0.002591	0.0006887	0.0007894	9.77e-05
135	p12	9.243e-11	0.008055	4.202e-10	7.993e-05	1.49e-06	4.521e-06	0.006871	0.04416	0.001626	0.02649	5.778e-10	0.0005261	6.887e-06	0.003153	2.901e-05
136	p13	1.081e-10	0.01959	2.688e-10	2.954e-05	2.874e-07	2.948e-05	0.002587	0.009551	0.0001039	0.03959	8.809e-10	0.009594	0.001756	0.0008852	8.427e-06
137	p14	1.225e-10	0.01449	3.46e-10	6.753e-05	1.395e-05	4.076e-05	0.0692	0.01485	0.0002488	0.04207	9.356e-10	0.01802	0.0003646	0.0005843	3.732e-10
138	p15	9.227e-11	0.00761	2.969e-10	2.162e-06	1.71e-06	2.093e-06	0.004415	0.005593	0.0003806	0.04044	8.502e-10	0.0002483	0.000568	0.0007907	4.854e-10

## Sheet: Xp>d
1	2	3	4	5	6	7	8	9	10	11	12	13	14	15	16	17	18	19	20	21	22	23	24	25	26	27	28	29	30	31	32	33	34	35	36	37	38	39	40	41	42	43	44	45
	rank =	22	7	10	8	15	21	14	33	5	37	17	18	35	16	1	4	2	11	9	6	3	13	30	38	12	28	27	31	28	26	34	24	20	19	32	36	25	23
	sum =	1.113e-06	0.0009257	0.0001598	0.0009195	2.203e-05	1.224e-06	8.099e-05	5.695e-07	0.01067	1.669e-07	1.05e-05	1.705e-06	2.798e-07	2.145e-05	0.06138	0.02596	0.03106	0.0001584	0.0004098	0.00258	0.03003	0.0001264	8.873e-07	1.314e-07	0.0001412	9.191e-07	9.504e-07	8.656e-07	9.191e-07	1.014e-06	5.197e-07	1.063e-06	1.352e-06	1.598e-06	6.886e-07	2.712e-07	1.022e-06	1.072e-06
		umolC/L/d
		101	102	103	104	105	106	107	108	109	110	111	112	113	114	115	116	117	118	119	120	121	122	123	124	125	126	127	128	129	130	131	132	133	134	135	136	137	138
		p01	pra	puc	pal	plc	pax	xph	pau	plu	pca	pur	pan	pln	phi	plo	phr	pcs	ply	pyl	pel	xpa	phm	p02	pta	xpe	p03	p04	p05	p06	p07	p08	p09	p10	p11	p12	p13	p14	p15		sum	rank
161	d01	1.113e-06	0	0	0	0	0	0	0	0	0	0	0	0	0	0	0	0	0	0	0	0	0	0	0	0	0	0	0	0	0	0	0	0	0	0	0	0	0		1.113e-06	22	d01
162	ar2	0	0.0009257	0	0	0	0	0	0	0	0	0	0	0	0	0	0	0	0	0	0	0	0	0	0	0	0	0	0	0	0	0	0	0	0	0	0	0	0		0.0009257	7	ar2
163	fu2	0	0	0.0001598	0	0	0	0	0	0	0	0	0	0	0	0	0	0	0	0	0	0	0	0	0	0	0	0	0	0	0	0	0	0	0	0	0	0	0		0.0001598	10	fu2
164	ga2	0	0	0	0.0009195	0	0	0	0	0	0	0	0	0	0	0	0	0	0	0	0	0	0	0	0	0	0	0	0	0	0	0	0	0	0	0	0	0	0		0.0009195	8	ga2
165	gl2	0	0	0	0	2.203e-05	0	0	0	0	0	0	0	0	0	0	0	0	0	0	0	0	0	0	0	0	0	0	0	0	0	0	0	0	0	0	0	0	0		2.203e-05	15	gl2
166	ma2	0	0	0	0	0	1.224e-06	0	0	0	0	0	0	0	0	0	0	0	0	0	0	0	0	0	0	0	0	0	0	0	0	0	0	0	0	0	0	0	0		1.224e-06	21	ma2
167	rh2	0	0	0	0	0	0	8.099e-05	0	0	0	0	0	0	0	0	0	0	0	0	0	0	0	0	0	0	0	0	0	0	0	0	0	0	0	0	0	0	0		8.099e-05	14	rh2
168	ga3	0	0	0	0	0	0	0	5.695e-07	0	0	0	0	0	0	0	0	0	0	0	0	0	0	0	0	0	0	0	0	0	0	0	0	0	0	0	0	0	0		5.695e-07	33	ga3
169	gl3	0	0	0	0	0	0	0	0	0.01067	0	0	0	0	0	0	0	0	0	0	0	0	0	0	0	0	0	0	0	0	0	0	0	0	0	0	0	0	0		0.01067	5	gl3
170	gc2	0	0	0	0	0	0	0	0	0	1.669e-07	0	0	0	0	0	0	0	0	0	0	0	0	0	0	0	0	0	0	0	0	0	0	0	0	0	0	0	0		1.669e-07	37	gc2
171	mu2	0	0	0	0	0	0	0	0	0	0	1.05e-05	0	0	0	0	0	0	0	0	0	0	0	0	0	0	0	0	0	0	0	0	0	0	0	0	0	0	0		1.05e-05	17	mu2
172	ga4	0	0	0	0	0	0	0	0	0	0	0	1.705e-06	0	0	0	0	0	0	0	0	0	0	0	0	0	0	0	0	0	0	0	0	0	0	0	0	0	0		1.705e-06	18	ga4
173	gl4	0	0	0	0	0	0	0	0	0	0	0	0	2.798e-07	0	0	0	0	0	0	0	0	0	0	0	0	0	0	0	0	0	0	0	0	0	0	0	0	0		2.798e-07	35	gl4
174	chi	0	0	0	0	0	0	0	0	0	0	0	0	0	2.145e-05	0	0	0	0	0	0	0	0	0	0	0	0	0	0	0	0	0	0	0	0	0	0	0	0		2.145e-05	16	chi
175	glo	0	0	0	0	0	0	0	0	0	0	0	0	0	0	0.06138	0	0	0	0	0	0	0	0	0	0	0	0	0	0	0	0	0	0	0	0	0	0	0		0.06138	1	glo
176	chr	0	0	0	0	0	0	0	0	0	0	0	0	0	0	0	0.02596	0	0	0	0	0	0	0	0	0	0	0	0	0	0	0	0	0	0	0	0	0	0		0.02596	4	chr
177	fcs	0	0	0	0	0	0	0	0	0	0	0	0	0	0	0	0	0.03106	0	0	0	0	0	0	0	0	0	0	0	0	0	0	0	0	0	0	0	0	0		0.03106	2	fcs
178	gly	0	0	0	0	0	0	0	0	0	0	0	0	0	0	0	0	0	0.0001584	0	0	0	0	0	0	0	0	0	0	0	0	0	0	0	0	0	0	0	0		0.0001584	11	gly
179	xyl	0	0	0	0	0	0	0	0	0	0	0	0	0	0	0	0	0	0	0.0004098	0	0	0	0	0	0	0	0	0	0	0	0	0	0	0	0	0	0	0		0.0004098	9	xyl
180	cel	0	0	0	0	0	0	0	0	0	0	0	0	0	0	0	0	0	0	0	0.00258	0	0	0	0	0	0	0	0	0	0	0	0	0	0	0	0	0	0		0.00258	6	cel
181	man	0	0	0	0	0	0	0	0	0	0	0	0	0	0	0	0	0	0	0	0	0.03003	0	0	0	0	0	0	0	0	0	0	0	0	0	0	0	0	0		0.03003	3	man
182	rhm	0	0	0	0	0	0	0	0	0	0	0	0	0	0	0	0	0	0	0	0	0	0.0001264	0	0	0	0	0	0	0	0	0	0	0	0	0	0	0	0		0.0001264	13	rhm
183	d02	0	0	0	0	0	0	0	0	0	0	0	0	0	0	0	0	0	0	0	0	0	0	8.873e-07	0	0	0	0	0	0	0	0	0	0	0	0	0	0	0		8.873e-07	30	d02
184	sta	0	0	0	0	0	0	0	0	0	0	0	0	0	0	0	0	0	0	0	0	0	0	0	1.314e-07	0	0	0	0	0	0	0	0	0	0	0	0	0	0		1.314e-07	38	sta
185	pec	0	0	0	0	0	0	0	0	0	0	0	0	0	0	0	0	0	0	0	0	0	0	0	0	0.0001412	0	0	0	0	0	0	0	0	0	0	0	0	0		0.0001412	12	pec
186	d03	0	0	0	0	0	0	0	0	0	0	0	0	0	0	0	0	0	0	0	0	0	0	0	0	0	9.191e-07	0	0	0	0	0	0	0	0	0	0	0	0		9.191e-07	28	d03
187	d04	0	0	0	0	0	0	0	0	0	0	0	0	0	0	0	0	0	0	0	0	0	0	0	0	0	0	9.504e-07	0	0	0	0	0	0	0	0	0	0	0		9.504e-07	27	d04
188	d05	0	0	0	0	0	0	0	0	0	0	0	0	0	0	0	0	0	0	0	0	0	0	0	0	0	0	0	8.656e-07	0	0	0	0	0	0	0	0	0	0		8.656e-07	31	d05
189	d06	0	0	0	0	0	0	0	0	0	0	0	0	0	0	0	0	0	0	0	0	0	0	0	0	0	0	0	0	9.191e-07	0	0	0	0	0	0	0	0	0		9.191e-07	28	d06
190	d07	0	0	0	0	0	0	0	0	0	0	0	0	0	0	0	0	0	0	0	0	0	0	0	0	0	0	0	0	0	1.014e-06	0	0	0	0	0	0	0	0		1.014e-06	26	d07
191	d08	0	0	0	0	0	0	0	0	0	0	0	0	0	0	0	0	0	0	0	0	0	0	0	0	0	0	0	0	0	0	5.197e-07	0	0	0	0	0	0	0		5.197e-07	34	d08
192	d09	0	0	0	0	0	0	0	0	0	0	0	0	0	0	0	0	0	0	0	0	0	0	0	0	0	0	0	0	0	0	0	1.063e-06	0	0	0	0	0	0		1.063e-06	24	d09
193	d10	0	0	0	0	0	0	0	0	0	0	0	0	0	0	0	0	0	0	0	0	0	0	0	0	0	0	0	0	0	0	0	0	1.352e-06	0	0	0	0	0		1.352e-06	20	d10
194	d11	0	0	0	0	0	0	0	0	0	0	0	0	0	0	0	0	0	0	0	0	0	0	0	0	0	0	0	0	0	0	0	0	0	1.598e-06	0	0	0	0		1.598e-06	19	d11
195	d12	0	0	0	0	0	0	0	0	0	0	0	0	0	0	0	0	0	0	0	0	0	0	0	0	0	0	0	0	0	0	0	0	0	0	6.886e-07	0	0	0		6.886e-07	32	d12
196	d13	0	0	0	0	0	0	0	0	0	0	0	0	0	0	0	0	0	0	0	0	0	0	0	0	0	0	0	0	0	0	0	0	0	0	0	2.712e-07	0	0		2.712e-07	36	d13
197	d14	0	0	0	0	0	0	0	0	0	0	0	0	0	0	0	0	0	0	0	0	0	0	0	0	0	0	0	0	0	0	0	0	0	0	0	0	1.022e-06	0		1.022e-06	25	d14
198	d15	0	0	0	0	0	0	0	0	0	0	0	0	0	0	0	0	0	0	0	0	0	0	0	0	0	0	0	0	0	0	0	0	0	0	0	0	0	1.072e-06		1.072e-06	23	d15

[truncated: 12 more sheets: fp>din, Xb>d, Xb>p, Xd>b, Xd>bR, fd>bin, Xa>b, Xa>bL, Xa>bR, fa>bin, fa>binL, fa>binR]
