# Supplementary material for: Dynamic carbon flux network of a diverse marine microbial community
Source: ISME Commun. 2021 Sep 25;1:50. doi: 10.1038/s43705-021-00055-7 (PMC9723560; doi:10.1038/s43705-021-00055-7)
Supplement: Supplementary file 4 — Dataset S1 [file 43705_2021_55_MOESM4_ESM.zip › Dataset_S1_Instantaneous_2009_21.xlsx]

## Sheet: sum
1	2	3	4	5	6	7	8	9	10	11	12	13	14	15	16	17	18	19	20	21	22	23	24	25	26	27	28	29	30	31	32	33	34	35	36	37	38	39	40	41	42	43	44	45	46	47	48	49	50
	Sum =	6.03117	-35.2324	120	1.49531	-57.2699	120	0.484633	-58.5858	120	1.97994	-52.817	120			120			120			Sum =	30.7	-19.5762	741	1.49531	-120.44	741	0.156804	-177.359	741	0.0504422	#NUM!	686	1.70256	-95.5309	741	1.87457	-67.3041	741	1.78857	-72.4731	741			741			741
	Ave =	0.402078	-2.34883		0.0996874	-3.81799		0.0323089	-3.90572		0.131996	-3.52113		21.9254	1.17231		0.104233	-1.17231				Ave =	0.807894	-0.515163		0.0393503	-3.16949		0.00412642	-4.66735		0.00132743	#NUM!		0.0448041	-2.51397		0.0493309	-1.77116		0.0470675	-1.90719		36.2163	1.39202		0.0558852	-1.39202
		umolC/L			umolC/L/d			umolC/L/d			umolC/L/d			d			1/d						umolC/L			umolC/L/d			umolC/L/d			umolC/L/d			umolC/L/d			umolC/L/d			umolC/L/d			d			1/d
		Conc	log	rank	Xa>d	log	rank	Xa>p	log	rank	Xa>d+p	log	rank	Turnover	log	rank	Rate	log	rank				Conc	log	rank	Xa>d	log	rank	Xp>d	log	rank	Xb>d	log	rank	Xa+p+b>d	log	rank	Xd>b	log	rank	Xexch	log	rank	Turnover	log	rank	Rate	log	rank
11	gre	0.001017	-2.99268	11	6.34653e-05	-4.19746	8	1.9473e-05	-4.71057	12	8.29383e-05	-4.08125	9	12.2621	1.08857	10	0.0815519	-1.08857	6	gre	161	d01	0.3736	-0.427593	14	0.000108411	-3.96493	21	2.524e-06	-5.59791	21	0.00501638	-2.29961	6	0.00512732	-2.29011	20	0.0203982	-1.69041	14	0.0127627	-1.89406	16	29.2727	1.46646	19	0.0341615	-1.46646	20
12	mhe	0.006403	-2.19362	6	0.000443235	-3.35337	5	0.000442334	-3.35425	5	0.000885569	-3.05278	5	7.23038	0.859161	11	0.138305	-0.859161	5	mhe	162	ar2	0.04191	-1.37768	35	0.00495034	-2.30536	16	0.0004851	-3.31417	8	0.000132924	-3.8764	25	0.00556836	-2.25427	17	0.0107292	-1.96943	31	0.00814879	-2.08891	31	5.1431	0.711225	37	0.194435	-0.711225	2
13	cde	0.01283	-1.89177	4	0.0019733	-2.70481	4	0.000596852	-3.22413	4	0.00257016	-2.59004	4	4.99191	0.698267	13	0.200324	-0.698267	3	cde	163	fu2	0.6727	-0.172179	7	0.0119632	-1.92215	12	0.0001118	-3.95156	11	0.00502609	-2.29877	4	0.0171011	-1.76698	10	0.0231131	-1.63614	12	0.0201071	-1.69665	11	33.4559	1.52447	18	0.0298901	-1.52447	21
14	cmi	0.04378	-1.35872	3	0.00651442	-2.18612	3	0.00203099	-2.69229	3	0.0085454	-2.06827	3	5.12322	0.709543	12	0.19519	-0.709543	4	cmi	164	ga2	0.3107	-0.507659	27	0.00622276	-2.20602	15	0.001271	-2.89585	7	0.00543872	-2.2645	2	0.0129325	-1.88832	13	0.0240814	-1.61832	11	0.018507	-1.73266	14	16.7883	1.22501	26	0.0595654	-1.22501	13
15	rst	5.512	0.741309	1	1.39956	0.145992	1	0.450707	-0.346106	1	1.85027	0.267235	1	2.97903	0.474075	15	0.33568	-0.474075	1	rst	165	gl2	12.96	1.11261	1	0.849088	-0.0710473	1	2.264e-05	-4.64512	15	0.000112896	-3.94732	26	0.849224	-0.0709779	1	0.785445	-0.104884	1	0.817334	-0.0876002	1	15.8564	1.20021	28	0.0630659	-1.20021	11
16	tno	0.4291	-0.367441	2	0.0864822	-1.06307	2	0.0304111	-1.51697	2	0.116893	-0.93221	2	3.67087	0.564769	14	0.272415	-0.564769	2	tno	166	ma2	0.3281	-0.483994	26	0.00648298	-2.18823	14	2.611e-06	-5.58319	20	0.00244669	-2.61142	9	0.00893228	-2.04904	15	0.0146759	-1.8334	29	0.0118041	-1.92797	18	27.7955	1.44397	21	0.0359771	-1.44397	18
17	dix	0.000888	-3.05159	12	2.10559e-05	-4.67663	11	3.12212e-05	-4.50555	11	5.22771e-05	-4.28169	11	16.9864	1.2301	8	0.0588706	-1.2301	8	dix	167	rh2	0.2752	-0.560352	28	0.00883565	-2.05376	13	0.0001718	-3.76498	10	0.0011572	-2.93659	11	0.0101646	-1.99291	14	0.027288	-1.56403	10	0.0187263	-1.72755	12	14.6959	1.1672	29	0.0680462	-1.1672	10
18	dip	0.00526	-2.27901	7	6.58161e-05	-4.18167	7	0.000181834	-3.74033	6	0.00024765	-3.60616	6	21.2397	1.32715	6	0.0470817	-1.32715	10	dip	168	ga3	1.009	0.00389117	4	0.0132437	-1.87799	11	1.115e-06	-5.95273	34	0.00298084	-2.52566	8	0.0162256	-1.7898	11	0.0152568	-1.81654	28	0.0157412	-1.80296	15	64.0993	1.80685	3	0.0156008	-1.80685	36
19	din	0.005046	-2.29705	8	4.21611e-05	-4.37509	9	6.93716e-05	-4.15882	7	0.000111533	-3.9526	8	45.2423	1.65554	2	0.0221032	-1.65554	14	din	169	gl3	0.09876	-1.00542	31	0.000700929	-3.15433	19	0.003391	-2.46967	5	0.00113968	-2.94322	12	0.00523161	-2.28136	18	0.011893	-1.92471	30	0.00856233	-2.06741	30	11.5342	1.06199	32	0.0866983	-1.06199	7
20	dxf	0.001607	-2.79398	10	9.40245e-06	-5.02676	12	3.71331e-05	-4.43024	10	4.65355e-05	-4.33222	12	34.5327	1.53823	4	0.028958	-1.53823	12	dxf	170	gc2	0.6689	-0.174639	8	0.0955729	-1.01967	3	3.431e-07	-6.46458	36	0.00692842	-2.15937	1	0.102502	-0.989269	3	0.132499	-0.877789	3	0.1175	-0.929962	3	5.69276	0.755323	36	0.175662	-0.755323	3
21	cha	0.0002139	-3.66979	13	6.12594e-06	-5.21283	13	6.622e-06	-5.17901	13	1.27479e-05	-4.89456	13	16.7792	1.22477	9	0.0595977	-1.22477	7	cha	171	mu2	0.03371	-1.47224	37	3.55842e-05	-4.44874	32	2.194e-05	-4.65876	17	0.00510775	-2.29177	3	0.00516528	-2.28691	19	0.0104512	-1.98083	32	0.00780824	-2.10745	32	4.31723	0.635205	38	0.23163	-0.635205	1
22	sif	8.409e-05	-4.07526	14	1.56062e-06	-5.8067	14	1.26693e-06	-5.89725	14	2.82755e-06	-5.54859	14	29.7396	1.47333	5	0.0336252	-1.47333	11	sif	172	ga4	0.03658	-1.43676	36	0.000850513	-3.07032	17	1.745e-06	-5.7582	31	0.00473392	-2.32478	7	0.00558618	-2.25289	16	0.0035865	-2.44533	34	0.00458634	-2.33853	33	7.97586	0.901777	35	0.125378	-0.901777	4
24	pha	0.009588	-2.01827	5	0.00010298	-3.98725	6	4.41673e-05	-4.3549	9	0.000147148	-3.83225	7	65.159	1.81397	1	0.0153471	-1.81397	15	pha	173	gl4	0.04981	-1.30268	34	5.27346e-06	-5.2779	36	2.955e-07	-6.52944	37	0.0020356	-2.69131	10	0.00204117	-2.69012	22	0.0022465	-2.64849	35	0.00214384	-2.66881	35	23.234	1.36612	22	0.0430403	-1.36612	17
25	coc	3.124e-05	-4.50529	15	9.76103e-07	-6.0105	15	6.31677e-07	-6.19951	15	1.60778e-06	-5.79377	15	19.4305	1.28848	7	0.0514654	-1.28848	9	coc	174	chi	0.5657	-0.247414	9	0.0481829	-1.31711	4	2.221e-05	-4.65345	16	0	#NUM!	28	0.0482051	-1.31691	7	0.0427112	-1.36946	6	0.0454581	-1.34239	6	12.4444	1.09497	31	0.0803573	-1.09497	8
26	ph1	0.003317	-2.47925	9	2.32467e-05	-4.63364	10	5.29821e-05	-4.27587	8	7.62287e-05	-4.11788	10	43.5138	1.63863	3	0.0229812	-1.63863	13	ph1	175	glo	1.435	0.156852	3	0.04818	-1.31713	5	0.05423	-1.26576	1	0	#NUM!	28	0.10241	-0.989658	4	0.0376751	-1.42395	7	0.0700425	-1.15464	4	20.4876	1.31149	25	0.0488101	-1.31149	14
																					176	chr	3.981	0.599992	2	0.289121	-0.538921	2	0.04013	-1.39653	2	0	#NUM!	28	0.329251	-0.482473	2	0.284352	-0.546144	2	0.306801	-0.513143	2	12.9758	1.11314	30	0.0770664	-1.11314	9
																					177	fcs	0.7582	-0.120216	5	0.024085	-1.61825	9	0.02684	-1.57122	4	0	#NUM!	28	0.050925	-1.29307	6	0.0173973	-1.75952	26	0.0341611	-1.46647	7	22.1948	1.34625	23	0.0450556	-1.34625	16
																					178	gly	0.1535	-0.813892	30	9.379e-06	-5.02784	35	9.776e-05	-4.00984	12	0	#NUM!	28	0.000107139	-3.97005	35	0.00432233	-2.36428	33	0.00221473	-2.65468	34	69.3085	1.84079	2	0.0144282	-1.84079	37
																					179	xyl	0.2712	-0.56671	29	0.0240864	-1.61823	7	0.0004214	-3.37531	9	0	#NUM!	28	0.0245078	-1.6107	9	0.0278246	-1.55557	9	0.0261662	-1.58226	9	10.3645	1.01555	34	0.096483	-1.01555	5
																					180	cel	0.4443	-0.352324	12	0.0240968	-1.61804	6	0.002194	-2.65876	6	0	#NUM!	28	0.0262908	-1.5802	8	0.0168303	-1.77391	27	0.0215606	-1.66634	10	20.6071	1.31402	24	0.048527	-1.31402	15
																					181	man	0.5441	-0.264321	10	0.0240863	-1.61823	8	0.02719	-1.56559	3	0	#NUM!	28	0.0512763	-1.29008	5	0.0527385	-1.27787	4	0.0520074	-1.28393	5	10.462	1.01961	33	0.0955843	-1.01961	6
																					182	rhm	0.01104	-1.95703	38	1.03502e-06	-5.98505	38	9.489e-05	-4.02278	13	0	#NUM!	28	9.5925e-05	-4.01807	36	0.000428768	-3.36778	37	0.000262346	-3.58112	37	42.0818	1.62409	5	0.0237633	-1.62409	34
																					183	d02	0.3644	-0.438422	17	2.88763e-05	-4.53946	33	1.956e-06	-5.70863	30	0.000268233	-3.57149	16	0.000299065	-3.52423	30	0.018374	-1.7358	18	0.00933656	-2.02981	23	39.0294	1.59139	8	0.0256217	-1.59139	31
																					184	sta	0.05351	-1.27157	33	3.7027e-05	-4.43148	31	4.653e-08	-7.33227	38	0	#NUM!	28	3.70735e-05	-4.43094	38	0.00187295	-2.72747	36	0.000955011	-3.01999	36	56.0307	1.74843	4	0.0178473	-1.74843	35
																					185	pec	0.06275	-1.20239	32	3.75374e-06	-5.42554	37	6.986e-05	-4.15577	14	0	#NUM!	28	7.36137e-05	-4.13304	37	0.000302976	-3.51859	38	0.000188295	-3.72516	38	333.254	2.52278	1	0.00300071	-2.52278	38
																					186	d03	0.3647	-0.438064	16	4.75134e-05	-4.32318	28	2.144e-06	-5.66878	27	0.000283482	-3.54747	15	0.00033314	-3.47737	26	0.0183623	-1.73607	19	0.0093477	-2.0293	22	39.0149	1.59123	9	0.0256312	-1.59123	30
																					187	d04	0.3612	-0.442252	21	8.51942e-05	-4.06959	22	2.124e-06	-5.67285	28	0.000198193	-3.70291	21	0.000285511	-3.54438	31	0.0183189	-1.7371	21	0.00930222	-2.03141	24	38.8294	1.58916	10	0.0257537	-1.58916	29
																					188	d05	0.3623	-0.440932	18	4.11201e-05	-4.38595	29	1.992e-06	-5.70071	29	0.00017833	-3.74877	23	0.000221442	-3.65474	34	0.0181947	-1.74005	25	0.00920808	-2.03583	29	39.3459	1.5949	6	0.0254156	-1.5949	33
																					189	d06	0.3701	-0.431681	15	5.5774e-05	-4.25357	26	2.155e-06	-5.66655	26	0.00502209	-2.29912	5	0.00508002	-2.29413	21	0.0203863	-1.69066	15	0.0127332	-1.89506	17	29.0658	1.46338	20	0.0344047	-1.46338	19
																					190	d07	0.3596	-0.44418	24	7.96503e-05	-4.09881	23	2.285e-06	-5.64111	25	0.000229621	-3.63899	20	0.000311557	-3.50646	29	0.0182693	-1.73828	22	0.00929045	-2.03196	27	38.7064	1.58778	12	0.0258355	-1.58778	27
																					191	d08	0.716	-0.145087	6	0.000129907	-3.88637	20	1.339e-06	-5.87322	33	0.000265561	-3.57584	17	0.000396807	-3.40142	25	0.0366772	-1.4356	8	0.018537	-1.73196	13	38.6254	1.58687	13	0.0258897	-1.58687	26
																					192	d09	0.3614	-0.442012	20	4.08969e-05	-4.38831	30	2.438e-06	-5.61297	23	0.000515131	-3.28808	13	0.000558466	-3.253	24	0.018496	-1.73292	17	0.00952724	-2.02103	20	37.9333	1.57902	16	0.026362	-1.57902	23
																					193	d10	0.3933	-0.405276	13	0.000735984	-3.13313	18	2.962e-06	-5.52841	19	7.48578e-05	-4.12576	27	0.000813804	-3.08948	23	0.0217526	-1.66249	13	0.0112832	-1.94757	19	34.8572	1.54229	17	0.0286885	-1.54229	22
																					194	d11	0.4668	-0.330869	11	0.0139142	-1.85654	10	3.557e-06	-5.44892	18	0.000233236	-3.6322	19	0.014151	-1.84921	12	0.0442589	-1.354	5	0.029205	-1.53454	8	15.9836	1.20367	27	0.0625642	-1.20367	12
																					195	d12	0.3603	-0.443336	22	5.30237e-05	-4.27553	27	1.66e-06	-5.77989	32	0.000197947	-3.70345	22	0.00025263	-3.59751	32	0.0183396	-1.73661	20	0.0092961	-2.0317	25	38.7582	1.58836	11	0.025801	-1.58836	28
																					196	d13	0.3617	-0.441651	19	7.3475e-05	-4.13386	24	6.097e-07	-6.21488	35	0.000161971	-3.79056	24	0.000236056	-3.62698	33	0.0182577	-1.73855	24	0.0092469	-2.034	28	39.1158	1.59235	7	0.0255651	-1.59235	32
																					197	d14	0.3589	-0.445027	25	1.59663e-05	-4.7968	34	2.3e-06	-5.63827	24	0.00030027	-3.52249	14	0.000318537	-3.49684	27	0.018266	-1.73836	23	0.00929228	-2.03188	26	38.6235	1.58685	14	0.025891	-1.58685	25
																					198	d15	0.36	-0.443697	23	5.98233e-05	-4.22313	25	2.452e-06	-5.61048	22	0.000256144	-3.59152	18	0.000318419	-3.497	28	0.0185017	-1.73279	16	0.00941004	-2.02641	21	38.257	1.58271	15	0.026139	-1.58271	24
[truncated: 47 more columns]

## Sheet: Xa>d
1	2	3	4	5	6	7	8	9	10	11	12	13	14	15	16	17	18	19	20	21	22
	rank =	8	5	4	3	1	2	11	7	9	12	13	14	6	15	10
	sum =	6.34653e-05	0.000443235	0.0019733	0.00651442	1.39956	0.0864822	2.10559e-05	6.58161e-05	4.21611e-05	9.40245e-06	6.12594e-06	1.56062e-06	0.00010298	9.76103e-07	2.32467e-05
		umolC/L/d
		11	12	13	14	15	16	17	18	19	20	21	22	24	25	26
		gre	mhe	cde	cmi	rst	tno	dix	dip	din	dxf	cha	sif	pha	coc	ph1		sum	rank
161	d01	4.619e-06	5.455e-09	3.491e-07	1.584e-05	8.065e-05	6.543e-06	3.682e-08	9.194e-09	2.567e-07	4.297e-15	5.09e-15	3.428e-08	5.113e-08	3.635e-09	1.293e-08		0.000108411	21	d01
162	ar2	6.45e-06	5.326e-07	0.0004718	0.003573	0.0008555	4.205e-05	1.394e-08	8.697e-08	5.043e-08	4.017e-09	6.756e-15	3.691e-08	6.814e-07	1.344e-07	1.943e-14		0.00495034	16	ar2
163	fu2	1.615e-06	3.952e-05	3.901e-05	0.0001038	0.01057	0.001204	1.78e-07	1.114e-06	3.587e-06	4.223e-08	1.864e-08	2.46e-08	1.652e-07	1.22e-07	7.48e-10		0.0119632	12	fu2
164	ga2	1.044e-07	4.597e-05	2.158e-05	5.705e-05	0.005791	0.0003032	9.886e-08	6.177e-07	1.734e-06	4.379e-07	6.733e-15	7.055e-08	6.968e-07	5.364e-08	1.463e-07		0.00622276	15	ga2
165	gl2	2.386e-08	4.567e-05	5.499e-06	1.481e-05	0.8087	0.04032	2.497e-08	1.576e-07	1.236e-06	3.204e-07	7.225e-15	5.057e-08	1.775e-07	1.051e-07	7.356e-09		0.849088	1	gl2
166	ma2	1.383e-07	2.566e-05	2.238e-05	5.973e-05	0.006061	0.0003072	2.968e-07	6.342e-07	4.394e-07	1.145e-07	9.799e-15	5.451e-08	1.785e-06	5.657e-08	3.489e-06		0.00648298	14	ma2
167	rh2	9.22e-08	1.267e-05	5.007e-05	7.417e-05	0.007399	0.001295	1.266e-07	7.719e-07	2.675e-06	2.723e-08	6.638e-15	3.883e-08	8.795e-07	1.058e-07	2.442e-08		0.00883565	13	rh2
168	ga3	2.08e-14	4.39e-05	5.746e-08	5.209e-06	2.407e-05	0.01317	1.134e-08	3.366e-14	6.439e-08	2.374e-15	1.699e-14	2.481e-08	1.913e-08	6.532e-10	3.094e-07		0.0132437	11	ga3
169	gl3	2.107e-14	2.671e-06	0.0006825	3.456e-07	2.481e-06	1.001e-06	7.111e-06	1.689e-09	3.636e-07	4.917e-15	4.384e-06	5.661e-08	1.876e-09	4.843e-09	6.359e-09		0.000700929	19	gl3
170	gc2	1.382e-14	1.997e-06	1.161e-05	3.078e-05	0.09537	0.0001577	5.226e-08	3.261e-07	3.304e-14	2.508e-15	3.323e-07	4.215e-08	8.84e-08	6.136e-09	4.285e-09		0.0955729	3	gc2
171	mu2	8.34e-15	9.247e-09	1.694e-05	8.635e-07	1.254e-05	3.043e-06	1.273e-14	1.107e-14	2.109e-06	3.848e-08	4.844e-15	3.417e-08	1.683e-13	6.82e-09	2.013e-11		3.55842e-05	32	mu2
172	ga4	1.951e-14	1.264e-06	7.712e-13	0.0004103	4.517e-05	0.0003178	7.306e-15	1.145e-14	2.826e-06	2.696e-08	6.748e-15	4.611e-08	7.288e-05	1.888e-10	1.993e-07		0.000850513	17	ga4
173	gl4	8.572e-15	4.472e-14	4.211e-08	2.099e-07	1.635e-06	1.938e-06	8.131e-15	1.151e-14	1.444e-06	2.355e-15	7.519e-15	2.998e-09	1.92e-13	1.447e-09	2.881e-14		5.27346e-06	36	gl4
174	chi	1.027e-06	2.135e-05	5.969e-05	0.0002016	0.04503	0.00286	1.286e-06	6.062e-06	0	0	0	6.87e-08	1.77e-06	1.704e-08	2.114e-09		0.0481829	4	chi
175	glo	0	2.135e-05	5.969e-05	0.0002016	0.04503	0.00286	1.286e-06	6.062e-06	0	0	0	0	0	0	3.168e-14		0.04818	5	glo
176	chr	1.027e-06	0.0001281	0.0003581	0.001209	0.2702	0.01716	7.717e-06	3.637e-05	0	0	1.391e-06	3.435e-07	1.77e-05	1.704e-07	7.819e-07		0.289121	2	chr
177	fcs	0	1.067e-05	2.984e-05	0.0001008	0.02251	0.00143	6.431e-07	3.031e-06	0	0	0	0	0	0	3.194e-10		0.024085	9	fcs
178	gly	0	0	0	0	0	0	0	0	0	0	0	0	0	0	9.379e-06		9.379e-06	35	gly
179	xyl	1.356e-06	1.067e-05	2.984e-05	0.0001008	0.02251	0.00143	6.431e-07	3.031e-06	0	0	0	0	0	0	9.925e-09		0.0240864	7	xyl
180	cel	2.383e-06	1.067e-05	2.984e-05	0.0001008	0.02251	0.00143	6.431e-07	3.031e-06	5.306e-06	2.255e-06	0	6.87e-08	1.77e-06	1.704e-08	2.382e-09		0.0240968	6	cel
181	man	1.356e-06	1.067e-05	2.984e-05	0.0001008	0.02251	0.00143	6.431e-07	3.031e-06	0	0	0	0	0	0	4.296e-09		0.0240863	8	man
182	rhm	1.027e-06	0	0	0	0	0	0	0	0	0	0	0	0	0	8.018e-09		1.03502e-06	38	rhm
183	d02	5.479e-06	8.916e-06	1.251e-12	1.159e-07	1.158e-05	2.378e-06	3.347e-08	1.212e-09	1.102e-07	4.459e-15	5.329e-15	2.719e-08	2.133e-07	2.106e-08	9.338e-10		2.88763e-05	33	d02
184	sta	1.027e-05	0	0	0	0	0	0	0	1.326e-05	5.638e-06	0	0	0	0	7.859e-06		3.7027e-05	31	sta
185	pec	1.027e-06	0	0	0	0	0	0	0	0	0	0	0	1.77e-06	1.704e-08	9.397e-07		3.75374e-06	37	pec
186	d03	5.584e-07	1.486e-08	3.839e-06	1.364e-05	1.968e-05	9.38e-06	2.031e-14	7.182e-09	1.232e-07	6.638e-15	1.012e-14	6.557e-08	1.929e-07	9.803e-09	2.514e-09		4.75134e-05	28	d03
187	d04	8.202e-07	1.816e-13	9.263e-06	2.216e-05	4.547e-05	7.005e-06	1.332e-14	2.507e-08	2.421e-07	3.414e-15	9.799e-15	4.188e-08	1.451e-07	2.142e-08	4.681e-10		8.51942e-05	22	d04
188	d05	2.98e-06	7.436e-14	8.333e-06	2.991e-06	2.023e-05	6.063e-06	1.188e-14	1.539e-08	2.946e-07	4.212e-15	7.136e-15	1.615e-08	1.698e-07	2.63e-08	8.304e-10		4.11201e-05	29	d05
189	d06	1.714e-07	7.071e-14	3.833e-07	1.191e-05	2.933e-05	1.361e-05	1.021e-08	1.015e-08	1.555e-07	7.302e-15	5.499e-15	5.786e-08	1.271e-07	2.904e-09	5.595e-09		5.5774e-05	26	d06
190	d07	2.095e-06	1.077e-07	3.384e-06	1.458e-05	5.663e-05	2.099e-06	3.789e-08	2.018e-08	4.6e-07	3.936e-15	6.681e-15	5.708e-08	1.616e-07	1.198e-08	5.891e-09		7.96503e-05	23	d07
191	d08	8.945e-07	2.188e-08	7.624e-06	1.412e-05	0.0001046	2.355e-06	2.929e-08	6.579e-10	8.427e-08	4.793e-15	5.734e-15	8.509e-09	1.632e-07	4.248e-09	1.456e-09		0.000129907	20	d08
192	d09	5.526e-06	6.493e-08	8.542e-07	2.183e-05	1e-05	1.869e-06	3.544e-08	2.869e-09	4.508e-07	3.646e-15	5.933e-15	7.161e-08	1.77e-07	1.223e-08	2.779e-09		4.08969e-05	30	d09
193	d10	2.911e-09	6.597e-08	1.022e-06	9.011e-07	0.0002383	0.0004899	4.226e-08	1.355e-06	3.609e-06	4.977e-07	5.493e-15	5.257e-08	2.219e-07	8.237e-09	5.461e-09		0.000735984	18	d10
194	d11	1.097e-06	1.759e-07	9.132e-06	1.052e-05	0.0137	0.000193	1.19e-08	1.762e-08	4.343e-08	3.585e-15	4.845e-15	1.264e-08	1.79e-07	7.731e-09	1.789e-08		0.0139142	10	d11
195	d12	2.941e-06	1.292e-13	8.308e-06	1.624e-05	1.561e-05	9.353e-06	1.376e-14	2.901e-09	3.906e-07	3.198e-15	5.684e-15	3.19e-08	1.394e-07	5.619e-09	1.249e-09		5.30237e-05	27	d12
196	d13	2.171e-07	7.978e-14	1.21e-12	1.859e-05	3.956e-05	1.474e-05	6.484e-09	4.529e-09	1.067e-07	3.566e-11	5.64e-15	4.592e-08	1.91e-07	1.101e-08	2.254e-09		7.3475e-05	24	d13
197	d14	1.679e-06	1.188e-07	2.277e-06	1.997e-06	8.611e-06	7.969e-07	2.079e-08	9.773e-09	2.649e-07	3.987e-15	7.455e-15	3.388e-08	1.498e-07	5.378e-09	2.064e-09		1.59663e-05	34	d14
198	d15	6.488e-06	3.998e-07	2.072e-07	3.316e-06	4.833e-05	2.164e-07	1.618e-08	6.194e-09	4.743e-07	4.041e-15	5.304e-15	3.986e-08	3.134e-07	5.43e-09	1.054e-08		5.98233e-05	25	d15

## Sheet: Xa>dR
1	2	3	4	5	6	7	8	9	10	11	12	13	14	15	16	17	18
		for each d, rank a
		11	12	13	14	15	16	17	18	19	20	21	22	24	25	26
		gre	mhe	cde	cmi	rst	tno	dix	dip	din	dxf	cha	sif	pha	coc	ph1
161	d01	4	12	5	2	1	3	8	11	6	15	14	9	7	13	10
162	ar2	5	7	3	1	2	4	12	9	10	13	15	11	6	8	14
163	fu2	7	4	5	3	1	2	9	8	6	12	14	13	10	11	15
164	ga2	11	4	5	3	1	2	12	8	6	9	15	13	7	14	10
165	gl2	13	3	5	4	1	2	12	9	6	7	15	11	8	10	14
166	ma2	11	4	5	3	1	2	10	8	9	12	15	14	7	13	6
167	rh2	11	5	4	3	1	2	9	8	6	13	15	12	7	10	14
168	ga3	13	2	7	4	3	1	10	12	6	15	14	8	9	11	5
169	gl3	14	4	1	8	5	6	2	13	7	15	3	9	12	11	10
170	gc2	14	5	4	3	1	2	9	7	13	15	6	10	8	11	12
171	mu2	14	8	1	5	2	3	12	13	4	6	15	7	11	9	10
172	ga4	12	6	11	1	4	2	14	13	5	9	15	8	3	10	7
173	gl4	12	9	5	4	2	1	13	11	3	15	14	6	8	7	10
174	chi	9	5	4	3	1	2	8	6	13	13	13	10	7	11	12
175	glo	9	5	4	3	1	2	7	6	9	9	9	9	9	9	8
176	chr	10	5	4	3	1	2	8	6	14	14	9	12	7	13	11
177	fcs	9	5	4	3	1	2	7	6	9	9	9	9	9	9	8
178	gly	2	2	2	2	2	2	2	2	2	2	2	2	2	2	1
179	xyl	7	5	4	3	1	2	8	6	10	10	10	10	10	10	9
180	cel	8	5	4	3	1	2	11	7	6	9	15	12	10	13	14
181	man	7	5	4	3	1	2	8	6	10	10	10	10	10	10	9
182	rhm	1	3	3	3	3	3	3	3	3	3	3	3	3	3	2
183	d02	3	2	13	6	1	4	8	11	7	15	14	9	5	10	12
184	sta	2	5	5	5	5	5	5	5	1	4	5	5	5	5	3
185	pec	2	5	5	5	5	5	5	5	5	5	5	5	1	4	3
186	d03	5	9	4	2	1	3	13	11	7	15	14	8	6	10	12
187	d04	5	12	3	2	1	4	13	9	6	15	14	8	7	10	11
188	d05	5	12	2	4	1	3	13	10	6	15	14	9	7	8	11
189	d06	5	13	4	3	1	2	9	10	6	14	15	8	7	12	11
190	d07	5	8	3	2	1	4	10	11	6	15	14	9	7	12	13
191	d08	5	9	3	2	1	4	8	13	7	15	14	10	6	11	12
192	d09	3	9	5	1	2	4	10	12	6	15	14	8	7	11	13
193	d10	14	9	5	6	2	1	11	4	3	7	15	10	8	12	13
194	d11	5	7	4	3	1	2	12	10	8	15	14	11	6	13	9
195	d12	5	12	4	1	2	3	13	10	6	15	14	8	7	9	11
196	d13	4	14	13	2	1	3	9	10	6	12	15	7	5	8	11
197	d14	4	8	2	3	1	5	10	11	6	15	14	9	7	12	13
198	d15	2	5	8	3	1	7	10	12	4	15	14	9	6	13	11

## Sheet: fa>din
1	2	3	4	5	6	7	8	9	10	11	12	13	14	15	16	17	18	19	20
		for each d, fraction a
		11	12	13	14	15	16	17	18	19	20	21	22	24	25	26
		gre	mhe	cde	cmi	rst	tno	dix	dip	din	dxf	cha	sif	pha	coc	ph1		sum
161	d01	0.0009008	1.064e-06	6.809e-05	0.00309	0.01573	0.001276	7.18e-06	1.793e-06	5.005e-05	8.381e-13	9.926e-13	6.686e-06	9.972e-06	7.09e-07	2.521e-06		0.0211449
162	ar2	0.001158	9.564e-05	0.08473	0.6417	0.1536	0.007551	2.503e-06	1.562e-05	9.055e-06	7.214e-07	1.213e-12	6.628e-06	0.0001224	2.414e-05	3.49e-12		0.889016
163	fu2	9.441e-05	0.00231	0.00228	0.006071	0.6182	0.07039	1.041e-05	6.514e-05	0.0002097	2.469e-06	1.09e-06	1.438e-06	9.659e-06	7.133e-06	4.372e-08		0.699652
164	ga2	8.074e-06	0.003555	0.001668	0.004411	0.4478	0.02344	7.644e-06	4.776e-05	0.0001341	3.386e-05	5.206e-13	5.455e-06	5.388e-05	4.148e-06	1.131e-05		0.48118
165	gl2	2.81e-08	5.378e-05	6.475e-06	1.744e-05	0.9523	0.04748	2.94e-08	1.855e-07	1.455e-06	3.772e-07	8.508e-15	5.955e-08	2.089e-07	1.238e-07	8.661e-09		0.99986
166	ma2	1.548e-05	0.002873	0.002505	0.006687	0.6786	0.03439	3.322e-05	7.1e-05	4.92e-05	1.282e-05	1.097e-12	6.103e-06	0.0001998	6.333e-06	0.0003906		0.72584
167	rh2	9.07e-06	0.001247	0.004925	0.007296	0.7279	0.1274	1.245e-05	7.593e-05	0.0002631	2.678e-06	6.53e-13	3.819e-06	8.652e-05	1.041e-05	2.402e-06		0.869234
168	ga3	1.281e-12	0.002705	3.541e-06	0.0003209	0.001483	0.8117	6.987e-07	2.074e-12	3.968e-06	1.463e-13	1.047e-12	1.529e-06	1.179e-06	4.025e-08	1.906e-05		0.816239
169	gl3	4.027e-12	0.0005106	0.1305	6.607e-05	0.0004742	0.0001913	0.001359	3.229e-07	6.949e-05	9.399e-13	0.000838	1.082e-05	3.586e-07	9.258e-07	1.216e-06		0.134022
170	gc2	1.348e-13	1.949e-05	0.0001133	0.0003003	0.9304	0.001538	5.099e-07	3.182e-06	3.224e-13	2.447e-14	3.242e-06	4.112e-07	8.625e-07	5.986e-08	4.181e-08		0.932379
171	mu2	1.615e-12	1.79e-06	0.003279	0.0001672	0.002429	0.0005891	2.464e-12	2.143e-12	0.0004083	7.449e-06	9.378e-13	6.615e-06	3.259e-11	1.32e-06	3.898e-09		0.00688978
172	ga4	3.493e-12	0.0002263	1.38e-10	0.07345	0.008085	0.0569	1.308e-12	2.049e-12	0.0005058	4.827e-06	1.208e-12	8.254e-06	0.01305	3.379e-08	3.568e-05		0.152266
173	gl4	4.2e-12	2.191e-11	2.063e-05	0.0001028	0.0008013	0.0009497	3.984e-12	5.641e-12	0.0007077	1.154e-12	3.684e-12	1.469e-06	9.408e-11	7.09e-07	1.412e-11		0.00258431
174	chi	2.131e-05	0.0004428	0.001238	0.004182	0.9341	0.05933	2.668e-05	0.0001258	0	0	0	1.425e-06	3.673e-05	3.535e-07	4.385e-08		0.999505
175	glo	0	0.0002084	0.0005828	0.001968	0.4397	0.02793	1.256e-05	5.92e-05	0	0	0	0	0	0	3.094e-13		0.470461
176	chr	3.12e-06	0.000389	0.001088	0.003673	0.8206	0.05212	2.344e-05	0.0001105	0	0	4.226e-06	1.043e-06	5.378e-05	5.176e-07	2.375e-06		0.878069
177	fcs	0	0.0002096	0.0005861	0.001979	0.4421	0.02808	1.263e-05	5.952e-05	0	0	0	0	0	0	6.272e-09		0.473027
178	gly	0	0	0	0	0	0	0	0	0	0	0	0	0	0	0.08754		0.08754
179	xyl	5.531e-05	0.0004354	0.001218	0.004112	0.9185	0.05834	2.624e-05	0.0001237	0	0	0	0	0	0	4.049e-07		0.982811
180	cel	9.062e-05	0.0004059	0.001135	0.003833	0.8562	0.05438	2.446e-05	0.0001153	0.0002018	8.576e-05	0	2.613e-06	6.733e-05	6.48e-07	9.058e-08		0.916543
181	man	2.644e-05	0.0002081	0.000582	0.001965	0.439	0.02788	1.254e-05	5.911e-05	0	0	0	0	0	0	8.378e-08		0.469733
182	rhm	0.01071	0	0	0	0	0	0	0	0	0	0	0	0	0	8.359e-05		0.0107936
183	d02	0.01832	0.02981	4.183e-09	0.0003876	0.0387	0.007951	0.0001119	4.051e-06	0.0003684	1.491e-11	1.782e-11	9.09e-05	0.0007132	7.04e-05	3.122e-06		0.0965306
184	sta	0.277	0	0	0	0	0	0	0	0.3578	0.152	0	0	0	0	0.212		0.9988
185	pec	0.01395	0	0	0	0	0	0	0	0	0	0	0	0.02405	0.0002315	0.01277		0.0510015
186	d03	0.001676	4.459e-05	0.01152	0.04093	0.05906	0.02815	6.095e-11	2.156e-05	0.0003698	1.992e-11	3.038e-11	0.0001968	0.0005789	2.942e-05	7.545e-06		0.142585
187	d04	0.002873	6.359e-10	0.03244	0.07762	0.1593	0.02453	4.667e-11	8.78e-05	0.000848	1.196e-11	3.432e-11	0.0001467	0.0005082	7.504e-05	1.64e-06		0.29843
188	d05	0.01346	3.358e-10	0.03763	0.0135	0.09137	0.02738	5.363e-11	6.951e-05	0.00133	1.902e-11	3.222e-11	7.292e-05	0.0007669	0.0001188	3.75e-06		0.185702
189	d06	3.374e-05	1.392e-11	7.546e-05	0.002344	0.005774	0.00268	2.01e-06	1.998e-06	3.06e-05	1.437e-12	1.082e-12	1.139e-05	2.501e-05	5.716e-07	1.101e-06		0.0109799
190	d07	0.006726	0.0003457	0.01086	0.0468	0.1818	0.006738	0.0001216	6.477e-05	0.001477	1.264e-11	2.145e-11	0.0001833	0.0005187	3.845e-05	1.891e-05		0.255692
191	d08	0.002255	5.515e-05	0.01921	0.03558	0.2636	0.005936	7.382e-05	1.658e-06	0.0002124	1.208e-11	1.445e-11	2.144e-05	0.0004113	1.071e-05	3.669e-06		0.327371
192	d09	0.009893	0.0001163	0.001529	0.0391	0.01791	0.003346	6.345e-05	5.136e-06	0.0008072	6.529e-12	1.062e-11	0.0001282	0.0003169	2.189e-05	4.976e-06		0.0732421
193	d10	3.577e-06	8.105e-05	0.001256	0.001107	0.2928	0.602	5.193e-05	0.001665	0.004435	0.0006115	6.75e-12	6.459e-05	0.0002726	1.012e-05	6.709e-06		0.904365
194	d11	7.749e-05	1.243e-05	0.0006451	0.0007434	0.9681	0.01363	8.403e-07	1.244e-06	3.068e-06	2.533e-13	3.423e-13	8.927e-07	1.265e-05	5.461e-07	1.264e-06		0.983229
195	d12	0.01164	5.115e-10	0.03288	0.06427	0.06179	0.03702	5.448e-11	1.148e-05	0.001546	1.266e-11	2.25e-11	0.0001263	0.0005516	2.224e-05	4.943e-06		0.209863
196	d13	0.0009198	3.38e-10	5.126e-09	0.07875	0.1676	0.06245	2.747e-05	1.919e-05	0.0004519	1.511e-07	2.389e-11	0.0001945	0.000809	4.663e-05	9.547e-06		0.311278
197	d14	0.00527	0.0003729	0.007147	0.006271	0.02703	0.002502	6.528e-05	3.068e-05	0.0008315	1.252e-11	2.341e-11	0.0001064	0.0004702	1.688e-05	6.479e-06		0.0501203
198	d15	0.02037	0.001255	0.0006507	0.01041	0.1518	0.0006796	5.082e-05	1.945e-05	0.00149	1.269e-11	1.666e-11	0.0001252	0.0009842	1.705e-05	3.309e-05		0.187885

## Sheet: fa>dout
1	2	3	4	5	6	7	8	9	10	11	12	13	14	15	16	17	18
	sum	0.765159	0.500473	0.767716	0.762289	0.75643	0.739817	0.402725	0.26581	0.378009	0.201989	0.480532	0.55195	0.699875	0.607147	0.304919
		for each d, fraction a
		11	12	13	14	15	16	17	18	19	20	21	22	24	25	26
		gre	mhe	cde	cmi	rst	tno	dix	dip	din	dxf	cha	sif	pha	coc	ph1
161	d01	0.0557	6.16e-06	0.0001358	0.001854	4.359e-05	5.597e-05	0.0007042	3.712e-05	0.002301	9.235e-11	3.992e-10	0.01212	0.0003475	0.002261	0.0001696
162	ar2	0.07777	0.0006014	0.1836	0.4181	0.0004624	0.0003597	0.0002666	0.0003512	0.0004521	8.632e-05	5.299e-10	0.01305	0.004631	0.0836	2.549e-10
163	fu2	0.01947	0.04463	0.01518	0.01215	0.005715	0.0103	0.003406	0.004499	0.03216	0.0009075	0.001462	0.0087	0.001123	0.07589	9.811e-06
164	ga2	0.001259	0.05191	0.008395	0.006675	0.00313	0.002594	0.001891	0.002494	0.01555	0.009409	5.282e-10	0.02495	0.004735	0.03336	0.001919
165	gl2	0.0002877	0.05157	0.00214	0.001733	0.4371	0.3449	0.0004776	0.0006362	0.01108	0.006884	5.668e-10	0.01789	0.001206	0.06539	9.649e-05
166	ma2	0.001668	0.02898	0.008707	0.006989	0.003276	0.002628	0.005676	0.002561	0.003939	0.00246	7.686e-10	0.01928	0.01213	0.03518	0.04576
167	rh2	0.001112	0.01431	0.01948	0.008679	0.003999	0.01108	0.002421	0.003117	0.02398	0.0005851	5.207e-10	0.01373	0.005977	0.0658	0.0003203
168	ga3	2.508e-10	0.04957	2.236e-05	0.0006095	1.301e-05	0.1127	0.0002169	1.359e-10	0.0005772	5.101e-11	1.333e-09	0.008775	0.00013	0.0004062	0.004058
169	gl3	2.54e-10	0.003017	0.2655	4.044e-05	1.341e-06	8.559e-06	0.136	6.821e-06	0.003259	1.057e-10	0.3439	0.02002	1.275e-05	0.003012	8.341e-05
170	gc2	1.667e-10	0.002255	0.004518	0.003602	0.05154	0.001349	0.0009997	0.001317	2.962e-10	5.389e-11	0.02607	0.01491	0.0006007	0.003816	5.621e-05
171	mu2	1.006e-10	1.044e-05	0.00659	0.000101	6.78e-06	2.603e-05	2.434e-10	4.47e-11	0.01891	0.0008269	3.8e-10	0.01208	1.144e-09	0.004242	2.641e-07
172	ga4	2.353e-10	0.001428	3e-10	0.04802	2.441e-05	0.002719	1.397e-10	4.622e-11	0.02533	0.0005794	5.293e-10	0.01631	0.4953	0.0001174	0.002615
173	gl4	1.034e-10	5.05e-11	1.638e-05	2.456e-05	8.839e-07	1.658e-05	1.555e-10	4.649e-11	0.01295	5.06e-11	5.898e-10	0.00106	1.305e-09	0.0009	3.78e-10
174	chi	0.01238	0.02411	0.02322	0.02358	0.02434	0.02446	0.0246	0.02448	0	0	0	0.0243	0.01203	0.0106	2.773e-05
175	glo	0	0.02411	0.02322	0.02358	0.02434	0.02446	0.0246	0.02448	0	0	0	0	0	0	4.156e-10
176	chr	0.01238	0.1446	0.1393	0.1415	0.146	0.1468	0.1476	0.1469	0	0	0.1091	0.1215	0.1203	0.106	0.01026
177	fcs	0	0.01205	0.01161	0.01179	0.01217	0.01223	0.0123	0.01224	0	0	0	0	0	0	4.189e-06
178	gly	0	0	0	0	0	0	0	0	0	0	0	0	0	0	0.123
179	xyl	0.01635	0.01205	0.01161	0.01179	0.01217	0.01223	0.0123	0.01224	0	0	0	0	0	0	0.0001302
180	cel	0.02873	0.01205	0.01161	0.01179	0.01217	0.01223	0.0123	0.01224	0.04757	0.04846	0	0.0243	0.01203	0.0106	3.124e-05
181	man	0.01635	0.01205	0.01161	0.01179	0.01217	0.01223	0.0123	0.01224	0	0	0	0	0	0	5.635e-05
182	rhm	0.01238	0	0	0	0	0	0	0	0	0	0	0	0	0	0.0001052
183	d02	0.06606	0.01007	4.868e-10	1.357e-05	6.257e-06	2.034e-05	0.0006402	4.893e-06	0.0009878	9.581e-11	4.18e-10	0.009616	0.00145	0.0131	1.225e-05
184	sta	0.1238	0	0	0	0	0	0	0	0.1189	0.1211	0	0	0	0	0.1031
185	pec	0.01238	0	0	0	0	0	0	0	0	0	0	0	0.01203	0.0106	0.01233
186	d03	0.006733	1.678e-05	0.001493	0.001596	1.064e-05	8.024e-05	3.884e-10	2.9e-05	0.001104	1.426e-10	7.939e-10	0.02319	0.001311	0.006097	3.297e-05
187	d04	0.009889	2.05e-10	0.003604	0.002593	2.458e-05	5.992e-05	2.549e-10	0.0001012	0.00217	7.336e-11	7.686e-10	0.01481	0.000986	0.01332	6.14e-06
188	d05	0.03593	8.397e-11	0.003242	0.0003499	1.094e-05	5.186e-05	2.272e-10	6.216e-05	0.002641	9.051e-11	5.597e-10	0.005711	0.001154	0.01636	1.089e-05
189	d06	0.002067	7.985e-11	0.0001491	0.001393	1.585e-05	0.0001165	0.0001953	4.098e-05	0.001394	1.569e-10	4.313e-10	0.02046	0.0008634	0.001806	7.339e-05
190	d07	0.02526	0.0001216	0.001316	0.001706	3.061e-05	1.795e-05	0.0007248	8.147e-05	0.004124	8.458e-11	5.24e-10	0.02019	0.001098	0.007449	7.727e-05
191	d08	0.01079	2.471e-05	0.002966	0.001652	5.652e-05	2.015e-05	0.0005603	2.657e-06	0.0007555	1.03e-10	4.498e-10	0.003009	0.001109	0.002642	1.91e-05
192	d09	0.06662	7.332e-05	0.0003323	0.002555	5.405e-06	1.599e-05	0.0006779	1.158e-05	0.004041	7.836e-11	4.654e-10	0.02533	0.001203	0.007604	3.645e-05
193	d10	3.51e-05	7.449e-05	0.0003976	0.0001054	0.0001288	0.004191	0.0008084	0.005471	0.03236	0.01069	4.309e-10	0.01859	0.001508	0.005123	7.163e-05
194	d11	0.01322	0.0001986	0.003553	0.001231	0.007407	0.001651	0.0002275	7.113e-05	0.0003894	7.703e-11	3.801e-10	0.004469	0.001217	0.004808	0.0002347
195	d12	0.03546	1.459e-10	0.003232	0.0019	8.437e-06	8.001e-05	2.633e-10	1.171e-05	0.003502	6.872e-11	4.458e-10	0.01128	0.0009471	0.003495	1.638e-05
196	d13	0.002618	9.009e-11	4.708e-10	0.002175	2.138e-05	0.0001261	0.000124	1.829e-05	0.0009562	7.664e-07	4.424e-10	0.01624	0.001298	0.006846	2.956e-05
197	d14	0.02024	0.0001341	0.0008858	0.0002337	4.654e-06	6.817e-06	0.0003977	3.946e-05	0.002374	8.567e-11	5.848e-10	0.01198	0.001018	0.003345	2.707e-05
198	d15	0.07822	0.0004515	8.062e-05	0.000388	2.612e-05	1.851e-06	0.0003096	2.501e-05	0.004252	8.683e-11	4.161e-10	0.0141	0.00213	0.003377	0.0001382

## Sheet: Xa>de
1	2	3	4	5	6	7	8	9	10	11	12	13	14	15	16	17	18	19	20	21	22
	rank =	13	5	4	3	1	2	12	8	7	11	10	15	6	14	9
	sum =	7.74778e-07	3.17008e-05	0.000182685	0.000483799	0.0491649	0.0025028	8.29542e-07	5.17669e-06	5.42909e-06	1.43481e-06	1.61794e-06	7.96365e-08	5.51474e-06	2.44711e-07	4.17567e-06
		umolC/L/d
		11	12	13	14	15	16	17	18	19	20	21	22	24	25	26
		gre	mhe	cde	cmi	rst	tno	dix	dip	din	dxf	cha	sif	pha	coc	ph1		sum	rank
161	d01	3.099e-08	1.08e-14	3.491e-07	1.579e-05	4.339e-05	4.842e-06	3.425e-08	9.194e-09	1.336e-07	1.938e-15	1.324e-15	9.679e-10	9.084e-09	3.505e-09	6.727e-09		6.45994e-05	11	d01
162	ar2	9.762e-09	5.326e-07	3.069e-06	8.128e-06	0.000826	4.205e-05	1.394e-08	8.697e-08	1.52e-08	4.017e-09	2.191e-15	5.169e-10	6.562e-07	2.398e-08	3.48e-15		0.00088059	8	ar2
163	fu2	8.352e-08	6.768e-06	3.9e-05	0.0001033	0.0105	0.0005343	1.771e-07	1.105e-06	1.292e-07	3.415e-08	1.864e-08	1.271e-09	7.72e-08	1.028e-08	7.479e-10		0.011185	2	fu2
164	ga2	8.406e-08	3.728e-06	2.148e-05	5.689e-05	0.005782	0.0002943	9.756e-08	6.088e-07	1.657e-06	4.379e-07	1.451e-15	1.205e-09	6.176e-07	3.563e-08	1.433e-07		0.00616208	5	ga2
165	gl2	2.386e-08	9.542e-07	5.499e-06	1.456e-05	0.00148	7.533e-05	2.497e-08	1.558e-07	1.212e-06	3.204e-07	1.886e-15	1.498e-09	1.081e-07	3.357e-08	7.274e-09		0.00157823	7	gl2
166	ma2	1.383e-07	3.883e-06	2.238e-05	5.927e-05	0.006023	0.0003066	1.016e-07	6.342e-07	4.333e-07	1.145e-07	2.31e-15	3.392e-09	1.39e-06	4.968e-08	3.48e-06		0.00642148	4	ma2
167	rh2	9.22e-08	4.727e-06	2.724e-05	7.213e-05	0.007331	0.0003732	1.237e-07	7.719e-07	9.882e-08	2.611e-08	2.686e-15	8.802e-10	8.106e-07	1.062e-08	2.834e-09		0.00781023	3	rh2
168	ga3	0	0	0	0	0	0	0	0	0	0	4.234e-15	2.093e-09	0	0	3.064e-07		3.08493e-07	24	ga3
169	gl3	0	0	0	0	0	0	0	0	0	0	1.267e-06	2.378e-17	0	0	4.322e-10		1.26743e-06	23	gl3
170	gc2	0	1.997e-06	1.151e-05	3.048e-05	0.003097	0.0001577	5.226e-08	3.261e-07	0	0	3.323e-07	2.907e-09	0	4.209e-09	1.547e-09		0.00329941	6	gc2
171	mu2	0	0	0	0	0	0	0	0	0	0	1.368e-15	2.234e-09	0	0	2.011e-11		2.25411e-09	27	mu2
172	ga4	0	0	0	0	0	0	0	0	0	0	3.328e-15	3.576e-09	0	0	1.941e-07		1.97676e-07	25	ga4
173	gl4	0	0	0	0	0	0	0	0	0	0	2.577e-15	2.998e-09	0	0	7.197e-15		2.99801e-09	26	gl4
174	chi	0	0	0	0	0	0	0	0	0	0	0	0	0	0	0		0	28	chi
175	glo	0	0	0	0	0	0	0	0	0	0	0	0	0	0	0		0	28	glo
176	chr	0	0	0	0	0	0	0	0	0	0	0	0	0	0	0		0	28	chr
177	fcs	0	0	0	0	0	0	0	0	0	0	0	0	0	0	0		0	28	fcs
178	gly	0	0	0	0	0	0	0	0	0	0	0	0	0	0	0		0	28	gly
179	xyl	0	0	0	0	0	0	0	0	0	0	0	0	0	0	0		0	28	xyl
180	cel	0	0	0	0	0	0	0	0	0	0	0	0	0	0	0		0	28	cel
181	man	0	0	0	0	0	0	0	0	0	0	0	0	0	0	0		0	28	man
182	rhm	0	0	0	0	0	0	0	0	0	0	0	0	0	0	0		0	28	rhm
183	d02	4.55e-08	8.916e-06	2.883e-14	4.502e-08	1.02e-05	9.224e-07	3.347e-08	1.212e-09	4.785e-08	2.012e-15	1.94e-15	4.818e-09	2.01e-07	7.594e-09	2.585e-10		2.04251e-05	21	d02
184	sta	0	0	0	0	0	0	0	0	0	0	0	0	0	0	0		0	28	sta
185	pec	0	0	0	0	0	0	0	0	0	0	0	0	0	0	0		0	28	pec
186	d03	1.746e-09	1.444e-08	3.569e-06	1.311e-05	8.368e-06	9.38e-06	1.167e-16	7.182e-09	9.89e-08	7.275e-16	6.752e-15	7.935e-10	1.686e-07	6.082e-09	5.93e-10		3.47253e-05	16	d03
187	d04	4.666e-08	2.73e-14	8.583e-06	1.293e-05	2.612e-05	6.826e-06	1.143e-16	2.507e-08	2.133e-07	9.178e-16	1.707e-15	4.818e-09	1.251e-07	7.692e-09	4.681e-10		5.48821e-05	13	d04
188	d05	1.361e-14	2.772e-14	8.256e-06	1.899e-07	1.671e-05	1.961e-06	1.11e-16	1.539e-08	1.484e-07	1.852e-15	3.663e-15	4.818e-09	7.168e-08	7.607e-09	5.962e-10		2.73654e-05	19	d05
189	d06	1.456e-09	1.169e-14	3.833e-07	6.326e-06	2.398e-05	1.361e-05	1.202e-16	1.015e-08	1.074e-07	4.688e-15	1.982e-15	4.286e-09	1.121e-07	2.904e-09	4.827e-09		4.45424e-05	15	d06
190	d07	4.326e-08	2.756e-14	2.562e-06	1.4e-05	1.02e-05	1.072e-06	2.851e-08	2.018e-08	1.998e-07	1.449e-15	3.005e-15	4.818e-09	1.091e-07	3.332e-09	1.375e-09		2.82444e-05	18	d07
191	d08	1.478e-08	1.672e-14	7.624e-06	1.329e-05	8.965e-05	8.286e-07	2.929e-08	6.579e-10	1.659e-08	8.459e-16	1.459e-15	2.141e-09	1.519e-07	2.295e-09	4.538e-15		0.00011161	10	d08
192	d09	3.179e-08	2.052e-14	8.542e-07	1.669e-05	4.968e-06	2.466e-07	3.403e-08	2.869e-09	2.105e-07	1.289e-15	2.514e-15	3.731e-09	1.709e-07	7.549e-09	1.328e-14		2.32202e-05	20	d09
193	d10	1.344e-09	1.973e-08	9.656e-07	6.063e-07	0.0001055	0.0004737	3.408e-08	1.355e-06	2.065e-07	4.977e-07	2.101e-15	4.021e-09	1.913e-07	7.668e-09	5.461e-09		0.000583095	9	d10
194	d11	8.915e-16	1.129e-07	8.569e-06	9.858e-06	0.0137	0.0001929	7.912e-09	1.762e-08	3.477e-08	1.218e-15	1.436e-15	2.748e-09	1.514e-07	4.705e-09	1.682e-08		0.0139117	1	d11
195	d12	3.948e-08	1.628e-14	8.308e-06	1.551e-05	7.989e-06	1.541e-06	1.471e-16	2.901e-09	1.115e-07	5.418e-16	1.877e-15	4.818e-09	1.072e-07	5.297e-09	7.427e-15		3.36192e-05	17	d12
196	d13	2.488e-15	2.344e-14	2.592e-14	1.672e-05	3.255e-05	1.081e-05	2.093e-16	4.529e-09	9.06e-09	3.566e-11	1.446e-15	4.818e-09	1.174e-07	5.342e-10	1.058e-09		6.02174e-05	12	d13
197	d14	3.9e-08	9.772e-09	2.277e-06	1.004e-06	8.603e-07	4.658e-07	2.069e-08	9.773e-09	2.003e-07	1.187e-15	1.719e-15	4.781e-09	1.054e-07	5.163e-09	8.335e-10		5.00281e-06	22	d14
198	d15	4.707e-08	3.812e-08	2.072e-07	2.972e-06	4.54e-05	2.146e-07	1.618e-08	6.194e-09	1.451e-07	8.641e-16	1.811e-15	4.688e-09	6.288e-08	4.815e-09	1.023e-14		4.91188e-05	14	d15

## Sheet: Xa>p
1	2	3	4	5	6	7	8	9	10	11	12	13	14	15	16	17	18	19	20	21	22
	rank =	12	5	4	3	1	2	11	6	7	10	13	14	9	15	8
	sum =	1.9473e-05	0.000442334	0.000596852	0.00203099	0.450707	0.0304111	3.12212e-05	0.000181834	6.93716e-05	3.71331e-05	6.622e-06	1.26693e-06	4.41673e-05	6.31677e-07	5.29821e-05
		umolC/L/d
		11	12	13	14	15	16	17	18	19	20	21	22	24	25	26
		gre	mhe	cde	cmi	rst	tno	dix	dip	din	dxf	cha	sif	pha	coc	ph1		sum	rank
101	p01	1.007e-14	1.389e-05	1.046e-12	5.027e-07	1.38e-05	7.933e-06	5.243e-07	7.022e-06	3.864e-08	1.042e-06	1.202e-14	1.658e-08	4.588e-08	7.168e-11	1.685e-14		4.48152e-05	20	p01
102	pra	1.229e-14	4.615e-14	2.374e-12	2.335e-06	5.363e-06	9.969e-05	7.377e-15	1.103e-14	1.895e-09	2.355e-15	3.995e-15	1.313e-08	3.774e-07	1.501e-08	1.595e-14		0.000107795	9	pra
103	puc	2.474e-14	9.225e-14	7.575e-13	8.891e-07	1.937e-09	4.689e-07	1.357e-14	1.536e-08	2.865e-08	7.663e-10	5.13e-15	2.96e-08	1.334e-06	1.118e-07	1.593e-05		1.88101e-05	32	puc
104	pal	2.455e-14	2.848e-08	1.214e-08	7.804e-07	4.179e-05	2.941e-06	8.103e-09	9.648e-09	6.08e-06	3.584e-15	5.75e-15	4.557e-08	1.638e-05	9.948e-08	3.928e-06		7.21028e-05	10	pal
105	plc	2.563e-14	3.512e-09	6.825e-13	4.574e-07	2.042e-07	6.395e-11	1.419e-09	3.488e-14	1.643e-08	4.031e-15	3.368e-06	5.693e-09	1.536e-06	9.902e-08	2.273e-06		7.96474e-06	38	plc
106	pax	6.685e-15	7.445e-08	8.101e-13	4.635e-07	1.69e-05	8.339e-06	8.686e-07	9.999e-06	1.49e-06	2.355e-06	1.046e-14	3.08e-08	3.883e-08	3.85e-09	6.455e-10		4.05637e-05	23	pax
107	xph	1.294e-14	3.969e-05	9.773e-13	6.089e-07	1.044e-05	1.949e-07	7.925e-09	4.07e-14	3.484e-07	9.318e-10	4.618e-15	6.369e-09	2.042e-08	1.425e-09	4.934e-10		5.13198e-05	16	xph
108	pau	2.454e-14	1.311e-06	6.825e-13	1.137e-07	3.477e-05	3.641e-06	1.825e-08	8.785e-06	3.622e-08	1.312e-06	7.63e-15	5.776e-08	1.063e-09	5e-09	2.216e-14		5.0051e-05	17	pau
109	plu	1.647e-14	4.838e-14	7.063e-13	3.715e-08	1.538e-06	0.001634	2.745e-08	1.939e-09	5.384e-08	2.355e-15	1.33e-14	1.367e-08	1.291e-08	8.928e-09	8.628e-09		0.0016357	8	plu
110	pca	1.966e-14	1.18e-06	7.998e-13	2.497e-07	2.273e-05	4.822e-08	4.564e-08	5.948e-06	2.317e-08	1.684e-08	1.268e-14	6.627e-08	1.898e-07	3.75e-09	3.218e-10		3.05017e-05	25	pca
111	pur	8.089e-15	1.704e-07	7.671e-13	8.873e-07	1.252e-06	3.851e-06	2.158e-06	2.852e-14	1.068e-05	2.071e-09	4.881e-15	6.402e-08	2.843e-08	1.374e-09	1.847e-09		1.90964e-05	31	pur
112	pan	6.82e-15	3.72e-08	8.524e-13	2.166e-07	4.505e-05	7.007e-06	7.213e-15	1.414e-07	9.596e-06	2.727e-10	1.219e-14	2e-08	1.214e-08	3.299e-09	5.143e-14		6.20839e-05	13	pan
113	pln	9.963e-15	3.961e-08	9.472e-13	7.016e-07	7.455e-06	2.377e-06	5.836e-09	1.339e-08	4.334e-08	2.145e-10	1.863e-06	9.258e-09	3.33e-07	7.359e-09	5.684e-14		1.28486e-05	35	pln
114	phi	1.027e-06	2.135e-05	5.969e-05	0.0002016	0.04503	0.00286	1.286e-06	6.062e-06	0	0	0	6.87e-08	1.77e-06	1.704e-08	1.937e-09		0.0481829	2	phi
115	plo	0	2.135e-05	5.969e-05	0.0002016	0.04503	0.00286	1.286e-06	6.062e-06	0	0	0	0	0	0	3.148e-14		0.04818	3	plo
116	phr	1.027e-06	0.0001281	0.0003581	0.001209	0.2702	0.01716	7.717e-06	3.637e-05	0	0	1.391e-06	3.435e-07	1.77e-05	1.704e-07	7.769e-08		0.28912	1	phr
117	pcs	0	1.067e-05	2.984e-05	0.0001008	0.02251	0.00143	6.431e-07	3.031e-06	0	0	0	0	0	0	7.983e-09		0.024085	7	pcs
118	ply	0	0	0	0	0	0	0	0	0	0	0	0	0	0	1.595e-05		1.595e-05	33	ply
119	pyl	1.356e-06	1.067e-05	2.984e-05	0.0001008	0.02251	0.00143	6.431e-07	3.031e-06	0	0	0	0	0	0	8.983e-11		0.0240863	6	pyl
120	pel	2.383e-06	1.067e-05	2.984e-05	0.0001008	0.02251	0.00143	6.431e-07	3.031e-06	5.306e-06	2.255e-06	0	6.87e-08	1.77e-06	1.704e-08	3.16e-09		0.0240968	4	pel
121	xpa	1.356e-06	1.067e-05	2.984e-05	0.0001008	0.02251	0.00143	6.431e-07	3.031e-06	0	0	0	0	0	0	4.743e-09		0.0240863	5	xpa
122	phm	1.027e-06	0	0	0	0	0	0	0	0	0	0	0	0	0	9.548e-06		1.0575e-05	36	phm
123	p02	8.212e-15	1.937e-05	1.138e-12	1.133e-06	3.499e-05	1.792e-07	2.111e-07	2.394e-06	9.516e-06	1.807e-06	8.6e-15	4.2e-08	1.681e-07	3.668e-09	2.013e-08		6.98342e-05	12	p02
124	pta	1.027e-05	0	0	0	0	0	0	0	1.326e-05	5.638e-06	0	0	0	0	1.688e-08		2.91849e-05	26	pta
125	xpe	1.027e-06	0	0	0	0	0	0	0	0	0	0	0	1.77e-06	1.704e-08	5.193e-06		8.00704e-06	37	xpe
126	p03	1.608e-14	8.912e-06	1.086e-12	2.199e-07	1.25e-05	2.451e-06	4.353e-08	6.053e-06	2.229e-08	1.48e-06	1.158e-14	3.435e-08	1.129e-07	3.243e-09	3.044e-14		3.18322e-05	24	p03
127	p04	9.97e-15	9.35e-06	8.899e-13	3.601e-07	1.945e-05	4.56e-06	1.302e-07	1.102e-05	1.537e-06	2.344e-06	1.038e-14	4.412e-08	2.514e-13	2.882e-09	4.536e-10		4.87988e-05	19	p04
128	p05	6.801e-15	1.834e-05	7.671e-13	1.658e-06	1.11e-05	5.679e-06	1.782e-07	2.883e-06	9.202e-07	1.898e-06	1.068e-14	4.277e-08	4.685e-08	1.211e-08	1.763e-11		4.27581e-05	21	p05
129	p06	1.577e-14	4.959e-06	8.858e-13	6.945e-07	5.32e-06	2.445e-07	9.547e-08	1.103e-05	8.55e-09	1.308e-06	8.765e-15	5.22e-08	1.595e-08	1.318e-09	4.189e-14		2.37295e-05	30	p06
130	p07	1.68e-14	9.176e-06	7.098e-13	2.223e-07	3.39e-05	7.293e-08	5.266e-08	9.576e-06	4.942e-07	2.271e-06	1.214e-14	3.931e-08	1.187e-08	2.877e-09	2.707e-09		5.58219e-05	14	p07
131	p08	1.697e-14	2.575e-05	7.084e-13	5.005e-08	4.512e-06	3.666e-06	4.182e-06	8.928e-06	7.491e-08	2.116e-06	1.093e-14	2.512e-08	1.055e-10	4.904e-10	1.452e-09		4.93061e-05	18	p08
132	p09	1.177e-14	1.298e-05	8.319e-13	4.92e-07	2.304e-06	4.798e-07	2.522e-07	8.386e-06	8.259e-10	1.736e-06	1.273e-14	3.218e-08	1.398e-09	6.222e-09	6.758e-10		2.66713e-05	27	p09
133	p10	2.053e-14	7.078e-06	7.787e-13	3.483e-07	3.566e-05	7.446e-06	5.067e-06	5.015e-06	8.259e-06	1.222e-06	1.208e-14	7.718e-09	2.494e-13	6.56e-09	2.809e-14		7.01096e-05	11	p10
134	p11	1.087e-14	1.256e-05	8.346e-13	6.132e-07	1.208e-05	6.766e-06	1.625e-07	5.59e-06	1.273e-06	1.428e-06	1.144e-14	7.323e-09	9.977e-08	1.326e-09	7.372e-09		4.05885e-05	22	p11
135	p12	7.677e-15	7.119e-06	1.082e-12	6.92e-07	2.894e-06	5.317e-07	3.573e-07	1.096e-05	1.813e-07	1.23e-06	7.546e-15	1.487e-09	9.977e-10	5.297e-09	2.189e-09		2.39753e-05	29	p12
136	p13	8.978e-15	1.731e-05	6.92e-13	2.558e-07	5.583e-07	3.466e-06	1.345e-07	2.371e-06	1.158e-08	1.838e-06	1.15e-14	2.711e-08	2.544e-07	1.487e-09	6.359e-10		2.62288e-05	28	p13
137	p14	1.018e-14	1.28e-05	8.906e-13	5.847e-07	2.709e-05	4.794e-06	3.598e-06	3.686e-06	2.774e-08	1.954e-06	1.222e-14	5.092e-08	5.281e-08	9.817e-10	2.816e-14		5.46392e-05	15	p14
138	p15	7.664e-15	6.725e-06	7.643e-13	1.872e-08	3.323e-06	2.461e-07	2.296e-07	1.388e-06	4.243e-08	1.878e-06	1.11e-14	7.018e-10	8.228e-08	1.328e-09	3.663e-14		1.39352e-05	34	p15

## Sheet: fa>pin
1	2	3	4	5	6	7	8	9	10	11	12	13	14	15	16	17	18	19	20
		for each p, fraction a
		11	12	13	14	15	16	17	18	19	20	21	22	24	25	26
		gre	mhe	cde	cmi	rst	tno	dix	dip	din	dxf	cha	sif	pha	coc	ph1		sum
101	p01	1.931e-12	0.002664	2.006e-10	9.639e-05	0.002645	0.001521	0.0001005	0.001347	7.41e-06	0.0001999	2.304e-12	3.179e-06	8.798e-06	1.374e-08	3.23e-12		0.00859319
102	pra	2.799e-11	1.05e-10	5.403e-09	0.005315	0.01221	0.2269	1.679e-11	2.51e-11	4.314e-06	5.36e-12	9.094e-12	2.988e-05	0.000859	3.416e-05	3.631e-11		0.245352
103	puc	3.436e-10	1.281e-09	1.052e-08	0.01235	2.69e-05	0.006512	1.885e-10	0.0002133	0.0003979	1.064e-05	7.125e-11	0.000411	0.01852	0.001553	0.2213		0.261295
104	pal	5.429e-12	6.298e-06	2.685e-06	0.0001726	0.009241	0.0006503	1.792e-06	2.133e-06	0.001344	7.925e-13	1.272e-12	1.008e-05	0.003621	2.2e-05	0.0008685		0.0159424
105	plc	4.982e-10	6.826e-05	1.327e-08	0.008891	0.003968	1.243e-06	2.759e-05	6.78e-10	0.0003194	7.836e-11	0.06546	0.0001106	0.02985	0.001925	0.04419		0.154811
106	pax	1.558e-12	1.735e-05	1.888e-10	0.000108	0.003939	0.001943	0.0002024	0.00233	0.0003473	0.0005487	2.438e-12	7.178e-06	9.048e-06	8.972e-07	1.504e-07		0.00945302
107	xph	2.34e-12	0.007177	1.767e-10	0.0001101	0.001887	3.525e-05	1.433e-06	7.36e-12	6.299e-05	1.685e-07	8.351e-13	1.152e-06	3.692e-06	2.576e-07	8.922e-08		0.00927913
108	pau	1.333e-11	0.0007118	3.705e-10	6.175e-05	0.01888	0.001977	9.907e-06	0.004769	1.966e-05	0.0007123	4.143e-12	3.136e-05	5.773e-07	2.715e-06	1.203e-11		0.0271761
109	plu	7.513e-12	2.207e-11	3.222e-10	1.695e-05	0.0007016	0.7455	1.252e-05	8.844e-07	2.456e-05	1.074e-12	6.069e-12	6.239e-06	5.891e-06	4.073e-06	3.936e-06		0.746277
110	pca	2.696e-11	0.001617	1.097e-09	0.0003423	0.03116	6.61e-05	6.256e-05	0.008155	3.177e-05	2.309e-05	1.738e-11	9.086e-05	0.0002603	5.14e-06	4.411e-07		0.0418146
111	pur	6.614e-12	0.0001393	6.271e-10	0.0007255	0.001024	0.003148	0.001764	2.332e-11	0.008735	1.693e-06	3.991e-12	5.234e-05	2.324e-05	1.124e-06	1.51e-06		0.0156157
112	pan	6.201e-11	0.0003382	7.749e-09	0.001969	0.4096	0.0637	6.558e-11	0.001285	0.08724	2.479e-06	1.109e-10	0.0001818	0.0001104	2.999e-05	4.676e-10		0.564457
113	pln	2.601e-10	0.001034	2.473e-08	0.01832	0.1946	0.06205	0.0001524	0.0003495	0.001132	5.601e-06	0.04864	0.0002417	0.008693	0.0001921	1.484e-09		0.33541
114	phi	2.132e-05	0.000443	0.001239	0.004183	0.9346	0.05936	2.67e-05	0.0001258	0	0	0	1.426e-06	3.675e-05	3.537e-07	4.02e-08		1.00004
115	plo	0	0.0004431	0.001239	0.004184	0.9346	0.05936	2.67e-05	0.0001258	0	0	0	0	0	0	6.533e-13		0.999979
116	phr	3.553e-06	0.000443	0.001239	0.004183	0.9346	0.05936	2.67e-05	0.0001258	0	0	4.813e-06	1.188e-06	6.125e-05	5.894e-07	2.688e-07		1.00005
117	pcs	0	0.0004431	0.001239	0.004184	0.9346	0.05936	2.67e-05	0.0001258	0	0	0	0	0	0	3.314e-07		0.999979
118	ply	0	0	0	0	0	0	0	0	0	0	0	0	0	0	1		1
119	pyl	5.628e-05	0.000443	0.001239	0.004183	0.9346	0.05936	2.67e-05	0.0001258	0	0	0	0	0	0	3.729e-09		1.00003
120	pel	9.887e-05	0.0004429	0.001238	0.004182	0.9342	0.05933	2.669e-05	0.0001258	0.0002202	9.357e-05	0	2.85e-06	7.346e-05	7.07e-07	1.311e-07		1.00004
121	xpa	5.628e-05	0.000443	0.001239	0.004183	0.9346	0.05936	2.67e-05	0.0001258	0	0	0	0	0	0	1.969e-07		1.00003
122	phm	0.09712	0	0	0	0	0	0	0	0	0	0	0	0	0	0.9029		1.00002
123	p02	2.686e-12	0.006335	3.722e-10	0.0003707	0.01145	5.862e-05	6.904e-05	0.0007832	0.003113	0.0005911	2.813e-12	1.374e-05	5.5e-05	1.2e-06	6.586e-06		0.0228472
124	pta	0.3518	0	0	0	0	0	0	0	0.4544	0.1931	0	0	0	0	0.0005783		0.999878
125	xpe	0.1283	0	0	0	0	0	0	0	0	0	0	0	0.2211	0.002128	0.6485		1.00003
126	p03	3.504e-12	0.001942	2.367e-10	4.794e-05	0.002725	0.0005342	9.488e-06	0.001319	4.857e-06	0.0003227	2.524e-12	7.488e-06	2.46e-05	7.068e-07	6.635e-12		0.00693798
127	p04	2.079e-12	0.00195	1.856e-10	7.509e-05	0.004057	0.000951	2.715e-05	0.002299	0.0003206	0.0004888	2.164e-12	9.201e-06	5.243e-11	6.01e-07	9.459e-08		0.0101785
128	p05	2.084e-12	0.005621	2.351e-10	0.0005082	0.003401	0.00174	5.461e-05	0.0008833	0.000282	0.0005815	3.273e-12	1.31e-05	1.436e-05	3.711e-06	5.402e-09		0.0131028
129	p06	3.433e-12	0.00108	1.929e-10	0.0001512	0.001158	5.324e-05	2.079e-05	0.002401	1.862e-06	0.0002848	1.909e-12	1.137e-05	3.472e-06	2.871e-07	9.122e-12		0.00516602
130	p07	3.261e-12	0.001781	1.378e-10	4.316e-05	0.006581	1.416e-05	1.022e-05	0.001859	9.595e-05	0.0004409	2.356e-12	7.631e-06	2.305e-06	5.586e-07	5.256e-07		0.0108364
131	p08	5.005e-12	0.007595	2.089e-10	1.476e-05	0.001331	0.001081	0.001234	0.002633	2.209e-05	0.000624	3.225e-12	7.408e-06	3.11e-08	1.446e-07	4.282e-07		0.0145429
132	p09	2.325e-12	0.002564	1.644e-10	9.723e-05	0.0004553	9.481e-05	4.984e-05	0.001657	1.632e-07	0.0003432	2.515e-12	6.36e-06	2.762e-07	1.23e-06	1.336e-07		0.00526954
133	p10	3.655e-12	0.00126	1.387e-10	6.203e-05	0.006351	0.001326	0.0009023	0.0008931	0.001471	0.0002177	2.152e-12	1.374e-06	4.441e-11	1.168e-06	5.003e-12		0.0124857
134	p11	2.157e-12	0.002494	1.657e-10	0.0001217	0.002399	0.001343	3.226e-05	0.00111	0.0002528	0.0002835	2.271e-12	1.454e-06	1.981e-05	2.633e-07	1.464e-06		0.00805925
135	p12	2.03e-12	0.001883	2.861e-10	0.000183	0.0007654	0.0001406	9.448e-05	0.002899	4.795e-05	0.0003253	1.996e-12	3.932e-07	2.639e-07	1.401e-06	5.789e-07		0.00634137
136	p13	6.141e-12	0.01184	4.733e-10	0.0001749	0.0003819	0.002371	9.202e-05	0.001622	7.922e-06	0.001258	7.869e-12	1.855e-05	0.000174	1.017e-06	4.35e-07		0.0179417
137	p14	1.96e-12	0.002465	1.715e-10	0.0001126	0.005217	0.0009231	0.0006929	0.0007099	5.343e-06	0.0003762	2.353e-12	9.806e-06	1.017e-05	1.891e-07	5.422e-12		0.0105222
138	p15	1.386e-12	0.001216	1.382e-10	3.384e-06	0.0006007	4.45e-05	4.15e-05	0.000251	7.672e-06	0.0003396	2.007e-12	1.269e-07	1.488e-05	2.402e-07	6.622e-12		0.0025196

## Sheet: fa>pout
1	2	3	4	5	6	7	8	9	10	11	12	13	14	15	16	17	18
	sum	0.23475	0.499449	0.232185	0.237644	0.24358	0.260135	0.597194	0.73428	0.621988	0.797923	0.5195	0.448081	0.300145	0.392917	0.695059
		for each p, fraction a
		11	12	13	14	15	16	17	18	19	20	21	22	24	25	26
		gre	mhe	cde	cmi	rst	tno	dix	dip	din	dxf	cha	sif	pha	coc	ph1
101	p01	1.215e-10	0.01569	4.07e-10	5.882e-05	7.456e-06	6.786e-05	0.01003	0.02835	0.0003464	0.0224	9.425e-10	0.005864	0.0003118	4.458e-05	2.21e-10
102	pra	1.482e-10	5.211e-11	9.235e-10	0.0002732	2.899e-06	0.0008528	1.411e-10	4.453e-11	1.699e-05	5.06e-11	3.134e-10	0.004643	0.002564	0.009334	2.093e-10
103	puc	2.984e-10	1.042e-10	2.947e-10	0.000104	1.047e-09	4.011e-06	2.596e-10	6.203e-05	0.0002569	1.647e-05	4.024e-10	0.01047	0.009063	0.06955	0.209
104	pal	2.96e-10	3.216e-05	4.724e-06	9.132e-05	2.259e-05	2.516e-05	0.000155	3.896e-05	0.05451	7.702e-11	4.511e-10	0.01612	0.1113	0.06187	0.05152
105	plc	3.091e-10	3.966e-06	2.655e-10	5.352e-05	1.103e-07	5.471e-10	2.715e-05	1.408e-10	0.0001473	8.663e-11	0.2642	0.002013	0.01043	0.06159	0.02982
106	pax	8.061e-11	8.408e-05	3.152e-10	5.423e-05	9.136e-06	7.134e-05	0.01661	0.04037	0.01336	0.0506	8.207e-10	0.01089	0.0002639	0.002395	8.467e-06
107	xph	1.56e-10	0.04482	3.802e-10	7.125e-05	5.641e-06	1.667e-06	0.0001516	1.643e-10	0.003123	2.002e-05	3.623e-10	0.002252	0.0001388	0.0008861	6.473e-06
108	pau	2.959e-10	0.001481	2.655e-10	1.331e-05	1.879e-05	3.115e-05	0.000349	0.03547	0.0003247	0.02819	5.985e-10	0.02043	7.226e-06	0.00311	2.907e-10
109	plu	1.986e-10	5.464e-11	2.748e-10	4.347e-06	8.311e-07	0.01398	0.0005251	7.828e-06	0.0004827	5.06e-11	1.043e-09	0.004836	8.776e-05	0.005553	0.0001132
110	pca	2.371e-10	0.001332	3.112e-10	2.921e-05	1.229e-05	4.125e-07	0.0008729	0.02402	0.0002077	0.0003619	9.943e-10	0.02344	0.00129	0.002332	4.221e-06
111	pur	9.754e-11	0.0001924	2.984e-10	0.0001038	6.767e-07	3.294e-05	0.04127	1.151e-10	0.09578	4.451e-05	3.829e-10	0.02264	0.0001932	0.0008548	2.423e-05
112	pan	8.224e-11	4.201e-05	3.316e-10	2.535e-05	2.435e-05	5.994e-05	1.38e-10	0.0005708	0.08603	5.86e-06	9.565e-10	0.007073	8.251e-05	0.002052	6.747e-10
113	pln	1.201e-10	4.473e-05	3.685e-10	8.21e-05	4.029e-06	2.033e-05	0.0001116	5.406e-05	0.0003886	4.61e-06	0.1462	0.003274	0.002263	0.004577	7.456e-10
114	phi	0.01238	0.02411	0.02322	0.02358	0.02434	0.02446	0.0246	0.02448	0	0	0	0.0243	0.01203	0.0106	2.54e-05
115	plo	0	0.02411	0.02322	0.02358	0.02434	0.02446	0.0246	0.02448	0	0	0	0	0	0	4.129e-10
116	phr	0.01238	0.1446	0.1393	0.1415	0.146	0.1468	0.1476	0.1469	0	0	0.1091	0.1215	0.1203	0.106	0.001019
117	pcs	0	0.01205	0.01161	0.01179	0.01217	0.01223	0.0123	0.01224	0	0	0	0	0	0	0.0001047
118	ply	0	0	0	0	0	0	0	0	0	0	0	0	0	0	0.2093
119	pyl	0.01635	0.01205	0.01161	0.01179	0.01217	0.01223	0.0123	0.01224	0	0	0	0	0	0	1.178e-06
120	pel	0.02873	0.01205	0.01161	0.01179	0.01217	0.01223	0.0123	0.01224	0.04757	0.04846	0	0.0243	0.01203	0.0106	4.146e-05
121	xpa	0.01635	0.01205	0.01161	0.01179	0.01217	0.01223	0.0123	0.01224	0	0	0	0	0	0	6.221e-05
122	phm	0.01238	0	0	0	0	0	0	0	0	0	0	0	0	0	0.1252
123	p02	9.901e-11	0.02187	4.426e-10	0.0001326	1.891e-05	1.533e-06	0.004037	0.009667	0.08531	0.03883	6.746e-10	0.01485	0.001143	0.002281	0.0002641
124	pta	0.1238	0	0	0	0	0	0	0	0.1189	0.1211	0	0	0	0	0.0002214
125	xpe	0.01238	0	0	0	0	0	0	0	0	0	0	0	0.01203	0.0106	0.06812
126	p03	1.938e-10	0.01006	4.224e-10	2.573e-05	6.758e-06	2.097e-05	0.0008326	0.02444	0.0001998	0.03181	9.082e-10	0.01215	0.0007671	0.002017	3.993e-10
127	p04	1.202e-10	0.01056	3.462e-10	4.213e-05	1.051e-05	3.901e-05	0.00249	0.04451	0.01378	0.05037	8.141e-10	0.0156	1.709e-09	0.001792	5.949e-06
128	p05	8.201e-11	0.02071	2.984e-10	0.0001941	5.999e-06	4.858e-05	0.003409	0.01164	0.008249	0.04078	8.379e-10	0.01512	0.0003183	0.007532	2.312e-07
129	p06	1.901e-10	0.0056	3.446e-10	8.126e-05	2.875e-06	2.092e-06	0.001826	0.04453	7.665e-05	0.02811	6.876e-10	0.01846	0.0001084	0.00082	5.495e-10
130	p07	2.025e-10	0.01036	2.761e-10	2.601e-05	1.832e-05	6.239e-07	0.001007	0.03867	0.004431	0.0488	9.521e-10	0.0139	8.068e-05	0.00179	3.551e-05
131	p08	2.046e-10	0.02908	2.756e-10	5.857e-06	2.438e-06	3.136e-05	0.08	0.03605	0.0006716	0.04546	8.577e-10	0.008883	7.166e-07	0.000305	1.905e-05
132	p09	1.419e-10	0.01465	3.237e-10	5.757e-05	1.245e-06	4.104e-06	0.004824	0.03386	7.404e-06	0.03731	9.983e-10	0.01138	9.499e-06	0.00387	8.864e-06
133	p10	2.475e-10	0.007993	3.03e-10	4.076e-05	1.928e-05	6.37e-05	0.09693	0.02025	0.07404	0.02627	9.478e-10	0.00273	1.695e-09	0.00408	3.685e-10
134	p11	1.31e-10	0.01418	3.247e-10	7.175e-05	6.531e-06	5.788e-05	0.003108	0.02257	0.01142	0.03069	8.974e-10	0.00259	0.000678	0.0008249	9.67e-05
135	p12	9.257e-11	0.008039	4.209e-10	8.097e-05	1.564e-06	4.548e-06	0.006834	0.04426	0.001625	0.02644	5.919e-10	0.0005258	6.78e-06	0.003295	2.871e-05
136	p13	1.083e-10	0.01955	2.692e-10	2.993e-05	3.017e-07	2.965e-05	0.002573	0.009573	0.0001038	0.03951	9.024e-10	0.009589	0.001729	0.000925	8.341e-06
137	p14	1.227e-10	0.01446	3.465e-10	6.842e-05	1.464e-05	4.101e-05	0.06883	0.01489	0.0002487	0.04198	9.584e-10	0.01801	0.0003589	0.0006106	3.694e-10
138	p15	9.241e-11	0.007595	2.974e-10	2.19e-06	1.796e-06	2.105e-06	0.004391	0.005606	0.0003804	0.04036	8.709e-10	0.0002482	0.0005591	0.0008263	4.805e-10

## Sheet: Xp>d
1	2	3	4	5	6	7	8	9	10	11	12	13	14	15	16	17	18	19	20	21	22	23	24	25	26	27	28	29	30	31	32	33	34	35	36	37	38	39	40	41	42	43	44	45
	rank =	21	8	11	7	15	20	10	34	5	36	17	31	37	16	1	2	4	12	9	6	3	13	30	38	14	27	28	29	26	25	33	23	19	18	32	35	24	22
	sum =	2.524e-06	0.0004851	0.0001118	0.001271	2.264e-05	2.611e-06	0.0001718	1.115e-06	0.003391	3.431e-07	2.194e-05	1.745e-06	2.955e-07	2.221e-05	0.05423	0.04013	0.02684	9.776e-05	0.0004214	0.002194	0.02719	9.489e-05	1.956e-06	4.653e-08	6.986e-05	2.144e-06	2.124e-06	1.992e-06	2.155e-06	2.285e-06	1.339e-06	2.438e-06	2.962e-06	3.557e-06	1.66e-06	6.097e-07	2.3e-06	2.452e-06
		umolC/L/d
		101	102	103	104	105	106	107	108	109	110	111	112	113	114	115	116	117	118	119	120	121	122	123	124	125	126	127	128	129	130	131	132	133	134	135	136	137	138
		p01	pra	puc	pal	plc	pax	xph	pau	plu	pca	pur	pan	pln	phi	plo	phr	pcs	ply	pyl	pel	xpa	phm	p02	pta	xpe	p03	p04	p05	p06	p07	p08	p09	p10	p11	p12	p13	p14	p15		sum	rank
161	d01	2.524e-06	0	0	0	0	0	0	0	0	0	0	0	0	0	0	0	0	0	0	0	0	0	0	0	0	0	0	0	0	0	0	0	0	0	0	0	0	0		2.524e-06	21	d01
162	ar2	0	0.0004851	0	0	0	0	0	0	0	0	0	0	0	0	0	0	0	0	0	0	0	0	0	0	0	0	0	0	0	0	0	0	0	0	0	0	0	0		0.0004851	8	ar2
163	fu2	0	0	0.0001118	0	0	0	0	0	0	0	0	0	0	0	0	0	0	0	0	0	0	0	0	0	0	0	0	0	0	0	0	0	0	0	0	0	0	0		0.0001118	11	fu2
164	ga2	0	0	0	0.001271	0	0	0	0	0	0	0	0	0	0	0	0	0	0	0	0	0	0	0	0	0	0	0	0	0	0	0	0	0	0	0	0	0	0		0.001271	7	ga2
165	gl2	0	0	0	0	2.264e-05	0	0	0	0	0	0	0	0	0	0	0	0	0	0	0	0	0	0	0	0	0	0	0	0	0	0	0	0	0	0	0	0	0		2.264e-05	15	gl2
166	ma2	0	0	0	0	0	2.611e-06	0	0	0	0	0	0	0	0	0	0	0	0	0	0	0	0	0	0	0	0	0	0	0	0	0	0	0	0	0	0	0	0		2.611e-06	20	ma2
167	rh2	0	0	0	0	0	0	0.0001718	0	0	0	0	0	0	0	0	0	0	0	0	0	0	0	0	0	0	0	0	0	0	0	0	0	0	0	0	0	0	0		0.0001718	10	rh2
168	ga3	0	0	0	0	0	0	0	1.115e-06	0	0	0	0	0	0	0	0	0	0	0	0	0	0	0	0	0	0	0	0	0	0	0	0	0	0	0	0	0	0		1.115e-06	34	ga3
169	gl3	0	0	0	0	0	0	0	0	0.003391	0	0	0	0	0	0	0	0	0	0	0	0	0	0	0	0	0	0	0	0	0	0	0	0	0	0	0	0	0		0.003391	5	gl3
170	gc2	0	0	0	0	0	0	0	0	0	3.431e-07	0	0	0	0	0	0	0	0	0	0	0	0	0	0	0	0	0	0	0	0	0	0	0	0	0	0	0	0		3.431e-07	36	gc2
171	mu2	0	0	0	0	0	0	0	0	0	0	2.194e-05	0	0	0	0	0	0	0	0	0	0	0	0	0	0	0	0	0	0	0	0	0	0	0	0	0	0	0		2.194e-05	17	mu2
172	ga4	0	0	0	0	0	0	0	0	0	0	0	1.745e-06	0	0	0	0	0	0	0	0	0	0	0	0	0	0	0	0	0	0	0	0	0	0	0	0	0	0		1.745e-06	31	ga4
173	gl4	0	0	0	0	0	0	0	0	0	0	0	0	2.955e-07	0	0	0	0	0	0	0	0	0	0	0	0	0	0	0	0	0	0	0	0	0	0	0	0	0		2.955e-07	37	gl4
174	chi	0	0	0	0	0	0	0	0	0	0	0	0	0	2.221e-05	0	0	0	0	0	0	0	0	0	0	0	0	0	0	0	0	0	0	0	0	0	0	0	0		2.221e-05	16	chi
175	glo	0	0	0	0	0	0	0	0	0	0	0	0	0	0	0.05423	0	0	0	0	0	0	0	0	0	0	0	0	0	0	0	0	0	0	0	0	0	0	0		0.05423	1	glo
176	chr	0	0	0	0	0	0	0	0	0	0	0	0	0	0	0	0.04013	0	0	0	0	0	0	0	0	0	0	0	0	0	0	0	0	0	0	0	0	0	0		0.04013	2	chr
177	fcs	0	0	0	0	0	0	0	0	0	0	0	0	0	0	0	0	0.02684	0	0	0	0	0	0	0	0	0	0	0	0	0	0	0	0	0	0	0	0	0		0.02684	4	fcs
178	gly	0	0	0	0	0	0	0	0	0	0	0	0	0	0	0	0	0	9.776e-05	0	0	0	0	0	0	0	0	0	0	0	0	0	0	0	0	0	0	0	0		9.776e-05	12	gly
179	xyl	0	0	0	0	0	0	0	0	0	0	0	0	0	0	0	0	0	0	0.0004214	0	0	0	0	0	0	0	0	0	0	0	0	0	0	0	0	0	0	0		0.0004214	9	xyl
180	cel	0	0	0	0	0	0	0	0	0	0	0	0	0	0	0	0	0	0	0	0.002194	0	0	0	0	0	0	0	0	0	0	0	0	0	0	0	0	0	0		0.002194	6	cel
181	man	0	0	0	0	0	0	0	0	0	0	0	0	0	0	0	0	0	0	0	0	0.02719	0	0	0	0	0	0	0	0	0	0	0	0	0	0	0	0	0		0.02719	3	man
182	rhm	0	0	0	0	0	0	0	0	0	0	0	0	0	0	0	0	0	0	0	0	0	9.489e-05	0	0	0	0	0	0	0	0	0	0	0	0	0	0	0	0		9.489e-05	13	rhm
183	d02	0	0	0	0	0	0	0	0	0	0	0	0	0	0	0	0	0	0	0	0	0	0	1.956e-06	0	0	0	0	0	0	0	0	0	0	0	0	0	0	0		1.956e-06	30	d02
184	sta	0	0	0	0	0	0	0	0	0	0	0	0	0	0	0	0	0	0	0	0	0	0	0	4.653e-08	0	0	0	0	0	0	0	0	0	0	0	0	0	0		4.653e-08	38	sta
185	pec	0	0	0	0	0	0	0	0	0	0	0	0	0	0	0	0	0	0	0	0	0	0	0	0	6.986e-05	0	0	0	0	0	0	0	0	0	0	0	0	0		6.986e-05	14	pec
186	d03	0	0	0	0	0	0	0	0	0	0	0	0	0	0	0	0	0	0	0	0	0	0	0	0	0	2.144e-06	0	0	0	0	0	0	0	0	0	0	0	0		2.144e-06	27	d03
187	d04	0	0	0	0	0	0	0	0	0	0	0	0	0	0	0	0	0	0	0	0	0	0	0	0	0	0	2.124e-06	0	0	0	0	0	0	0	0	0	0	0		2.124e-06	28	d04
188	d05	0	0	0	0	0	0	0	0	0	0	0	0	0	0	0	0	0	0	0	0	0	0	0	0	0	0	0	1.992e-06	0	0	0	0	0	0	0	0	0	0		1.992e-06	29	d05
189	d06	0	0	0	0	0	0	0	0	0	0	0	0	0	0	0	0	0	0	0	0	0	0	0	0	0	0	0	0	2.155e-06	0	0	0	0	0	0	0	0	0		2.155e-06	26	d06
190	d07	0	0	0	0	0	0	0	0	0	0	0	0	0	0	0	0	0	0	0	0	0	0	0	0	0	0	0	0	0	2.285e-06	0	0	0	0	0	0	0	0		2.285e-06	25	d07
191	d08	0	0	0	0	0	0	0	0	0	0	0	0	0	0	0	0	0	0	0	0	0	0	0	0	0	0	0	0	0	0	1.339e-06	0	0	0	0	0	0	0		1.339e-06	33	d08
192	d09	0	0	0	0	0	0	0	0	0	0	0	0	0	0	0	0	0	0	0	0	0	0	0	0	0	0	0	0	0	0	0	2.438e-06	0	0	0	0	0	0		2.438e-06	23	d09
193	d10	0	0	0	0	0	0	0	0	0	0	0	0	0	0	0	0	0	0	0	0	0	0	0	0	0	0	0	0	0	0	0	0	2.962e-06	0	0	0	0	0		2.962e-06	19	d10
194	d11	0	0	0	0	0	0	0	0	0	0	0	0	0	0	0	0	0	0	0	0	0	0	0	0	0	0	0	0	0	0	0	0	0	3.557e-06	0	0	0	0		3.557e-06	18	d11
195	d12	0	0	0	0	0	0	0	0	0	0	0	0	0	0	0	0	0	0	0	0	0	0	0	0	0	0	0	0	0	0	0	0	0	0	1.66e-06	0	0	0		1.66e-06	32	d12
196	d13	0	0	0	0	0	0	0	0	0	0	0	0	0	0	0	0	0	0	0	0	0	0	0	0	0	0	0	0	0	0	0	0	0	0	0	6.097e-07	0	0		6.097e-07	35	d13
197	d14	0	0	0	0	0	0	0	0	0	0	0	0	0	0	0	0	0	0	0	0	0	0	0	0	0	0	0	0	0	0	0	0	0	0	0	0	2.3e-06	0		2.3e-06	24	d14
198	d15	0	0	0	0	0	0	0	0	0	0	0	0	0	0	0	0	0	0	0	0	0	0	0	0	0	0	0	0	0	0	0	0	0	0	0	0	0	2.452e-06		2.452e-06	22	d15

[truncated: 12 more sheets: fp>din, Xb>d, Xb>p, Xd>b, Xd>bR, fd>bin, Xa>b, Xa>bL, Xa>bR, fa>bin, fa>binL, fa>binR]
