# Supplementary material for: Dynamic carbon flux network of a diverse marine microbial community
Source: ISME Commun. 2021 Sep 25;1:50. doi: 10.1038/s43705-021-00055-7 (PMC9723560; doi:10.1038/s43705-021-00055-7)
Supplement: Supplementary file 4 — Dataset S1 [file 43705_2021_55_MOESM4_ESM.zip › Dataset_S1_Instantaneous_2009_28.xlsx]

## Sheet: sum
1	2	3	4	5	6	7	8	9	10	11	12	13	14	15	16	17	18	19	20	21	22	23	24	25	26	27	28	29	30	31	32	33	34	35	36	37	38	39	40	41	42	43	44	45	46	47	48	49	50
	Sum =	0.617821	-37.5465	120	0.291729	-58.214	120	0.0967227	-59.5044	120	0.388451	-53.7565	120			120			120			Sum =	19.5411	-24.2109	740	0.291729	-139.923	741	0.0880631	-184.72	741	0.082983	#NUM!	686	0.462775	-103.09	741	2.30312	-67.0647	741	1.38295	-74.8783	741			741			741
	Ave =	0.0411881	-2.5031		0.0194486	-3.88093		0.00644818	-3.96696		0.0258968	-3.58377		19.5497	1.08067		0.153771	-1.08067				Ave =	0.51424	-0.637129		0.00767707	-3.6822		0.00231745	-4.86105		0.00218376	#NUM!		0.0121783	-2.7129		0.0606085	-1.76486		0.0363934	-1.97048		31.4634	1.33335		0.0695736	-1.33335
		umolC/L			umolC/L/d			umolC/L/d			umolC/L/d			d			1/d						umolC/L			umolC/L/d			umolC/L/d			umolC/L/d			umolC/L/d			umolC/L/d			umolC/L/d			d			1/d
		Conc	log	rank	Xa>d	log	rank	Xa>p	log	rank	Xa>d+p	log	rank	Turnover	log	rank	Rate	log	rank				Conc	log	rank	Xa>d	log	rank	Xp>d	log	rank	Xb>d	log	rank	Xa+p+b>d	log	rank	Xd>b	log	rank	Xexch	log	rank	Turnover	log	rank	Rate	log	rank
11	gre	0.001103	-2.95742	11	0.000107669	-3.96791	8	3.2916e-05	-4.48259	12	0.000140585	-3.85206	9	7.84578	0.894636	11	0.127457	-0.894636	5	gre	161	d01	0.3855	-0.413976	8	2.94391e-05	-4.53108	21	1.668e-06	-5.7778	20	0.0122284	-1.91263	4	0.0122595	-1.91153	9	0.0264302	-1.5779	10	0.0193449	-1.71343	8	19.9278	1.29946	23	0.0501812	-1.29946	16
12	mhe	0.008647	-2.06313	6	0.00052576	-3.27921	5	0.000520197	-3.28383	4	0.00104596	-2.98049	5	8.26707	0.917352	10	0.120962	-0.917352	6	mhe	162	ar2	0.01653	-1.78173	36	0.00276052	-2.55901	10	0.0003413	-3.46686	8	0.000147394	-3.83152	26	0.00324922	-2.48822	19	0.0045435	-2.34261	34	0.00389636	-2.40934	33	4.24242	0.627614	37	0.235714	-0.627614	2
13	cde	0.0101	-1.99568	4	0.00143041	-2.84454	4	0.000432489	-3.36403	6	0.0018629	-2.72981	4	5.42165	0.734132	12	0.184446	-0.734132	4	cde	163	fu2	0.4499	-0.346884	7	0.00136826	-2.86383	13	8.179e-05	-4.0873	11	0.00339312	-2.4694	9	0.00484316	-2.31487	16	0.0265957	-1.57519	9	0.0157194	-1.80356	11	28.6206	1.45668	19	0.0349399	-1.45668	20
14	cmi	0.02407	-1.61852	3	0.0041551	-2.38142	3	0.00131423	-2.88133	3	0.00546932	-2.26207	3	4.40091	0.643543	13	0.227226	-0.643543	3	cmi	164	ga2	0.1804	-0.743763	27	0.00073024	-3.13653	16	0.001657	-2.78068	5	0.00360822	-2.44271	8	0.00599546	-2.22218	11	0.0191042	-1.71887	16	0.0125498	-1.90136	15	14.3747	1.1576	26	0.0695667	-1.1576	13
15	rst	0.5176	-0.286006	1	0.27431	-0.561759	1	0.0898351	-1.04655	1	0.364145	-0.438726	1	1.42141	0.15272	15	0.703526	-0.15272	1	rst	165	gl2	6.391	0.805569	1	0.166259	-0.779216	1	2.612e-05	-4.58303	15	0.000201293	-3.69617	25	0.166486	-0.778622	1	1.10651	0.0439552	1	0.636498	-0.196203	1	10.0409	1.00177	30	0.0995928	-1.00177	9
16	tno	0.0287	-1.54212	2	0.0107942	-1.96681	2	0.00384176	-2.41547	2	0.014636	-1.83458	2	1.96092	0.292459	14	0.509966	-0.292459	2	tno	166	ma2	0.2	-0.69897	26	0.000743663	-3.12862	15	1.588e-06	-5.79915	23	0.00161525	-2.79176	11	0.0023605	-2.627	20	0.0145448	-1.83729	29	0.00845265	-2.07301	30	23.6612	1.37404	22	0.0422633	-1.37404	17
17	dix	0.001002	-2.99913	12	4.31793e-05	-4.36472	10	6.40558e-05	-4.19344	8	0.000107235	-3.96966	10	9.34396	0.970531	9	0.107021	-0.970531	7	dix	167	rh2	0.1051	-0.978397	30	0.00101554	-2.9933	14	0.0001008	-3.99654	10	0.000858578	-3.06622	13	0.00197492	-2.70445	21	0.0184111	-1.73492	18	0.010193	-1.9917	16	10.311	1.0133	29	0.0969838	-1.0133	10
18	dip	0.006005	-2.22149	7	0.000153618	-3.81356	6	0.000434344	-3.36217	5	0.000587962	-3.23065	6	10.2132	1.00916	8	0.097912	-1.00916	8	dip	168	ga3	0.7862	-0.104467	4	0.00172447	-2.76334	11	6.778e-07	-6.1689	34	0.00215121	-2.66732	10	0.00387636	-2.41158	18	0.0152182	-1.81764	28	0.00954727	-2.02012	19	82.3481	1.91565	2	0.0121436	-1.91565	37
19	din	0.005283	-2.27712	8	5.51948e-05	-4.2581	9	9.03511e-05	-4.04407	7	0.000145546	-3.837	8	36.2978	1.55988	3	0.0275499	-1.55988	13	din	169	gl3	0.03967	-1.40154	35	0.000515595	-3.28769	17	0.001028	-2.98801	6	0.00368875	-2.43312	7	0.00523234	-2.2813	14	0.00912241	-2.03989	30	0.00717738	-2.14403	31	5.52709	0.742496	35	0.180927	-0.742496	4
20	dxf	0.001636	-2.78622	10	1.1642e-05	-4.93397	12	4.47114e-05	-4.34958	11	5.63534e-05	-4.24908	12	29.0311	1.46286	5	0.0344459	-1.46286	11	dxf	170	gc2	0.3088	-0.510323	24	0.0187498	-1.727	3	2.245e-07	-6.64878	37	0.0153234	-1.81465	1	0.0340734	-1.46758	3	0.105484	-0.976812	3	0.0697788	-1.15628	3	4.42541	0.645954	36	0.225968	-0.645954	3
21	cha	0.0001795	-3.74594	13	2.71496e-06	-5.56624	14	3.1892e-06	-5.49632	13	5.90416e-06	-5.22884	13	30.4023	1.48291	4	0.0328923	-1.48291	12	cha	171	mu2	0.01646	-1.78357	37	1.85832e-05	-4.73088	29	1.366e-05	-4.86455	16	0.00567143	-2.24631	5	0.00570367	-2.24385	12	0.00595984	-2.22477	31	0.00583175	-2.2342	32	2.82248	0.450631	38	0.354299	-0.450631	1
22	sif	9.273e-05	-4.03278	14	2.80431e-06	-5.55217	13	2.27285e-06	-5.64343	14	5.07716e-06	-5.29438	14	18.2642	1.2616	7	0.054752	-1.2616	9	sif	172	ga4	0.06844	-1.16469	31	0.000394802	-3.40362	18	1.391e-06	-5.85667	30	0.0126788	-1.89692	2	0.013075	-1.88356	6	0.00585787	-2.23226	33	0.00946644	-2.02381	20	7.22975	0.859123	34	0.138317	-0.859123	5
24	pha	0.00999	-2.00043	5	0.000107682	-3.96786	7	4.52036e-05	-4.34483	10	0.000152885	-3.81563	7	65.3431	1.8152	1	0.0153038	-1.8152	15	pha	173	gl4	0.04447	-1.35193	33	2.6247e-06	-5.58092	37	3.401e-07	-6.46839	36	0.004178	-2.37903	6	0.00418096	-2.37872	17	0.00245185	-2.61051	35	0.00331641	-2.47933	34	13.4091	1.1274	27	0.0745763	-1.1274	12
25	coc	2.818e-05	-4.55006	15	6.19027e-07	-6.20829	15	4.11864e-07	-6.38525	15	1.03089e-06	-5.98679	15	27.3356	1.43673	6	0.0365824	-1.43673	10	coc	174	chi	0.3394	-0.469288	23	0.00955686	-2.01968	4	8.237e-06	-5.08423	17	0	#NUM!	28	0.0095651	-2.01931	10	0.0412296	-1.38479	6	0.0253973	-1.59521	6	13.3636	1.12592	28	0.0748301	-1.12592	11
26	ph1	0.003385	-2.47044	9	2.83507e-05	-4.54744	11	6.14466e-05	-4.2115	9	8.97972e-05	-4.04674	11	37.696	1.5763	2	0.026528	-1.5763	14	ph1	175	glo	1.123	0.0503798	3	0.00955318	-2.01985	5	0.01936	-1.71309	2	0	#NUM!	28	0.0289132	-1.5389	4	0.0960764	-1.01738	4	0.0624948	-1.20416	4	17.9695	1.25454	25	0.0556499	-1.25454	14
																					176	chr	2.156	0.333649	2	0.0573355	-1.24158	2	0.04512	-1.34563	1	0	#NUM!	28	0.102455	-0.989465	2	0.388247	-0.410892	2	0.245351	-0.610212	2	8.7874	0.94386	32	0.113799	-0.94386	7
																					177	fcs	0.6687	-0.174769	6	0.00477654	-2.32089	9	0.008222	-2.08502	4	0	#NUM!	28	0.0129985	-1.88611	7	0.0249075	-1.60367	12	0.018953	-1.72232	9	35.2819	1.54755	17	0.0283431	-1.54755	22
																					178	gly	0.1368	-0.863914	28	1.087e-05	-4.96377	34	6.939e-05	-4.1587	13	0	#NUM!	28	8.026e-05	-4.0955	35	0.00586896	-2.23144	32	0.00297461	-2.52657	35	45.9892	1.66266	4	0.0217442	-1.66266	35
																					179	xyl	0.1298	-0.886725	29	0.00477884	-2.32068	7	0.0001541	-3.8122	9	0	#NUM!	28	0.00493294	-2.30689	15	0.0236575	-1.62603	13	0.0142952	-1.84481	12	9.07995	0.958084	31	0.110133	-0.958084	8
																					180	cel	0.3398	-0.468777	22	0.00479214	-2.31947	6	0.0005922	-3.22753	7	0	#NUM!	28	0.00538434	-2.26887	13	0.0199073	-1.70099	14	0.0126458	-1.89805	14	26.8705	1.42928	21	0.0372156	-1.42928	18
																					181	man	0.2799	-0.552997	25	0.00477884	-2.32068	8	0.01115	-1.95273	3	0	#NUM!	28	0.0159288	-1.79782	5	0.0527067	-1.27813	5	0.0343178	-1.46448	5	8.15613	0.911484	33	0.122607	-0.911484	6
																					182	rhm	0.008791	-2.05596	38	1.7453e-06	-5.75813	38	7.196e-05	-4.14291	12	0	#NUM!	28	7.37053e-05	-4.1325	36	0.000495597	-3.30487	37	0.000284651	-3.54569	37	30.8834	1.48972	18	0.0323799	-1.48972	21
																					183	d02	0.3472	-0.45942	13	2.32689e-05	-4.63322	27	1.383e-06	-5.85918	31	0.000409356	-3.3879	16	0.000434008	-3.3625	26	0.0181918	-1.74012	19	0.00931293	-2.03091	22	37.2815	1.57149	13	0.026823	-1.57149	26
																					184	sta	0.04278	-1.36876	34	5.053e-05	-4.29645	20	3.988e-08	-7.39924	38	0	#NUM!	28	5.05699e-05	-4.29611	37	0.0016361	-2.78619	36	0.000843333	-3.074	36	50.7273	1.70524	3	0.0197132	-1.70524	36
																					185	pec	0.06028	-1.21983	32	4.64811e-06	-5.33272	36	4.009e-05	-4.39696	14	0	#NUM!	28	4.47381e-05	-4.34932	38	0.000490872	-3.30903	38	0.000267805	-3.57218	38	225.089	2.35235	1	0.00444269	-2.35235	38
																					186	d03	0.3489	-0.457299	12	1.53334e-05	-4.81436	32	1.454e-06	-5.83744	27	0.00055092	-3.25891	14	0.000567707	-3.24588	24	0.0180833	-1.74272	20	0.00932552	-2.03033	21	37.4135	1.57303	11	0.0267284	-1.57303	28
																					187	d04	0.3453	-0.461803	18	2.86302e-05	-4.54318	22	1.429e-06	-5.84497	29	0.000288479	-3.53989	22	0.000318538	-3.49684	31	0.0179885	-1.74501	23	0.00915349	-2.03841	26	37.7233	1.57661	8	0.0265088	-1.57661	31
																					188	d05	0.3471	-0.459545	14	1.6781e-05	-4.77518	31	1.437e-06	-5.84254	28	0.000279356	-3.55384	23	0.000297574	-3.52641	32	0.017865	-1.748	26	0.00908129	-2.04185	28	38.2214	1.58231	6	0.0261633	-1.58231	33
																					189	d06	0.3819	-0.41805	9	1.25792e-05	-4.90035	33	1.467e-06	-5.83357	26	0.0122579	-1.91158	3	0.0122719	-1.91109	8	0.0266216	-1.57477	8	0.0194468	-1.71115	7	19.6382	1.2931	24	0.0509211	-1.2931	15
																					190	d07	0.3442	-0.463189	19	2.54068e-05	-4.59505	24	1.505e-06	-5.82246	25	0.000334048	-3.47619	20	0.00036096	-3.44254	29	0.0180429	-1.74369	22	0.00920192	-2.03612	24	37.4052	1.57293	12	0.0267342	-1.57293	27
																					191	d08	0.684	-0.164944	5	2.75169e-05	-4.5604	23	1.166e-06	-5.9333	32	0.000390677	-3.40818	17	0.00041936	-3.37741	27	0.0360684	-1.44287	7	0.0182439	-1.73888	10	37.492	1.57394	10	0.0266724	-1.57394	29
																					192	d09	0.3466	-0.460171	15	2.49129e-05	-4.60358	25	1.616e-06	-5.79156	21	0.000902513	-3.04455	12	0.000929042	-3.03196	23	0.0184154	-1.73482	17	0.00967221	-2.01447	18	35.8346	1.5543	16	0.027906	-1.5543	23
																					193	d10	0.3577	-0.446481	11	8.39541e-05	-4.07596	19	1.94e-06	-5.7122	19	0.000106767	-3.97156	27	0.000192661	-3.71521	34	0.0195701	-1.70841	15	0.00988138	-2.00518	17	36.1994	1.5587	15	0.0276248	-1.5587	24
																					194	d11	0.3803	-0.419874	10	0.00144995	-2.83865	12	2.325e-06	-5.63358	18	0.000383478	-3.41626	18	0.00183576	-2.73618	22	0.0251157	-1.60005	11	0.0134757	-1.87045	13	28.2211	1.45057	20	0.0354345	-1.45057	19
																					195	d12	0.3457	-0.461301	17	2.38261e-05	-4.62295	26	1.161e-06	-5.93517	33	0.000307715	-3.51185	21	0.000332702	-3.47794	30	0.0176861	-1.75237	27	0.00900941	-2.0453	29	38.371	1.584	5	0.0260613	-1.584	34
																					196	d13	0.3463	-0.460548	16	1.68776e-05	-4.77269	30	5.544e-07	-6.25618	35	0.0002376	-3.62415	24	0.000255032	-3.59341	33	0.0179678	-1.7455	25	0.00911143	-2.04041	27	38.0072	1.57987	7	0.0263108	-1.57987	32
																					197	d14	0.344	-0.463442	21	8.21062e-06	-5.08562	35	1.523e-06	-5.8173	24	0.000448693	-3.34805	15	0.000458427	-3.33873	25	0.0180733	-1.74296	21	0.00926584	-2.03312	23	37.1256	1.56967	14	0.0269356	-1.56967	25
																					198	d15	0.3442	-0.463189	19	1.98024e-05	-4.70328	28	1.601e-06	-5.79561	22	0.000341674	-3.46639	19	0.000363078	-3.44	28	0.017977	-1.74528	24	0.00917003	-2.03763	25	37.5353	1.57444	9	0.0266416	-1.57444	30
[truncated: 47 more columns]

## Sheet: Xa>d
1	2	3	4	5	6	7	8	9	10	11	12	13	14	15	16	17	18	19	20	21	22
	rank =	8	5	4	3	1	2	10	6	9	12	14	13	7	15	11
	sum =	0.000107669	0.00052576	0.00143041	0.0041551	0.27431	0.0107942	4.31793e-05	0.000153618	5.51948e-05	1.1642e-05	2.71496e-06	2.80431e-06	0.000107682	6.19027e-07	2.83507e-05
		umolC/L/d
		11	12	13	14	15	16	17	18	19	20	21	22	24	25	26
		gre	mhe	cde	cmi	rst	tno	dix	dip	din	dxf	cha	sif	pha	coc	ph1		sum	rank
161	d01	7.824e-06	6.417e-09	2.541e-07	8.284e-06	1.193e-05	5.719e-07	7.48e-08	1.557e-08	3.413e-07	5.609e-15	2.258e-15	6.156e-08	5.611e-08	2.121e-09	1.725e-08		2.94391e-05	21	d01
162	ar2	1.091e-05	7.02e-07	0.0003419	0.002311	9.154e-05	3.101e-06	2.83e-08	1.473e-07	6.647e-08	5.738e-09	2.934e-15	6.625e-08	9.711e-07	8.593e-08	2.37e-14		0.00276052	10	ar2
163	fu2	2.772e-06	4.744e-05	2.839e-05	5.433e-05	0.001104	0.000124	3.615e-07	1.893e-06	4.679e-06	5.851e-08	6.264e-09	4.421e-08	2.013e-07	7.882e-08	1.119e-09		0.00136826	13	fu2
164	ga2	2.184e-07	5.46e-05	1.57e-05	2.982e-05	0.0006015	2.283e-05	2.008e-07	1.052e-06	2.346e-06	6.254e-07	3.031e-15	1.266e-07	9.708e-07	3.244e-08	2.177e-07		0.00073024	16	ga2
165	gl2	5.224e-08	5.385e-05	4.002e-06	7.769e-06	0.1611	0.00509	5.07e-08	2.68e-07	1.674e-06	4.576e-07	3.205e-15	9.082e-08	2.267e-07	6.615e-08	1.097e-08		0.166259	1	gl2
166	ma2	3.028e-07	3.074e-05	1.629e-05	3.126e-05	0.0006322	2.268e-05	6.067e-07	1.074e-06	5.951e-07	1.635e-07	4.382e-15	9.8e-08	2.406e-06	3.335e-08	5.214e-06		0.000743663	15	ma2
167	rh2	2.018e-07	1.558e-05	3.636e-05	3.9e-05	0.0007739	0.000144	2.57e-07	1.307e-06	3.488e-06	3.864e-08	2.805e-15	6.971e-08	1.238e-06	6.822e-08	2.927e-08		0.00101554	14	rh2
168	ga3	3.516e-14	5.163e-05	4.163e-08	3.37e-06	4.799e-06	0.001664	2.326e-08	8.039e-14	8.386e-08	2.858e-15	7.567e-15	4.463e-08	1.957e-08	4.258e-10	4.617e-07		0.00172447	11	ga3
169	gl3	3.561e-14	3.142e-06	0.0004945	2.237e-07	4.945e-07	1.264e-07	1.459e-05	4.036e-09	4.735e-07	5.921e-15	1.927e-06	1.016e-07	1.919e-09	3.158e-09	7.518e-09		0.000515595	17	gl3
170	gc2	2.336e-14	2.633e-06	8.45e-06	1.612e-05	0.01871	1.163e-05	1.061e-07	5.523e-07	4.303e-14	3.02e-15	1.117e-07	7.579e-08	9.045e-08	3.701e-09	5.488e-09		0.0187498	3	gc2
171	mu2	1.41e-14	1.088e-08	1.227e-05	5.587e-07	2.501e-06	3.844e-07	2.611e-14	2.645e-14	2.746e-06	4.633e-08	2.134e-15	6.143e-08	1.723e-13	4.447e-09	3.01e-11		1.85832e-05	29	mu2
172	ga4	3.299e-14	1.487e-06	5.587e-13	0.0002655	9.003e-06	4.015e-05	1.499e-14	2.734e-14	3.68e-06	3.247e-08	2.765e-15	8.294e-08	7.457e-05	1.231e-10	2.963e-07		0.000394802	18	ga4
173	gl4	1.449e-14	5.26e-14	3.051e-08	1.358e-07	3.26e-07	2.449e-07	1.668e-14	2.75e-14	1.881e-06	2.836e-15	3.246e-15	5.551e-09	1.965e-13	9.434e-10	3.583e-14		2.6247e-06	37	gl4
174	chi	1.736e-06	2.511e-05	4.325e-05	0.0001304	0.008976	0.0003613	2.639e-06	1.448e-05	0	0	0	1.232e-07	1.812e-06	1.111e-08	2.451e-09		0.00955686	4	chi
175	glo	0	2.511e-05	4.325e-05	0.0001304	0.008976	0.0003613	2.639e-06	1.448e-05	0	0	0	0	0	0	3.674e-14		0.00955318	5	glo
176	chr	1.736e-06	0.0001506	0.0002595	0.0007825	0.05385	0.002168	1.583e-05	8.688e-05	0	0	6.7e-07	6.162e-07	1.812e-05	1.111e-07	9.066e-07		0.0573355	2	chr
177	fcs	0	1.255e-05	2.162e-05	6.521e-05	0.004488	0.0001806	1.319e-06	7.24e-06	0	0	0	0	0	0	3.703e-10		0.00477654	9	fcs
178	gly	0	0	0	0	0	0	0	0	0	0	0	0	0	0	1.087e-05		1.087e-05	34	gly
179	xyl	2.292e-06	1.255e-05	2.162e-05	6.521e-05	0.004488	0.0001806	1.319e-06	7.24e-06	0	0	0	0	0	0	1.151e-08		0.00477884	7	xyl
180	cel	4.028e-06	1.255e-05	2.162e-05	6.521e-05	0.004488	0.0001806	1.319e-06	7.24e-06	6.91e-06	2.715e-06	0	1.232e-07	1.812e-06	1.111e-08	2.762e-09		0.00479214	6	cel
181	man	2.292e-06	1.255e-05	2.162e-05	6.521e-05	0.004488	0.0001806	1.319e-06	7.24e-06	0	0	0	0	0	0	4.981e-09		0.00477884	8	man
182	rhm	1.736e-06	0	0	0	0	0	0	0	0	0	0	0	0	0	9.297e-09		1.7453e-06	38	rhm
183	d02	9.284e-06	1.175e-05	9.065e-13	6.941e-08	1.332e-06	2.519e-07	6.796e-08	2.052e-09	1.46e-07	5.82e-15	2.284e-15	4.906e-08	3.022e-07	1.319e-08	1.17e-09		2.32689e-05	27	d02
184	sta	1.736e-05	0	0	0	0	0	0	0	1.727e-05	6.788e-06	0	0	0	0	9.112e-06		5.053e-05	20	sta
185	pec	1.736e-06	0	0	0	0	0	0	0	0	0	0	0	1.812e-06	1.111e-08	1.089e-06		4.64811e-06	36	pec
186	d03	9.448e-07	1.952e-08	2.792e-06	7.191e-06	3.122e-06	6.917e-07	4.166e-14	1.216e-08	1.657e-07	8.156e-15	3.891e-15	1.177e-07	2.677e-07	5.959e-09	3.114e-09		1.53334e-05	32	d03
187	d04	1.41e-06	2.174e-13	6.739e-06	1.273e-05	6.566e-06	5.259e-07	2.733e-14	4.245e-08	3.266e-07	4.317e-15	4.47e-15	7.541e-08	2.007e-07	1.342e-08	7e-10		2.86302e-05	22	d04
188	d05	5.038e-06	9.14e-14	6.064e-06	1.912e-06	2.436e-06	6.627e-07	2.437e-14	2.607e-08	3.915e-07	5.487e-15	2.903e-15	2.925e-08	2.037e-07	1.661e-08	1.163e-09		1.6781e-05	31	d05
189	d06	2.905e-07	8.483e-14	2.789e-07	6.915e-06	3.554e-06	1.004e-06	2.094e-08	1.719e-08	2.081e-07	9.843e-15	2.359e-15	1.04e-07	1.768e-07	1.687e-09	8.109e-09		1.25792e-05	33	d06
190	d07	3.563e-06	1.267e-07	2.46e-06	7.689e-06	1.031e-05	2.088e-07	7.713e-08	3.417e-08	6.096e-07	5.064e-15	2.78e-15	1.027e-07	2.108e-07	7.571e-09	7.292e-09		2.54068e-05	24	d07
191	d08	1.52e-06	2.574e-08	5.548e-06	7.478e-06	1.227e-05	2.539e-07	5.947e-08	1.114e-09	1.106e-07	5.96e-15	2.549e-15	1.539e-08	2.304e-07	2.606e-09	1.688e-09		2.75169e-05	23	d08
192	d09	9.357e-06	7.637e-08	6.216e-07	1.205e-05	1.518e-06	2.231e-07	7.198e-08	4.858e-09	5.982e-07	4.68e-15	2.491e-15	1.287e-07	2.524e-07	7.434e-09	3.222e-09		2.49129e-05	25	d09
193	d10	5.592e-09	8.039e-08	7.434e-07	5.075e-07	3.742e-05	3.698e-05	8.599e-08	2.295e-06	4.711e-06	7.108e-07	2.339e-15	9.455e-08	3.069e-07	4.825e-09	8.166e-09		8.39541e-05	19	d10
194	d11	1.854e-06	2.229e-07	6.644e-06	5.581e-06	0.001421	1.424e-05	2.424e-08	2.983e-08	5.84e-08	4.59e-15	2.124e-15	2.283e-08	2.464e-07	4.705e-09	2.64e-08		0.00144995	12	d11
195	d12	4.991e-06	1.543e-13	6.045e-06	8.573e-06	2.348e-06	1.1e-06	2.823e-14	4.913e-09	5.146e-07	3.972e-15	2.464e-15	5.752e-08	1.873e-07	3.286e-09	1.448e-09		2.38261e-05	26	d12
196	d13	3.67e-07	9.717e-14	8.767e-13	9.946e-06	4.773e-06	1.294e-06	1.33e-08	7.669e-09	1.394e-07	5.093e-11	2.506e-15	8.266e-08	2.444e-07	7.138e-09	2.969e-09		1.68776e-05	30	d13
197	d14	2.857e-06	1.411e-07	1.657e-06	1.167e-06	1.634e-06	7.618e-08	4.222e-08	1.655e-08	3.555e-07	5.067e-15	3.34e-15	6.106e-08	1.972e-07	3.139e-09	2.673e-09		8.21062e-06	35	d14
198	d15	1.099e-05	4.756e-07	1.508e-07	1.775e-06	5.292e-06	1.605e-08	3.286e-08	1.049e-08	6.254e-07	5.059e-15	2.291e-15	7.179e-08	3.47e-07	3.198e-09	1.222e-08		1.98024e-05	28	d15

## Sheet: Xa>dR
1	2	3	4	5	6	7	8	9	10	11	12	13	14	15	16	17	18
		for each d, rank a
		11	12	13	14	15	16	17	18	19	20	21	22	24	25	26
		gre	mhe	cde	cmi	rst	tno	dix	dip	din	dxf	cha	sif	pha	coc	ph1
161	d01	3	12	6	2	1	4	7	11	5	14	15	8	9	13	10
162	ar2	4	7	2	1	3	5	12	8	10	13	15	11	6	9	14
163	fu2	7	4	5	3	1	2	9	8	6	12	14	13	10	11	15
164	ga2	10	2	5	3	1	4	12	7	6	9	15	13	8	14	11
165	gl2	12	3	5	4	1	2	13	8	6	7	15	10	9	11	14
166	ma2	11	3	5	2	1	4	9	8	10	12	15	13	7	14	6
167	rh2	10	5	4	3	1	2	9	7	6	13	15	11	8	12	14
168	ga3	13	2	8	4	3	1	9	12	6	15	14	7	10	11	5
169	gl3	14	3	1	7	5	8	2	11	6	15	4	9	13	12	10
170	gc2	14	5	4	2	1	3	8	6	13	15	7	10	9	12	11
171	mu2	14	8	1	4	3	5	13	12	2	7	15	6	11	9	10
172	ga4	12	6	11	1	4	3	14	13	5	9	15	8	2	10	7
173	gl4	13	9	5	4	2	3	12	11	1	15	14	6	8	7	10
174	chi	9	5	4	3	1	2	7	6	13	13	13	10	8	11	12
175	glo	9	5	4	3	1	2	7	6	9	9	9	9	9	9	8
176	chr	9	5	4	3	1	2	8	6	14	14	11	12	7	13	10
177	fcs	9	5	4	3	1	2	7	6	9	9	9	9	9	9	8
178	gly	2	2	2	2	2	2	2	2	2	2	2	2	2	2	1
179	xyl	7	5	4	3	1	2	8	6	10	10	10	10	10	10	9
180	cel	8	5	4	3	1	2	11	6	7	9	15	12	10	13	14
181	man	7	5	4	3	1	2	8	6	10	10	10	10	10	10	9
182	rhm	1	3	3	3	3	3	3	3	3	3	3	3	3	3	2
183	d02	2	1	13	7	3	5	8	11	6	14	15	9	4	10	12
184	sta	1	5	5	5	5	5	5	5	2	4	5	5	5	5	3
185	pec	2	5	5	5	5	5	5	5	5	5	5	5	1	4	3
186	d03	4	9	3	1	2	5	13	10	7	14	15	8	6	11	12
187	d04	4	12	2	1	3	5	13	9	6	15	14	8	7	10	11
188	d05	2	12	1	4	3	5	13	9	6	14	15	8	7	10	11
189	d06	4	13	5	1	2	3	9	10	6	14	15	8	7	12	11
190	d07	3	8	4	2	1	7	10	11	5	14	15	9	6	12	13
191	d08	4	9	3	2	1	5	8	13	7	14	15	10	6	11	12
192	d09	2	9	4	1	3	7	10	12	5	14	15	8	6	11	13
193	d10	13	11	5	7	1	2	10	4	3	6	15	9	8	14	12
194	d11	5	7	3	4	1	2	11	9	8	14	15	12	6	13	10
195	d12	3	12	2	1	4	5	13	9	6	14	15	8	7	10	11
196	d13	4	14	13	1	2	3	8	9	6	12	15	7	5	10	11
197	d14	1	7	2	4	3	8	10	11	5	14	15	9	6	12	13
198	d15	1	5	7	3	2	10	9	12	4	14	15	8	6	13	11

## Sheet: fa>din
1	2	3	4	5	6	7	8	9	10	11	12	13	14	15	16	17	18	19	20
		for each d, fraction a
		11	12	13	14	15	16	17	18	19	20	21	22	24	25	26
		gre	mhe	cde	cmi	rst	tno	dix	dip	din	dxf	cha	sif	pha	coc	ph1		sum
161	d01	0.0006383	5.235e-07	2.073e-05	0.0006758	0.0009731	4.666e-05	6.103e-06	1.27e-06	2.785e-05	4.576e-13	1.842e-13	5.023e-06	4.578e-06	1.73e-07	1.407e-06		0.00240152
162	ar2	0.003357	0.000216	0.1052	0.7113	0.02817	0.0009542	8.708e-06	4.533e-05	2.046e-05	1.766e-06	9.03e-13	2.039e-05	0.0002989	2.645e-05	7.294e-12		0.849619
163	fu2	0.0005724	0.009796	0.005862	0.01122	0.228	0.02561	7.465e-05	0.000391	0.0009661	1.208e-05	1.293e-06	9.128e-06	4.157e-05	1.627e-05	2.31e-07		0.282573
164	ga2	3.644e-05	0.009108	0.002619	0.004975	0.1003	0.003807	3.349e-05	0.0001755	0.0003914	0.0001043	5.056e-13	2.113e-05	0.0001619	5.411e-06	3.632e-05		0.121775
165	gl2	3.138e-07	0.0003235	2.404e-05	4.667e-05	0.9676	0.03058	3.046e-07	1.61e-06	1.005e-05	2.749e-06	1.925e-14	5.456e-07	1.362e-06	3.974e-07	6.592e-08		0.998592
166	ma2	0.0001283	0.01302	0.006899	0.01324	0.2678	0.009609	0.000257	0.000455	0.0002521	6.928e-05	1.857e-12	4.152e-05	0.00102	1.413e-05	0.002209		0.315014
167	rh2	0.0001022	0.007887	0.01841	0.01975	0.3919	0.07291	0.0001301	0.0006619	0.001766	1.956e-05	1.42e-12	3.53e-05	0.000627	3.454e-05	1.482e-05		0.514248
168	ga3	9.07e-12	0.01332	1.074e-05	0.0008695	0.001238	0.4293	6.002e-06	2.074e-11	2.163e-05	7.374e-13	1.952e-12	1.152e-05	5.05e-06	1.099e-07	0.0001191		0.444902
169	gl3	6.807e-12	0.0006006	0.09451	4.275e-05	9.452e-05	2.416e-05	0.002789	7.713e-07	9.05e-05	1.132e-12	0.0003683	1.941e-05	3.669e-07	6.035e-07	1.437e-06		0.0985424
170	gc2	6.855e-13	7.724e-05	0.0002479	0.0004729	0.5491	0.0003412	3.114e-06	1.621e-05	1.263e-12	8.861e-14	3.276e-06	2.224e-06	2.654e-06	1.086e-07	1.61e-07		0.550267
171	mu2	2.472e-12	1.907e-06	0.002152	9.797e-05	0.0004384	6.74e-05	4.578e-12	4.637e-12	0.0004816	8.124e-06	3.741e-13	1.077e-05	3.02e-11	7.796e-07	5.278e-09		0.00325896
172	ga4	2.523e-12	0.0001137	4.273e-11	0.02031	0.0006885	0.00307	1.146e-12	2.091e-12	0.0002814	2.483e-06	2.114e-13	6.342e-06	0.005703	9.411e-09	2.266e-05		0.0301981
173	gl4	3.466e-12	1.258e-11	7.297e-06	3.248e-05	7.798e-05	5.857e-05	3.99e-12	6.578e-12	0.0004499	6.782e-13	7.763e-13	1.328e-06	4.7e-11	2.257e-07	8.569e-12		0.000627781
174	chi	0.0001815	0.002625	0.004521	0.01364	0.9384	0.03777	0.0002759	0.001514	0	0	0	1.289e-05	0.0001894	1.161e-06	2.562e-07		0.999131
175	glo	0	0.0008683	0.001496	0.00451	0.3104	0.01249	9.126e-05	0.0005008	0	0	0	0	0	0	1.27e-12		0.330356
176	chr	1.695e-05	0.00147	0.002533	0.007638	0.5256	0.02116	0.0001545	0.000848	0	0	6.539e-06	6.015e-06	0.0001768	1.084e-06	8.848e-06		0.55962
177	fcs	0	0.0009658	0.001663	0.005017	0.3453	0.0139	0.0001015	0.000557	0	0	0	0	0	0	2.849e-08		0.367504
178	gly	0	0	0	0	0	0	0	0	0	0	0	0	0	0	0.1355		0.1355
179	xyl	0.0004646	0.002545	0.004384	0.01322	0.9098	0.03662	0.0002675	0.001468	0	0	0	0	0	0	2.333e-06		0.968771
180	cel	0.0007481	0.002332	0.004016	0.01211	0.8335	0.03355	0.0002451	0.001345	0.001283	0.0005043	0	2.289e-05	0.0003365	2.063e-06	5.129e-07		0.889995
181	man	0.0001438	0.0007879	0.001357	0.004093	0.2817	0.01134	8.281e-05	0.0004544	0	0	0	0	0	0	3.126e-07		0.299959
182	rhm	0.02356	0	0	0	0	0	0	0	0	0	0	0	0	0	0.0001261		0.0236861
183	d02	0.02139	0.02708	2.089e-09	0.0001599	0.003069	0.0005805	0.0001566	4.728e-06	0.0003365	1.341e-11	5.262e-12	0.000113	0.0006963	3.039e-05	2.695e-06		0.0536196
184	sta	0.3433	0	0	0	0	0	0	0	0.3416	0.1342	0	0	0	0	0.1802		0.9993
185	pec	0.0388	0	0	0	0	0	0	0	0	0	0	0	0.04049	0.0002483	0.02435		0.103888
186	d03	0.001664	3.439e-05	0.004919	0.01267	0.0055	0.001218	7.339e-11	2.143e-05	0.0002918	1.437e-11	6.854e-12	0.0002073	0.0004716	1.05e-05	5.486e-06		0.0270135
187	d04	0.004426	6.827e-10	0.02116	0.03997	0.02062	0.001651	8.583e-11	0.0001333	0.001025	1.355e-11	1.403e-11	0.0002368	0.0006301	4.214e-05	2.198e-06		0.0898965
188	d05	0.01693	3.072e-10	0.02038	0.006424	0.008186	0.002227	8.189e-11	8.761e-05	0.001316	1.844e-11	9.757e-12	9.831e-05	0.0006846	5.582e-05	3.909e-06		0.0563932
189	d06	2.367e-05	6.911e-12	2.273e-05	0.0005634	0.0002895	8.183e-05	1.706e-06	1.4e-06	1.696e-05	8.018e-13	1.922e-13	8.476e-06	1.44e-05	1.374e-07	6.606e-07		0.00102487
190	d07	0.009873	0.0003509	0.006814	0.0213	0.02857	0.0005784	0.0002137	9.467e-05	0.001689	1.403e-11	7.701e-12	0.0002845	0.0005841	2.098e-05	2.02e-05		0.0703935
191	d08	0.003624	6.138e-05	0.01323	0.01783	0.02926	0.0006056	0.0001418	2.657e-06	0.0002638	1.421e-11	6.078e-12	3.67e-05	0.0005493	6.215e-06	4.025e-06		0.0656155
192	d09	0.01007	8.219e-05	0.000669	0.01297	0.001634	0.0002401	7.747e-05	5.229e-06	0.0006438	5.037e-12	2.681e-12	0.0001385	0.0002717	8.001e-06	3.468e-06		0.0268135
193	d10	2.902e-05	0.0004173	0.003859	0.002634	0.1942	0.1919	0.0004463	0.01191	0.02445	0.003689	1.214e-11	0.0004908	0.001593	2.504e-05	4.239e-05		0.435686
194	d11	0.00101	0.0001214	0.003619	0.00304	0.7741	0.007757	1.32e-05	1.625e-05	3.181e-05	2.5e-12	1.157e-12	1.244e-05	0.0001342	2.563e-06	1.438e-05		0.789872
195	d12	0.015	4.638e-10	0.01817	0.02577	0.007057	0.003308	8.486e-11	1.477e-05	0.001547	1.194e-11	7.405e-12	0.0001729	0.0005631	9.878e-06	4.352e-06		0.071617
196	d13	0.001439	3.81e-10	3.438e-09	0.039	0.01871	0.005073	5.216e-05	3.007e-05	0.0005466	1.997e-07	9.825e-12	0.0003241	0.0009583	2.799e-05	1.164e-05		0.0661731
197	d14	0.006233	0.0003078	0.003614	0.002547	0.003565	0.0001662	9.21e-05	3.61e-05	0.0007755	1.105e-11	7.286e-12	0.0001332	0.0004303	6.847e-06	5.83e-06		0.0179129
198	d15	0.03027	0.00131	0.0004153	0.004889	0.01458	4.422e-05	9.051e-05	2.889e-05	0.001723	1.393e-11	6.309e-12	0.0001977	0.0009556	8.807e-06	3.366e-05		0.0545467

## Sheet: fa>dout
1	2	3	4	5	6	7	8	9	10	11	12	13	14	15	16	17	18
	sum	0.765872	0.502637	0.767793	0.759676	0.753203	0.737513	0.402584	0.261297	0.379256	0.206636	0.459881	0.55237	0.70436	0.600525	0.315808
		for each d, fraction a
		11	12	13	14	15	16	17	18	19	20	21	22	24	25	26
		gre	mhe	cde	cmi	rst	tno	dix	dip	din	dxf	cha	sif	pha	coc	ph1
161	d01	0.05565	6.134e-06	0.0001364	0.001514	3.276e-05	3.908e-05	0.0006975	2.648e-05	0.002345	9.953e-11	3.825e-10	0.01212	0.0003671	0.002057	0.0001921
162	ar2	0.0776	0.0006711	0.1835	0.4225	0.0002514	0.0002119	0.0002639	0.0002505	0.0004567	0.0001018	4.97e-10	0.01305	0.006352	0.08336	2.64e-10
163	fu2	0.01972	0.04535	0.01524	0.009932	0.003032	0.008473	0.003371	0.00322	0.03214	0.001038	0.001061	0.008706	0.001317	0.07646	1.246e-05
164	ga2	0.001554	0.0522	0.008429	0.005452	0.001652	0.00156	0.001872	0.00179	0.01612	0.0111	5.135e-10	0.02494	0.00635	0.03147	0.002425
165	gl2	0.0003716	0.05148	0.002148	0.00142	0.4423	0.3478	0.0004728	0.0004559	0.0115	0.008119	5.429e-10	0.01789	0.001483	0.06417	0.0001222
166	ma2	0.002153	0.02938	0.008743	0.005716	0.001736	0.00155	0.005657	0.001827	0.004089	0.002902	7.423e-10	0.0193	0.01574	0.03235	0.05807
167	rh2	0.001436	0.01489	0.01952	0.007131	0.002125	0.009839	0.002397	0.002223	0.02397	0.0006856	4.752e-10	0.01373	0.0081	0.06618	0.0003259
168	ga3	2.501e-10	0.04936	2.235e-05	0.0006162	1.318e-05	0.1137	0.0002169	1.367e-10	0.0005761	5.072e-11	1.282e-09	0.008791	0.000128	0.0004131	0.005141
169	gl3	2.533e-10	0.003004	0.2654	4.089e-05	1.358e-06	8.636e-06	0.136	6.863e-06	0.003253	1.051e-10	0.3264	0.02	1.256e-05	0.003063	8.373e-05
170	gc2	1.662e-10	0.002517	0.004536	0.002947	0.05139	0.0007944	0.0009895	0.0009394	2.957e-10	5.359e-11	0.01892	0.01493	0.0005917	0.00359	6.112e-05
171	mu2	1.003e-10	1.04e-05	0.006588	0.0001022	6.868e-06	2.627e-05	2.435e-10	4.498e-11	0.01887	0.0008221	3.614e-10	0.0121	1.127e-09	0.004313	3.352e-07
172	ga4	2.347e-10	0.001421	2.999e-10	0.04854	2.473e-05	0.002743	1.398e-10	4.65e-11	0.02528	0.0005761	4.683e-10	0.01633	0.4878	0.0001194	0.0033
173	gl4	1.031e-10	5.028e-11	1.638e-05	2.483e-05	8.953e-07	1.673e-05	1.556e-10	4.677e-11	0.01292	5.031e-11	5.498e-10	0.001093	1.285e-09	0.0009152	3.99e-10
174	chi	0.01235	0.024	0.02322	0.02384	0.02465	0.02468	0.02461	0.02463	0	0	0	0.02427	0.01185	0.01078	2.729e-05
175	glo	0	0.024	0.02322	0.02384	0.02465	0.02468	0.02461	0.02463	0	0	0	0	0	0	4.091e-10
176	chr	0.01235	0.144	0.1393	0.1431	0.1479	0.1481	0.1476	0.1478	0	0	0.1135	0.1214	0.1185	0.1078	0.0101
177	fcs	0	0.012	0.01161	0.01192	0.01232	0.01234	0.0123	0.01231	0	0	0	0	0	0	4.124e-06
178	gly	0	0	0	0	0	0	0	0	0	0	0	0	0	0	0.1211
179	xyl	0.0163	0.012	0.01161	0.01192	0.01232	0.01234	0.0123	0.01231	0	0	0	0	0	0	0.0001281
180	cel	0.02865	0.012	0.01161	0.01192	0.01232	0.01234	0.0123	0.01231	0.04747	0.04818	0	0.02427	0.01185	0.01078	3.075e-05
181	man	0.0163	0.012	0.01161	0.01192	0.01232	0.01234	0.0123	0.01231	0	0	0	0	0	0	5.547e-05
182	rhm	0.01235	0	0	0	0	0	0	0	0	0	0	0	0	0	0.0001035
183	d02	0.06604	0.01123	4.867e-10	1.269e-05	3.658e-06	1.721e-05	0.0006337	3.49e-06	0.001003	1.033e-10	3.869e-10	0.009662	0.001977	0.01279	1.302e-05
184	sta	0.1235	0	0	0	0	0	0	0	0.1187	0.1205	0	0	0	0	0.1015
185	pec	0.01235	0	0	0	0	0	0	0	0	0	0	0	0.01185	0.01078	0.01213
186	d03	0.006721	1.866e-05	0.001499	0.001315	8.574e-06	4.726e-05	3.885e-10	2.069e-05	0.001138	1.447e-10	6.591e-10	0.02318	0.001751	0.00578	3.468e-05
187	d04	0.01003	2.079e-10	0.003617	0.002327	1.803e-05	3.593e-05	2.549e-10	7.22e-05	0.002244	7.659e-11	7.572e-10	0.01485	0.001313	0.01302	7.796e-06
188	d05	0.03583	8.737e-11	0.003255	0.0003495	6.69e-06	4.528e-05	2.272e-10	4.434e-05	0.002689	9.736e-11	4.918e-10	0.005761	0.001332	0.01611	1.295e-05
189	d06	0.002066	8.11e-11	0.0001497	0.001264	9.759e-06	6.863e-05	0.0001953	2.923e-05	0.00143	1.747e-10	3.997e-10	0.02049	0.001156	0.001636	9.03e-05
190	d07	0.02535	0.0001211	0.00132	0.001406	2.832e-05	1.426e-05	0.0007192	5.811e-05	0.004188	8.986e-11	4.708e-10	0.02023	0.001379	0.007345	8.121e-05
191	d08	0.01081	2.461e-05	0.002978	0.001367	3.37e-05	1.735e-05	0.0005546	1.895e-06	0.00076	1.058e-10	4.317e-10	0.003031	0.001507	0.002528	1.88e-05
192	d09	0.06655	7.3e-05	0.0003337	0.002203	4.17e-06	1.524e-05	0.0006712	8.262e-06	0.00411	8.304e-11	4.22e-10	0.02535	0.001651	0.007211	3.588e-05
193	d10	3.977e-05	7.685e-05	0.0003991	9.279e-05	0.0001028	0.002527	0.0008018	0.003902	0.03237	0.01261	3.963e-10	0.01862	0.002007	0.00468	9.094e-05
194	d11	0.01319	0.0002131	0.003567	0.00102	0.003903	0.000973	0.000226	5.074e-05	0.0004012	8.144e-11	3.598e-10	0.004496	0.001612	0.004565	0.000294
195	d12	0.0355	1.475e-10	0.003245	0.001567	6.448e-06	7.519e-05	2.633e-10	8.356e-06	0.003536	7.049e-11	4.173e-10	0.01133	0.001225	0.003188	1.613e-05
196	d13	0.002611	9.289e-11	4.707e-10	0.001818	1.311e-05	8.84e-05	0.0001241	1.304e-05	0.0009576	9.038e-07	4.244e-10	0.01628	0.001599	0.006924	3.306e-05
197	d14	0.02032	0.0001349	0.0008894	0.0002134	4.488e-06	5.205e-06	0.0003937	2.815e-05	0.002442	8.991e-11	5.658e-10	0.01203	0.00129	0.003045	2.977e-05
198	d15	0.07818	0.0004547	8.095e-05	0.0003245	1.453e-05	1.097e-06	0.0003064	1.784e-05	0.004297	8.977e-11	3.88e-10	0.01414	0.00227	0.003102	0.0001361

## Sheet: Xa>de
1	2	3	4	5	6	7	8	9	10	11	12	13	14	15	16	17	18	19	20	21	22
	rank =	11	5	4	2	1	3	12	6	8	10	13	14	7	15	9
	sum =	1.69595e-06	4.1784e-05	0.000132939	0.000252773	0.00509892	0.000184553	1.68427e-06	8.76759e-06	7.35803e-06	2.04915e-06	5.43464e-07	1.47475e-07	7.94428e-06	1.42129e-07	6.24447e-06
		umolC/L/d
		11	12	13	14	15	16	17	18	19	20	21	22	24	25	26
		gre	mhe	cde	cmi	rst	tno	dix	dip	din	dxf	cha	sif	pha	coc	ph1		sum	rank
161	d01	6.784e-08	1.423e-14	2.541e-07	8.251e-06	4.499e-06	3.57e-07	6.954e-08	1.557e-08	1.81e-07	2.768e-15	4.447e-16	1.792e-09	1.309e-08	2.036e-09	1.006e-08		1.3722e-05	13	d01
162	ar2	2.137e-08	7.02e-07	2.233e-06	4.247e-06	8.565e-05	3.101e-06	2.83e-08	1.473e-07	2.06e-08	5.738e-09	7.362e-16	9.574e-10	9.453e-07	1.393e-08	5.204e-15		9.71165e-05	8	ar2
163	fu2	1.828e-07	8.921e-06	2.838e-05	5.397e-05	0.001089	3.94e-05	3.596e-07	1.872e-06	1.751e-07	4.877e-08	6.264e-09	2.354e-09	1.112e-07	5.97e-09	1.118e-09		0.00122244	2	fu2
164	ga2	1.84e-07	4.914e-06	1.563e-05	2.973e-05	0.0005996	2.17e-05	1.981e-07	1.031e-06	2.246e-06	6.254e-07	4.877e-16	2.232e-09	8.897e-07	2.069e-08	2.143e-07		0.000676985	5	ga2
165	gl2	5.224e-08	1.258e-06	4.002e-06	7.608e-06	0.0001535	5.555e-06	5.07e-08	2.639e-07	1.643e-06	4.576e-07	6.336e-16	2.775e-09	1.557e-07	1.95e-08	1.088e-08		0.000174579	7	gl2
166	ma2	3.028e-07	5.119e-06	1.629e-05	3.096e-05	0.0006246	2.261e-05	2.063e-07	1.074e-06	5.871e-07	1.635e-07	7.762e-16	6.281e-09	2.002e-06	2.885e-08	5.204e-06		0.000709154	4	ma2
167	rh2	2.018e-07	6.23e-06	1.982e-05	3.769e-05	0.0007602	2.752e-05	2.511e-07	1.307e-06	1.339e-07	3.729e-08	9.026e-16	1.63e-09	1.168e-06	6.169e-09	4.239e-09		0.000854571	3	rh2
168	ga3	0	0	0	0	0	0	0	0	0	0	1.423e-15	3.877e-09	0	0	4.583e-07		4.62177e-07	23	ga3
169	gl3	0	0	0	0	0	0	0	0	0	0	4.255e-07	4.405e-17	0	0	6.464e-10		4.26146e-07	24	gl3
170	gc2	0	2.633e-06	8.376e-06	1.592e-05	0.0003212	1.163e-05	1.061e-07	5.523e-07	0	0	1.117e-07	5.383e-09	0	2.445e-09	2.314e-09		0.000360539	6	gc2
171	mu2	0	0	0	0	0	0	0	0	0	0	4.596e-16	4.137e-09	0	0	3.008e-11		4.16708e-09	27	mu2
172	ga4	0	0	0	0	0	0	0	0	0	0	1.118e-15	6.622e-09	0	0	2.903e-07		2.96922e-07	25	ga4
173	gl4	0	0	0	0	0	0	0	0	0	0	8.66e-16	5.551e-09	0	0	1.076e-14		5.55101e-09	26	gl4
174	chi	0	0	0	0	0	0	0	0	0	0	0	0	0	0	0		0	28	chi
175	glo	0	0	0	0	0	0	0	0	0	0	0	0	0	0	0		0	28	glo
176	chr	0	0	0	0	0	0	0	0	0	0	0	0	0	0	0		0	28	chr
177	fcs	0	0	0	0	0	0	0	0	0	0	0	0	0	0	0		0	28	fcs
178	gly	0	0	0	0	0	0	0	0	0	0	0	0	0	0	0		0	28	gly
179	xyl	0	0	0	0	0	0	0	0	0	0	0	0	0	0	0		0	28	xyl
180	cel	0	0	0	0	0	0	0	0	0	0	0	0	0	0	0		0	28	cel
181	man	0	0	0	0	0	0	0	0	0	0	0	0	0	0	0		0	28	man
182	rhm	0	0	0	0	0	0	0	0	0	0	0	0	0	0	0		0	28	rhm
183	d02	9.96e-08	1.175e-05	2.098e-14	2.352e-08	1.058e-06	6.802e-08	6.796e-08	2.052e-09	6.484e-08	2.874e-15	6.519e-16	8.922e-09	2.896e-07	4.411e-09	3.866e-10		1.34373e-05	14	d02
184	sta	0	0	0	0	0	0	0	0	0	0	0	0	0	0	0		0	28	sta
185	pec	0	0	0	0	0	0	0	0	0	0	0	0	0	0	0		0	28	pec
186	d03	3.822e-09	1.904e-08	2.597e-06	6.848e-06	8.677e-07	6.917e-07	2.369e-16	1.216e-08	1.34e-07	1.039e-15	2.269e-15	1.469e-09	2.429e-07	3.532e-09	8.868e-10		1.14222e-05	16	d03
187	d04	1.021e-07	3.599e-14	6.246e-06	6.754e-06	2.709e-06	5.034e-07	2.32e-16	4.245e-08	2.89e-07	1.311e-15	5.736e-16	8.922e-09	1.802e-07	4.468e-09	7e-10		1.68402e-05	11	d04
188	d05	2.98e-14	3.654e-14	6.008e-06	9.922e-08	1.732e-06	1.446e-07	2.254e-16	2.607e-08	2.011e-07	2.646e-15	1.231e-15	8.922e-09	1.033e-07	4.418e-09	8.915e-10		8.32852e-06	19	d05
189	d06	3.188e-09	1.541e-14	2.789e-07	3.305e-06	2.487e-06	1.003e-06	2.44e-16	1.719e-08	1.455e-07	6.695e-15	6.66e-16	7.937e-09	1.614e-07	1.687e-09	7.219e-09		7.41802e-06	20	d06
190	d07	9.47e-08	3.633e-14	1.864e-06	7.316e-06	1.058e-06	7.905e-08	5.788e-08	3.417e-08	2.707e-07	2.07e-15	1.01e-15	8.922e-09	1.571e-07	1.935e-09	2.056e-09		1.09445e-05	17	d07
191	d08	3.235e-08	2.204e-14	5.548e-06	6.945e-06	9.297e-06	6.11e-08	5.947e-08	1.114e-09	2.249e-08	1.208e-15	4.902e-16	3.964e-09	2.188e-07	1.333e-09	6.787e-15		2.21906e-05	10	d08
192	d09	6.96e-08	2.704e-14	6.216e-07	8.722e-06	5.152e-07	1.819e-08	6.909e-08	4.858e-09	2.853e-07	1.841e-15	8.447e-16	6.91e-09	2.463e-07	4.385e-09	1.986e-14		1.05634e-05	18	d09
193	d10	2.942e-09	2.601e-08	7.027e-07	3.168e-07	1.095e-05	3.493e-05	6.919e-08	2.295e-06	2.798e-07	7.108e-07	7.06e-16	7.447e-09	2.756e-07	4.454e-09	8.166e-09		5.05789e-05	9	d10
194	d11	1.951e-15	1.488e-07	6.235e-06	5.151e-06	0.001421	1.422e-05	1.606e-08	2.983e-08	4.712e-08	1.74e-15	4.826e-16	5.089e-09	2.182e-07	2.733e-09	2.515e-08		0.0014471	1	d11
195	d12	8.642e-08	2.146e-14	6.045e-06	8.105e-06	8.285e-07	1.136e-07	2.988e-16	4.913e-09	1.511e-07	7.739e-16	6.307e-16	8.922e-09	1.544e-07	3.077e-09	1.111e-14		1.55009e-05	12	d12
196	d13	5.445e-15	3.09e-14	1.886e-14	8.734e-06	3.375e-06	7.972e-07	4.249e-16	7.669e-09	1.228e-08	5.093e-11	4.86e-16	8.922e-09	1.691e-07	3.103e-10	1.583e-09		1.31061e-05	15	d13
197	d14	8.538e-08	1.288e-08	1.657e-06	5.243e-07	8.922e-08	3.435e-08	4.202e-08	1.655e-08	2.715e-07	1.695e-15	5.775e-16	8.854e-09	1.518e-07	2.999e-09	1.246e-09		2.8981e-06	22	d14
198	d15	1.03e-07	5.025e-08	1.508e-07	1.553e-06	4.708e-06	1.582e-08	3.286e-08	1.049e-08	1.966e-07	1.234e-15	6.085e-16	8.682e-09	9.059e-08	2.797e-09	1.529e-14		6.92289e-06	21	d15

## Sheet: Xa>p
1	2	3	4	5	6	7	8	9	10	11	12	13	14	15	16	17	18	19	20	21	22
	rank =	12	4	6	3	1	2	8	5	7	11	13	14	10	15	9
	sum =	3.2916e-05	0.000520197	0.000432489	0.00131423	0.0898351	0.00384176	6.40558e-05	0.000434344	9.03511e-05	4.47114e-05	3.1892e-06	2.27285e-06	4.52036e-05	4.11864e-07	6.14466e-05
		umolC/L/d
		11	12	13	14	15	16	17	18	19	20	21	22	24	25	26
		gre	mhe	cde	cmi	rst	tno	dix	dip	din	dxf	cha	sif	pha	coc	ph1		sum	rank
101	p01	1.703e-14	1.634e-05	7.58e-13	3.253e-07	2.75e-06	1.002e-06	1.076e-06	1.677e-05	5.032e-08	1.255e-06	5.786e-15	2.975e-08	4.695e-08	4.673e-11	1.953e-14		3.96454e-05	17	p01
102	pra	2.078e-14	5.428e-14	1.72e-12	1.511e-06	1.069e-06	1.259e-05	1.513e-14	2.634e-14	2.468e-09	2.836e-15	1.924e-15	2.355e-08	3.861e-07	9.784e-09	1.85e-14		1.55919e-05	33	pra
103	puc	4.183e-14	1.085e-13	5.488e-13	5.753e-07	3.862e-10	5.923e-08	2.785e-14	3.669e-08	3.732e-08	9.227e-10	2.47e-15	5.31e-08	1.365e-06	7.291e-08	1.848e-05		2.06809e-05	30	puc
104	pal	4.15e-14	3.35e-08	8.796e-09	5.05e-07	8.331e-06	3.715e-07	1.662e-08	2.305e-08	7.918e-06	4.316e-15	2.769e-15	8.177e-08	1.676e-05	6.486e-08	4.554e-06		3.86681e-05	19	pal
105	plc	4.333e-14	4.131e-09	4.945e-13	2.96e-07	4.07e-08	8.079e-12	2.912e-09	8.332e-14	2.14e-08	4.854e-15	1.622e-06	1.021e-08	1.571e-06	6.456e-08	2.636e-06		6.26892e-06	37	plc
106	pax	1.13e-14	8.757e-08	5.869e-13	2.999e-07	3.37e-06	1.053e-06	1.782e-06	2.388e-05	1.941e-06	2.835e-06	5.038e-15	5.526e-08	3.973e-08	2.51e-09	7.484e-10		3.53467e-05	24	pax
107	xph	2.187e-14	4.669e-05	7.081e-13	3.94e-07	2.081e-06	2.462e-08	1.626e-08	9.723e-14	4.537e-07	1.122e-09	2.224e-15	1.143e-08	2.089e-08	9.288e-10	5.721e-10		4.96945e-05	12	xph
108	pau	4.149e-14	1.542e-06	4.945e-13	7.359e-08	6.931e-06	4.599e-07	3.744e-08	2.098e-05	4.717e-08	1.58e-06	3.674e-15	1.036e-07	1.088e-09	3.26e-09	2.569e-14		3.1759e-05	25	pau
109	plu	2.784e-14	5.691e-14	5.118e-13	2.404e-08	3.065e-07	0.0002064	5.632e-08	4.631e-09	7.012e-08	2.836e-15	6.406e-15	2.453e-08	1.321e-08	5.821e-09	1e-08		0.000206915	8	plu
110	pca	3.324e-14	1.387e-06	5.795e-13	1.616e-07	4.531e-06	6.091e-09	9.363e-08	1.421e-05	3.018e-08	2.028e-08	6.104e-15	1.189e-07	1.943e-07	2.445e-09	3.731e-10		2.07558e-05	29	pca
111	pur	1.367e-14	2.004e-07	5.558e-13	5.742e-07	2.496e-07	4.864e-07	4.427e-06	6.812e-14	1.391e-05	2.494e-09	2.35e-15	1.149e-07	2.909e-08	8.96e-10	2.142e-09		1.99971e-05	31	pur
112	pan	1.153e-14	4.375e-08	6.176e-13	1.402e-07	8.981e-06	8.852e-07	1.48e-14	3.377e-07	1.25e-05	3.284e-10	5.872e-15	3.588e-08	1.242e-08	2.151e-09	5.964e-14		2.29386e-05	28	pan
113	pln	1.684e-14	4.659e-08	6.863e-13	4.54e-07	1.486e-06	3.002e-07	1.197e-08	3.198e-08	5.645e-08	2.583e-10	8.972e-07	1.661e-08	3.407e-07	4.798e-09	6.591e-14		3.64676e-06	38	pln
114	phi	1.736e-06	2.511e-05	4.325e-05	0.0001304	0.008976	0.0003613	2.639e-06	1.448e-05	0	0	0	1.232e-07	1.812e-06	1.111e-08	2.246e-09		0.00955686	2	phi
115	plo	0	2.511e-05	4.325e-05	0.0001304	0.008976	0.0003613	2.639e-06	1.448e-05	0	0	0	0	0	0	3.65e-14		0.00955318	3	plo
116	phr	1.736e-06	0.0001506	0.0002595	0.0007825	0.05385	0.002168	1.583e-05	8.688e-05	0	0	6.7e-07	6.162e-07	1.812e-05	1.111e-07	9.008e-08		0.0573347	1	phr
117	pcs	0	1.255e-05	2.162e-05	6.521e-05	0.004488	0.0001806	1.319e-06	7.24e-06	0	0	0	0	0	0	9.256e-09		0.00477655	7	pcs
118	ply	0	0	0	0	0	0	0	0	0	0	0	0	0	0	1.85e-05		1.85e-05	32	ply
119	pyl	2.292e-06	1.255e-05	2.162e-05	6.521e-05	0.004488	0.0001806	1.319e-06	7.24e-06	0	0	0	0	0	0	1.042e-10		0.00477883	6	pyl
120	pel	4.028e-06	1.255e-05	2.162e-05	6.521e-05	0.004488	0.0001806	1.319e-06	7.24e-06	6.91e-06	2.715e-06	0	1.232e-07	1.812e-06	1.111e-08	3.664e-09		0.00479214	4	pel
121	xpa	2.292e-06	1.255e-05	2.162e-05	6.521e-05	0.004488	0.0001806	1.319e-06	7.24e-06	0	0	0	0	0	0	5.499e-09		0.00477884	5	xpa
122	phm	1.736e-06	0	0	0	0	0	0	0	0	0	0	0	0	0	1.107e-05		1.2806e-05	35	phm
123	p02	1.388e-14	2.278e-05	8.243e-13	7.334e-07	6.976e-06	2.264e-08	4.33e-07	5.719e-06	1.239e-05	2.176e-06	4.141e-15	7.535e-08	1.72e-07	2.391e-09	2.334e-08		5.15031e-05	10	p02
124	pta	1.736e-05	0	0	0	0	0	0	0	1.727e-05	6.788e-06	0	0	0	0	1.957e-08		4.14376e-05	15	pta
125	xpe	1.736e-06	0	0	0	0	0	0	0	0	0	0	0	1.812e-06	1.111e-08	6.021e-06		9.58011e-06	36	xpe
126	p03	2.718e-14	1.048e-05	7.867e-13	1.423e-07	2.493e-06	3.096e-07	8.931e-08	1.446e-05	2.902e-08	1.783e-06	5.575e-15	6.163e-08	1.155e-07	2.114e-09	3.529e-14		2.99655e-05	26	p03
127	p04	1.685e-14	1.1e-05	6.448e-13	2.33e-07	3.878e-06	5.761e-07	2.671e-07	2.633e-05	2.002e-06	2.822e-06	4.998e-15	7.915e-08	2.573e-13	1.879e-09	5.259e-10		4.71898e-05	13	p04
128	p05	1.15e-14	2.157e-05	5.558e-13	1.073e-06	2.213e-06	7.174e-07	3.656e-07	6.886e-06	1.198e-06	2.285e-06	5.144e-15	7.673e-08	4.793e-08	7.896e-09	2.044e-11		3.64406e-05	21	p05
129	p06	2.665e-14	5.833e-06	6.418e-13	4.494e-07	1.06e-06	3.089e-08	1.959e-07	2.634e-05	1.113e-08	1.575e-06	4.221e-15	9.365e-08	1.632e-08	8.596e-10	4.857e-14		3.56062e-05	23	p06
130	p07	2.839e-14	1.079e-05	5.142e-13	1.438e-07	6.757e-06	9.213e-09	1.08e-07	2.287e-05	6.436e-07	2.734e-06	5.844e-15	7.052e-08	1.215e-08	1.876e-09	3.139e-09		4.41433e-05	14	p07
131	p08	2.869e-14	3.029e-05	5.132e-13	3.239e-08	8.994e-07	4.631e-07	8.58e-06	2.133e-05	9.756e-08	2.547e-06	5.265e-15	4.506e-08	1.079e-10	3.197e-10	1.683e-09		6.42866e-05	9	p08
132	p09	1.989e-14	1.526e-05	6.027e-13	3.184e-07	4.593e-07	6.061e-08	5.174e-07	2.003e-05	1.076e-09	2.091e-06	6.128e-15	5.774e-08	1.43e-09	4.057e-09	7.836e-10		3.88018e-05	18	p09
133	p10	3.47e-14	8.326e-06	5.642e-13	2.254e-07	7.109e-06	9.406e-07	1.04e-05	1.198e-05	1.076e-05	1.472e-06	5.819e-15	1.385e-08	2.552e-13	4.277e-09	3.257e-14		5.12311e-05	11	p10
134	p11	1.837e-14	1.477e-05	6.047e-13	3.968e-07	2.409e-06	8.547e-07	3.333e-07	1.335e-05	1.658e-06	1.719e-06	5.509e-15	1.314e-08	1.021e-07	8.647e-10	8.548e-09		3.56155e-05	22	p11
135	p12	1.298e-14	8.373e-06	7.837e-13	4.478e-07	5.769e-07	6.716e-08	7.33e-07	2.619e-05	2.361e-07	1.481e-06	3.634e-15	2.667e-09	1.021e-09	3.454e-09	2.538e-09		3.81146e-05	20	p12
136	p13	1.518e-14	2.036e-05	5.014e-13	1.655e-07	1.113e-07	4.379e-07	2.76e-07	5.663e-06	1.508e-08	2.214e-06	5.54e-15	4.865e-08	2.603e-07	9.697e-10	7.373e-10		2.95534e-05	27	p13
137	p14	1.72e-14	1.506e-05	6.453e-13	3.783e-07	5.4e-06	6.055e-07	7.382e-06	8.806e-06	3.613e-08	2.352e-06	5.883e-15	9.136e-08	5.404e-08	6.4e-10	3.265e-14		4.0166e-05	16	p14
138	p15	1.296e-14	7.91e-06	5.538e-13	1.211e-08	6.623e-07	3.109e-08	4.71e-07	3.316e-06	5.526e-08	2.262e-06	5.346e-15	1.259e-09	8.419e-08	8.661e-10	4.247e-14		1.48061e-05	34	p15

## Sheet: fa>pin
1	2	3	4	5	6	7	8	9	10	11	12	13	14	15	16	17	18	19	20
		for each p, fraction a
		11	12	13	14	15	16	17	18	19	20	21	22	24	25	26
		gre	mhe	cde	cmi	rst	tno	dix	dip	din	dxf	cha	sif	pha	coc	ph1		sum
101	p01	7.422e-12	0.007123	3.304e-10	0.0001418	0.001199	0.0004368	0.0004689	0.007312	2.194e-05	0.0005472	2.522e-12	1.297e-05	2.046e-05	2.037e-08	8.514e-12		0.0172841
102	pra	7.1e-11	1.854e-10	5.875e-09	0.005162	0.003652	0.04302	5.17e-11	8.999e-11	8.432e-06	9.687e-12	6.572e-12	8.046e-05	0.001319	3.342e-05	6.319e-11		0.0532753
103	puc	5.666e-10	1.47e-09	7.434e-09	0.007793	5.231e-06	0.0008023	3.772e-10	0.000497	0.0005054	1.25e-05	3.346e-11	0.0007192	0.01848	0.0009875	0.2502		0.280002
104	pal	9.541e-12	7.701e-06	2.022e-06	0.0001161	0.001915	8.541e-05	3.822e-06	5.298e-06	0.00182	9.921e-13	6.366e-13	1.88e-05	0.003852	1.491e-05	0.001047		0.00888806
105	plc	7.827e-10	7.462e-05	8.932e-09	0.005346	0.0007351	1.459e-07	5.259e-05	1.505e-09	0.0003865	8.769e-11	0.02929	0.0001845	0.02838	0.001166	0.04761		0.113225
106	pax	5.943e-12	4.605e-05	3.086e-10	0.0001577	0.001772	0.000554	0.0009371	0.01256	0.001021	0.001491	2.649e-12	2.906e-05	2.089e-05	1.32e-06	3.935e-07		0.0185905
107	xph	9.032e-12	0.01928	2.924e-10	0.0001627	0.0008592	1.017e-05	6.714e-06	4.015e-11	0.0001873	4.633e-07	9.183e-13	4.718e-06	8.628e-06	3.835e-07	2.362e-07		0.0205205
108	pau	4.956e-11	0.001842	5.906e-10	8.79e-05	0.008278	0.0005493	4.471e-05	0.02506	5.633e-05	0.001887	4.388e-12	0.0001238	1.299e-06	3.893e-06	3.069e-11		0.0379342
109	plu	3.601e-11	7.361e-11	6.619e-10	3.109e-05	0.0003965	0.267	7.285e-05	5.99e-06	9.07e-05	3.667e-12	8.285e-12	3.173e-05	1.709e-05	7.529e-06	1.294e-05		0.267666
110	pca	9.199e-11	0.00384	1.604e-09	0.0004471	0.01254	1.686e-05	0.0002591	0.03932	8.352e-05	5.612e-05	1.689e-11	0.0003291	0.0005376	6.766e-06	1.033e-06		0.0574372
111	pur	2.444e-11	0.0003582	9.934e-10	0.001026	0.0004461	0.0008695	0.007913	1.218e-10	0.02487	4.458e-06	4.201e-12	0.0002053	5.2e-05	1.602e-06	3.829e-06		0.03575
112	pan	1.651e-10	0.0006267	8.845e-09	0.002008	0.1286	0.01268	2.12e-10	0.004837	0.179	4.703e-06	8.41e-11	0.0005139	0.0001779	3.08e-05	8.541e-10		0.328479
113	pln	3.772e-10	0.001043	1.537e-08	0.01017	0.03328	0.006723	0.0002681	0.0007161	0.001264	5.784e-06	0.02009	0.0003719	0.007629	0.0001074	1.476e-09		0.0816683
114	phi	0.0001817	0.002627	0.004525	0.01365	0.9392	0.0378	0.0002761	0.001515	0	0	0	1.29e-05	0.0001896	1.162e-06	2.35e-07		0.999979
115	plo	0	0.002628	0.004527	0.01365	0.9396	0.03782	0.0002762	0.001516	0	0	0	0	0	0	3.82e-12		1.00002
116	phr	3.028e-05	0.002627	0.004525	0.01365	0.9392	0.0378	0.0002761	0.001515	0	0	1.168e-05	1.075e-05	0.000316	1.937e-06	1.571e-06		0.999965
117	pcs	0	0.002628	0.004527	0.01365	0.9396	0.03782	0.0002762	0.001516	0	0	0	0	0	0	1.938e-06		1.00002
118	ply	0	0	0	0	0	0	0	0	0	0	0	0	0	0	1		1
119	pyl	0.0004796	0.002627	0.004525	0.01365	0.9391	0.0378	0.0002761	0.001515	0	0	0	0	0	0	2.18e-08		0.999973
120	pel	0.0008405	0.00262	0.004512	0.01361	0.9365	0.0377	0.0002753	0.001511	0.001442	0.0005666	0	2.572e-05	0.0003781	2.318e-06	7.647e-07		0.999984
121	xpa	0.0004796	0.002627	0.004525	0.01365	0.9391	0.0378	0.0002761	0.001515	0	0	0	0	0	0	1.151e-06		0.999974
122	phm	0.1356	0	0	0	0	0	0	0	0	0	0	0	0	0	0.8644		1
123	p02	1.025e-11	0.01683	6.088e-10	0.0005417	0.005153	1.672e-05	0.0003199	0.004224	0.009154	0.001607	3.059e-12	5.565e-05	0.0001271	1.766e-06	1.724e-05		0.0380481
124	pta	0.4189	0	0	0	0	0	0	0	0.4168	0.1638	0	0	0	0	0.0004722		0.999972
125	xpe	0.1812	0	0	0	0	0	0	0	0	0	0	0	0.1891	0.00116	0.6285		0.99996
126	p03	1.336e-11	0.005152	3.867e-10	6.995e-05	0.001225	0.0001522	4.39e-05	0.007107	1.427e-05	0.0008763	2.74e-12	3.03e-05	5.678e-05	1.039e-06	1.735e-11		0.0147287
127	p04	7.957e-12	0.005192	3.044e-10	0.00011	0.001831	0.000272	0.0001261	0.01243	0.0009452	0.001332	2.36e-12	3.737e-05	1.215e-10	8.87e-07	2.483e-07		0.0222768
128	p05	7.633e-12	0.01432	3.69e-10	0.0007125	0.001469	0.0004763	0.0002427	0.004572	0.0007956	0.001517	3.415e-12	5.094e-05	3.183e-05	5.242e-06	1.357e-08		0.0241931
129	p06	1.298e-11	0.002841	3.126e-10	0.0002189	0.0005165	1.504e-05	9.54e-05	0.01283	5.423e-06	0.0007672	2.056e-12	4.561e-05	7.947e-06	4.187e-07	2.366e-11		0.0173434
130	p07	1.265e-11	0.00481	2.292e-10	6.41e-05	0.003011	4.106e-06	4.815e-05	0.01019	0.0002868	0.001219	2.605e-12	3.143e-05	5.414e-06	8.36e-07	1.399e-06		0.0196722
131	p08	1.884e-11	0.01989	3.371e-10	2.127e-05	0.0005907	0.0003042	0.005635	0.01401	6.407e-05	0.001673	3.458e-12	2.96e-05	7.087e-08	2.1e-07	1.106e-06		0.0422192
132	p09	8.994e-12	0.006901	2.725e-10	0.0001439	0.0002077	2.74e-05	0.0002339	0.009058	4.864e-07	0.0009454	2.771e-12	2.611e-05	6.467e-07	1.834e-06	3.543e-07		0.0175467
133	p10	1.398e-11	0.003354	2.273e-10	9.082e-05	0.002864	0.000379	0.004188	0.004827	0.004334	0.000593	2.344e-12	5.579e-06	1.028e-10	1.723e-06	1.312e-11		0.0206371
134	p11	8.23e-12	0.00662	2.71e-10	0.0001778	0.001079	0.000383	0.0001494	0.005983	0.0007431	0.0007704	2.468e-12	5.887e-06	4.574e-05	3.874e-07	3.83e-06		0.0159615
135	p12	7.711e-12	0.004975	4.656e-10	0.000266	0.0003428	3.991e-05	0.0004355	0.01556	0.0001403	0.0008801	2.159e-12	1.585e-06	6.066e-07	2.052e-06	1.508e-06		0.0226454
136	p13	2.202e-11	0.02954	7.274e-10	0.0002401	0.0001615	0.0006352	0.0004004	0.008216	2.188e-05	0.003211	8.036e-12	7.057e-05	0.0003777	1.407e-06	1.07e-06		0.0428768
137	p14	7.578e-12	0.006633	2.843e-10	0.0001667	0.002379	0.0002668	0.003252	0.003879	1.592e-05	0.001036	2.592e-12	4.024e-05	2.381e-05	2.82e-07	1.438e-11		0.0176928
138	p15	5.374e-12	0.003281	2.297e-10	5.024e-06	0.0002747	1.29e-05	0.0001954	0.001376	2.292e-05	0.0009382	2.218e-12	5.223e-07	3.492e-05	3.593e-07	1.762e-11		0.00614195

## Sheet: fa>pout
1	2	3	4	5	6	7	8	9	10	11	12	13	14	15	16	17	18
	sum	0.23415	0.497319	0.232185	0.240304	0.246703	0.262448	0.597271	0.738756	0.620776	0.793431	0.5402	0.447672	0.295624	0.399563	0.684187
		for each p, fraction a
		11	12	13	14	15	16	17	18	19	20	21	22	24	25	26
		gre	mhe	cde	cmi	rst	tno	dix	dip	din	dxf	cha	sif	pha	coc	ph1
101	p01	1.211e-10	0.01562	4.069e-10	5.947e-05	7.553e-06	6.847e-05	0.01003	0.02853	0.0003457	0.02227	9.801e-10	0.005859	0.0003071	4.533e-05	2.175e-10
102	pra	1.478e-10	5.189e-11	9.232e-10	0.0002763	2.936e-06	0.0008605	1.411e-10	4.48e-11	1.696e-05	5.031e-11	3.259e-10	0.004638	0.002526	0.009491	2.06e-10
103	puc	2.975e-10	1.037e-10	2.946e-10	0.0001052	1.061e-09	4.047e-06	2.597e-10	6.241e-05	0.0002564	1.637e-05	4.185e-10	0.01046	0.008927	0.07072	0.2057
104	pal	2.952e-10	3.202e-05	4.722e-06	9.232e-05	2.288e-05	2.538e-05	0.000155	3.919e-05	0.0544	7.658e-11	4.69e-10	0.0161	0.1096	0.06292	0.05072
105	plc	3.082e-10	3.949e-06	2.654e-10	5.411e-05	1.118e-07	5.52e-10	2.715e-05	1.417e-10	0.000147	8.614e-11	0.2747	0.002011	0.01028	0.06263	0.02935
106	pax	8.039e-11	8.371e-05	3.151e-10	5.483e-05	9.254e-06	7.198e-05	0.01662	0.04062	0.01333	0.05031	8.535e-10	0.01088	0.0002599	0.002435	8.335e-06
107	xph	1.556e-10	0.04463	3.801e-10	7.204e-05	5.714e-06	1.682e-06	0.0001516	1.654e-10	0.003117	1.991e-05	3.767e-10	0.00225	0.0001367	0.000901	6.371e-06
108	pau	2.951e-10	0.001474	2.654e-10	1.345e-05	1.903e-05	3.143e-05	0.0003491	0.03569	0.000324	0.02803	6.224e-10	0.02041	7.117e-06	0.003162	2.861e-10
109	plu	1.98e-10	5.44e-11	2.747e-10	4.395e-06	8.419e-07	0.0141	0.0005252	7.876e-06	0.0004818	5.031e-11	1.085e-09	0.004832	8.644e-05	0.005647	0.0001114
110	pca	2.364e-10	0.001326	3.111e-10	2.954e-05	1.244e-05	4.162e-07	0.0008731	0.02416	0.0002073	0.0003598	1.034e-09	0.02342	0.001271	0.002371	4.155e-06
111	pur	9.727e-11	0.0001916	2.984e-10	0.000105	6.854e-07	3.324e-05	0.04128	1.159e-10	0.09559	4.425e-05	3.982e-10	0.02262	0.0001903	0.0008692	2.385e-05
112	pan	8.201e-11	4.183e-05	3.315e-10	2.563e-05	2.466e-05	6.048e-05	1.38e-10	0.0005743	0.08586	5.826e-06	9.947e-10	0.007067	8.127e-05	0.002086	6.641e-10
113	pln	1.198e-10	4.454e-05	3.684e-10	8.3e-05	4.081e-06	2.051e-05	0.0001117	5.439e-05	0.0003878	4.584e-06	0.152	0.003271	0.002229	0.004654	7.34e-10
114	phi	0.01235	0.024	0.02322	0.02384	0.02465	0.02468	0.02461	0.02463	0	0	0	0.02427	0.01185	0.01078	2.501e-05
115	plo	0	0.024	0.02322	0.02384	0.02465	0.02468	0.02461	0.02463	0	0	0	0	0	0	4.064e-10
116	phr	0.01235	0.144	0.1393	0.1431	0.1479	0.1481	0.1476	0.1478	0	0	0.1135	0.1214	0.1185	0.1078	0.001003
117	pcs	0	0.012	0.01161	0.01192	0.01232	0.01234	0.0123	0.01231	0	0	0	0	0	0	0.0001031
118	ply	0	0	0	0	0	0	0	0	0	0	0	0	0	0	0.206
119	pyl	0.0163	0.012	0.01161	0.01192	0.01232	0.01234	0.0123	0.01231	0	0	0	0	0	0	1.16e-06
120	pel	0.02865	0.012	0.01161	0.01192	0.01232	0.01234	0.0123	0.01231	0.04747	0.04818	0	0.02427	0.01185	0.01078	4.081e-05
121	xpa	0.0163	0.012	0.01161	0.01192	0.01232	0.01234	0.0123	0.01231	0	0	0	0	0	0	6.124e-05
122	phm	0.01235	0	0	0	0	0	0	0	0	0	0	0	0	0	0.1233
123	p02	9.874e-11	0.02178	4.425e-10	0.0001341	1.916e-05	1.547e-06	0.004038	0.009726	0.08514	0.03861	7.015e-10	0.01484	0.001125	0.00232	0.00026
124	pta	0.1235	0	0	0	0	0	0	0	0.1187	0.1205	0	0	0	0	0.0002179
125	xpe	0.01235	0	0	0	0	0	0	0	0	0	0	0	0.01185	0.01078	0.06705
126	p03	1.933e-10	0.01002	4.223e-10	2.602e-05	6.845e-06	2.116e-05	0.0008328	0.02459	0.0001994	0.03163	9.444e-10	0.01214	0.0007556	0.002051	3.93e-10
127	p04	1.199e-10	0.01051	3.461e-10	4.26e-05	1.065e-05	3.936e-05	0.002491	0.04479	0.01375	0.05008	8.466e-10	0.01559	1.683e-09	0.001823	5.856e-06
128	p05	8.178e-11	0.02062	2.984e-10	0.0001962	6.077e-06	4.902e-05	0.003409	0.01171	0.008233	0.04054	8.713e-10	0.01511	0.0003136	0.007659	2.276e-07
129	p06	1.896e-10	0.005576	3.445e-10	8.216e-05	2.912e-06	2.11e-06	0.001826	0.0448	7.65e-05	0.02795	7.15e-10	0.01844	0.0001067	0.0008338	5.409e-10
130	p07	2.02e-10	0.01032	2.761e-10	2.63e-05	1.856e-05	6.295e-07	0.001007	0.0389	0.004422	0.04852	9.9e-10	0.01389	7.946e-05	0.00182	3.496e-05
131	p08	2.041e-10	0.02896	2.755e-10	5.922e-06	2.47e-06	3.164e-05	0.08001	0.03627	0.0006703	0.0452	8.919e-10	0.008875	7.058e-07	0.0003101	1.875e-05
132	p09	1.415e-10	0.01459	3.236e-10	5.82e-05	1.261e-06	4.141e-06	0.004825	0.03407	7.39e-06	0.0371	1.038e-09	0.01137	9.356e-06	0.003935	8.726e-06
133	p10	2.468e-10	0.007959	3.029e-10	4.121e-05	1.952e-05	6.427e-05	0.09694	0.02037	0.0739	0.02612	9.856e-10	0.002727	1.669e-09	0.004149	3.628e-10
134	p11	1.306e-10	0.01412	3.246e-10	7.254e-05	6.616e-06	5.84e-05	0.003108	0.02271	0.01139	0.03051	9.331e-10	0.002588	0.0006678	0.0008388	9.519e-05
135	p12	9.231e-11	0.008004	4.207e-10	8.186e-05	1.584e-06	4.589e-06	0.006835	0.04453	0.001622	0.02628	6.155e-10	0.0005254	6.678e-06	0.00335	2.826e-05
136	p13	1.08e-10	0.01946	2.692e-10	3.026e-05	3.056e-07	2.992e-05	0.002574	0.009632	0.0001036	0.03928	9.384e-10	0.009581	0.001703	0.0009406	8.211e-06
137	p14	1.224e-10	0.01439	3.464e-10	6.917e-05	1.483e-05	4.138e-05	0.06884	0.01498	0.0002482	0.04174	9.966e-10	0.01799	0.0003535	0.0006209	3.636e-10
138	p15	9.216e-11	0.007562	2.973e-10	2.214e-06	1.819e-06	2.124e-06	0.004392	0.00564	0.0003797	0.04013	9.057e-10	0.000248	0.0005507	0.0008402	4.73e-10

## Sheet: Xp>d
1	2	3	4	5	6	7	8	9	10	11	12	13	14	15	16	17	18	19	20	21	22	23	24	25	26	27	28	29	30	31	32	33	34	35	36	37	38	39	40	41	42	43	44	45
	rank =	20	8	11	5	15	23	10	34	6	37	16	30	36	17	2	1	4	13	9	7	3	12	31	38	14	27	29	28	26	25	32	21	19	18	33	35	24	22
	sum =	1.668e-06	0.0003413	8.179e-05	0.001657	2.612e-05	1.588e-06	0.0001008	6.778e-07	0.001028	2.245e-07	1.366e-05	1.391e-06	3.401e-07	8.237e-06	0.01936	0.04512	0.008222	6.939e-05	0.0001541	0.0005922	0.01115	7.196e-05	1.383e-06	3.988e-08	4.009e-05	1.454e-06	1.429e-06	1.437e-06	1.467e-06	1.505e-06	1.166e-06	1.616e-06	1.94e-06	2.325e-06	1.161e-06	5.544e-07	1.523e-06	1.601e-06
		umolC/L/d
		101	102	103	104	105	106	107	108	109	110	111	112	113	114	115	116	117	118	119	120	121	122	123	124	125	126	127	128	129	130	131	132	133	134	135	136	137	138
		p01	pra	puc	pal	plc	pax	xph	pau	plu	pca	pur	pan	pln	phi	plo	phr	pcs	ply	pyl	pel	xpa	phm	p02	pta	xpe	p03	p04	p05	p06	p07	p08	p09	p10	p11	p12	p13	p14	p15		sum	rank
161	d01	1.668e-06	0	0	0	0	0	0	0	0	0	0	0	0	0	0	0	0	0	0	0	0	0	0	0	0	0	0	0	0	0	0	0	0	0	0	0	0	0		1.668e-06	20	d01
162	ar2	0	0.0003413	0	0	0	0	0	0	0	0	0	0	0	0	0	0	0	0	0	0	0	0	0	0	0	0	0	0	0	0	0	0	0	0	0	0	0	0		0.0003413	8	ar2
163	fu2	0	0	8.179e-05	0	0	0	0	0	0	0	0	0	0	0	0	0	0	0	0	0	0	0	0	0	0	0	0	0	0	0	0	0	0	0	0	0	0	0		8.179e-05	11	fu2
164	ga2	0	0	0	0.001657	0	0	0	0	0	0	0	0	0	0	0	0	0	0	0	0	0	0	0	0	0	0	0	0	0	0	0	0	0	0	0	0	0	0		0.001657	5	ga2
165	gl2	0	0	0	0	2.612e-05	0	0	0	0	0	0	0	0	0	0	0	0	0	0	0	0	0	0	0	0	0	0	0	0	0	0	0	0	0	0	0	0	0		2.612e-05	15	gl2
166	ma2	0	0	0	0	0	1.588e-06	0	0	0	0	0	0	0	0	0	0	0	0	0	0	0	0	0	0	0	0	0	0	0	0	0	0	0	0	0	0	0	0		1.588e-06	23	ma2
167	rh2	0	0	0	0	0	0	0.0001008	0	0	0	0	0	0	0	0	0	0	0	0	0	0	0	0	0	0	0	0	0	0	0	0	0	0	0	0	0	0	0		0.0001008	10	rh2
168	ga3	0	0	0	0	0	0	0	6.778e-07	0	0	0	0	0	0	0	0	0	0	0	0	0	0	0	0	0	0	0	0	0	0	0	0	0	0	0	0	0	0		6.778e-07	34	ga3
169	gl3	0	0	0	0	0	0	0	0	0.001028	0	0	0	0	0	0	0	0	0	0	0	0	0	0	0	0	0	0	0	0	0	0	0	0	0	0	0	0	0		0.001028	6	gl3
170	gc2	0	0	0	0	0	0	0	0	0	2.245e-07	0	0	0	0	0	0	0	0	0	0	0	0	0	0	0	0	0	0	0	0	0	0	0	0	0	0	0	0		2.245e-07	37	gc2
171	mu2	0	0	0	0	0	0	0	0	0	0	1.366e-05	0	0	0	0	0	0	0	0	0	0	0	0	0	0	0	0	0	0	0	0	0	0	0	0	0	0	0		1.366e-05	16	mu2
172	ga4	0	0	0	0	0	0	0	0	0	0	0	1.391e-06	0	0	0	0	0	0	0	0	0	0	0	0	0	0	0	0	0	0	0	0	0	0	0	0	0	0		1.391e-06	30	ga4
173	gl4	0	0	0	0	0	0	0	0	0	0	0	0	3.401e-07	0	0	0	0	0	0	0	0	0	0	0	0	0	0	0	0	0	0	0	0	0	0	0	0	0		3.401e-07	36	gl4
174	chi	0	0	0	0	0	0	0	0	0	0	0	0	0	8.237e-06	0	0	0	0	0	0	0	0	0	0	0	0	0	0	0	0	0	0	0	0	0	0	0	0		8.237e-06	17	chi
175	glo	0	0	0	0	0	0	0	0	0	0	0	0	0	0	0.01936	0	0	0	0	0	0	0	0	0	0	0	0	0	0	0	0	0	0	0	0	0	0	0		0.01936	2	glo
176	chr	0	0	0	0	0	0	0	0	0	0	0	0	0	0	0	0.04512	0	0	0	0	0	0	0	0	0	0	0	0	0	0	0	0	0	0	0	0	0	0		0.04512	1	chr
177	fcs	0	0	0	0	0	0	0	0	0	0	0	0	0	0	0	0	0.008222	0	0	0	0	0	0	0	0	0	0	0	0	0	0	0	0	0	0	0	0	0		0.008222	4	fcs
178	gly	0	0	0	0	0	0	0	0	0	0	0	0	0	0	0	0	0	6.939e-05	0	0	0	0	0	0	0	0	0	0	0	0	0	0	0	0	0	0	0	0		6.939e-05	13	gly
179	xyl	0	0	0	0	0	0	0	0	0	0	0	0	0	0	0	0	0	0	0.0001541	0	0	0	0	0	0	0	0	0	0	0	0	0	0	0	0	0	0	0		0.0001541	9	xyl
180	cel	0	0	0	0	0	0	0	0	0	0	0	0	0	0	0	0	0	0	0	0.0005922	0	0	0	0	0	0	0	0	0	0	0	0	0	0	0	0	0	0		0.0005922	7	cel
181	man	0	0	0	0	0	0	0	0	0	0	0	0	0	0	0	0	0	0	0	0	0.01115	0	0	0	0	0	0	0	0	0	0	0	0	0	0	0	0	0		0.01115	3	man
182	rhm	0	0	0	0	0	0	0	0	0	0	0	0	0	0	0	0	0	0	0	0	0	7.196e-05	0	0	0	0	0	0	0	0	0	0	0	0	0	0	0	0		7.196e-05	12	rhm
183	d02	0	0	0	0	0	0	0	0	0	0	0	0	0	0	0	0	0	0	0	0	0	0	1.383e-06	0	0	0	0	0	0	0	0	0	0	0	0	0	0	0		1.383e-06	31	d02
184	sta	0	0	0	0	0	0	0	0	0	0	0	0	0	0	0	0	0	0	0	0	0	0	0	3.988e-08	0	0	0	0	0	0	0	0	0	0	0	0	0	0		3.988e-08	38	sta
185	pec	0	0	0	0	0	0	0	0	0	0	0	0	0	0	0	0	0	0	0	0	0	0	0	0	4.009e-05	0	0	0	0	0	0	0	0	0	0	0	0	0		4.009e-05	14	pec
186	d03	0	0	0	0	0	0	0	0	0	0	0	0	0	0	0	0	0	0	0	0	0	0	0	0	0	1.454e-06	0	0	0	0	0	0	0	0	0	0	0	0		1.454e-06	27	d03
187	d04	0	0	0	0	0	0	0	0	0	0	0	0	0	0	0	0	0	0	0	0	0	0	0	0	0	0	1.429e-06	0	0	0	0	0	0	0	0	0	0	0		1.429e-06	29	d04
188	d05	0	0	0	0	0	0	0	0	0	0	0	0	0	0	0	0	0	0	0	0	0	0	0	0	0	0	0	1.437e-06	0	0	0	0	0	0	0	0	0	0		1.437e-06	28	d05
189	d06	0	0	0	0	0	0	0	0	0	0	0	0	0	0	0	0	0	0	0	0	0	0	0	0	0	0	0	0	1.467e-06	0	0	0	0	0	0	0	0	0		1.467e-06	26	d06
190	d07	0	0	0	0	0	0	0	0	0	0	0	0	0	0	0	0	0	0	0	0	0	0	0	0	0	0	0	0	0	1.505e-06	0	0	0	0	0	0	0	0		1.505e-06	25	d07
191	d08	0	0	0	0	0	0	0	0	0	0	0	0	0	0	0	0	0	0	0	0	0	0	0	0	0	0	0	0	0	0	1.166e-06	0	0	0	0	0	0	0		1.166e-06	32	d08
192	d09	0	0	0	0	0	0	0	0	0	0	0	0	0	0	0	0	0	0	0	0	0	0	0	0	0	0	0	0	0	0	0	1.616e-06	0	0	0	0	0	0		1.616e-06	21	d09
193	d10	0	0	0	0	0	0	0	0	0	0	0	0	0	0	0	0	0	0	0	0	0	0	0	0	0	0	0	0	0	0	0	0	1.94e-06	0	0	0	0	0		1.94e-06	19	d10
194	d11	0	0	0	0	0	0	0	0	0	0	0	0	0	0	0	0	0	0	0	0	0	0	0	0	0	0	0	0	0	0	0	0	0	2.325e-06	0	0	0	0		2.325e-06	18	d11
195	d12	0	0	0	0	0	0	0	0	0	0	0	0	0	0	0	0	0	0	0	0	0	0	0	0	0	0	0	0	0	0	0	0	0	0	1.161e-06	0	0	0		1.161e-06	33	d12
196	d13	0	0	0	0	0	0	0	0	0	0	0	0	0	0	0	0	0	0	0	0	0	0	0	0	0	0	0	0	0	0	0	0	0	0	0	5.544e-07	0	0		5.544e-07	35	d13
197	d14	0	0	0	0	0	0	0	0	0	0	0	0	0	0	0	0	0	0	0	0	0	0	0	0	0	0	0	0	0	0	0	0	0	0	0	0	1.523e-06	0		1.523e-06	24	d14
198	d15	0	0	0	0	0	0	0	0	0	0	0	0	0	0	0	0	0	0	0	0	0	0	0	0	0	0	0	0	0	0	0	0	0	0	0	0	0	1.601e-06		1.601e-06	22	d15

[truncated: 12 more sheets: fp>din, Xb>d, Xb>p, Xd>b, Xd>bR, fd>bin, Xa>b, Xa>bL, Xa>bR, fa>bin, fa>binL, fa>binR]
