# Supplementary material for: Dynamic carbon flux network of a diverse marine microbial community
Source: ISME Commun. 2021 Sep 25;1:50. doi: 10.1038/s43705-021-00055-7 (PMC9723560; doi:10.1038/s43705-021-00055-7)
Supplement: Supplementary file 4 — Dataset S1 [file 43705_2021_55_MOESM4_ESM.zip › Dataset_S1_Instantaneous_2009_35.xlsx]

## Sheet: sum
1	2	3	4	5	6	7	8	9	10	11	12	13	14	15	16	17	18	19	20	21	22	23	24	25	26	27	28	29	30	31	32	33	34	35	36	37	38	39	40	41	42	43	44	45	46	47	48	49	50
	Sum =	0.09589	-39.7841	120	0.0132684	-58.2399	120	0.00595957	-59.6649	120	0.019228	-53.8418	120			120			120			Sum =	9.84011	-30.3248	740	0.0132684	-158.634	741	0.0588361	-190.558	741	0.208987	#NUM!	686	0.281092	-112.565	741	0.985784	-72.1314	741	0.633438	-79.6496	741			741			741
	Ave =	0.00639267	-2.65227		0.000884563	-3.88266		0.000397305	-3.97766		0.00128187	-3.58946		11.8009	0.937183		0.172998	-0.937183				Ave =	0.25895	-0.798022		0.00034917	-4.17458		0.00154832	-5.01468		0.00549966	#NUM!		0.00739715	-2.96223		0.0259417	-1.89819		0.0166694	-2.09604		31.1194	1.29802		0.0854861	-1.29802
		umolC/L			umolC/L/d			umolC/L/d			umolC/L/d			d			1/d						umolC/L			umolC/L/d			umolC/L/d			umolC/L/d			umolC/L/d			umolC/L/d			umolC/L/d			d			1/d
		Conc	log	rank	Xa>d	log	rank	Xa>p	log	rank	Xa>d+p	log	rank	Turnover	log	rank	Rate	log	rank				Conc	log	rank	Xa>d	log	rank	Xp>d	log	rank	Xb>d	log	rank	Xa+p+b>d	log	rank	Xd>b	log	rank	Xexch	log	rank	Turnover	log	rank	Rate	log	rank
11	gre	0.001186	-2.92592	10	0.000126727	-3.89713	9	3.9018e-05	-4.40873	12	0.000165745	-3.78056	11	7.15556	0.854644	9	0.139752	-0.854644	7	gre	161	d01	0.3814	-0.418619	6	1.82457e-05	-4.73884	27	1.679e-06	-5.77495	20	0.00932104	-2.03054	5	0.00934096	-2.02961	6	0.0243292	-1.61387	7	0.0168351	-1.77379	8	22.6551	1.35517	22	0.0441402	-1.35517	17
12	mhe	0.01496	-1.82507	2	0.00074598	-3.12727	4	0.000725693	-3.13925	4	0.00147167	-2.83219	4	10.1653	1.00712	7	0.0983739	-1.00712	9	mhe	162	ar2	0.009652	-2.01538	37	0.00223374	-2.65097	3	0.000177	-3.75203	7	0.000104002	-3.98296	26	0.00251474	-2.59951	12	0.00264753	-2.57716	35	0.00258114	-2.58819	34	3.73944	0.572806	36	0.26742	-0.572806	3
13	cde	0.0146	-1.83565	3	0.00173056	-2.76181	3	0.00051435	-3.28874	5	0.00224491	-2.6488	3	6.50361	0.813154	10	0.153761	-0.813154	6	cde	163	fu2	0.2429	-0.614572	21	0.000199174	-3.70077	13	7.433e-05	-4.12884	9	0.00203976	-2.69042	8	0.00231326	-2.63578	13	0.0162167	-1.79004	12	0.00926498	-2.03316	12	26.217	1.41858	21	0.0381432	-1.41858	18
14	cmi	0.02073	-1.6834	1	0.00326374	-2.48628	2	0.00102712	-2.98838	2	0.00429086	-2.36746	2	4.8312	0.684055	13	0.206988	-0.684055	3	cmi	164	ga2	0.08835	-1.05379	28	0.000151076	-3.82081	14	0.002046	-2.68909	3	0.00196445	-2.70676	9	0.00416152	-2.38075	8	0.0112474	-1.94895	28	0.00770445	-2.11326	28	11.4674	1.05946	27	0.0872038	-1.05946	12
15	rst	0.01154	-1.93779	5	0.00624601	-2.2044	1	0.00205185	-2.68785	1	0.00829786	-2.08103	1	1.39072	0.143239	15	0.719052	-0.143239	1	rst	165	gl2	1.005	0.00216606	1	0.00392394	-2.40628	1	3.414e-05	-4.46674	13	0.000167109	-3.777	25	0.00412519	-2.38456	9	0.289959	-0.537663	1	0.147042	-0.832558	1	6.83478	0.834724	31	0.146311	-0.834724	8
16	tno	0.0008464	-3.07242	12	0.000320222	-3.49455	5	0.000113974	-3.9432	8	0.000434196	-3.36231	6	1.94935	0.28989	14	0.512992	-0.28989	2	tno	166	ma2	0.07859	-1.10463	29	0.000131889	-3.87979	16	1.444e-06	-5.84043	28	0.000930884	-3.0311	11	0.00106422	-2.97297	16	0.0116865	-1.93232	27	0.00637537	-2.19549	30	12.3271	1.09086	26	0.0811218	-1.09086	13
17	dix	0.001124	-2.94923	11	7.41321e-05	-4.12999	10	0.000109584	-3.96025	9	0.000183716	-3.73585	10	6.11815	0.78662	11	0.163448	-0.78662	5	dix	167	rh2	0.02746	-1.5613	35	0.000138682	-3.85798	15	8.512e-05	-4.06997	8	0.000711627	-3.14775	13	0.000935429	-3.02899	17	0.00516737	-2.28673	32	0.0030514	-2.5155	32	8.99915	0.954201	29	0.111122	-0.954201	10
18	dip	0.006677	-2.17542	6	0.000289593	-3.53821	6	0.000824791	-3.08366	3	0.00111438	-2.95297	5	5.99165	0.777547	12	0.166899	-0.777547	4	dip	168	ga3	0.5238	-0.280835	3	0.000125757	-3.90047	17	6.111e-07	-6.21389	35	0.00126422	-2.89818	10	0.00139059	-2.8568	15	0.0215198	-1.66716	9	0.0114552	-1.941	11	45.726	1.66016	4	0.0218694	-1.66016	35
19	din	0.006138	-2.21197	7	0.000137293	-3.86235	8	0.000221711	-3.65421	6	0.000359004	-3.4449	7	17.0973	1.23293	4	0.0584887	-1.23293	12	din	169	gl3	0.1226	-0.91151	25	0.000622384	-3.20594	4	0.0005366	-3.27035	5	0.0679418	-1.16786	1	0.0691008	-1.16052	1	0.0300734	-1.52182	5	0.0495871	-1.30463	3	2.47242	0.393122	38	0.404462	-0.393122	1
20	dxf	0.001863	-2.72979	9	2.59332e-05	-4.58614	12	9.72813e-05	-4.01197	10	0.000123214	-3.90934	12	15.12	1.17955	6	0.0661376	-1.17955	10	dxf	170	gc2	0.03235	-1.49013	34	0.000458187	-3.33896	5	2.15e-07	-6.66756	37	0.00220901	-2.6558	7	0.00266741	-2.57391	11	0.0128156	-1.89226	25	0.00774153	-2.11117	27	4.17876	0.621048	35	0.239305	-0.621048	4
21	cha	0.0001991	-3.70093	13	4.66181e-06	-5.33145	14	5.61e-06	-5.25104	14	1.02718e-05	-4.98835	14	19.3831	1.28742	3	0.0515912	-1.28742	13	cha	171	mu2	0.01213	-1.91614	36	2.21245e-05	-4.65513	25	1.35e-05	-4.86967	16	0.00427973	-2.36858	6	0.00431536	-2.36498	7	0.00440691	-2.35587	34	0.00436113	-2.3604	31	2.78139	0.444262	37	0.359533	-0.444262	2
22	sif	0.0001084	-3.96497	14	7.08328e-06	-5.14977	13	5.71219e-06	-5.2432	13	1.27955e-05	-4.89294	13	8.47175	0.927973	8	0.118039	-0.927973	8	sif	172	ga4	0.145	-0.838632	24	0.000378426	-3.42202	8	2.995e-06	-5.5236	17	0.0368061	-1.43408	3	0.0371875	-1.4296	4	0.00954968	-2.02001	30	0.0233686	-1.63137	6	6.20491	0.792735	32	0.161163	-0.792735	7
24	pha	0.01197	-1.92191	4	0.000233673	-3.63139	7	9.5372e-05	-4.02058	11	0.000329045	-3.48274	8	36.3779	1.56084	1	0.0274892	-1.56084	15	pha	173	gl4	0.1811	-0.742082	23	4.79024e-06	-5.31964	37	4.833e-07	-6.31578	36	0.0662752	-1.17865	2	0.0662804	-1.17861	2	0.01067	-1.97184	29	0.0384752	-1.41482	4	4.70693	0.672737	34	0.212453	-0.672737	5
25	coc	3.614e-05	-4.44201	15	1.48962e-06	-5.82692	15	8.19329e-07	-6.08654	15	2.30895e-06	-5.63659	15	15.6521	1.19457	5	0.063889	-1.19457	11	coc	174	chi	0.1162	-0.934794	27	0.000442302	-3.35428	6	9.952e-07	-6.00209	33	0	#NUM!	28	0.000443297	-3.35331	26	0.015808	-1.80112	21	0.00812566	-2.09014	22	14.3004	1.15535	24	0.0699282	-1.15535	15
26	ph1	0.003912	-2.4076	8	6.13447e-05	-4.21222	11	0.000126677	-3.8973	7	0.000188021	-3.72579	9	20.8062	1.31819	2	0.0480627	-1.31819	14	ph1	175	glo	0.3497	-0.456304	8	0.000436084	-3.36043	7	0.002434	-2.61368	2	0	#NUM!	28	0.00287008	-2.54211	10	0.070583	-1.1513	3	0.0367265	-1.43502	5	9.52173	0.978716	28	0.105023	-0.978716	11
																					176	chr	0.4584	-0.338755	4	0.00266181	-2.57482	2	0.05087	-1.29354	1	0	#NUM!	28	0.0535318	-1.27139	3	0.137212	-0.862609	2	0.0953717	-1.02058	2	4.80646	0.681825	33	0.208053	-0.681825	6
																					177	fcs	0.3979	-0.400226	5	0.000218057	-3.66143	12	0.0005201	-3.28391	6	0	#NUM!	28	0.000738157	-3.13185	19	0.0241455	-1.61716	8	0.0124418	-1.90512	10	31.9808	1.50489	19	0.0312687	-1.50489	20
																					178	gly	0.1205	-0.919013	26	2.242e-05	-4.64936	24	5.97e-05	-4.22403	11	0	#NUM!	28	8.212e-05	-4.08555	36	0.00483116	-2.31595	33	0.00245664	-2.60966	35	49.0507	1.69065	2	0.0203871	-1.69065	37
																					179	xyl	0.03682	-1.43392	32	0.000220796	-3.65601	10	1.391e-05	-4.85667	15	0	#NUM!	28	0.000234706	-3.62948	32	0.00542647	-2.26548	31	0.00283059	-2.54812	33	13.0079	1.11421	25	0.0768764	-1.11421	14
																					180	cel	0.1911	-0.718739	22	0.000249858	-3.60231	9	4.445e-05	-4.35213	12	0	#NUM!	28	0.000294308	-3.5312	31	0.0125818	-1.90026	26	0.00643805	-2.19125	29	29.6829	1.47251	20	0.0336894	-1.47251	19
																					181	man	0.06914	-1.16027	30	0.000220782	-3.65604	11	0.001804	-2.74376	4	0	#NUM!	28	0.00202478	-2.69362	14	0.0138596	-1.85825	24	0.0079422	-2.10006	26	8.7054	0.939789	30	0.114871	-0.939789	9
																					182	rhm	0.007348	-2.13383	38	2.07717e-06	-5.68253	38	6.432e-05	-4.19165	10	0	#NUM!	28	6.63972e-05	-4.17785	37	0.000356338	-3.44814	38	0.000211368	-3.67496	38	34.7641	1.54113	18	0.0287653	-1.54113	21
																					183	d02	0.3409	-0.467373	13	3.24977e-05	-4.48815	20	1.388e-06	-5.85761	30	0.000544018	-3.26439	15	0.000577904	-3.23814	21	0.0160172	-1.79541	15	0.00829757	-2.08105	16	41.0843	1.61368	14	0.0243402	-1.61368	25
																					184	sta	0.0356	-1.44855	33	9.653e-05	-4.01534	18	7.501e-08	-7.12488	38	0	#NUM!	28	9.6605e-05	-4.015	35	0.00145521	-2.83707	36	0.000775909	-3.11019	36	45.8817	1.66164	3	0.0217952	-1.66164	36
																					185	pec	0.05767	-1.23905	31	8.1491e-06	-5.08889	35	2.964e-05	-4.52812	14	0	#NUM!	28	3.77891e-05	-4.42263	38	0.000481907	-3.31704	37	0.000259848	-3.58528	37	221.938	2.34623	1	0.00450577	-2.34623	38
																					186	d03	0.3422	-0.46572	11	1.27248e-05	-4.89535	32	1.501e-06	-5.82362	25	0.000615441	-3.21081	14	0.000629667	-3.20089	20	0.0160559	-1.79436	14	0.00834281	-2.07869	15	41.0174	1.61297	15	0.0243799	-1.61297	24
																					187	d04	0.3393	-0.469416	18	2.32808e-05	-4.633	23	1.414e-06	-5.84955	29	0.000363392	-3.43962	21	0.000388086	-3.41107	28	0.0159044	-1.79848	16	0.00814626	-2.08904	20	41.651	1.61963	10	0.024009	-1.61963	29
																					188	d05	0.3402	-0.468266	15	1.77658e-05	-4.75042	29	1.53e-06	-5.81531	23	0.000329618	-3.48199	22	0.000348914	-3.45728	29	0.0158912	-1.79884	18	0.00812006	-2.09044	23	41.8962	1.62217	8	0.0238685	-1.62217	31
																					189	d06	0.379	-0.421361	7	7.85339e-06	-5.10494	36	1.46e-06	-5.83565	27	0.00944338	-2.02487	4	0.0094527	-2.02444	5	0.0245576	-1.60981	6	0.0170051	-1.76942	7	22.2874	1.34806	23	0.0448684	-1.34806	16
																					190	d07	0.3396	-0.469032	16	1.70192e-05	-4.76906	31	1.474e-06	-5.8315	26	0.000510371	-3.29211	16	0.000528865	-3.27666	22	0.0158462	-1.80007	20	0.00818754	-2.08685	18	41.4777	1.61781	12	0.0241094	-1.61781	27
																					191	d08	0.6767	-0.169604	2	1.72803e-05	-4.76245	30	1.278e-06	-5.89347	31	0.00029033	-3.53711	23	0.000308888	-3.5102	30	0.0311783	-1.50615	4	0.0157436	-1.8029	9	42.9825	1.63329	5	0.0232653	-1.63329	34
																					192	d09	0.3415	-0.466609	12	2.48001e-05	-4.60555	21	1.601e-06	-5.79561	22	0.000798784	-3.09757	12	0.000825185	-3.08345	18	0.0162232	-1.78986	11	0.00852418	-2.06935	14	40.0625	1.60274	16	0.024961	-1.60274	23
																					193	d10	0.3424	-0.465466	10	2.19757e-05	-4.65806	26	1.86e-06	-5.73049	19	9.885e-05	-4.00502	27	0.000122686	-3.91121	34	0.0160731	-1.7939	13	0.00809788	-2.09163	24	42.2827	1.62616	7	0.0236504	-1.62616	32
																					194	d11	0.3495	-0.456553	9	4.53804e-05	-4.34313	19	2.164e-06	-5.66474	18	0.000478088	-3.32049	17	0.000525633	-3.27932	23	0.0176887	-1.7523	10	0.00910718	-2.04062	13	38.3763	1.58406	17	0.0260577	-1.58406	22
																					195	d12	0.3403	-0.468138	14	2.36781e-05	-4.62565	22	1.208e-06	-5.91793	32	0.000440533	-3.35602	19	0.000465419	-3.33216	25	0.0157966	-1.80144	22	0.00813099	-2.08986	21	41.8522	1.62172	9	0.0238936	-1.62172	30
																					196	d13	0.3393	-0.469416	18	1.01525e-05	-4.99343	33	7.276e-07	-6.13811	34	0.000194448	-3.7112	24	0.000205328	-3.68755	33	0.0157358	-1.80311	23	0.00797056	-2.09851	25	42.5692	1.6291	6	0.0234912	-1.6291	33
																					197	d14	0.3391	-0.469672	20	8.62224e-06	-5.06438	34	1.506e-06	-5.82218	24	0.000397525	-3.40064	20	0.000407653	-3.38971	27	0.0158977	-1.79867	17	0.00815268	-2.0887	19	41.5937	1.61903	11	0.0240421	-1.61903	28
																					198	d15	0.3394	-0.469288	17	1.81366e-05	-4.74144	28	1.641e-06	-5.78489	21	0.000467429	-3.33028	18	0.000487207	-3.31229	24	0.0158881	-1.79893	19	0.00818764	-2.08684	17	41.4527	1.61755	13	0.0241239	-1.61755	26
[truncated: 47 more columns]

## Sheet: Xa>d
1	2	3	4	5	6	7	8	9	10	11	12	13	14	15	16	17	18	19	20	21	22
	rank =	9	4	3	2	1	5	10	6	8	12	14	13	7	15	11
	sum =	0.000126727	0.00074598	0.00173056	0.00326374	0.00624601	0.000320222	7.41321e-05	0.000289593	0.000137293	2.59332e-05	4.66181e-06	7.08328e-06	0.000233673	1.48962e-06	6.13447e-05
		umolC/L/d
		11	12	13	14	15	16	17	18	19	20	21	22	24	25	26
		gre	mhe	cde	cmi	rst	tno	dix	dip	din	dxf	cha	sif	pha	coc	ph1		sum	rank
161	d01	9.237e-06	8.951e-09	3.584e-07	6.989e-06	2.562e-07	1.695e-08	1.384e-07	2.574e-08	8.828e-07	1.302e-14	3.88e-15	1.551e-07	1.29e-07	7.916e-09	4.021e-08		1.82457e-05	27	d01
162	ar2	1.292e-05	1.19e-06	0.0004071	0.001807	1.783e-06	9.183e-08	5.267e-08	2.435e-07	1.683e-07	1.417e-08	5.008e-15	1.667e-07	2.812e-06	1.963e-07	5.127e-14		0.00223374	3	ar2
163	fu2	3.19e-06	6.886e-05	4.004e-05	4.582e-05	2.131e-05	3.677e-06	6.726e-07	3.136e-06	1.152e-05	1.416e-07	9.71e-09	1.117e-07	5.145e-07	1.677e-07	2.823e-09		0.000199174	13	fu2
164	ga2	1.637e-07	7.764e-05	2.213e-05	2.516e-05	1.159e-05	6.761e-07	3.732e-07	1.745e-06	6.319e-06	1.544e-06	5.23e-15	3.188e-07	2.766e-06	1.021e-07	5.479e-07		0.000151076	14	ga2
165	gl2	3.488e-08	7.55e-05	5.644e-06	6.547e-06	0.003678	0.000151	9.436e-08	4.442e-07	4.518e-06	1.13e-06	5.505e-15	2.289e-07	6.039e-07	1.67e-07	2.765e-08		0.00392394	1	gl2
166	ma2	2.022e-07	4.441e-05	2.297e-05	2.637e-05	1.22e-05	6.718e-07	1.069e-06	1.776e-06	1.607e-06	4.038e-07	7.547e-15	2.478e-07	6.693e-06	1.187e-07	1.315e-05		0.000131889	16	ma2
167	rh2	1.348e-07	2.36e-05	4.763e-05	3.283e-05	1.495e-05	4.271e-06	4.775e-07	2.161e-06	8.593e-06	9.502e-08	4.746e-15	1.756e-07	3.555e-06	1.469e-07	6.23e-08		0.000138682	15	rh2
168	ga3	4.166e-14	7.203e-05	4.952e-08	2.634e-06	1.096e-07	4.937e-05	3.98e-08	1.526e-13	2.058e-07	6.218e-15	1.301e-14	1.131e-07	4.131e-08	8.473e-10	1.163e-06		0.000125757	17	ga3
169	gl3	4.221e-14	4.383e-06	0.0005881	1.748e-07	1.129e-08	3.75e-09	2.496e-05	7.662e-09	1.162e-06	1.288e-14	3.3e-06	2.552e-07	4.05e-09	6.282e-09	1.58e-08		0.000622384	4	gl3
170	gc2	2.769e-14	4.462e-06	1.19e-05	1.359e-05	0.0004262	3.444e-07	1.975e-07	9.132e-07	1.056e-13	6.57e-15	1.731e-07	1.917e-07	1.909e-07	1.18e-08	1.238e-08		0.000458187	5	gc2
171	mu2	1.671e-14	1.517e-08	1.46e-05	4.367e-07	5.711e-08	1.141e-08	4.467e-14	5.022e-14	6.739e-06	1.008e-07	3.657e-15	1.554e-07	3.635e-13	8.847e-09	7.595e-11		2.21245e-05	25	mu2
172	ga4	3.91e-14	2.074e-06	6.645e-13	0.0002075	2.056e-07	1.191e-06	2.564e-14	5.192e-14	9.03e-06	7.064e-08	4.63e-15	2.1e-07	0.0001574	2.449e-10	7.45e-07		0.000378426	8	ga4
173	gl4	1.717e-14	7.337e-14	3.628e-08	1.061e-07	7.445e-09	7.265e-09	2.854e-14	5.222e-14	4.616e-06	6.169e-15	5.529e-15	1.527e-08	4.146e-13	1.877e-09	7.884e-14		4.79024e-06	37	gl4
174	chi	2.058e-06	3.502e-05	5.143e-05	0.0001019	0.000205	1.072e-05	4.514e-06	2.75e-05	0	0	0	3.097e-07	3.823e-06	2.21e-08	5.053e-09		0.000442302	6	chi
175	glo	0	3.502e-05	5.143e-05	0.0001019	0.000205	1.072e-05	4.514e-06	2.75e-05	0	0	0	0	0	0	7.574e-14		0.000436084	7	glo
176	chr	2.058e-06	0.0002101	0.0003086	0.0006116	0.00123	6.431e-05	2.709e-05	0.000165	0	0	1.179e-06	1.549e-06	3.823e-05	2.21e-07	1.869e-06		0.00266181	2	chr
177	fcs	0	1.751e-05	2.572e-05	5.096e-05	0.0001025	5.359e-06	2.257e-06	1.375e-05	0	0	0	0	0	0	7.635e-10		0.000218057	12	fcs
178	gly	0	0	0	0	0	0	0	0	0	0	0	0	0	0	2.242e-05		2.242e-05	24	gly
179	xyl	2.716e-06	1.751e-05	2.572e-05	5.096e-05	0.0001025	5.359e-06	2.257e-06	1.375e-05	0	0	0	0	0	0	2.373e-08		0.000220796	10	xyl
180	cel	4.774e-06	1.751e-05	2.572e-05	5.096e-05	0.0001025	5.359e-06	2.257e-06	1.375e-05	1.696e-05	5.908e-06	0	3.097e-07	3.823e-06	2.21e-08	5.694e-09		0.000249858	9	cel
181	man	2.716e-06	1.751e-05	2.572e-05	5.096e-05	0.0001025	5.359e-06	2.257e-06	1.375e-05	0	0	0	0	0	0	1.027e-08		0.000220782	11	man
182	rhm	2.058e-06	0	0	0	0	0	0	0	0	0	0	0	0	0	1.917e-08		2.07717e-06	38	rhm
183	d02	1.095e-05	1.992e-05	1.083e-12	5.571e-08	2.662e-08	7.471e-09	1.265e-07	3.393e-09	3.745e-07	1.351e-14	3.881e-15	1.254e-07	8.713e-07	3.425e-08	2.59e-09		3.24977e-05	20	d02
184	sta	2.058e-05	0	0	0	0	0	0	0	4.239e-05	1.477e-05	0	0	0	0	1.879e-05		9.653e-05	18	sta
185	pec	2.058e-06	0	0	0	0	0	0	0	0	0	0	0	3.823e-06	2.21e-08	2.246e-06		8.1491e-06	35	pec
186	d03	1.118e-06	3.294e-08	3.895e-06	6.048e-06	6.819e-08	2.049e-08	7.13e-14	2.011e-08	4.4e-07	1.805e-14	6.37e-15	2.961e-07	7.609e-07	1.827e-08	6.83e-09		1.27248e-05	32	d03
187	d04	1.618e-06	3.141e-13	9.396e-06	1.037e-05	1.402e-07	1.558e-08	4.68e-14	7.019e-08	8.737e-07	9.777e-15	7.744e-15	1.916e-07	5.689e-07	3.482e-08	1.767e-09		2.32808e-05	23	d04
188	d05	5.97e-06	1.385e-13	8.54e-06	1.5e-06	4.941e-08	1.965e-08	4.172e-14	4.31e-08	1.011e-06	1.272e-14	4.85e-15	7.562e-08	5.131e-07	4.107e-08	2.81e-09		1.77658e-05	29	d05
189	d06	3.426e-07	1.23e-13	3.934e-07	5.611e-06	7.223e-08	2.975e-08	3.583e-08	2.841e-08	5.471e-07	2.338e-14	4.012e-15	2.634e-07	5.032e-07	6.419e-09	2.005e-08		7.85339e-06	36	d06
190	d07	4.174e-06	1.767e-07	3.337e-06	6.466e-06	2.317e-07	6.19e-09	1.407e-07	5.649e-08	1.564e-06	1.163e-14	4.679e-15	2.602e-07	5.717e-07	1.858e-08	1.598e-08		1.70192e-05	31	d07
191	d08	1.784e-06	3.591e-08	7.825e-06	6.278e-06	2.469e-07	7.531e-09	1.107e-07	1.842e-09	2.771e-07	1.332e-14	4.381e-15	3.961e-08	6.626e-07	7.606e-09	3.48e-09		1.72803e-05	30	d08
192	d09	1.105e-05	1.065e-07	8.767e-07	9.961e-06	3.283e-08	6.618e-09	1.335e-07	8.032e-09	1.539e-06	1.072e-14	4.206e-15	3.251e-07	7.314e-07	2.275e-08	6.644e-09		2.48001e-05	21	d09
193	d10	5.105e-09	1.199e-07	1.04e-06	4.164e-07	8.152e-07	1.095e-06	1.575e-07	3.794e-06	1.163e-05	1.755e-06	3.968e-15	2.394e-07	8.699e-07	1.769e-08	2.061e-08		2.19757e-05	26	d10
194	d11	2.197e-06	3.555e-07	9.28e-06	4.683e-06	2.736e-05	4.218e-07	4.388e-08	4.932e-08	1.551e-07	1.05e-14	3.636e-15	5.858e-08	6.959e-07	1.432e-08	6.604e-08		4.53804e-05	19	d11
195	d12	5.871e-06	2.217e-13	8.527e-06	7.206e-06	5.064e-08	3.264e-08	4.835e-14	8.123e-09	1.301e-06	8.87e-15	4.202e-15	1.467e-07	5.199e-07	1.213e-08	2.985e-09		2.36781e-05	22	d12
196	d13	4.35e-07	1.448e-13	1.047e-12	8.318e-06	9.688e-08	3.834e-08	2.276e-08	1.268e-08	3.451e-07	1.258e-10	4.306e-15	2.099e-07	6.521e-07	1.477e-08	6.851e-09		1.01525e-05	33	d13
197	d14	3.342e-06	2.007e-07	2.337e-06	9.451e-07	3.7e-08	2.258e-09	7.855e-08	2.736e-08	9.403e-07	1.152e-14	5.755e-15	1.555e-07	5.387e-07	1.169e-08	6.086e-09		8.62224e-06	34	d14
198	d15	1.297e-05	6.786e-07	2.127e-07	1.484e-06	1.04e-07	4.755e-10	6.116e-08	1.734e-08	1.584e-06	1.137e-14	3.903e-15	1.825e-07	8.052e-07	1.144e-08	2.519e-08		1.81366e-05	28	d15

## Sheet: Xa>dR
1	2	3	4	5	6	7	8	9	10	11	12	13	14	15	16	17	18
		for each d, rank a
		11	12	13	14	15	16	17	18	19	20	21	22	24	25	26
		gre	mhe	cde	cmi	rst	tno	dix	dip	din	dxf	cha	sif	pha	coc	ph1
161	d01	1	12	4	2	5	11	7	10	3	14	15	6	8	13	9
162	ar2	3	6	2	1	5	11	12	7	9	13	15	10	4	8	14
163	fu2	7	1	3	2	4	6	9	8	5	12	14	13	10	11	15
164	ga2	13	1	3	2	4	9	11	7	5	8	15	12	6	14	10
165	gl2	13	3	5	4	1	2	12	9	6	7	15	10	8	11	14
166	ma2	13	1	3	2	5	10	9	7	8	11	15	12	6	14	4
167	rh2	12	3	1	2	4	6	9	8	5	13	15	10	7	11	14
168	ga3	13	1	8	3	7	2	10	12	5	15	14	6	9	11	4
169	gl3	14	3	1	7	9	13	2	10	5	15	4	6	12	11	8
170	gc2	14	4	3	2	1	6	7	5	13	15	10	8	9	12	11
171	mu2	14	7	1	3	6	8	13	12	2	5	15	4	11	9	10
172	ga4	13	4	11	1	8	5	14	12	3	9	15	7	2	10	6
173	gl4	13	10	3	2	5	6	12	11	1	14	15	4	8	7	9
174	chi	9	4	3	2	1	6	7	5	13	13	13	10	8	11	12
175	glo	9	4	3	2	1	6	7	5	9	9	9	9	9	9	8
176	chr	9	4	3	2	1	6	8	5	14	14	12	11	7	13	10
177	fcs	9	4	3	2	1	6	7	5	9	9	9	9	9	9	8
178	gly	2	2	2	2	2	2	2	2	2	2	2	2	2	2	1
179	xyl	7	4	3	2	1	6	8	5	10	10	10	10	10	10	9
180	cel	9	4	3	2	1	8	11	6	5	7	15	12	10	13	14
181	man	7	4	3	2	1	6	8	5	10	10	10	10	10	10	9
182	rhm	1	3	3	3	3	3	3	3	3	3	3	3	3	3	2
183	d02	2	1	13	7	9	10	5	11	4	14	15	6	3	8	12
184	sta	2	5	5	5	5	5	5	5	1	4	5	5	5	5	3
185	pec	3	5	5	5	5	5	5	5	5	5	5	5	1	4	2
186	d03	3	8	2	1	7	9	13	10	5	14	15	6	4	11	12
187	d04	3	12	2	1	7	10	13	8	4	14	15	6	5	9	11
188	d05	2	12	1	3	7	10	13	8	4	14	15	6	5	9	11
189	d06	5	13	4	1	7	9	8	10	2	14	15	6	3	12	11
190	d07	2	8	3	1	7	13	9	10	4	14	15	6	5	11	12
191	d08	3	9	1	2	6	11	7	13	5	14	15	8	4	10	12
192	d09	1	8	4	2	9	13	7	11	3	14	15	6	5	10	12
193	d10	14	11	5	8	7	4	10	2	1	3	15	9	6	13	12
194	d11	4	7	2	3	1	6	12	11	8	14	15	10	5	13	9
195	d12	3	12	1	2	7	8	13	10	4	14	15	6	5	9	11
196	d13	3	14	13	1	6	7	8	10	4	12	15	5	2	9	11
197	d14	1	6	2	3	9	13	8	10	4	14	15	7	5	11	12
198	d15	1	5	6	3	8	13	9	11	2	14	15	7	4	12	10

## Sheet: fa>din
1	2	3	4	5	6	7	8	9	10	11	12	13	14	15	16	17	18	19	20
		for each d, fraction a
		11	12	13	14	15	16	17	18	19	20	21	22	24	25	26
		gre	mhe	cde	cmi	rst	tno	dix	dip	din	dxf	cha	sif	pha	coc	ph1		sum
161	d01	0.0009889	9.583e-07	3.836e-05	0.0007482	2.743e-05	1.815e-06	1.482e-05	2.756e-06	9.45e-05	1.394e-12	4.153e-13	1.661e-05	1.381e-05	8.475e-07	4.304e-06		0.00195331
162	ar2	0.005138	0.0004732	0.1619	0.7185	0.0007092	3.653e-05	2.095e-05	9.685e-05	6.693e-05	5.636e-06	1.992e-12	6.631e-05	0.001118	7.806e-05	2.039e-11		0.88821
163	fu2	0.001379	0.02977	0.01731	0.01981	0.009213	0.00159	0.0002908	0.001356	0.004983	6.124e-05	4.199e-06	4.828e-05	0.0002225	7.249e-05	1.22e-06		0.0861117
164	ga2	3.933e-05	0.01866	0.005319	0.006047	0.002784	0.0001625	8.97e-05	0.0004193	0.001519	0.0003712	1.257e-12	7.661e-05	0.0006648	2.454e-05	0.0001317		0.0363087
165	gl2	8.456e-06	0.0183	0.001368	0.001587	0.8916	0.03661	2.288e-05	0.0001077	0.001095	0.0002739	1.335e-12	5.549e-05	0.0001464	4.049e-05	6.702e-06		0.951222
166	ma2	0.00019	0.04173	0.02158	0.02477	0.01146	0.0006312	0.001004	0.001668	0.00151	0.0003794	7.091e-12	0.0002328	0.006289	0.0001116	0.01236		0.123916
167	rh2	0.0001441	0.02523	0.05092	0.0351	0.01598	0.004566	0.0005105	0.00231	0.009186	0.0001016	5.074e-12	0.0001877	0.0038	0.0001571	6.66e-05		0.14826
168	ga3	2.996e-11	0.0518	3.561e-05	0.001894	7.881e-05	0.03551	2.862e-05	1.098e-10	0.000148	4.472e-12	9.359e-12	8.133e-05	2.97e-05	6.093e-07	0.0008367		0.0904434
169	gl3	6.108e-13	6.343e-05	0.00851	2.53e-06	1.634e-07	5.427e-08	0.0003612	1.109e-07	1.681e-05	1.864e-13	4.776e-05	3.694e-06	5.861e-08	9.092e-08	2.286e-07		0.00900613
170	gc2	1.038e-11	0.001673	0.004462	0.005095	0.1598	0.0001291	7.404e-05	0.0003423	3.958e-11	2.463e-12	6.489e-05	7.188e-05	7.155e-05	4.425e-06	4.642e-06		0.171793
171	mu2	3.872e-12	3.516e-06	0.003383	0.0001012	1.323e-05	2.643e-06	1.035e-11	1.164e-11	0.001562	2.336e-05	8.476e-13	3.6e-05	8.424e-11	2.05e-06	1.76e-08		0.00512702
172	ga4	1.051e-12	5.578e-05	1.787e-11	0.00558	5.529e-06	3.203e-05	6.896e-13	1.396e-12	0.0002428	1.9e-06	1.245e-13	5.647e-06	0.004231	6.585e-09	2.003e-05		0.0101747
173	gl4	2.591e-13	1.107e-12	5.475e-07	1.601e-06	1.123e-07	1.096e-07	4.306e-13	7.879e-13	6.964e-05	9.308e-14	8.342e-14	2.303e-07	6.256e-12	2.832e-08	1.19e-12		7.2269e-05
174	chi	0.004641	0.07901	0.116	0.2299	0.4624	0.02418	0.01018	0.06202	0	0	0	0.0006987	0.008623	4.986e-05	1.14e-05		0.997714
175	glo	0	0.0122	0.01792	0.03552	0.07143	0.003735	0.001573	0.009581	0	0	0	0	0	0	2.639e-11		0.151959
176	chr	3.844e-05	0.003926	0.005765	0.01142	0.02298	0.001201	0.000506	0.003082	0	0	2.202e-05	2.893e-05	0.0007141	4.129e-06	3.492e-05		0.0497225
177	fcs	0	0.02372	0.03484	0.06904	0.1388	0.00726	0.003058	0.01862	0	0	0	0	0	0	1.034e-06		0.295339
178	gly	0	0	0	0	0	0	0	0	0	0	0	0	0	0	0.273		0.273
179	xyl	0.01157	0.07462	0.1096	0.2171	0.4367	0.02284	0.009618	0.05858	0	0	0	0	0	0	0.0001011		0.940729
180	cel	0.01622	0.05951	0.08738	0.1732	0.3483	0.01821	0.00767	0.04671	0.05761	0.02007	0	0.001052	0.01299	7.51e-05	1.935e-05		0.849016
181	man	0.001341	0.008649	0.0127	0.02517	0.05062	0.002647	0.001115	0.00679	0	0	0	0	0	0	5.073e-06		0.109037
182	rhm	0.03099	0	0	0	0	0	0	0	0	0	0	0	0	0	0.0002887		0.0312787
183	d02	0.01895	0.03447	1.874e-09	9.641e-05	4.607e-05	1.293e-05	0.0002189	5.871e-06	0.0006481	2.337e-11	6.717e-12	0.000217	0.001508	5.927e-05	4.482e-06		0.056237
184	sta	0.213	0	0	0	0	0	0	0	0.4388	0.1529	0	0	0	0	0.1945		0.9992
185	pec	0.05444	0	0	0	0	0	0	0	0	0	0	0	0.1011	0.0005848	0.05944		0.215565
186	d03	0.001775	5.232e-05	0.006186	0.009604	0.0001083	3.253e-05	1.132e-10	3.193e-05	0.0006988	2.866e-11	1.012e-11	0.0004702	0.001208	2.901e-05	1.085e-05		0.0202069
187	d04	0.004169	8.094e-10	0.02421	0.02672	0.0003613	4.014e-05	1.206e-10	0.0001809	0.002251	2.519e-11	1.995e-11	0.0004938	0.001466	8.971e-05	4.552e-06		0.0599864
188	d05	0.01711	3.968e-10	0.02447	0.004299	0.0001416	5.633e-05	1.196e-10	0.0001235	0.002897	3.644e-11	1.39e-11	0.0002167	0.001471	0.0001177	8.052e-06		0.0509109
189	d06	3.625e-05	1.301e-11	4.162e-05	0.0005936	7.641e-06	3.147e-06	3.79e-06	3.006e-06	5.788e-05	2.474e-12	4.244e-13	2.786e-05	5.324e-05	6.79e-07	2.121e-06		0.000830834
190	d07	0.007893	0.0003341	0.006311	0.01223	0.0004382	1.17e-05	0.000266	0.0001068	0.002956	2.198e-11	8.847e-12	0.000492	0.001081	3.513e-05	3.022e-05		0.0321852
191	d08	0.005776	0.0001162	0.02533	0.02032	0.0007993	2.438e-05	0.0003584	5.964e-06	0.000897	4.313e-11	1.418e-11	0.0001282	0.002145	2.462e-05	1.127e-05		0.0559363
192	d09	0.01339	0.0001291	0.001062	0.01207	3.978e-05	8.02e-06	0.0001618	9.733e-06	0.001865	1.299e-11	5.097e-12	0.0003939	0.0008863	2.757e-05	8.051e-06		0.0300513
193	d10	4.161e-05	0.0009777	0.008474	0.003394	0.006645	0.008928	0.001284	0.03092	0.0948	0.01431	3.234e-11	0.001951	0.007091	0.0001442	0.000168		0.179129
194	d11	0.004181	0.0006765	0.01766	0.00891	0.05205	0.0008025	8.349e-05	9.384e-05	0.0002951	1.997e-11	6.918e-12	0.0001115	0.001324	2.725e-05	0.0001256		0.0863408
195	d12	0.01261	4.764e-10	0.01832	0.01548	0.0001088	7.015e-05	1.039e-10	1.745e-05	0.002795	1.906e-11	9.03e-12	0.0003151	0.001117	2.606e-05	6.415e-06		0.050866
196	d13	0.002118	7.052e-10	5.098e-09	0.04051	0.0004718	0.0001867	0.0001108	6.175e-05	0.001681	6.126e-07	2.097e-11	0.001022	0.003176	7.191e-05	3.337e-05		0.0494439
197	d14	0.008198	0.0004923	0.005732	0.002318	9.076e-05	5.54e-06	0.0001927	6.712e-05	0.002306	2.826e-11	1.412e-11	0.0003815	0.001321	2.868e-05	1.493e-05		0.0211485
198	d15	0.02663	0.001393	0.0004366	0.003047	0.0002134	9.76e-07	0.0001255	3.56e-05	0.003251	2.334e-11	8.01e-12	0.0003745	0.001653	2.348e-05	5.171e-05		0.0372358

## Sheet: fa>dout
1	2	3	4	5	6	7	8	9	10	11	12	13	14	15	16	17	18
	sum	0.764579	0.506914	0.770919	0.76052	0.752733	0.737512	0.403515	0.259793	0.382449	0.210517	0.453795	0.553534	0.710136	0.645154	0.326236
		for each d, fraction a
		11	12	13	14	15	16	17	18	19	20	21	22	24	25	26
		gre	mhe	cde	cmi	rst	tno	dix	dip	din	dxf	cha	sif	pha	coc	ph1
161	d01	0.05574	6.082e-06	0.0001596	0.001629	3.088e-05	3.904e-05	0.0007536	2.31e-05	0.002459	1.056e-10	3.777e-10	0.01212	0.000392	0.003428	0.0002138
162	ar2	0.07794	0.0008084	0.1813	0.421	0.0002149	0.0002115	0.0002867	0.0002185	0.0004687	0.000115	4.875e-10	0.01303	0.008547	0.085	2.727e-10
163	fu2	0.01925	0.04678	0.01784	0.01068	0.002568	0.008469	0.003661	0.002814	0.0321	0.001149	0.0009454	0.008726	0.001564	0.07261	1.501e-05
164	ga2	0.0009875	0.05275	0.009859	0.005865	0.001396	0.001557	0.002032	0.001566	0.0176	0.01254	5.092e-10	0.02492	0.008408	0.04423	0.002914
165	gl2	0.0002105	0.0513	0.002514	0.001526	0.4433	0.3478	0.0005136	0.0003986	0.01258	0.009171	5.36e-10	0.01789	0.001836	0.07234	0.000147
166	ma2	0.00122	0.03018	0.01023	0.006145	0.00147	0.001547	0.005818	0.001593	0.004477	0.003278	7.347e-10	0.01936	0.02034	0.05142	0.06996
167	rh2	0.0008132	0.01603	0.02122	0.007653	0.001801	0.009836	0.002599	0.001939	0.02394	0.0007712	4.621e-10	0.01372	0.01081	0.06363	0.0003313
168	ga3	2.514e-10	0.04894	2.206e-05	0.0006139	1.321e-05	0.1137	0.0002166	1.37e-10	0.0005731	5.047e-11	1.267e-09	0.008839	0.0001256	0.0003669	0.006188
169	gl3	2.547e-10	0.002978	0.262	4.074e-05	1.361e-06	8.636e-06	0.1359	6.876e-06	0.003236	1.045e-10	0.3213	0.01995	1.231e-05	0.002721	8.403e-05
170	gc2	1.671e-10	0.003032	0.005302	0.003168	0.05137	0.0007931	0.001075	0.0008195	2.941e-10	5.332e-11	0.01685	0.01499	0.0005802	0.005111	6.586e-05
171	mu2	1.008e-10	1.031e-05	0.006502	0.0001018	6.883e-06	2.627e-05	2.431e-10	4.507e-11	0.01877	0.0008181	3.561e-10	0.01214	1.105e-09	0.003831	4.039e-07
172	ga4	2.359e-10	0.001409	2.96e-10	0.04837	2.478e-05	0.002743	1.396e-10	4.659e-11	0.02515	0.0005733	4.508e-10	0.01641	0.4783	0.000106	0.003962
173	gl4	1.036e-10	4.985e-11	1.616e-05	2.474e-05	8.973e-07	1.673e-05	1.553e-10	4.686e-11	0.01286	5.007e-11	5.383e-10	0.001193	1.26e-09	0.0008129	4.193e-10
174	chi	0.01241	0.0238	0.02291	0.02376	0.0247	0.02469	0.02457	0.02467	0	0	0	0.02421	0.01162	0.009572	2.688e-05
175	glo	0	0.0238	0.02291	0.02376	0.0247	0.02469	0.02457	0.02467	0	0	0	0	0	0	4.028e-10
176	chr	0.01241	0.1428	0.1375	0.1425	0.1482	0.1481	0.1474	0.148	0	0	0.1147	0.121	0.1162	0.09572	0.009941
177	fcs	0	0.0119	0.01146	0.01188	0.01235	0.01234	0.01229	0.01234	0	0	0	0	0	0	4.061e-06
178	gly	0	0	0	0	0	0	0	0	0	0	0	0	0	0	0.1192
179	xyl	0.01639	0.0119	0.01146	0.01188	0.01235	0.01234	0.01229	0.01234	0	0	0	0	0	0	0.0001262
180	cel	0.0288	0.0119	0.01146	0.01188	0.01235	0.01234	0.01229	0.01234	0.04723	0.04795	0	0.02421	0.01162	0.009572	3.028e-05
181	man	0.01639	0.0119	0.01146	0.01188	0.01235	0.01234	0.01229	0.01234	0	0	0	0	0	0	5.462e-05
182	rhm	0.01241	0	0	0	0	0	0	0	0	0	0	0	0	0	0.0001019
183	d02	0.06608	0.01353	4.824e-10	1.298e-05	3.208e-06	1.72e-05	0.0006885	3.045e-06	0.001043	1.096e-10	3.779e-10	0.009801	0.002648	0.01483	1.377e-05
184	sta	0.1241	0	0	0	0	0	0	0	0.1181	0.1199	0	0	0	0	0.09992
185	pec	0.01241	0	0	0	0	0	0	0	0	0	0	0	0.01162	0.009572	0.01195
186	d03	0.006744	2.238e-05	0.001735	0.00141	8.218e-06	4.718e-05	3.881e-10	1.805e-05	0.001226	1.465e-10	6.202e-10	0.02314	0.002313	0.007912	3.632e-05
187	d04	0.009762	2.134e-10	0.004185	0.002417	1.69e-05	3.588e-05	2.547e-10	6.299e-05	0.002434	7.935e-11	7.539e-10	0.01498	0.001729	0.01508	9.395e-06
188	d05	0.03602	9.407e-11	0.003804	0.0003496	5.955e-06	4.527e-05	2.271e-10	3.868e-05	0.002816	1.032e-10	4.722e-10	0.005911	0.00156	0.01779	1.494e-05
189	d06	0.002067	8.355e-11	0.0001753	0.001308	8.705e-06	6.851e-05	0.000195	2.55e-05	0.001524	1.898e-10	3.905e-10	0.02058	0.00153	0.00278	0.0001066
190	d07	0.02519	0.00012	0.001487	0.001507	2.793e-05	1.425e-05	0.0007657	5.07e-05	0.004355	9.436e-11	4.555e-10	0.02034	0.001738	0.008046	8.501e-05
191	d08	0.01077	2.44e-05	0.003486	0.001463	2.976e-05	1.734e-05	0.0006025	1.653e-06	0.0007718	1.081e-10	4.265e-10	0.003096	0.002014	0.003294	1.851e-05
192	d09	0.06669	7.238e-05	0.0003906	0.002322	3.956e-06	1.524e-05	0.0007269	7.208e-06	0.004288	8.702e-11	4.095e-10	0.02541	0.002223	0.009854	3.533e-05
193	d10	3.08e-05	8.15e-05	0.0004631	9.706e-05	9.825e-05	0.002523	0.0008574	0.003404	0.0324	0.01425	3.863e-10	0.01871	0.002644	0.00766	0.0001096
194	d11	0.01326	0.0002416	0.004134	0.001091	0.003297	0.0009713	0.0002388	4.426e-05	0.000432	8.519e-11	3.54e-10	0.004578	0.002115	0.006203	0.0003512
195	d12	0.03542	1.506e-10	0.003798	0.00168	6.104e-06	7.518e-05	2.632e-10	7.29e-06	0.003623	7.199e-11	4.091e-10	0.01146	0.00158	0.005251	1.588e-05
196	d13	0.002624	9.839e-11	4.664e-10	0.001939	1.168e-05	8.83e-05	0.0001239	1.138e-05	0.0009613	1.021e-06	4.192e-10	0.0164	0.001982	0.006394	3.644e-05
197	d14	0.02017	0.0001364	0.001041	0.0002203	4.459e-06	5.201e-06	0.0004276	2.456e-05	0.002619	9.351e-11	5.603e-10	0.01216	0.001637	0.005063	3.237e-05
198	d15	0.07827	0.0004611	9.474e-05	0.0003459	1.253e-05	1.095e-06	0.0003329	1.556e-05	0.004412	9.228e-11	3.799e-10	0.01426	0.002448	0.004954	0.000134

## Sheet: Xa>de
1	2	3	4	5	6	7	8	9	10	11	12	13	14	15	16	17	18	19	20	21	22
	rank =	12	4	2	1	3	9	11	8	6	10	13	15	5	14	7
	sum =	1.13266e-06	7.08246e-05	0.000187506	0.000213324	9.81363e-05	5.46647e-06	3.1349e-06	1.44961e-05	1.98961e-05	5.0596e-06	8.4251e-07	4.05599e-07	2.31703e-05	5.40906e-07	1.5755e-05
		umolC/L/d
		11	12	13	14	15	16	17	18	19	20	21	22	24	25	26
		gre	mhe	cde	cmi	rst	tno	dix	dip	din	dxf	cha	sif	pha	coc	ph1		sum	rank
161	d01	4.53e-08	2.412e-14	3.584e-07	6.963e-06	8.661e-08	1.057e-08	1.294e-07	2.574e-08	4.895e-07	6.835e-15	6.894e-16	4.929e-09	3.817e-08	7.747e-09	2.539e-08		8.18476e-06	18	d01
162	ar2	1.427e-08	1.19e-06	3.15e-06	3.584e-06	1.649e-06	9.183e-08	5.267e-08	2.435e-07	5.571e-08	1.417e-08	1.141e-15	2.633e-09	2.757e-06	5.301e-08	1.313e-14		1.28578e-05	12	ar2
163	fu2	1.221e-07	1.512e-05	4.003e-05	4.554e-05	2.095e-05	1.167e-06	6.693e-07	3.095e-06	4.735e-07	1.204e-07	9.71e-09	6.473e-09	3.244e-07	2.272e-08	2.822e-09		0.000127653	1	fu2
164	ga2	1.229e-07	8.329e-06	2.205e-05	2.509e-05	1.154e-05	6.428e-07	3.687e-07	1.705e-06	6.072e-06	1.544e-06	7.56e-16	6.139e-09	2.595e-06	7.876e-08	5.407e-07		8.0685e-05	4	ga2
165	gl2	3.488e-08	2.132e-06	5.644e-06	6.421e-06	2.954e-06	1.645e-07	9.436e-08	4.363e-07	4.443e-06	1.13e-06	9.823e-16	7.631e-09	4.542e-07	7.421e-08	2.745e-08		2.40175e-05	7	gl2
166	ma2	2.022e-07	8.676e-06	2.297e-05	2.613e-05	1.202e-05	6.696e-07	3.84e-07	1.776e-06	1.588e-06	4.038e-07	1.203e-15	1.727e-08	5.839e-06	1.098e-07	1.313e-05		9.39157e-05	2	ma2
167	rh2	1.348e-07	1.056e-05	2.796e-05	3.181e-05	1.463e-05	8.15e-07	4.674e-07	2.161e-06	3.621e-07	9.21e-08	1.399e-15	4.483e-09	3.406e-06	2.348e-08	1.07e-08		9.24371e-05	3	rh2
168	ga3	0	0	0	0	0	0	0	0	0	0	2.205e-15	1.066e-08	0	0	1.156e-06		1.16666e-06	23	ga3
169	gl3	0	0	0	0	0	0	0	0	0	0	6.597e-07	1.211e-16	0	0	1.631e-09		6.61331e-07	25	gl3
170	gc2	0	4.462e-06	1.181e-05	1.344e-05	6.183e-06	3.444e-07	1.975e-07	9.132e-07	0	0	1.731e-07	1.48e-08	0	9.303e-09	5.839e-09		3.75531e-05	6	gc2
171	mu2	0	0	0	0	0	0	0	0	0	0	7.124e-16	1.138e-08	0	0	7.59e-11		1.14559e-08	27	mu2
172	ga4	0	0	0	0	0	0	0	0	0	0	1.734e-15	1.821e-08	0	0	7.325e-07		7.5071e-07	24	ga4
173	gl4	0	0	0	0	0	0	0	0	0	0	1.342e-15	1.527e-08	0	0	2.716e-14		1.527e-08	26	gl4
174	chi	0	0	0	0	0	0	0	0	0	0	0	0	0	0	0		0	28	chi
175	glo	0	0	0	0	0	0	0	0	0	0	0	0	0	0	0		0	28	glo
176	chr	0	0	0	0	0	0	0	0	0	0	0	0	0	0	0		0	28	chr
177	fcs	0	0	0	0	0	0	0	0	0	0	0	0	0	0	0		0	28	fcs
178	gly	0	0	0	0	0	0	0	0	0	0	0	0	0	0	0		0	28	gly
179	xyl	0	0	0	0	0	0	0	0	0	0	0	0	0	0	0		0	28	xyl
180	cel	0	0	0	0	0	0	0	0	0	0	0	0	0	0	0		0	28	cel
181	man	0	0	0	0	0	0	0	0	0	0	0	0	0	0	0		0	28	man
182	rhm	0	0	0	0	0	0	0	0	0	0	0	0	0	0	0		0	28	rhm
183	d02	6.651e-08	1.992e-05	2.959e-14	1.985e-08	2.037e-08	2.014e-09	1.265e-07	3.393e-09	1.753e-07	7.097e-15	1.011e-15	2.454e-08	8.448e-07	1.679e-08	9.756e-10		2.1221e-05	8	d02
184	sta	0	0	0	0	0	0	0	0	0	0	0	0	0	0	0		0	28	sta
185	pec	0	0	0	0	0	0	0	0	0	0	0	0	0	0	0		0	28	pec
186	d03	2.552e-09	3.227e-08	3.663e-06	5.779e-06	1.67e-08	2.049e-08	4.409e-16	2.011e-08	3.624e-07	2.566e-15	3.517e-15	4.041e-09	7.084e-07	1.344e-08	2.238e-09		1.06246e-05	13	d03
187	d04	6.821e-08	6.099e-14	8.81e-06	5.7e-06	5.214e-08	1.491e-08	4.318e-16	7.019e-08	7.816e-07	3.237e-15	8.892e-16	2.454e-08	5.257e-07	1.7e-08	1.766e-09		1.60661e-05	10	d04
188	d05	1.99e-14	6.193e-14	8.474e-06	8.374e-08	3.335e-08	4.283e-09	4.195e-16	4.31e-08	5.439e-07	6.534e-15	1.908e-15	2.454e-08	3.012e-07	1.681e-08	2.25e-09		9.52717e-06	17	d05
189	d06	2.129e-09	2.611e-14	3.934e-07	2.789e-06	4.787e-08	2.972e-08	4.541e-16	2.841e-08	3.936e-07	1.653e-14	1.032e-15	2.183e-08	4.708e-07	6.419e-09	1.822e-08		4.2014e-06	20	d06
190	d07	6.324e-08	6.157e-14	2.629e-06	6.174e-06	2.036e-08	2.341e-09	1.077e-07	5.649e-08	7.319e-07	5.112e-15	1.565e-15	2.454e-08	4.582e-07	7.364e-09	5.188e-09		1.02803e-05	14	d07
191	d08	2.16e-08	3.735e-14	7.825e-06	5.861e-06	1.79e-07	1.81e-09	1.107e-07	1.842e-09	6.081e-08	2.984e-15	7.599e-16	1.09e-08	6.381e-07	5.072e-09	1.713e-14		1.47158e-05	11	d08
192	d09	4.648e-08	4.583e-14	8.767e-07	7.361e-06	9.916e-09	5.386e-10	1.286e-07	8.032e-09	7.714e-07	4.547e-15	1.309e-15	1.9e-08	7.183e-07	1.669e-08	5.01e-14		9.95666e-06	15	d09
193	d10	1.964e-09	4.408e-08	9.911e-07	2.674e-07	2.107e-07	1.035e-06	1.288e-07	3.794e-06	7.566e-07	1.755e-06	1.094e-15	2.048e-08	8.04e-07	1.695e-08	2.061e-08		9.84668e-06	16	d10
194	d11	1.303e-15	2.522e-07	8.795e-06	4.347e-06	2.736e-05	4.212e-07	2.99e-08	4.932e-08	1.274e-07	4.297e-15	7.481e-16	1.4e-08	6.364e-07	1.04e-08	6.347e-08		4.21063e-05	5	d11
195	d12	5.771e-08	3.637e-14	8.527e-06	6.84e-06	1.595e-08	3.365e-09	5.561e-16	8.123e-09	4.085e-07	1.911e-15	9.776e-16	2.454e-08	4.504e-07	1.171e-08	2.803e-14		1.63473e-05	9	d12
196	d13	3.636e-15	5.237e-14	2.66e-14	7.371e-06	6.497e-08	2.361e-08	7.909e-16	1.268e-08	3.32e-08	1.258e-10	7.533e-16	2.454e-08	4.932e-07	1.181e-09	3.994e-09		8.0285e-06	19	d13
197	d14	5.701e-08	2.183e-08	2.337e-06	4.425e-07	1.717e-09	1.017e-09	7.821e-08	2.736e-08	7.341e-07	4.187e-15	8.952e-16	2.435e-08	4.428e-07	1.141e-08	3.146e-09		4.18245e-06	21	d14
198	d15	6.88e-08	8.517e-08	2.127e-07	1.311e-06	9.063e-08	4.687e-10	6.116e-08	1.734e-08	5.316e-07	3.048e-15	9.433e-16	2.388e-08	2.642e-07	1.064e-08	3.859e-14		2.67759e-06	22	d15

## Sheet: Xa>p
1	2	3	4	5	6	7	8	9	10	11	12	13	14	15	16	17	18	19	20	21	22
	rank =	12	4	5	2	1	8	9	3	6	10	14	13	11	15	7
	sum =	3.9018e-05	0.000725693	0.00051435	0.00102712	0.00205185	0.000113974	0.000109584	0.000824791	0.000221711	9.72813e-05	5.61e-06	5.71219e-06	9.5372e-05	8.19329e-07	0.000126677
		umolC/L/d
		11	12	13	14	15	16	17	18	19	20	21	22	24	25	26
		gre	mhe	cde	cmi	rst	tno	dix	dip	din	dxf	cha	sif	pha	coc	ph1		sum	rank
101	p01	2.018e-14	2.28e-05	9.015e-13	2.542e-07	6.281e-08	2.973e-08	1.84e-06	3.185e-05	1.235e-07	2.731e-06	1.018e-14	7.476e-08	9.907e-08	9.298e-11	4.027e-14		5.98652e-05	20	p01
102	pra	2.463e-14	7.572e-14	2.045e-12	1.181e-06	2.442e-08	3.737e-07	2.589e-14	5.002e-14	6.056e-09	6.169e-15	3.384e-15	5.919e-08	8.148e-07	1.947e-08	3.814e-14		2.47864e-06	38	pra
103	puc	4.957e-14	1.514e-13	6.528e-13	4.496e-07	8.82e-12	1.757e-09	4.764e-14	6.967e-08	9.156e-08	2.007e-09	4.346e-15	1.334e-07	2.88e-06	1.451e-07	3.809e-05		4.18631e-05	28	puc
104	pal	4.919e-14	4.673e-08	1.046e-08	3.947e-07	1.903e-07	1.102e-08	2.844e-08	4.376e-08	1.943e-05	9.389e-15	4.871e-15	2.055e-07	3.536e-05	1.29e-07	9.389e-06		6.52389e-05	16	pal
105	plc	5.135e-14	5.762e-09	5.881e-13	2.313e-07	9.294e-10	2.397e-13	4.981e-09	1.582e-13	5.251e-08	1.056e-14	2.853e-06	2.567e-08	3.315e-06	1.284e-07	5.435e-06		1.20526e-05	35	plc
106	pax	1.339e-14	1.222e-07	6.98e-13	2.344e-07	7.695e-08	3.126e-08	3.049e-06	4.535e-05	4.762e-06	6.169e-06	8.863e-15	1.389e-07	8.384e-08	4.994e-09	1.543e-09		6.00241e-05	19	pax
107	xph	2.592e-14	6.513e-05	8.421e-13	3.079e-07	4.752e-08	7.306e-10	2.781e-08	1.846e-13	1.113e-06	2.441e-09	3.912e-15	2.871e-08	4.409e-08	1.848e-09	1.18e-09		6.67052e-05	14	xph
108	pau	4.917e-14	2.151e-06	5.881e-13	5.751e-08	1.583e-07	1.365e-08	6.404e-08	3.984e-05	1.157e-07	3.437e-06	6.463e-15	2.604e-07	2.296e-09	6.485e-09	5.297e-14		4.61064e-05	25	pau
109	plu	3.299e-14	7.939e-14	6.087e-13	1.879e-08	7.001e-09	6.124e-06	9.635e-08	8.793e-09	1.721e-07	6.169e-15	1.127e-14	6.166e-08	2.788e-08	1.158e-08	2.062e-08		6.54877e-06	36	plu
110	pca	3.939e-14	1.935e-06	6.892e-13	1.263e-07	1.035e-07	1.807e-10	1.602e-07	2.698e-05	7.405e-08	4.412e-08	1.074e-14	2.988e-07	4.099e-07	4.864e-09	7.692e-10		3.01377e-05	31	pca
111	pur	1.621e-14	2.795e-07	6.61e-13	4.487e-07	5.7e-09	1.443e-08	7.573e-06	1.293e-13	3.414e-05	5.426e-09	4.135e-15	2.886e-07	6.138e-08	1.783e-09	4.416e-09		4.28229e-05	27	pur
112	pan	1.366e-14	6.104e-08	7.345e-13	1.095e-07	2.051e-07	2.626e-08	2.532e-14	6.412e-07	3.066e-05	7.144e-10	1.033e-14	9.017e-08	2.622e-08	4.279e-09	1.23e-13		3.18245e-05	30	pan
113	pln	1.996e-14	6.5e-08	8.162e-13	3.548e-07	3.394e-08	8.908e-09	2.048e-08	6.072e-08	1.385e-07	5.62e-10	1.578e-06	4.174e-08	7.189e-07	9.546e-09	1.359e-13		3.0311e-06	37	pln
114	phi	2.058e-06	3.502e-05	5.143e-05	0.0001019	0.000205	1.072e-05	4.514e-06	2.75e-05	0	0	0	3.097e-07	3.823e-06	2.21e-08	4.63e-09		0.000442301	2	phi
115	plo	0	3.502e-05	5.143e-05	0.0001019	0.000205	1.072e-05	4.514e-06	2.75e-05	0	0	0	0	0	0	7.525e-14		0.000436084	3	plo
116	phr	2.058e-06	0.0002101	0.0003086	0.0006116	0.00123	6.431e-05	2.709e-05	0.000165	0	0	1.179e-06	1.549e-06	3.823e-05	2.21e-07	1.857e-07		0.00266012	1	phr
117	pcs	0	1.751e-05	2.572e-05	5.096e-05	0.0001025	5.359e-06	2.257e-06	1.375e-05	0	0	0	0	0	0	1.908e-08		0.000218075	7	pcs
118	ply	0	0	0	0	0	0	0	0	0	0	0	0	0	0	3.814e-05		3.814e-05	29	ply
119	pyl	2.716e-06	1.751e-05	2.572e-05	5.096e-05	0.0001025	5.359e-06	2.257e-06	1.375e-05	0	0	0	0	0	0	2.148e-10		0.000220772	6	pyl
120	pel	4.774e-06	1.751e-05	2.572e-05	5.096e-05	0.0001025	5.359e-06	2.257e-06	1.375e-05	1.696e-05	5.908e-06	0	3.097e-07	3.823e-06	2.21e-08	7.555e-09		0.00024986	4	pel
121	xpa	2.716e-06	1.751e-05	2.572e-05	5.096e-05	0.0001025	5.359e-06	2.257e-06	1.375e-05	0	0	0	0	0	0	1.134e-08		0.000220783	5	xpa
122	phm	2.058e-06	0	0	0	0	0	0	0	0	0	0	0	0	0	2.283e-05		2.4888e-05	32	phm
123	p02	1.645e-14	3.178e-05	9.803e-13	5.731e-07	1.593e-07	6.716e-10	7.408e-07	1.086e-05	3.041e-05	4.734e-06	7.285e-15	1.893e-07	3.63e-07	4.758e-09	4.813e-08		7.98631e-05	10	p02
124	pta	2.058e-05	0	0	0	0	0	0	0	4.239e-05	1.477e-05	0	0	0	0	4.035e-08		7.77804e-05	11	pta
125	xpe	2.058e-06	0	0	0	0	0	0	0	0	0	0	0	3.823e-06	2.21e-08	1.241e-05		1.83131e-05	34	xpe
126	p03	3.221e-14	1.462e-05	9.356e-13	1.112e-07	5.693e-08	9.187e-09	1.528e-07	2.745e-05	7.122e-08	3.879e-06	9.808e-15	1.549e-07	2.437e-07	4.207e-09	7.277e-14		4.67531e-05	24	p03
127	p04	1.997e-14	1.534e-05	7.668e-13	1.821e-07	8.857e-08	1.709e-08	4.569e-07	5e-05	4.913e-06	6.14e-06	8.792e-15	1.989e-07	5.429e-13	3.738e-09	1.084e-09		7.73414e-05	12	p04
128	p05	1.363e-14	3.01e-05	6.61e-13	8.387e-07	5.053e-08	2.128e-08	6.255e-07	1.307e-05	2.94e-06	4.971e-06	9.049e-15	1.928e-07	1.011e-07	1.571e-08	4.214e-11		5.29267e-05	23	p05
129	p06	3.159e-14	8.137e-06	7.633e-13	3.512e-07	2.422e-08	9.164e-10	3.351e-07	5.002e-05	2.732e-08	3.427e-06	7.425e-15	2.353e-07	3.443e-08	1.71e-09	1.001e-13		6.25942e-05	18	p06
130	p07	3.365e-14	1.506e-05	6.116e-13	1.124e-07	1.543e-07	2.733e-10	1.848e-07	4.343e-05	1.579e-06	5.949e-06	1.028e-14	1.772e-07	2.563e-08	3.732e-09	6.472e-09		6.66828e-05	15	p07
131	p08	3.4e-14	4.225e-05	6.104e-13	2.531e-08	2.054e-08	1.374e-08	1.468e-05	4.049e-05	2.394e-07	5.542e-06	9.263e-15	1.132e-07	2.277e-10	6.361e-10	3.471e-09		0.000103379	8	p08
132	p09	2.357e-14	2.129e-05	7.169e-13	2.488e-07	1.049e-08	1.798e-09	8.851e-07	3.804e-05	2.639e-09	4.549e-06	1.078e-14	1.451e-07	3.018e-09	8.071e-09	1.616e-09		6.51856e-05	17	p09
133	p10	4.112e-14	1.161e-05	6.71e-13	1.762e-07	1.624e-07	2.791e-08	1.778e-05	2.275e-05	2.639e-05	3.202e-06	1.024e-14	3.48e-08	5.385e-13	8.509e-09	6.716e-14		8.21418e-05	9	p10
134	p11	2.177e-14	2.061e-05	7.192e-13	3.101e-07	5.501e-08	2.536e-08	5.703e-07	2.535e-05	4.069e-06	3.741e-06	9.691e-15	3.302e-08	2.154e-07	1.72e-09	1.762e-08		5.49985e-05	22	p11
135	p12	1.538e-14	1.168e-05	9.321e-13	3.499e-07	1.317e-08	1.993e-09	1.254e-06	4.972e-05	5.793e-07	3.223e-06	6.392e-15	6.703e-09	2.154e-09	6.871e-09	5.232e-09		6.68423e-05	13	p12
136	p13	1.799e-14	2.84e-05	5.963e-13	1.293e-07	2.542e-09	1.299e-08	4.722e-07	1.075e-05	3.701e-08	4.816e-06	9.745e-15	1.223e-07	5.493e-07	1.929e-09	1.52e-09		4.52951e-05	26	p13
137	p14	2.039e-14	2.101e-05	7.674e-13	2.957e-07	1.233e-07	1.797e-08	1.263e-05	1.672e-05	8.866e-08	5.118e-06	1.035e-14	2.296e-07	1.14e-07	1.273e-09	6.731e-14		5.63485e-05	21	p14
138	p15	1.535e-14	1.103e-05	6.586e-13	9.465e-09	1.513e-08	9.224e-10	8.057e-07	6.297e-06	1.356e-07	4.92e-06	9.406e-15	3.164e-09	1.777e-07	1.723e-09	8.756e-14		2.33964e-05	33	p15

## Sheet: fa>pin
1	2	3	4	5	6	7	8	9	10	11	12	13	14	15	16	17	18	19	20
		for each p, fraction a
		11	12	13	14	15	16	17	18	19	20	21	22	24	25	26
		gre	mhe	cde	cmi	rst	tno	dix	dip	din	dxf	cha	sif	pha	coc	ph1		sum
101	p01	1.61e-11	0.01818	7.192e-10	0.0002028	5.01e-05	2.372e-05	0.001468	0.02541	9.851e-05	0.002179	8.12e-12	5.964e-05	7.903e-05	7.417e-08	3.213e-11		0.0477509
102	pra	1.557e-10	4.787e-10	1.293e-08	0.007467	0.0001544	0.002362	1.637e-10	3.162e-10	3.829e-05	3.901e-11	2.14e-11	0.0003742	0.005152	0.0001231	2.411e-10		0.015671
103	puc	5.126e-10	1.565e-09	6.749e-09	0.004649	9.12e-08	1.817e-05	4.926e-10	0.0007204	0.0009467	2.076e-05	4.494e-11	0.00138	0.02977	0.0015	0.3939		0.432905
104	pal	1.585e-11	1.506e-05	3.372e-06	0.0001272	6.132e-05	3.553e-06	9.166e-06	1.41e-05	0.006262	3.026e-12	1.57e-12	6.623e-05	0.0114	4.159e-05	0.003026		0.0210296
105	plc	1.094e-09	0.0001227	1.252e-08	0.004926	1.979e-05	5.105e-09	0.0001061	3.369e-09	0.001118	2.249e-10	0.06075	0.0005466	0.07061	0.002735	0.1157		0.256634
106	pax	1.355e-11	0.0001236	7.064e-10	0.0002372	7.788e-05	3.163e-05	0.003085	0.04589	0.00482	0.006243	8.97e-12	0.0001406	8.485e-05	5.054e-06	1.562e-06		0.0607404
107	xph	2.218e-11	0.05573	7.206e-10	0.0002635	4.066e-05	6.252e-07	2.38e-05	1.58e-10	0.0009527	2.089e-06	3.348e-12	2.457e-05	3.773e-05	1.581e-06	1.009e-06		0.0570783
108	pau	1.118e-10	0.004889	1.336e-09	0.0001307	0.0003597	3.101e-05	0.0001455	0.09055	0.000263	0.007811	1.469e-11	0.0005918	5.218e-06	1.474e-05	1.204e-10		0.104792
109	plu	5.989e-11	1.441e-10	1.105e-09	3.41e-05	1.271e-05	0.01112	0.0001749	1.596e-05	0.0003124	1.12e-11	2.046e-11	0.0001119	5.062e-05	2.102e-05	3.744e-05		0.0118911
110	pca	1.868e-10	0.009178	3.268e-09	0.0005987	0.0004907	8.569e-07	0.0007595	0.1279	0.0003511	0.0002092	5.092e-11	0.001417	0.001944	2.306e-05	3.648e-06		0.142876
111	pur	4.631e-11	0.0007987	1.889e-09	0.001282	1.629e-05	4.124e-05	0.02164	3.696e-10	0.09755	1.55e-05	1.181e-11	0.0008248	0.0001754	5.094e-06	1.262e-05		0.122362
112	pan	1.029e-10	0.0004594	5.529e-09	0.0008246	0.001544	0.0001977	1.906e-10	0.004826	0.2308	5.377e-06	7.776e-11	0.0006787	0.0001973	3.221e-05	9.255e-10		0.239565
113	pln	5.622e-10	0.001831	2.299e-08	0.009993	0.0009558	0.0002509	0.0005769	0.00171	0.003901	1.583e-05	0.04445	0.001176	0.02025	0.0002688	3.827e-09		0.0853793
114	phi	0.004652	0.07918	0.1163	0.2304	0.4634	0.02423	0.01021	0.06216	0	0	0	0.0007003	0.008643	4.997e-05	1.047e-05		0.999936
115	plo	0	0.08031	0.1179	0.2337	0.47	0.02458	0.01035	0.06305	0	0	0	0	0	0	1.725e-10		0.99989
116	phr	0.0007735	0.079	0.116	0.2299	0.4624	0.02418	0.01018	0.06202	0	0	0.0004431	0.0005822	0.01437	8.309e-05	6.982e-05		1
117	pcs	0	0.08031	0.1179	0.2337	0.47	0.02458	0.01035	0.06304	0	0	0	0	0	0	8.751e-05		0.999968
118	ply	0	0	0	0	0	0	0	0	0	0	0	0	0	0	1		1
119	pyl	0.0123	0.07932	0.1165	0.2309	0.4643	0.02428	0.01022	0.06227	0	0	0	0	0	0	9.728e-07		1.00009
120	pel	0.01911	0.07009	0.1029	0.204	0.4102	0.02145	0.009034	0.05502	0.06786	0.02364	0	0.00124	0.0153	8.846e-05	3.024e-05		0.999963
121	xpa	0.0123	0.07932	0.1165	0.2308	0.4642	0.02428	0.01022	0.06227	0	0	0	0	0	0	5.136e-05		0.999941
122	phm	0.08269	0	0	0	0	0	0	0	0	0	0	0	0	0	0.9173		0.99999
123	p02	2.164e-11	0.04179	1.289e-09	0.0007538	0.0002095	8.832e-07	0.0009743	0.01428	0.03999	0.006226	9.581e-12	0.000249	0.0004774	6.257e-06	6.33e-05		0.10502
124	pta	0.2646	0	0	0	0	0	0	0	0.545	0.1899	0	0	0	0	0.0005188		1.00002
125	xpe	0.1123	0	0	0	0	0	0	0	0	0	0	0	0.2087	0.001207	0.6778		1.00001
126	p03	2.81e-11	0.01276	8.163e-10	9.703e-05	4.966e-05	8.015e-06	0.0001333	0.02395	6.213e-05	0.003384	8.557e-12	0.0001351	0.0002126	3.67e-06	6.348e-11		0.0407955
127	p04	1.927e-11	0.0148	7.4e-10	0.0001757	8.546e-05	1.649e-05	0.0004409	0.04825	0.004741	0.005925	8.484e-12	0.0001919	5.239e-10	3.607e-06	1.046e-06		0.0746311
128	p05	1.361e-11	0.03006	6.602e-10	0.0008377	5.047e-05	2.126e-05	0.0006247	0.01306	0.002937	0.004965	9.037e-12	0.0001926	0.000101	1.569e-05	4.209e-08		0.0528655
129	p06	3.161e-11	0.008142	7.638e-10	0.0003514	2.423e-05	9.17e-07	0.0003353	0.05005	2.734e-05	0.003429	7.43e-12	0.0002355	3.445e-05	1.711e-06	1.002e-10		0.0626318
130	p07	3.129e-11	0.014	5.686e-10	0.0001045	0.0001435	2.541e-07	0.0001718	0.04038	0.001468	0.005531	9.559e-12	0.0001648	2.383e-05	3.47e-06	6.017e-06		0.0619972
131	p08	4.361e-11	0.05419	7.829e-10	3.247e-05	2.634e-05	1.762e-05	0.01883	0.05193	0.000307	0.007108	1.188e-11	0.0001452	2.92e-07	8.158e-07	4.452e-06		0.132592
132	p09	2.138e-11	0.01931	6.5e-10	0.0002256	9.51e-06	1.63e-06	0.0008026	0.03449	2.393e-06	0.004125	9.776e-12	0.0001316	2.737e-06	7.318e-06	1.465e-06		0.0591099
133	p10	3.401e-11	0.009604	5.549e-10	0.0001457	0.0001343	2.308e-05	0.01471	0.01881	0.02183	0.002648	8.464e-12	2.878e-05	4.453e-10	7.036e-06	5.554e-11		0.0679409
134	p11	2.035e-11	0.01926	6.723e-10	0.0002899	5.142e-05	2.37e-05	0.000533	0.0237	0.003804	0.003497	9.058e-12	3.086e-05	0.0002014	1.608e-06	1.647e-05		0.0514094
135	p12	1.666e-11	0.01265	1.009e-09	0.000379	1.427e-05	2.158e-06	0.001358	0.05384	0.0006274	0.00349	6.922e-12	7.259e-06	2.333e-06	7.441e-06	5.666e-06		0.0723835
136	p13	2.34e-11	0.03694	7.757e-10	0.0001682	3.306e-06	1.69e-05	0.0006142	0.01399	4.814e-05	0.006265	1.268e-11	0.000159	0.0007146	2.51e-06	1.977e-06		0.0589238
137	p14	1.777e-11	0.01831	6.688e-10	0.0002577	0.0001075	1.566e-05	0.01101	0.01457	7.727e-05	0.00446	9.02e-12	0.0002001	9.938e-05	1.11e-06	5.866e-11		0.0491087
138	p15	1.119e-11	0.008039	4.798e-10	6.896e-06	1.102e-05	6.72e-07	0.000587	0.004588	9.879e-05	0.003585	6.852e-12	2.305e-06	0.0001294	1.255e-06	6.379e-11		0.0170493

## Sheet: fa>pout
1	2	3	4	5	6	7	8	9	10	11	12	13	14	15	16	17	18
	sum	0.23532	0.493138	0.229165	0.239377	0.247223	0.262468	0.596458	0.740116	0.617617	0.789558	0.5461	0.446394	0.289911	0.354859	0.673695
		for each p, fraction a
		11	12	13	14	15	16	17	18	19	20	21	22	24	25	26
		gre	mhe	cde	cmi	rst	tno	dix	dip	din	dxf	cha	sif	pha	coc	ph1
101	p01	1.218e-10	0.01549	4.016e-10	5.925e-05	7.569e-06	6.847e-05	0.01002	0.02858	0.000344	0.02217	9.91e-10	0.005843	0.0003011	4.027e-05	2.142e-10
102	pra	1.486e-10	5.145e-11	9.111e-10	0.0002752	2.943e-06	0.0008605	1.409e-10	4.489e-11	1.687e-05	5.007e-11	3.295e-10	0.004626	0.002477	0.00843	2.028e-10
103	puc	2.991e-10	1.028e-10	2.908e-10	0.0001048	1.063e-09	4.047e-06	2.593e-10	6.253e-05	0.000255	1.629e-05	4.231e-10	0.01043	0.008753	0.06282	0.2026
104	pal	2.968e-10	3.175e-05	4.66e-06	9.198e-05	2.293e-05	2.538e-05	0.0001548	3.927e-05	0.05412	7.62e-11	4.742e-10	0.01606	0.1075	0.05588	0.04994
105	plc	3.099e-10	3.915e-06	2.62e-10	5.391e-05	1.12e-07	5.52e-10	2.711e-05	1.42e-10	0.0001463	8.572e-11	0.2777	0.002006	0.01008	0.05563	0.0289
106	pax	8.081e-11	8.3e-05	3.109e-10	5.463e-05	9.274e-06	7.198e-05	0.01659	0.0407	0.01327	0.05006	8.629e-10	0.01085	0.0002548	0.002163	8.207e-06
107	xph	1.564e-10	0.04425	3.751e-10	7.177e-05	5.727e-06	1.682e-06	0.0001514	1.657e-10	0.003101	1.981e-05	3.809e-10	0.002244	0.000134	0.0008003	6.274e-06
108	pau	2.967e-10	0.001462	2.62e-10	1.34e-05	1.908e-05	3.143e-05	0.0003486	0.03576	0.0003224	0.02789	6.293e-10	0.02035	6.978e-06	0.002809	2.817e-10
109	plu	1.991e-10	5.394e-11	2.711e-10	4.379e-06	8.437e-07	0.0141	0.0005245	7.891e-06	0.0004793	5.007e-11	1.097e-09	0.004819	8.475e-05	0.005015	0.0001097
110	pca	2.377e-10	0.001315	3.07e-10	2.943e-05	1.247e-05	4.162e-07	0.0008719	0.02421	0.0002063	0.000358	1.045e-09	0.02335	0.001246	0.002106	4.091e-06
111	pur	9.778e-11	0.0001899	2.944e-10	0.0001046	6.869e-07	3.324e-05	0.04122	1.161e-10	0.0951	4.404e-05	4.026e-10	0.02256	0.0001866	0.000772	2.349e-05
112	pan	8.245e-11	4.147e-05	3.272e-10	2.553e-05	2.472e-05	6.048e-05	1.378e-10	0.0005754	0.08542	5.798e-06	1.006e-09	0.007047	7.968e-05	0.001853	6.539e-10
113	pln	1.204e-10	4.416e-05	3.636e-10	8.27e-05	4.09e-06	2.051e-05	0.0001115	5.449e-05	0.0003858	4.561e-06	0.1537	0.003262	0.002185	0.004134	7.227e-10
114	phi	0.01241	0.0238	0.02291	0.02376	0.0247	0.02469	0.02457	0.02467	0	0	0	0.02421	0.01162	0.009572	2.462e-05
115	plo	0	0.0238	0.02291	0.02376	0.0247	0.02469	0.02457	0.02467	0	0	0	0	0	0	4.002e-10
116	phr	0.01241	0.1428	0.1375	0.1425	0.1482	0.1481	0.1474	0.148	0	0	0.1147	0.121	0.1162	0.09572	0.0009878
117	pcs	0	0.0119	0.01146	0.01188	0.01235	0.01234	0.01229	0.01234	0	0	0	0	0	0	0.0001015
118	ply	0	0	0	0	0	0	0	0	0	0	0	0	0	0	0.2028
119	pyl	0.01639	0.0119	0.01146	0.01188	0.01235	0.01234	0.01229	0.01234	0	0	0	0	0	0	1.142e-06
120	pel	0.0288	0.0119	0.01146	0.01188	0.01235	0.01234	0.01229	0.01234	0.04723	0.04795	0	0.02421	0.01162	0.009572	4.018e-05
121	xpa	0.01639	0.0119	0.01146	0.01188	0.01235	0.01234	0.01229	0.01234	0	0	0	0	0	0	6.03e-05
122	phm	0.01241	0	0	0	0	0	0	0	0	0	0	0	0	0	0.1214
123	p02	9.926e-11	0.02159	4.367e-10	0.0001336	1.92e-05	1.547e-06	0.004032	0.009745	0.0847	0.03842	7.093e-10	0.0148	0.001103	0.00206	0.000256
124	pta	0.1241	0	0	0	0	0	0	0	0.1181	0.1199	0	0	0	0	0.0002146
125	xpe	0.01241	0	0	0	0	0	0	0	0	0	0	0	0.01162	0.009572	0.06602
126	p03	1.943e-10	0.009935	4.168e-10	2.592e-05	6.861e-06	2.116e-05	0.0008316	0.02464	0.0001984	0.03148	9.549e-10	0.01211	0.0007409	0.001822	3.87e-10
127	p04	1.205e-10	0.01042	3.416e-10	4.244e-05	1.067e-05	3.936e-05	0.002487	0.04487	0.01368	0.04983	8.56e-10	0.01555	1.65e-09	0.001619	5.767e-06
128	p05	8.221e-11	0.02045	2.944e-10	0.0001955	6.09e-06	4.902e-05	0.003405	0.01173	0.008191	0.04035	8.81e-10	0.01507	0.0003074	0.006803	2.241e-07
129	p06	1.906e-10	0.005528	3.4e-10	8.186e-05	2.919e-06	2.11e-06	0.001824	0.04489	7.611e-05	0.02781	7.229e-10	0.01839	0.0001047	0.0007406	5.326e-10
130	p07	2.03e-10	0.01023	2.724e-10	2.62e-05	1.86e-05	6.295e-07	0.001006	0.03898	0.004399	0.04828	1.001e-09	0.01385	7.791e-05	0.001616	3.442e-05
131	p08	2.051e-10	0.02871	2.719e-10	5.9e-06	2.475e-06	3.165e-05	0.0799	0.03634	0.0006668	0.04498	9.018e-10	0.008851	6.921e-07	0.0002755	1.846e-05
132	p09	1.422e-10	0.01447	3.193e-10	5.799e-05	1.264e-06	4.141e-06	0.004818	0.03414	7.352e-06	0.03692	1.05e-09	0.01134	9.174e-06	0.003495	8.592e-06
133	p10	2.481e-10	0.007891	2.989e-10	4.106e-05	1.957e-05	6.427e-05	0.09681	0.02041	0.07352	0.02599	9.965e-10	0.00272	1.637e-09	0.003685	3.572e-10
134	p11	1.313e-10	0.014	3.204e-10	7.228e-05	6.63e-06	5.84e-05	0.003104	0.02275	0.01134	0.03036	9.435e-10	0.00258	0.0006548	0.000745	9.373e-05
135	p12	9.28e-11	0.007936	4.152e-10	8.156e-05	1.588e-06	4.589e-06	0.006825	0.04462	0.001614	0.02616	6.223e-10	0.0005239	6.548e-06	0.002976	2.783e-05
136	p13	1.085e-10	0.0193	2.656e-10	3.015e-05	3.063e-07	2.992e-05	0.00257	0.00965	0.0001031	0.03909	9.487e-10	0.009555	0.00167	0.0008355	8.085e-06
137	p14	1.23e-10	0.01427	3.419e-10	6.891e-05	1.486e-05	4.138e-05	0.06874	0.01501	0.000247	0.04154	1.008e-09	0.01794	0.0003466	0.0005515	3.58e-10
138	p15	9.265e-11	0.007497	2.934e-10	2.206e-06	1.823e-06	2.124e-06	0.004386	0.005651	0.0003777	0.03993	9.157e-10	0.0002473	0.00054	0.0007463	4.657e-10

## Sheet: Xp>d
1	2	3	4	5	6	7	8	9	10	11	12	13	14	15	16	17	18	19	20	21	22	23	24	25	26	27	28	29	30	31	32	33	34	35	36	37	38	39	40	41	42	43	44	45
	rank =	20	7	9	3	13	28	8	35	5	37	16	17	36	33	2	1	6	11	15	12	4	10	30	38	14	25	29	23	27	26	31	22	19	18	32	34	24	21
	sum =	1.679e-06	0.000177	7.433e-05	0.002046	3.414e-05	1.444e-06	8.512e-05	6.111e-07	0.0005366	2.15e-07	1.35e-05	2.995e-06	4.833e-07	9.952e-07	0.002434	0.05087	0.0005201	5.97e-05	1.391e-05	4.445e-05	0.001804	6.432e-05	1.388e-06	7.501e-08	2.964e-05	1.501e-06	1.414e-06	1.53e-06	1.46e-06	1.474e-06	1.278e-06	1.601e-06	1.86e-06	2.164e-06	1.208e-06	7.276e-07	1.506e-06	1.641e-06
		umolC/L/d
		101	102	103	104	105	106	107	108	109	110	111	112	113	114	115	116	117	118	119	120	121	122	123	124	125	126	127	128	129	130	131	132	133	134	135	136	137	138
		p01	pra	puc	pal	plc	pax	xph	pau	plu	pca	pur	pan	pln	phi	plo	phr	pcs	ply	pyl	pel	xpa	phm	p02	pta	xpe	p03	p04	p05	p06	p07	p08	p09	p10	p11	p12	p13	p14	p15		sum	rank
161	d01	1.679e-06	0	0	0	0	0	0	0	0	0	0	0	0	0	0	0	0	0	0	0	0	0	0	0	0	0	0	0	0	0	0	0	0	0	0	0	0	0		1.679e-06	20	d01
162	ar2	0	0.000177	0	0	0	0	0	0	0	0	0	0	0	0	0	0	0	0	0	0	0	0	0	0	0	0	0	0	0	0	0	0	0	0	0	0	0	0		0.000177	7	ar2
163	fu2	0	0	7.433e-05	0	0	0	0	0	0	0	0	0	0	0	0	0	0	0	0	0	0	0	0	0	0	0	0	0	0	0	0	0	0	0	0	0	0	0		7.433e-05	9	fu2
164	ga2	0	0	0	0.002046	0	0	0	0	0	0	0	0	0	0	0	0	0	0	0	0	0	0	0	0	0	0	0	0	0	0	0	0	0	0	0	0	0	0		0.002046	3	ga2
165	gl2	0	0	0	0	3.414e-05	0	0	0	0	0	0	0	0	0	0	0	0	0	0	0	0	0	0	0	0	0	0	0	0	0	0	0	0	0	0	0	0	0		3.414e-05	13	gl2
166	ma2	0	0	0	0	0	1.444e-06	0	0	0	0	0	0	0	0	0	0	0	0	0	0	0	0	0	0	0	0	0	0	0	0	0	0	0	0	0	0	0	0		1.444e-06	28	ma2
167	rh2	0	0	0	0	0	0	8.512e-05	0	0	0	0	0	0	0	0	0	0	0	0	0	0	0	0	0	0	0	0	0	0	0	0	0	0	0	0	0	0	0		8.512e-05	8	rh2
168	ga3	0	0	0	0	0	0	0	6.111e-07	0	0	0	0	0	0	0	0	0	0	0	0	0	0	0	0	0	0	0	0	0	0	0	0	0	0	0	0	0	0		6.111e-07	35	ga3
169	gl3	0	0	0	0	0	0	0	0	0.0005366	0	0	0	0	0	0	0	0	0	0	0	0	0	0	0	0	0	0	0	0	0	0	0	0	0	0	0	0	0		0.0005366	5	gl3
170	gc2	0	0	0	0	0	0	0	0	0	2.15e-07	0	0	0	0	0	0	0	0	0	0	0	0	0	0	0	0	0	0	0	0	0	0	0	0	0	0	0	0		2.15e-07	37	gc2
171	mu2	0	0	0	0	0	0	0	0	0	0	1.35e-05	0	0	0	0	0	0	0	0	0	0	0	0	0	0	0	0	0	0	0	0	0	0	0	0	0	0	0		1.35e-05	16	mu2
172	ga4	0	0	0	0	0	0	0	0	0	0	0	2.995e-06	0	0	0	0	0	0	0	0	0	0	0	0	0	0	0	0	0	0	0	0	0	0	0	0	0	0		2.995e-06	17	ga4
173	gl4	0	0	0	0	0	0	0	0	0	0	0	0	4.833e-07	0	0	0	0	0	0	0	0	0	0	0	0	0	0	0	0	0	0	0	0	0	0	0	0	0		4.833e-07	36	gl4
174	chi	0	0	0	0	0	0	0	0	0	0	0	0	0	9.952e-07	0	0	0	0	0	0	0	0	0	0	0	0	0	0	0	0	0	0	0	0	0	0	0	0		9.952e-07	33	chi
175	glo	0	0	0	0	0	0	0	0	0	0	0	0	0	0	0.002434	0	0	0	0	0	0	0	0	0	0	0	0	0	0	0	0	0	0	0	0	0	0	0		0.002434	2	glo
176	chr	0	0	0	0	0	0	0	0	0	0	0	0	0	0	0	0.05087	0	0	0	0	0	0	0	0	0	0	0	0	0	0	0	0	0	0	0	0	0	0		0.05087	1	chr
177	fcs	0	0	0	0	0	0	0	0	0	0	0	0	0	0	0	0	0.0005201	0	0	0	0	0	0	0	0	0	0	0	0	0	0	0	0	0	0	0	0	0		0.0005201	6	fcs
178	gly	0	0	0	0	0	0	0	0	0	0	0	0	0	0	0	0	0	5.97e-05	0	0	0	0	0	0	0	0	0	0	0	0	0	0	0	0	0	0	0	0		5.97e-05	11	gly
179	xyl	0	0	0	0	0	0	0	0	0	0	0	0	0	0	0	0	0	0	1.391e-05	0	0	0	0	0	0	0	0	0	0	0	0	0	0	0	0	0	0	0		1.391e-05	15	xyl
180	cel	0	0	0	0	0	0	0	0	0	0	0	0	0	0	0	0	0	0	0	4.445e-05	0	0	0	0	0	0	0	0	0	0	0	0	0	0	0	0	0	0		4.445e-05	12	cel
181	man	0	0	0	0	0	0	0	0	0	0	0	0	0	0	0	0	0	0	0	0	0.001804	0	0	0	0	0	0	0	0	0	0	0	0	0	0	0	0	0		0.001804	4	man
182	rhm	0	0	0	0	0	0	0	0	0	0	0	0	0	0	0	0	0	0	0	0	0	6.432e-05	0	0	0	0	0	0	0	0	0	0	0	0	0	0	0	0		6.432e-05	10	rhm
183	d02	0	0	0	0	0	0	0	0	0	0	0	0	0	0	0	0	0	0	0	0	0	0	1.388e-06	0	0	0	0	0	0	0	0	0	0	0	0	0	0	0		1.388e-06	30	d02
184	sta	0	0	0	0	0	0	0	0	0	0	0	0	0	0	0	0	0	0	0	0	0	0	0	7.501e-08	0	0	0	0	0	0	0	0	0	0	0	0	0	0		7.501e-08	38	sta
185	pec	0	0	0	0	0	0	0	0	0	0	0	0	0	0	0	0	0	0	0	0	0	0	0	0	2.964e-05	0	0	0	0	0	0	0	0	0	0	0	0	0		2.964e-05	14	pec
186	d03	0	0	0	0	0	0	0	0	0	0	0	0	0	0	0	0	0	0	0	0	0	0	0	0	0	1.501e-06	0	0	0	0	0	0	0	0	0	0	0	0		1.501e-06	25	d03
187	d04	0	0	0	0	0	0	0	0	0	0	0	0	0	0	0	0	0	0	0	0	0	0	0	0	0	0	1.414e-06	0	0	0	0	0	0	0	0	0	0	0		1.414e-06	29	d04
188	d05	0	0	0	0	0	0	0	0	0	0	0	0	0	0	0	0	0	0	0	0	0	0	0	0	0	0	0	1.53e-06	0	0	0	0	0	0	0	0	0	0		1.53e-06	23	d05
189	d06	0	0	0	0	0	0	0	0	0	0	0	0	0	0	0	0	0	0	0	0	0	0	0	0	0	0	0	0	1.46e-06	0	0	0	0	0	0	0	0	0		1.46e-06	27	d06
190	d07	0	0	0	0	0	0	0	0	0	0	0	0	0	0	0	0	0	0	0	0	0	0	0	0	0	0	0	0	0	1.474e-06	0	0	0	0	0	0	0	0		1.474e-06	26	d07
191	d08	0	0	0	0	0	0	0	0	0	0	0	0	0	0	0	0	0	0	0	0	0	0	0	0	0	0	0	0	0	0	1.278e-06	0	0	0	0	0	0	0		1.278e-06	31	d08
192	d09	0	0	0	0	0	0	0	0	0	0	0	0	0	0	0	0	0	0	0	0	0	0	0	0	0	0	0	0	0	0	0	1.601e-06	0	0	0	0	0	0		1.601e-06	22	d09
193	d10	0	0	0	0	0	0	0	0	0	0	0	0	0	0	0	0	0	0	0	0	0	0	0	0	0	0	0	0	0	0	0	0	1.86e-06	0	0	0	0	0		1.86e-06	19	d10
194	d11	0	0	0	0	0	0	0	0	0	0	0	0	0	0	0	0	0	0	0	0	0	0	0	0	0	0	0	0	0	0	0	0	0	2.164e-06	0	0	0	0		2.164e-06	18	d11
195	d12	0	0	0	0	0	0	0	0	0	0	0	0	0	0	0	0	0	0	0	0	0	0	0	0	0	0	0	0	0	0	0	0	0	0	1.208e-06	0	0	0		1.208e-06	32	d12
196	d13	0	0	0	0	0	0	0	0	0	0	0	0	0	0	0	0	0	0	0	0	0	0	0	0	0	0	0	0	0	0	0	0	0	0	0	7.276e-07	0	0		7.276e-07	34	d13
197	d14	0	0	0	0	0	0	0	0	0	0	0	0	0	0	0	0	0	0	0	0	0	0	0	0	0	0	0	0	0	0	0	0	0	0	0	0	1.506e-06	0		1.506e-06	24	d14
198	d15	0	0	0	0	0	0	0	0	0	0	0	0	0	0	0	0	0	0	0	0	0	0	0	0	0	0	0	0	0	0	0	0	0	0	0	0	0	1.641e-06		1.641e-06	21	d15

[truncated: 12 more sheets: fp>din, Xb>d, Xb>p, Xd>b, Xd>bR, fd>bin, Xa>b, Xa>bL, Xa>bR, fa>bin, fa>binL, fa>binR]
