# Supplementary material for: Dynamic carbon flux network of a diverse marine microbial community
Source: ISME Commun. 2021 Sep 25;1:50. doi: 10.1038/s43705-021-00055-7 (PMC9723560; doi:10.1038/s43705-021-00055-7)
Supplement: Supplementary file 4 — Dataset S1 [file 43705_2021_55_MOESM4_ESM.zip › Dataset_S1_Instantaneous_2009_7.xlsx]

## Sheet: sum
1	2	3	4	5	6	7	8	9	10	11	12	13	14	15	16	17	18	19	20	21	22	23	24	25	26	27	28	29	30	31	32	33	34	35	36	37	38	39	40	41	42	43	44	45	46	47	48	49	50
	Sum =	47.3068	-24.7676	120	2.82007	-42.1548	120	0.855704	-43.703	120	3.67578	-37.793	120			120			120			Sum =	21.5678	-18.2563	741	2.82007	-84.8899	741	0.149305	-185.138	741	0.0267746	#NUM!	686	2.99615	-78.5791	741	0.583187	-76.8748	741	1.78967	-69.5383	741			741			741
	Ave =	3.15379	-1.65117		0.188005	-2.81032		0.0570469	-2.91354		0.245052	-2.51953		9.03448	0.86836		0.17768	-0.86836				Ave =	0.567573	-0.480429		0.0742124	-2.23395		0.00392908	-4.87206		0.000704594	#NUM!		0.0788461	-2.06787		0.015347	-2.02302		0.0470966	-1.82996		34.952	1.34953		0.0646212	-1.34953
		umolC/L			umolC/L/d			umolC/L/d			umolC/L/d			d			1/d						umolC/L			umolC/L/d			umolC/L/d			umolC/L/d			umolC/L/d			umolC/L/d			umolC/L/d			d			1/d
		Conc	log	rank	Xa>d	log	rank	Xa>p	log	rank	Xa>d+p	log	rank	Turnover	log	rank	Rate	log	rank				Conc	log	rank	Xa>d	log	rank	Xp>d	log	rank	Xb>d	log	rank	Xa+p+b>d	log	rank	Xd>b	log	rank	Xexch	log	rank	Turnover	log	rank	Rate	log	rank
11	gre	0.03202	-1.49458	5	0.0133874	-1.8733	5	0.0040914	-2.38813	6	0.0174788	-1.75749	5	1.83193	0.26291	14	0.545871	-0.26291	2	gre	161	d01	0.4319	-0.364617	12	0.00154986	-2.80971	22	4.84e-07	-6.31515	30	0.000214712	-3.66814	11	0.00176505	-2.75324	23	0.0174136	-1.75911	9	0.0095893	-2.01821	22	45.0398	1.6536	15	0.0222026	-1.6536	24
12	mhe	0.01867	-1.72886	6	0.00131148	-2.88224	6	0.00130243	-2.88524	8	0.00261391	-2.58271	8	7.14255	0.853854	10	0.140006	-0.853854	6	mhe	162	ar2	0.1439	-0.841939	31	0.0308527	-1.51071	16	0.001174	-2.93033	7	9.42949e-05	-4.02551	14	0.032121	-1.49321	16	0.0151317	-1.82011	21	0.0236263	-1.6266	16	6.09067	0.784665	38	0.164186	-0.784665	1
13	cde	0.1315	-0.881074	4	0.0181288	-1.74163	4	0.00539351	-2.26813	4	0.0235223	-1.62852	4	5.59044	0.747446	11	0.178877	-0.747446	5	cde	163	fu2	0.7482	-0.125982	6	0.0832198	-1.07977	6	0.0002277	-3.64264	12	0.0048039	-2.31841	3	0.0882514	-1.05428	6	0.0134831	-1.87021	22	0.0508672	-1.29356	7	14.7089	1.16758	21	0.0679861	-1.16758	18
14	cmi	0.36	-0.443697	3	0.0366314	-1.43615	3	0.010977	-1.95951	3	0.0476085	-1.32232	3	7.56168	0.878618	9	0.132246	-0.878618	7	cmi	164	ga2	0.4774	-0.321118	10	0.0419833	-1.37692	12	0.0008074	-3.09291	8	0.00485307	-2.31398	2	0.0476438	-1.32199	12	0.0166255	-1.77923	14	0.0321346	-1.49303	12	14.8562	1.17191	20	0.0673118	-1.17191	19
15	rst	34.05	1.53212	1	1.79676	0.25449	1	0.506457	-0.295457	1	2.30322	0.362335	1	14.7837	1.16978	3	0.0676422	-1.16978	13	rst	165	gl2	5.984	0.776992	1	1.34058	0.127292	1	2.111e-05	-4.67551	16	2.21452e-05	-4.65472	27	1.34062	0.127306	1	0.0436695	-1.35982	3	0.692145	-0.159803	1	8.64559	0.936795	29	0.115666	-0.936795	10
16	tno	12.66	1.10243	2	0.950521	-0.0220382	2	0.319189	-0.495952	2	1.26971	0.103705	2	9.97078	0.998729	6	0.100293	-0.998729	10	tno	166	ma2	0.3625	-0.440692	24	0.0436278	-1.36024	10	8.853e-07	-6.05291	20	0.00185791	-2.73098	5	0.0454866	-1.34212	13	0.00640245	-2.19365	28	0.0259445	-1.58595	13	13.9721	1.14526	22	0.0715712	-1.14526	17
17	dix	0.0009958	-3.00183	13	2.33498e-05	-4.63172	14	3.53137e-05	-4.45206	13	5.86635e-05	-4.23163	13	16.9748	1.2298	2	0.0589109	-1.2298	14	dix	167	rh2	0.377	-0.423659	23	0.0628576	-1.20164	9	3.887e-05	-4.41039	14	0.000920849	-3.03581	7	0.0638173	-1.19506	11	0.0124056	-1.90638	23	0.0381115	-1.41894	10	9.89204	0.995286	28	0.101091	-0.995286	11
18	dip	0.01362	-1.86582	7	0.000843826	-3.07375	8	0.00229651	-2.63893	7	0.00314034	-2.50302	7	4.33711	0.6372	13	0.230568	-0.6372	3	dip	168	ga3	0.7921	-0.10122	4	0.138491	-0.858579	3	4.376e-07	-6.35892	33	0.00274715	-2.56112	4	0.141239	-0.850047	3	0.0101417	-1.99389	25	0.0756901	-1.12096	4	10.465	1.01974	27	0.0955563	-1.01974	12
19	din	0.006707	-2.17347	10	0.000229776	-3.6387	12	0.000376805	-3.42388	10	0.000606581	-3.21711	11	11.0571	1.04364	4	0.09044	-1.04364	12	din	169	gl3	0.1015	-0.993534	33	0.00645457	-2.19013	18	0.01371	-1.86296	4	0.000709867	-3.14882	8	0.0208744	-1.68039	17	0.00374207	-2.42689	33	0.0123083	-1.9098	19	8.2465	0.91627	30	0.121264	-0.91627	9
20	dxf	0.00982	-2.00789	9	0.00110943	-2.9549	7	0.00430785	-2.36574	5	0.00541728	-2.26622	6	1.81272	0.25833	15	0.551658	-0.25833	1	dxf	170	gc2	0.638	-0.195179	7	0.126056	-0.899436	4	1.112e-07	-6.9539	38	0.000221442	-3.65474	10	0.126278	-0.898674	5	0.0344413	-1.46292	4	0.0803594	-1.09496	3	7.93933	0.899784	33	0.125955	-0.899784	6
21	cha	0.005494	-2.26011	11	0.000352411	-3.45295	10	0.00033408	-3.47615	11	0.000686491	-3.16337	10	8.00302	0.903254	8	0.124953	-0.903254	8	cha	171	mu2	0.1302	-0.885389	32	0.000219942	-3.65769	35	7.771e-06	-5.10952	17	0.00722567	-2.14112	1	0.00745338	-2.12765	19	0.0157075	-1.80389	20	0.0115804	-1.93627	20	11.2431	1.05089	24	0.0889435	-1.05089	15
22	sif	0.000103	-3.98716	15	5.2774e-06	-5.27758	15	4.27851e-06	-5.36871	15	9.55591e-06	-5.01973	15	10.7787	1.03257	5	0.0927758	-1.03257	11	sif	172	ga4	0.06098	-1.21481	37	0.00592576	-2.22726	19	4.096e-06	-5.38764	18	0.000249864	-3.6023	9	0.00617972	-2.20903	20	0.004128	-2.38426	32	0.00515386	-2.28787	33	11.8319	1.07305	23	0.0845172	-1.07305	16
24	pha	0.01206	-1.91865	8	0.000401751	-3.39604	9	0.000178303	-3.74884	12	0.000580054	-3.23653	12	20.7912	1.31788	1	0.0480973	-1.31788	15	pha	173	gl4	0.0901	-1.04528	35	3.15926e-05	-4.50042	38	2.322e-07	-6.63414	36	0.00183925	-2.73536	6	0.00187108	-2.72791	22	0.0024196	-2.61626	34	0.00214534	-2.6685	35	41.9981	1.62323	17	0.0238106	-1.62323	22
25	coc	0.0004285	-3.36805	14	2.7551e-05	-4.55986	13	1.55714e-05	-4.80767	14	4.31225e-05	-4.3653	14	9.93681	0.997247	7	0.100636	-0.997247	9	coc	174	chi	0.3378	-0.47134	25	0.0826128	-1.08295	7	2.255e-05	-4.64685	15	0	#NUM!	28	0.0826353	-1.08283	8	0.0112968	-1.94704	24	0.0469661	-1.32822	8	7.19242	0.856875	37	0.139035	-0.856875	2
26	ph1	0.005359	-2.27092	12	0.000340104	-3.46839	11	0.000743666	-3.12862	9	0.00108377	-2.96506	9	4.94478	0.694147	12	0.202234	-0.694147	4	ph1	175	glo	0.5372	-0.269864	8	0.0823892	-1.08413	8	0.05837	-1.23381	1	0	#NUM!	28	0.140759	-0.851523	4	0.0071216	-2.14742	27	0.0739404	-1.13112	5	7.26531	0.861254	36	0.13764	-0.861254	3
																					176	chr	2.114	0.325105	2	0.494691	-0.305666	2	0.01128	-1.94769	5	0	#NUM!	28	0.505971	-0.295874	2	0.0453341	-1.34357	2	0.275653	-0.559638	2	7.66907	0.884743	35	0.130394	-0.884743	4
																					177	fcs	0.3182	-0.4973	26	0.0411948	-1.38516	15	0.03367	-1.47276	2	0	#NUM!	28	0.0748648	-1.12572	9	0.00458228	-2.33892	31	0.0397236	-1.40095	9	8.01036	0.903652	31	0.124838	-0.903652	8
																					178	gly	0.1785	-0.748362	30	0.0001316	-3.88074	37	0.0002889	-3.53925	10	0	#NUM!	28	0.0004205	-3.37623	37	0.00205814	-2.68652	35	0.00123932	-2.90682	36	144.03	2.15845	2	0.00694298	-2.15845	37
																					179	xyl	0.1911	-0.718739	29	0.0414798	-1.38216	13	0.000436	-3.36051	9	0	#NUM!	28	0.0419158	-1.37762	15	0.00638425	-2.19489	29	0.02415	-1.61708	15	7.91304	0.898343	34	0.126374	-0.898343	5
																					180	cel	0.2791	-0.55424	28	0.0419937	-1.37682	11	0.003115	-2.50654	6	0	#NUM!	28	0.0451087	-1.34574	14	0.00473306	-2.32486	30	0.0249209	-1.60344	14	11.1994	1.0492	25	0.0892901	-1.0492	14
																					181	man	0.2977	-0.526221	27	0.0414797	-1.38216	14	0.02571	-1.5899	3	0	#NUM!	28	0.0671897	-1.1727	10	0.00719257	-2.14312	26	0.0371911	-1.42956	11	8.0046	0.903339	32	0.124928	-0.903339	7
																					182	rhm	0.01428	-1.84527	38	0.000215912	-3.66572	36	0.0001605	-3.79452	13	0	#NUM!	28	0.000376412	-3.42434	38	0.000159168	-3.79815	37	0.00026779	-3.57221	38	53.3254	1.72693	3	0.0187528	-1.72693	36
																					183	d02	0.4345	-0.36201	11	0.00128469	-2.8912	24	6.616e-07	-6.1794	23	6.5893e-05	-4.18116	19	0.00135124	-2.86927	26	0.0170848	-1.76739	10	0.00921802	-2.03536	24	47.1359	1.67335	13	0.0212152	-1.67335	26
																					184	sta	0.09263	-1.03325	34	0.00299434	-2.5237	20	2.888e-06	-5.5394	19	0	#NUM!	28	0.00299723	-2.52328	21	0.00169118	-2.77181	36	0.0023442	-2.63	34	39.5145	1.59676	18	0.0253072	-1.59676	21
																					185	pec	0.06528	-1.18522	36	0.000236557	-3.62606	34	0.0002488	-3.60415	11	0	#NUM!	28	0.000485357	-3.31394	36	0.000130555	-3.88421	38	0.000307956	-3.51151	37	211.978	2.32629	1	0.00471746	-2.32629	38
																					186	d03	0.4304	-0.366128	13	0.000590126	-3.22906	32	4.406e-07	-6.35596	31	3.9893e-05	-4.3991	25	0.00063046	-3.20034	34	0.0161434	-1.79201	19	0.00838691	-2.0764	32	51.3181	1.71027	4	0.0194863	-1.71027	35
																					187	d04	0.4239	-0.372737	19	0.000793528	-3.10044	28	5.805e-07	-6.2362	24	5.15345e-05	-4.2879	20	0.000845643	-3.07281	31	0.0165647	-1.78082	15	0.00870518	-2.06022	28	48.6951	1.68749	8	0.0205359	-1.68749	31
																					188	d05	0.4282	-0.368353	16	0.000930662	-3.03121	27	5.023e-07	-6.29904	29	4.28213e-05	-4.36834	24	0.000973986	-3.01145	29	0.0167882	-1.775	12	0.0088811	-2.05153	26	48.2148	1.68318	10	0.0207405	-1.68318	29
																					189	d06	0.4214	-0.375305	21	0.000641437	-3.19285	31	4.389e-07	-6.35763	32	0.000214417	-3.66874	12	0.000856293	-3.06738	30	0.0164853	-1.7829	17	0.00867078	-2.06194	29	48.6	1.68664	9	0.0205761	-1.68664	30
																					190	d07	0.4222	-0.374482	20	0.000752323	-3.1236	29	5.738e-07	-6.24124	25	6.90277e-05	-4.16098	18	0.000821925	-3.08517	32	0.0167475	-1.77605	13	0.00878473	-2.05627	27	48.0607	1.68179	11	0.020807	-1.68179	28
																					191	d08	0.8378	-0.0768596	3	0.000951211	-3.02172	26	2.833e-07	-6.54775	35	9.1435e-05	-4.03889	16	0.00104293	-2.98175	28	0.0327166	-1.48523	5	0.0168798	-1.77263	18	49.6334	1.69577	5	0.0201477	-1.69577	34
																					192	d09	0.4295	-0.367037	15	0.0014004	-2.85375	23	5.331e-07	-6.27319	27	9.53848e-05	-4.02052	13	0.00149632	-2.82498	25	0.017457	-1.75803	8	0.00947667	-2.02334	23	45.3218	1.65631	14	0.0220644	-1.65631	25
																					193	d10	0.5157	-0.287603	9	0.0140821	-1.85133	17	7.598e-07	-6.1193	22	2.97717e-05	-4.5262	26	0.0141127	-1.85039	18	0.0210567	-1.67661	6	0.0175847	-1.75487	17	29.3267	1.46726	19	0.0340986	-1.46726	20
																					194	d11	0.7591	-0.119701	5	0.0835338	-1.07814	5	7.852e-07	-6.10502	21	4.82048e-05	-4.31691	22	0.0835828	-1.07788	7	0.0580822	-1.23596	1	0.0708325	-1.14977	6	10.7168	1.03007	26	0.0933111	-1.03007	13
																					195	d12	0.4269	-0.369674	17	0.00102371	-2.98982	25	3.353e-07	-6.47457	34	5.06132e-05	-4.29574	21	0.00107466	-2.96873	27	0.0170223	-1.76898	11	0.00904847	-2.04342	25	47.1793	1.67375	12	0.0211958	-1.67375	27
																					196	d13	0.4246	-0.37202	18	0.000728124	-3.13779	30	1.882e-07	-6.72538	37	4.73504e-05	-4.32468	23	0.000775662	-3.11033	33	0.0163587	-1.78625	18	0.00856716	-2.06716	30	49.5614	1.69514	6	0.020177	-1.69514	33
																					197	d14	0.4204	-0.376337	22	0.000426008	-3.37058	33	5.351e-07	-6.27157	26	9.40149e-05	-4.0268	15	0.000520558	-3.28353	35	0.0165368	-1.78155	16	0.00852868	-2.06912	31	49.2925	1.69278	7	0.0202871	-1.69278	32
																					198	d15	0.4296	-0.366936	14	0.00166734	-2.77798	21	5.13e-07	-6.28988	28	7.40668e-05	-4.13038	17	0.00174192	-2.75897	24	0.0177474	-1.75086	7	0.00974467	-2.01123	21	44.0856	1.6443	16	0.0226831	-1.6443	23
[truncated: 47 more columns]

## Sheet: Xa>d
1	2	3	4	5	6	7	8	9	10	11	12	13	14	15	16	17	18	19	20	21	22
	rank =	5	6	4	3	1	2	14	8	12	7	10	15	9	13	11
	sum =	0.0133874	0.00131148	0.0181288	0.0366314	1.79676	0.950521	2.33498e-05	0.000843826	0.000229776	0.00110943	0.000352411	5.2774e-06	0.000401751	2.7551e-05	0.000340104
		umolC/L/d
		11	12	13	14	15	16	17	18	19	20	21	22	24	25	26
		gre	mhe	cde	cmi	rst	tno	dix	dip	din	dxf	cha	sif	pha	coc	ph1		sum	rank
161	d01	0.0009727	1.606e-08	3.726e-06	0.0001319	0.0002882	0.0001511	2.235e-08	1.384e-07	1.413e-06	5.239e-13	2.923e-13	1.159e-07	1.834e-07	1.396e-07	2.038e-07		0.00154986	22	d01
162	ar2	0.001356	1.676e-06	0.004268	0.01934	0.004723	0.001157	7.913e-09	1.309e-06	2.76e-07	5.185e-07	3.996e-13	1.247e-07	1.087e-06	3.656e-06	2.843e-13		0.0308527	16	ar2
163	fu2	0.0003451	0.0001177	0.0004163	0.0008638	0.05969	0.02174	1.016e-07	1.675e-05	1.95e-05	5.345e-06	1.441e-06	8.319e-08	4.712e-07	3.154e-06	1.298e-08		0.0832198	6	fu2
164	ga2	2.777e-05	0.0001361	0.0002301	0.000475	0.03284	0.008193	5.686e-08	9.275e-06	9.655e-06	5.651e-05	3.786e-13	2.384e-07	1.247e-06	1.83e-06	2.529e-06		0.0419833	12	ga2
165	gl2	6.668e-06	0.0001347	5.869e-05	0.0001227	0.9156	0.4246	1.418e-08	2.367e-06	6.885e-06	4.135e-05	4.151e-13	1.709e-07	4.422e-07	3.07e-06	1.274e-07		1.34058	1	gl2
166	ma2	3.865e-05	7.635e-05	0.0002389	0.0004964	0.03424	0.008444	2.784e-07	9.544e-06	2.448e-06	1.478e-05	5.563e-13	1.844e-07	3.682e-06	2.103e-06	6.053e-05		0.0436278	10	ma2
167	rh2	2.576e-05	3.827e-05	0.000497	0.0006121	0.0417	0.01995	7.348e-08	1.162e-05	1.454e-05	3.499e-06	4.069e-13	1.312e-07	1.495e-06	2.759e-06	3.522e-07		0.0628576	9	rh2
168	ga3	4.37e-12	0.0001293	5.192e-07	2.815e-05	2.705e-05	0.1383	1.283e-08	4.251e-13	3.497e-07	2.754e-13	9.709e-13	8.398e-08	7.723e-08	1.61e-08	5.361e-06		0.138491	3	ga3
169	gl3	4.426e-12	7.866e-06	0.006166	1.868e-06	2.788e-06	1.05e-05	8.043e-06	2.134e-08	1.974e-06	5.704e-13	0.0002551	1.912e-07	7.573e-09	1.194e-07	9.069e-08		0.00645457	18	gl3
170	gc2	2.904e-12	6.284e-06	0.0001238	0.0002556	0.1213	0.004339	2.967e-08	4.909e-06	1.795e-13	2.91e-13	2.568e-05	1.426e-07	3.569e-07	2.113e-07	6.528e-08		0.126056	4	gc2
171	mu2	1.752e-12	2.723e-08	0.000153	4.667e-06	1.41e-05	3.195e-05	1.439e-14	1.398e-13	1.145e-05	4.464e-06	2.811e-13	1.156e-07	6.796e-13	1.681e-07	3.494e-10		0.000219942	35	mu2
172	ga4	4.1e-12	3.722e-06	6.968e-12	0.002218	5.076e-05	0.003337	8.263e-15	1.446e-13	1.535e-05	3.128e-06	4.297e-13	1.56e-07	0.0002942	4.653e-09	3.443e-06		0.00592576	19	ga4
173	gl4	1.801e-12	1.317e-13	3.805e-07	1.134e-06	1.838e-06	2.035e-05	9.197e-15	1.454e-13	7.844e-06	2.732e-13	4.485e-13	1.039e-08	7.752e-13	3.567e-08	4.283e-13		3.15926e-05	38	gl4
174	chi	0.0002158	6.285e-05	0.0005393	0.001089	0.0506	0.03002	1.455e-06	7.656e-05	0	0	0	2.32e-07	7.147e-06	4.2e-07	2.967e-08		0.0826128	7	chi
175	glo	0	6.285e-05	0.0005393	0.001089	0.0506	0.03002	1.455e-06	7.656e-05	0	0	0	0	0	0	4.447e-13		0.0823892	8	glo
176	chr	0.0002158	0.0003771	0.003236	0.006536	0.3036	0.1801	8.729e-06	0.0004594	0	0	7.019e-05	1.16e-06	7.147e-05	4.2e-06	1.097e-05		0.494691	2	chr
177	fcs	0	3.143e-05	0.0002697	0.0005447	0.0253	0.01501	7.274e-07	3.828e-05	0	0	0	0	0	0	4.483e-09		0.0411948	15	fcs
178	gly	0	0	0	0	0	0	0	0	0	0	0	0	0	0	0.0001316		0.0001316	37	gly
179	xyl	0.0002848	3.143e-05	0.0002697	0.0005447	0.0253	0.01501	7.274e-07	3.828e-05	0	0	0	0	0	0	1.393e-07		0.0414798	13	xyl
180	cel	0.0005006	3.143e-05	0.0002697	0.0005447	0.0253	0.01501	7.274e-07	3.828e-05	2.882e-05	0.0002616	0	2.32e-07	7.147e-06	4.2e-07	3.343e-08		0.0419937	11	cel
181	man	0.0002848	3.143e-05	0.0002697	0.0005447	0.0253	0.01501	7.274e-07	3.828e-05	0	0	0	0	0	0	6.03e-08		0.0414797	14	man
182	rhm	0.0002158	0	0	0	0	0	0	0	0	0	0	0	0	0	1.125e-07		0.000215912	36	rhm
183	d02	0.001154	2.805e-05	1.135e-11	7.584e-07	5.948e-05	4.067e-05	1.9e-08	1.824e-08	6.052e-07	5.435e-13	3.209e-13	9.224e-08	3.513e-07	6.274e-07	1.397e-08		0.00128469	24	d02
184	sta	0.002158	0	0	0	0	0	0	0	7.204e-05	0.000654	0	0	0	0	0.0001103		0.00299434	20	sta
185	pec	0.0002158	0	0	0	0	0	0	0	0	0	0	0	7.147e-06	4.2e-07	1.319e-05		0.000236557	34	pec
186	d03	0.0001174	4.666e-08	4.053e-05	0.0001121	6.022e-05	0.0002581	2.29e-14	1.081e-07	6.832e-07	7.796e-13	6.917e-13	2.215e-07	3.511e-07	3.284e-07	3.725e-08		0.000590126	32	d03
187	d04	0.0001756	5.402e-13	9.775e-05	0.0001576	0.0001701	0.0001897	1.501e-14	3.773e-07	1.345e-06	4.08e-13	5.401e-13	1.418e-07	2.684e-07	6.378e-07	8.126e-09		0.000793528	28	d04
188	d05	0.0006261	2.245e-13	8.881e-05	1.672e-05	9.882e-05	9.703e-05	1.337e-14	2.317e-07	1.621e-06	5.128e-13	4.583e-13	5.496e-08	5.038e-07	7.569e-07	1.364e-08		0.000930662	27	d05
189	d06	3.612e-05	2.106e-13	4.091e-06	8.287e-05	0.0001422	0.0003745	1.155e-08	1.527e-07	8.596e-07	9.083e-13	3.306e-13	1.958e-07	2.287e-07	1.13e-07	9.457e-08		0.000641437	31	d06
190	d07	0.0004432	3.171e-07	3.477e-05	0.0001198	0.0001101	4.028e-05	2.68e-08	3.037e-07	2.527e-06	4.755e-13	4.177e-13	1.932e-07	3.757e-07	3.427e-07	8.725e-08		0.000752323	29	d07
191	d08	0.000189	6.444e-08	8.137e-05	0.0001152	0.0005258	3.883e-05	1.663e-08	9.902e-09	4.6e-07	5.67e-13	3.284e-13	2.892e-08	2.736e-07	1.374e-07	2.043e-08		0.000951211	26	d08
192	d09	0.001163	1.912e-07	9.117e-06	0.0001669	3.386e-05	2.382e-05	2.091e-08	4.317e-08	2.478e-06	4.398e-13	3.668e-13	2.422e-07	2.809e-07	4.09e-07	3.901e-08		0.0014004	23	d09
193	d10	7.049e-07	1.982e-07	1.081e-05	6.646e-06	0.0007485	0.01321	2.861e-08	2.039e-05	1.963e-05	6.423e-05	3.335e-13	1.779e-07	4.104e-07	3.124e-07	9.479e-08		0.0140821	17	d10
194	d11	0.0002305	5.407e-07	9.655e-05	8.575e-05	0.07781	0.005309	8.997e-09	2.651e-07	2.408e-07	4.318e-13	2.83e-13	4.292e-08	3.387e-07	2.576e-07	3.07e-07		0.0835338	5	d11
195	d12	0.0006207	3.838e-13	8.867e-05	0.0001332	5.393e-05	0.0001244	1.548e-14	4.366e-08	2.137e-06	3.781e-13	3.371e-13	1.082e-07	2.908e-07	2.14e-07	1.753e-08		0.00102371	25	d12
196	d13	4.562e-05	2.397e-13	1.097e-11	0.0001494	0.0001927	0.0003388	7.334e-09	6.816e-08	5.806e-07	4.603e-09	3.233e-13	1.555e-07	4.733e-07	2.789e-07	3.515e-08		0.000728124	30	d13
197	d14	0.0003554	3.518e-07	2.43e-05	1.374e-05	1.36e-05	1.63e-05	1.186e-08	1.471e-07	1.467e-06	4.78e-13	4.222e-13	1.148e-07	3.374e-07	2.062e-07	3.173e-08		0.000426008	33	d14
198	d15	0.001366	1.185e-06	2.212e-06	2.663e-05	0.0002611	5.925e-06	9.188e-09	9.322e-08	2.597e-06	4.801e-13	3.162e-13	1.35e-07	1.106e-06	2.025e-07	1.479e-07		0.00166734	21	d15

## Sheet: Xa>dR
1	2	3	4	5	6	7	8	9	10	11	12	13	14	15	16	17	18
		for each d, rank a
		11	12	13	14	15	16	17	18	19	20	21	22	24	25	26
		gre	mhe	cde	cmi	rst	tno	dix	dip	din	dxf	cha	sif	pha	coc	ph1
161	d01	1	13	5	4	2	3	12	10	6	14	15	11	8	9	7
162	ar2	4	7	3	1	2	5	13	8	11	10	14	12	9	6	15
163	fu2	5	6	4	3	1	2	13	8	7	9	11	14	12	10	15
164	ga2	7	5	4	3	1	2	14	9	8	6	15	13	12	11	10
165	gl2	8	3	5	4	1	2	14	10	7	6	15	12	11	9	13
166	ma2	7	5	4	3	1	2	13	9	11	8	15	14	10	12	6
167	rh2	6	5	4	3	1	2	14	8	7	9	15	13	11	10	12
168	ga3	12	2	6	3	4	1	11	14	7	15	13	8	9	10	5
169	gl3	14	5	1	8	6	3	4	12	7	15	2	9	13	10	11
170	gc2	13	6	4	3	1	2	12	7	15	14	5	10	8	9	11
171	mu2	11	9	1	5	3	2	15	14	4	6	13	8	12	7	10
172	ga4	12	6	11	2	4	1	15	14	5	8	13	9	3	10	7
173	gl4	8	14	5	4	3	1	15	13	2	12	10	7	9	6	11
174	chi	5	7	4	3	1	2	9	6	13	13	13	11	8	10	12
175	glo	9	6	4	3	1	2	7	5	9	9	9	9	9	9	8
176	chr	7	6	4	3	1	2	11	5	14	14	9	13	8	12	10
177	fcs	9	6	4	3	1	2	7	5	9	9	9	9	9	9	8
178	gly	2	2	2	2	2	2	2	2	2	2	2	2	2	2	1
179	xyl	4	7	5	3	1	2	8	6	10	10	10	10	10	10	9
180	cel	4	8	5	3	1	2	11	7	9	6	15	13	10	12	14
181	man	4	7	5	3	1	2	8	6	10	10	10	10	10	10	9
182	rhm	1	3	3	3	3	3	3	3	3	3	3	3	3	3	2
183	d02	1	4	13	5	2	3	10	11	7	14	15	9	8	6	12
184	sta	1	5	5	5	5	5	5	5	4	2	5	5	5	5	3
185	pec	1	5	5	5	5	5	5	5	5	5	5	5	3	4	2
186	d03	2	11	5	3	4	1	15	10	6	13	14	9	7	8	12
187	d04	2	12	5	4	3	1	15	8	6	14	13	10	9	7	11
188	d05	1	14	4	5	2	3	15	9	6	12	13	10	8	7	11
189	d06	4	15	5	3	2	1	12	9	6	13	14	8	7	10	11
190	d07	1	9	5	2	3	4	13	10	6	14	15	11	7	8	12
191	d08	2	9	4	3	1	5	12	13	6	14	15	10	7	8	11
192	d09	1	10	5	2	3	4	13	11	6	14	15	9	8	7	12
193	d10	8	11	6	7	2	1	14	4	5	3	15	12	9	10	13
194	d11	3	6	4	5	1	2	13	9	11	14	15	12	7	10	8
195	d12	1	12	4	2	5	3	15	10	6	13	14	9	7	8	11
196	d13	4	15	13	3	2	1	11	9	5	12	14	8	6	7	10
197	d14	1	7	2	4	5	3	13	10	6	14	15	11	8	9	12
198	d15	1	7	6	3	2	4	13	12	5	14	15	11	8	9	10

## Sheet: fa>din
1	2	3	4	5	6	7	8	9	10	11	12	13	14	15	16	17	18	19	20
		for each d, fraction a
		11	12	13	14	15	16	17	18	19	20	21	22	24	25	26
		gre	mhe	cde	cmi	rst	tno	dix	dip	din	dxf	cha	sif	pha	coc	ph1		sum
161	d01	0.5511	9.101e-06	0.002111	0.07472	0.1633	0.08561	1.266e-05	7.84e-05	0.0008005	2.968e-10	1.656e-10	6.564e-05	0.0001039	7.908e-05	0.0001155		0.878106
162	ar2	0.04222	5.218e-05	0.1329	0.602	0.1471	0.03603	2.464e-07	4.076e-05	8.594e-06	1.614e-05	1.244e-11	3.883e-06	3.383e-05	0.0001138	8.853e-12		0.960519
163	fu2	0.003911	0.001334	0.004718	0.009788	0.6764	0.2463	1.151e-06	0.0001898	0.000221	6.057e-05	1.633e-05	9.427e-07	5.34e-06	3.574e-05	1.471e-07		0.942982
164	ga2	0.0005828	0.002857	0.00483	0.009969	0.6893	0.172	1.193e-06	0.0001947	0.0002026	0.001186	7.947e-12	5.003e-06	2.617e-05	3.842e-05	5.309e-05		0.881246
165	gl2	4.974e-06	0.0001005	4.378e-05	9.152e-05	0.683	0.3167	1.057e-08	1.766e-06	5.136e-06	3.084e-05	3.096e-13	1.275e-07	3.299e-07	2.29e-06	9.504e-08		0.999981
166	ma2	0.0008496	0.001679	0.005251	0.01091	0.7528	0.1856	6.12e-06	0.0002098	5.382e-05	0.0003249	1.223e-11	4.054e-06	8.094e-05	4.623e-05	0.001331		0.959146
167	rh2	0.0004037	0.0005997	0.007788	0.009592	0.6534	0.3126	1.151e-06	0.000182	0.0002278	5.483e-05	6.376e-12	2.056e-06	2.342e-05	4.324e-05	5.518e-06		0.984923
168	ga3	3.094e-11	0.0009152	3.676e-06	0.0001993	0.0001915	0.9792	9.081e-08	3.01e-12	2.476e-06	1.95e-12	6.875e-12	5.946e-07	5.468e-07	1.14e-07	3.796e-05		0.980551
169	gl3	2.121e-10	0.0003769	0.2954	8.95e-05	0.0001336	0.0005033	0.0003854	1.022e-06	9.46e-05	2.733e-11	0.01222	9.16e-06	3.628e-07	5.72e-06	4.345e-06		0.309224
170	gc2	2.3e-11	4.977e-05	0.0009803	0.002025	0.9606	0.03437	2.35e-07	3.888e-05	1.421e-12	2.304e-12	0.0002034	1.129e-06	2.826e-06	1.673e-06	5.171e-07		0.998274
171	mu2	2.351e-10	3.653e-06	0.02053	0.000626	0.001891	0.004286	1.931e-12	1.876e-11	0.001536	0.0005989	3.771e-11	1.551e-05	9.117e-11	2.255e-05	4.688e-08		0.0295097
172	ga4	6.635e-10	0.0006024	1.128e-09	0.3589	0.008214	0.54	1.337e-12	2.339e-11	0.002484	0.0005062	6.954e-11	2.525e-05	0.04761	7.53e-07	0.0005571		0.9589
173	gl4	9.625e-10	7.036e-11	0.0002033	0.0006061	0.0009822	0.01087	4.914e-12	7.77e-11	0.004192	1.46e-10	2.397e-10	5.55e-06	4.143e-10	1.906e-05	2.289e-10		0.0168782
174	chi	0.002611	0.0007606	0.006526	0.01318	0.6123	0.3633	1.76e-05	0.0009264	0	0	0	2.807e-06	8.648e-05	5.083e-06	3.59e-07		0.999716
175	glo	0	0.0004465	0.003831	0.007739	0.3595	0.2133	1.034e-05	0.0005439	0	0	0	0	0	0	3.159e-12		0.585371
176	chr	0.0004264	0.0007453	0.006395	0.01292	0.6	0.356	1.725e-05	0.0009078	0	0	0.0001387	2.292e-06	0.0001412	8.301e-06	2.169e-05		0.977724
177	fcs	0	0.0004198	0.003602	0.007275	0.3379	0.2005	9.716e-06	0.0005113	0	0	0	0	0	0	5.987e-08		0.550218
178	gly	0	0	0	0	0	0	0	0	0	0	0	0	0	0	0.313		0.313
179	xyl	0.006795	0.0007497	0.006433	0.01299	0.6036	0.3581	1.735e-05	0.0009132	0	0	0	0	0	0	3.323e-06		0.989602
180	cel	0.0111	0.0006966	0.005977	0.01207	0.5609	0.3328	1.612e-05	0.0008486	0.0006387	0.005799	0	5.143e-06	0.0001584	9.311e-06	7.41e-07		0.93102
181	man	0.004239	0.0004677	0.004013	0.008106	0.3766	0.2234	1.083e-05	0.0005697	0	0	0	0	0	0	8.974e-07		0.617407
182	rhm	0.5733	0	0	0	0	0	0	0	0	0	0	0	0	0	0.000299		0.573599
183	d02	0.8541	0.02076	8.399e-09	0.0005612	0.04401	0.03009	1.406e-05	1.349e-05	0.0004478	4.022e-10	2.374e-10	6.825e-05	0.0002599	0.0004642	1.033e-05		0.950799
184	sta	0.72	0	0	0	0	0	0	0	0.02404	0.2182	0	0	0	0	0.0368		0.99904
185	pec	0.4446	0	0	0	0	0	0	0	0	0	0	0	0.01472	0.0008654	0.02717		0.487355
186	d03	0.1863	7.4e-05	0.06428	0.1778	0.09551	0.4094	3.632e-11	0.0001714	0.001083	1.236e-09	1.097e-09	0.0003513	0.0005568	0.0005208	5.908e-05		0.936106
187	d04	0.2076	6.388e-10	0.1156	0.1864	0.2011	0.2244	1.775e-11	0.0004462	0.001591	4.825e-10	6.387e-10	0.0001677	0.0003174	0.0007542	9.609e-06		0.938386
188	d05	0.6428	2.305e-10	0.09118	0.01717	0.1015	0.09962	1.373e-11	0.0002379	0.001664	5.265e-10	4.705e-10	5.643e-05	0.0005173	0.0007771	1.4e-05		0.955537
189	d06	0.04218	2.459e-10	0.004778	0.09678	0.166	0.4374	1.348e-05	0.0001784	0.001004	1.061e-09	3.861e-10	0.0002286	0.0002671	0.0001319	0.0001104		0.749072
190	d07	0.5392	0.0003857	0.0423	0.1458	0.134	0.04901	3.26e-05	0.0003694	0.003074	5.785e-10	5.081e-10	0.0002351	0.0004571	0.000417	0.0001062		0.915387
191	d08	0.1812	6.178e-05	0.07802	0.1105	0.5042	0.03723	1.595e-05	9.494e-06	0.0004411	5.437e-10	3.149e-10	2.773e-05	0.0002623	0.0001318	1.959e-05		0.91212
192	d09	0.7773	0.0001278	0.006092	0.1115	0.02263	0.01591	1.398e-05	2.885e-05	0.001656	2.939e-10	2.451e-10	0.0001618	0.0001877	0.0002733	2.606e-05		0.935907
193	d10	4.996e-05	1.405e-05	0.0007664	0.000471	0.05305	0.936	2.028e-06	0.001445	0.001391	0.004552	2.364e-11	1.261e-05	2.909e-05	2.214e-05	6.718e-06		0.997812
194	d11	0.002757	6.469e-06	0.001155	0.001026	0.9309	0.06352	1.076e-07	3.172e-06	2.881e-06	5.166e-12	3.385e-12	5.135e-07	4.052e-06	3.082e-06	3.673e-06		0.999382
195	d12	0.5776	3.572e-10	0.08251	0.1239	0.05019	0.1158	1.441e-11	4.063e-05	0.001989	3.518e-10	3.137e-10	0.0001007	0.0002706	0.0001992	1.631e-05		0.952616
196	d13	0.05881	3.09e-10	1.415e-08	0.1927	0.2484	0.4368	9.455e-06	8.787e-05	0.0007485	5.934e-06	4.169e-10	0.0002005	0.0006102	0.0003596	4.531e-05		0.938777
197	d14	0.6828	0.0006757	0.04668	0.02638	0.02612	0.0313	2.279e-05	0.0002825	0.002818	9.183e-10	8.111e-10	0.0002206	0.0006482	0.0003961	6.096e-05		0.818405
198	d15	0.7842	0.0006801	0.001269	0.01528	0.1499	0.003401	5.274e-06	5.351e-05	0.00149	2.755e-10	1.815e-10	7.75e-05	0.0006347	0.0001162	8.49e-05		0.957192

## Sheet: fa>dout
1	2	3	4	5	6	7	8	9	10	11	12	13	14	15	16	17	18
	sum	0.766011	0.501742	0.770739	0.769429	0.780041	0.748616	0.398025	0.268716	0.378839	0.204772	0.513309	0.552282	0.692595	0.638913	0.313908
		for each d, fraction a
		11	12	13	14	15	16	17	18	19	20	21	22	24	25	26
		gre	mhe	cde	cmi	rst	tno	dix	dip	din	dxf	cha	sif	pha	coc	ph1
161	d01	0.05565	6.145e-06	0.0001584	0.00277	0.0001251	0.000119	0.0003809	4.406e-05	0.002329	9.67e-11	4.257e-10	0.01212	0.0003162	0.003237	0.000188
162	ar2	0.07757	0.0006411	0.1815	0.4062	0.002051	0.0009113	0.0001349	0.0004168	0.0004551	9.571e-05	5.821e-10	0.01305	0.001873	0.08477	2.623e-10
163	fu2	0.01975	0.04504	0.0177	0.01814	0.02591	0.01712	0.001732	0.005333	0.03215	0.0009867	0.002099	0.008705	0.0008124	0.07315	1.198e-05
164	ga2	0.001589	0.05207	0.009784	0.009977	0.01426	0.006452	0.0009693	0.002954	0.01592	0.01043	5.515e-10	0.02494	0.002149	0.04244	0.002334
165	gl2	0.0003815	0.05152	0.002495	0.002577	0.3975	0.3344	0.0002417	0.0007538	0.01135	0.007633	6.046e-10	0.01789	0.0007624	0.0712	0.0001176
166	ma2	0.002211	0.02921	0.01015	0.01043	0.01487	0.006649	0.004746	0.003039	0.004036	0.002728	8.103e-10	0.0193	0.006347	0.04876	0.05585
167	rh2	0.001474	0.01464	0.02113	0.01286	0.01811	0.01571	0.001253	0.003699	0.02397	0.0006459	5.927e-10	0.01373	0.002577	0.06399	0.0003249
168	ga3	2.5e-10	0.04945	2.207e-05	0.0005913	1.175e-05	0.1089	0.0002186	1.354e-10	0.0005765	5.083e-11	1.414e-09	0.008788	0.0001331	0.0003734	0.004946
169	gl3	2.532e-10	0.003009	0.2621	3.924e-05	1.21e-06	8.272e-06	0.1371	6.794e-06	0.003255	1.053e-10	0.3716	0.02001	1.306e-05	0.002769	8.367e-05
170	gc2	1.661e-10	0.002404	0.005262	0.00537	0.05266	0.003417	0.0005058	0.001563	2.959e-10	5.371e-11	0.03741	0.01492	0.0006152	0.004899	6.023e-05
171	mu2	1.003e-10	1.042e-05	0.006506	9.803e-05	6.121e-06	2.516e-05	2.454e-10	4.453e-11	0.01888	0.000824	4.094e-10	0.0121	1.172e-09	0.003899	3.224e-07
172	ga4	2.346e-10	0.001424	2.962e-10	0.04659	2.204e-05	0.002628	1.409e-10	4.603e-11	0.0253	0.0005774	6.259e-10	0.01633	0.5072	0.0001079	0.003176
173	gl4	1.03e-10	5.037e-11	1.617e-05	2.383e-05	7.98e-07	1.603e-05	1.568e-10	4.63e-11	0.01293	5.043e-11	6.533e-10	0.001087	1.336e-09	0.0008272	3.952e-10
174	chi	0.01235	0.02405	0.02293	0.02288	0.02197	0.02364	0.0248	0.02438	0	0	0	0.02428	0.01232	0.00974	2.737e-05
175	glo	0	0.02405	0.02293	0.02288	0.02197	0.02364	0.0248	0.02438	0	0	0	0	0	0	4.103e-10
176	chr	0.01235	0.1443	0.1376	0.1373	0.1318	0.1419	0.1488	0.1463	0	0	0.1022	0.1214	0.1232	0.0974	0.01012
177	fcs	0	0.01202	0.01146	0.01144	0.01098	0.01182	0.0124	0.01219	0	0	0	0	0	0	4.136e-06
178	gly	0	0	0	0	0	0	0	0	0	0	0	0	0	0	0.1215
179	xyl	0.0163	0.01202	0.01146	0.01144	0.01098	0.01182	0.0124	0.01219	0	0	0	0	0	0	0.0001285
180	cel	0.02864	0.01202	0.01146	0.01144	0.01098	0.01182	0.0124	0.01219	0.04751	0.04829	0	0.02428	0.01232	0.00974	3.084e-05
181	man	0.0163	0.01202	0.01146	0.01144	0.01098	0.01182	0.0124	0.01219	0	0	0	0	0	0	5.563e-05
182	rhm	0.01235	0	0	0	0	0	0	0	0	0	0	0	0	0	0.0001038
183	d02	0.06604	0.01073	4.826e-10	1.593e-05	2.582e-05	3.203e-05	0.0003239	5.807e-06	0.0009978	1.003e-10	4.674e-10	0.009653	0.0006056	0.01455	1.289e-05
184	sta	0.1235	0	0	0	0	0	0	0	0.1188	0.1207	0	0	0	0	0.1018
185	pec	0.01235	0	0	0	0	0	0	0	0	0	0	0	0.01232	0.00974	0.01217
186	d03	0.006719	1.785e-05	0.001723	0.002355	2.615e-05	0.0002033	3.904e-10	3.442e-05	0.001126	1.439e-10	1.008e-09	0.02318	0.0006052	0.007614	3.437e-05
187	d04	0.01004	2.066e-10	0.004156	0.003311	7.383e-05	0.0001494	2.558e-10	0.0001201	0.002218	7.532e-11	7.868e-10	0.01484	0.0004627	0.01479	7.497e-06
188	d05	0.03582	8.591e-11	0.003776	0.0003512	4.29e-05	7.641e-05	2.279e-10	7.377e-05	0.002672	9.466e-11	6.675e-10	0.005751	0.0008686	0.01755	1.258e-05
189	d06	0.002066	8.056e-11	0.0001739	0.001741	6.173e-05	0.0002949	0.0001968	4.863e-05	0.001417	1.677e-10	4.815e-10	0.02049	0.0003943	0.00262	8.725e-05
190	d07	0.02536	0.0001213	0.001478	0.002517	4.78e-05	3.172e-05	0.0004568	9.67e-05	0.004165	8.778e-11	6.084e-10	0.02022	0.0006477	0.007948	8.05e-05
191	d08	0.01081	2.465e-05	0.003459	0.00242	0.0002283	3.058e-05	0.0002835	3.153e-06	0.0007584	1.047e-10	4.784e-10	0.003027	0.0004717	0.003187	1.885e-05
192	d09	0.06655	7.314e-05	0.0003876	0.003506	1.47e-05	1.875e-05	0.0003565	1.375e-05	0.004086	8.119e-11	5.342e-10	0.02534	0.0004843	0.009485	3.599e-05
193	d10	4.033e-05	7.584e-05	0.0004598	0.0001396	0.000325	0.0104	0.0004877	0.006494	0.03236	0.01186	4.858e-10	0.01862	0.0007075	0.007244	8.746e-05
194	d11	0.01318	0.0002068	0.004105	0.001801	0.03378	0.004181	0.0001534	8.442e-05	0.000397	7.97e-11	4.122e-10	0.004491	0.0005838	0.005975	0.0002833
195	d12	0.03551	1.468e-10	0.00377	0.002798	2.341e-05	9.797e-05	2.639e-10	1.39e-05	0.003524	6.979e-11	4.91e-10	0.01132	0.0005013	0.004963	1.617e-05
196	d13	0.00261	9.168e-11	4.666e-10	0.003139	8.366e-05	0.0002668	0.000125	2.17e-05	0.0009571	8.496e-07	4.71e-10	0.01627	0.0008159	0.006468	3.243e-05
197	d14	0.02033	0.0001346	0.001033	0.0002885	5.903e-06	1.283e-05	0.0002022	4.684e-05	0.002418	8.824e-11	6.15e-10	0.01202	0.0005817	0.004781	2.928e-05
198	d15	0.07817	0.0004533	9.402e-05	0.0005593	0.0001134	4.666e-06	0.0001566	2.968e-05	0.004281	8.861e-11	4.606e-10	0.01413	0.001906	0.004696	0.0001365

## Sheet: Xa>de
1	2	3	4	5	6	7	8	9	10	11	12	13	14	15	16	17	18	19	20	21	22
	rank =	5	8	4	3	1	2	14	9	11	6	7	15	13	12	10
	sum =	0.000216501	9.97455e-05	0.00194987	0.00403174	0.279162	0.0688837	4.71043e-07	7.79105e-05	3.02605e-05	0.00018517	0.000125001	2.7589e-07	8.27449e-06	9.52096e-06	7.24855e-05
		umolC/L/d
		11	12	13	14	15	16	17	18	19	20	21	22	24	25	26
		gre	mhe	cde	cmi	rst	tno	dix	dip	din	dxf	cha	sif	pha	coc	ph1		sum	rank
161	d01	8.66e-06	3.397e-14	3.726e-06	0.0001316	0.0002464	0.0001332	1.945e-08	1.384e-07	7.445e-07	2.501e-13	1.023e-13	3.353e-09	1.363e-08	1.364e-07	1.168e-07		0.000524759	14	d01
162	ar2	2.728e-06	1.676e-06	3.276e-05	6.773e-05	0.00469	0.001157	7.913e-09	1.309e-06	8.473e-08	5.185e-07	1.693e-13	1.791e-09	9.848e-07	9.331e-07	6.041e-14		0.00595573	9	ar2
163	fu2	2.334e-05	2.13e-05	0.0004163	0.0008608	0.0596	0.01471	1.006e-07	1.663e-05	7.202e-07	4.407e-06	1.441e-06	4.403e-09	1.159e-07	3.999e-07	1.298e-08		0.0756556	2	fu2
164	ga2	2.349e-05	1.173e-05	0.0002293	0.0004741	0.03283	0.0081	5.539e-08	9.163e-06	9.236e-06	5.651e-05	1.122e-13	4.176e-09	9.268e-07	1.386e-06	2.487e-06		0.0417484	5	ga2
165	gl2	6.668e-06	3.002e-06	5.869e-05	0.0001214	0.008403	0.002073	1.418e-08	2.345e-06	6.757e-06	4.135e-05	1.457e-13	5.191e-09	1.622e-07	1.306e-06	1.263e-07		0.0107178	8	gl2
166	ma2	3.865e-05	1.222e-05	0.0002389	0.0004939	0.0342	0.008437	5.77e-08	9.544e-06	2.415e-06	1.478e-05	1.785e-13	1.175e-08	2.085e-06	1.933e-06	6.041e-05		0.0435119	4	ma2
167	rh2	2.576e-05	1.487e-05	0.0002907	0.0006011	0.04162	0.01027	7.022e-08	1.162e-05	5.507e-07	3.37e-06	2.076e-13	3.049e-09	1.216e-06	4.132e-07	4.92e-08		0.0528397	3	rh2
168	ga3	0	0	0	0	0	0	0	0	0	0	3.272e-13	7.252e-09	0	0	5.319e-06		5.32625e-06	24	ga3
169	gl3	0	0	0	0	0	0	0	0	0	0	9.788e-05	8.24e-17	0	0	7.503e-09		9.78875e-05	22	gl3
170	gc2	0	6.284e-06	0.0001228	0.000254	0.01759	0.004339	2.967e-08	4.909e-06	0	0	2.568e-05	1.007e-08	0	1.638e-07	2.686e-08		0.0223429	6	gc2
171	mu2	0	0	0	0	0	0	0	0	0	0	1.057e-13	7.74e-09	0	0	3.491e-10		8.08921e-09	27	mu2
172	ga4	0	0	0	0	0	0	0	0	0	0	2.572e-13	1.239e-08	0	0	3.369e-06		3.38139e-06	25	ga4
173	gl4	0	0	0	0	0	0	0	0	0	0	1.992e-13	1.039e-08	0	0	1.249e-13		1.03903e-08	26	gl4
174	chi	0	0	0	0	0	0	0	0	0	0	0	0	0	0	0		0	28	chi
175	glo	0	0	0	0	0	0	0	0	0	0	0	0	0	0	0		0	28	glo
176	chr	0	0	0	0	0	0	0	0	0	0	0	0	0	0	0		0	28	chr
177	fcs	0	0	0	0	0	0	0	0	0	0	0	0	0	0	0		0	28	fcs
178	gly	0	0	0	0	0	0	0	0	0	0	0	0	0	0	0		0	28	gly
179	xyl	0	0	0	0	0	0	0	0	0	0	0	0	0	0	0		0	28	xyl
180	cel	0	0	0	0	0	0	0	0	0	0	0	0	0	0	0		0	28	cel
181	man	0	0	0	0	0	0	0	0	0	0	0	0	0	0	0		0	28	man
182	rhm	0	0	0	0	0	0	0	0	0	0	0	0	0	0	0		0	28	rhm
183	d02	1.271e-05	2.805e-05	3.077e-13	3.752e-07	5.793e-05	2.538e-05	1.9e-08	1.824e-08	2.667e-07	2.597e-13	1.499e-13	1.669e-08	3.017e-07	2.955e-07	4.488e-09		0.000125368	21	d02
184	sta	0	0	0	0	0	0	0	0	0	0	0	0	0	0	0		0	28	sta
185	pec	0	0	0	0	0	0	0	0	0	0	0	0	0	0	0		0	28	pec
186	d03	4.878e-07	4.545e-08	3.809e-05	0.0001092	4.751e-05	0.0002581	6.623e-17	1.081e-07	5.512e-07	9.389e-14	5.218e-13	2.749e-09	2.53e-07	2.366e-07	1.029e-08		0.000454595	15	d03
187	d04	1.304e-05	8.59e-14	9.161e-05	0.0001077	0.0001483	0.0001879	6.487e-17	3.773e-07	1.189e-06	1.185e-13	1.319e-13	1.669e-08	1.878e-07	2.993e-07	8.126e-09		0.000550628	13	d04
188	d05	3.804e-12	8.722e-14	8.812e-05	1.583e-06	9.485e-05	5.397e-05	6.303e-17	2.317e-07	8.272e-07	2.391e-13	2.831e-13	1.669e-08	1.076e-07	2.96e-07	1.035e-08		0.000240013	19	d05
189	d06	4.069e-07	3.678e-14	4.091e-06	5.272e-05	0.0001362	0.0003744	6.822e-17	1.527e-07	5.986e-07	6.05e-13	1.532e-13	1.485e-08	1.682e-07	1.13e-07	8.379e-08		0.000568949	12	d06
190	d07	1.209e-05	8.672e-14	2.734e-05	0.0001167	5.792e-05	2.95e-05	1.619e-08	3.037e-07	1.113e-06	1.87e-13	2.323e-13	1.669e-08	1.637e-07	1.296e-07	2.386e-08		0.000245317	18	d07
191	d08	4.13e-06	5.26e-14	8.137e-05	0.0001108	0.0005091	2.28e-05	1.663e-08	9.901e-09	9.248e-08	1.092e-13	1.128e-13	7.416e-09	2.279e-07	8.928e-08	7.878e-14		0.000728644	10	d08
192	d09	8.885e-06	6.455e-14	9.117e-06	0.0001391	2.821e-05	6.787e-06	1.932e-08	4.317e-08	1.173e-06	1.664e-13	1.943e-13	1.293e-08	2.565e-07	2.937e-07	2.305e-13		0.000193898	20	d09
193	d10	3.755e-07	6.208e-08	1.031e-05	5.053e-06	0.0005993	0.01304	1.935e-08	2.039e-05	1.151e-06	6.423e-05	1.624e-13	1.393e-08	2.871e-07	2.984e-07	9.479e-08		0.0137416	7	d10
194	d11	2.491e-13	3.552e-07	9.146e-05	8.215e-05	0.07781	0.005307	4.492e-09	2.651e-07	1.938e-07	1.572e-13	1.11e-13	9.52e-09	2.273e-07	1.831e-07	2.92e-07		0.0832921	1	d11
195	d12	1.103e-05	5.123e-14	8.867e-05	0.0001293	4.536e-05	4.24e-05	8.354e-17	4.366e-08	6.213e-07	6.993e-14	1.451e-13	1.669e-08	1.608e-07	2.061e-07	1.289e-13		0.000317809	16	d12
196	d13	6.951e-13	7.375e-14	2.766e-13	0.0001393	0.0001848	0.0002975	1.188e-16	6.816e-08	5.049e-08	4.602e-09	1.118e-13	1.669e-08	1.761e-07	2.078e-08	1.837e-08		0.000621955	11	d13
197	d14	1.09e-05	3.075e-08	2.43e-05	8.363e-06	4.885e-06	1.282e-05	1.175e-08	1.471e-07	1.116e-06	1.532e-13	1.328e-13	1.656e-08	1.581e-07	2.009e-07	1.447e-08		6.29636e-05	23	d14
198	d15	1.315e-05	1.2e-07	2.212e-06	2.477e-05	0.0002578	5.906e-06	9.188e-09	9.322e-08	8.086e-07	1.115e-13	1.4e-13	1.624e-08	9.436e-08	1.873e-07	1.775e-13		0.000305167	17	d15

## Sheet: Xa>p
1	2	3	4	5	6	7	8	9	10	11	12	13	14	15	16	17	18	19	20	21	22
	rank =	6	8	4	3	1	2	13	7	10	5	11	15	12	14	9
	sum =	0.0040914	0.00130243	0.00539351	0.010977	0.506457	0.319189	3.53137e-05	0.00229651	0.000376805	0.00430785	0.00033408	4.27851e-06	0.000178303	1.55714e-05	0.000743666
		umolC/L/d
		11	12	13	14	15	16	17	18	19	20	21	22	24	25	26
		gre	mhe	cde	cmi	rst	tno	dix	dip	din	dxf	cha	sif	pha	coc	ph1		sum	rank
101	p01	2.116e-12	4.091e-05	9.453e-12	2.717e-06	1.55e-05	8.328e-05	5.93e-07	8.869e-05	2.099e-07	0.0001209	6.062e-13	5.6e-08	1.852e-07	1.767e-09	2.364e-13		0.000353043	21	p01
102	pra	2.583e-12	1.359e-13	2.145e-11	1.262e-05	6.027e-06	0.001047	8.344e-15	1.393e-13	1.029e-08	2.732e-13	2.015e-13	4.433e-08	1.523e-06	3.699e-07	2.239e-13		0.00106759	10	pra
103	puc	5.199e-12	2.716e-13	6.844e-12	4.805e-06	2.177e-09	4.922e-06	1.535e-14	1.94e-07	1.556e-07	8.89e-08	2.588e-13	9.996e-08	5.384e-06	2.757e-06	0.0002236		0.000242009	30	puc
104	pal	5.158e-12	8.386e-08	1.097e-07	4.218e-06	4.697e-05	3.087e-05	9.164e-09	1.218e-07	3.302e-05	4.158e-13	2.901e-13	1.539e-07	6.611e-05	2.452e-06	5.513e-05		0.000239248	31	pal
105	plc	5.386e-12	1.034e-08	6.166e-12	2.472e-06	2.294e-07	6.714e-10	1.605e-09	4.405e-13	8.923e-08	4.677e-13	0.0001699	1.923e-08	6.199e-06	2.441e-06	3.191e-05		0.000213272	33	plc
106	pax	1.405e-12	2.192e-07	7.319e-12	2.505e-06	1.9e-05	8.755e-05	9.824e-07	0.0001263	8.094e-06	0.0002732	5.278e-13	1.04e-07	1.567e-07	9.491e-08	9.059e-09		0.000518215	12	pax
107	xph	2.719e-12	0.0001169	8.83e-12	3.291e-06	1.173e-05	2.046e-06	8.963e-09	5.14e-13	1.892e-06	1.081e-07	2.33e-13	2.151e-08	8.243e-08	3.512e-08	6.926e-09		0.000136122	35	xph
108	pau	5.157e-12	3.86e-06	6.166e-12	6.146e-07	3.907e-05	3.822e-05	2.064e-08	0.0001109	1.967e-07	0.0001522	3.849e-13	1.951e-07	4.292e-09	1.232e-07	3.11e-13		0.000345405	23	pau
109	plu	3.46e-12	1.425e-13	6.382e-12	2.008e-07	1.728e-06	0.01715	3.105e-08	2.448e-08	2.924e-07	2.732e-13	6.711e-13	4.618e-08	5.213e-08	2.201e-07	1.211e-07		0.0171527	8	plu
110	pca	4.131e-12	3.473e-06	7.227e-12	1.349e-06	2.555e-05	5.062e-07	5.162e-08	7.512e-05	1.258e-07	1.954e-06	6.395e-13	2.238e-07	7.664e-07	9.243e-08	4.516e-09		0.000109217	37	pca
111	pur	1.7e-12	5.017e-07	6.931e-12	4.796e-06	1.407e-06	4.042e-05	2.44e-06	3.602e-13	5.802e-05	2.403e-07	2.462e-13	2.162e-07	1.148e-07	3.388e-08	2.593e-08		0.000108216	38	pur
112	pan	1.433e-12	1.095e-07	7.702e-12	1.171e-06	5.063e-05	7.356e-05	8.159e-15	1.785e-06	5.211e-05	3.164e-08	6.152e-13	6.754e-08	4.901e-08	8.132e-08	7.219e-13		0.000179595	34	pan
113	pln	2.093e-12	1.166e-07	8.559e-12	3.792e-06	8.378e-06	2.495e-05	6.601e-09	1.691e-07	2.354e-07	2.489e-08	9.399e-05	3.127e-08	1.344e-06	1.814e-07	7.978e-13		0.000133219	36	pln
114	phi	0.0002158	6.285e-05	0.0005393	0.001089	0.0506	0.03002	1.455e-06	7.656e-05	0	0	0	2.32e-07	7.147e-06	4.2e-07	2.718e-08		0.0826128	2	phi
115	plo	0	6.285e-05	0.0005393	0.001089	0.0506	0.03002	1.455e-06	7.656e-05	0	0	0	0	0	0	4.418e-13		0.0823892	3	plo
116	phr	0.0002158	0.0003771	0.003236	0.006536	0.3036	0.1801	8.729e-06	0.0004594	0	0	7.019e-05	1.16e-06	7.147e-05	4.2e-06	1.09e-06		0.494681	1	phr
117	pcs	0	3.143e-05	0.0002697	0.0005447	0.0253	0.01501	7.274e-07	3.828e-05	0	0	0	0	0	0	1.12e-07		0.0411949	7	pcs
118	ply	0	0	0	0	0	0	0	0	0	0	0	0	0	0	0.0002239		0.0002239	32	ply
119	pyl	0.0002848	3.143e-05	0.0002697	0.0005447	0.0253	0.01501	7.274e-07	3.828e-05	0	0	0	0	0	0	1.261e-09		0.0414796	6	pyl
120	pel	0.0005006	3.143e-05	0.0002697	0.0005447	0.0253	0.01501	7.274e-07	3.828e-05	2.882e-05	0.0002616	0	2.32e-07	7.147e-06	4.2e-07	4.436e-08		0.0419937	4	pel
121	xpa	0.0002848	3.143e-05	0.0002697	0.0005447	0.0253	0.01501	7.274e-07	3.828e-05	0	0	0	0	0	0	6.657e-08		0.0414797	5	xpa
122	phm	0.0002158	0	0	0	0	0	0	0	0	0	0	0	0	0	0.000134		0.0003498	22	phm
123	p02	1.725e-12	5.703e-05	1.028e-11	6.125e-06	3.933e-05	1.881e-06	2.387e-07	3.024e-05	5.168e-05	0.0002096	4.339e-13	1.418e-07	6.787e-07	9.042e-08	2.826e-07		0.000397318	17	p02
124	pta	0.002158	0	0	0	0	0	0	0	7.204e-05	0.000654	0	0	0	0	2.369e-07		0.00288428	9	pta
125	xpe	0.0002158	0	0	0	0	0	0	0	0	0	0	0	7.147e-06	4.2e-07	7.288e-05		0.000296247	28	xpe
126	p03	3.378e-12	2.624e-05	9.81e-12	1.189e-06	1.405e-05	2.573e-05	4.923e-08	7.645e-05	1.21e-07	0.0001718	5.841e-13	1.16e-07	4.557e-07	7.994e-08	4.272e-13		0.000316281	26	p03
127	p04	2.095e-12	2.753e-05	8.041e-12	1.946e-06	2.186e-05	4.787e-05	1.472e-07	0.0001392	8.349e-06	0.0002719	5.236e-13	1.49e-07	1.015e-12	7.104e-08	6.366e-09		0.000519029	11	p04
128	p05	1.429e-12	5.401e-05	6.931e-12	8.963e-06	1.247e-05	5.962e-05	2.016e-07	3.641e-05	4.997e-06	0.0002201	5.389e-13	1.444e-07	1.891e-07	2.985e-07	2.474e-10		0.000397404	16	p05
129	p06	3.313e-12	1.46e-05	8.004e-12	3.753e-06	5.978e-06	2.567e-06	1.08e-07	0.0001393	4.643e-08	0.0001518	4.422e-13	1.763e-07	6.437e-08	3.25e-08	5.88e-13		0.000318426	25	p06
130	p07	3.529e-12	2.702e-05	6.413e-12	1.201e-06	3.809e-05	7.656e-07	5.956e-08	0.0001209	2.684e-06	0.0002634	6.123e-13	1.327e-07	4.792e-08	7.093e-08	3.8e-08		0.00045441	14	p07
131	p08	3.566e-12	7.583e-05	6.4e-12	2.705e-07	5.07e-06	3.849e-05	4.73e-06	0.0001128	4.068e-07	0.0002454	5.516e-13	8.483e-08	4.257e-10	1.209e-08	2.038e-08		0.000483115	13	p08
132	p09	2.472e-12	3.821e-05	7.517e-12	2.659e-06	2.589e-06	5.037e-06	2.852e-07	0.0001059	4.486e-09	0.0002015	6.42e-13	1.087e-07	5.643e-09	1.534e-07	9.485e-09		0.000356462	20	p09
133	p10	4.313e-12	2.084e-05	7.036e-12	1.883e-06	4.008e-05	7.817e-05	5.731e-06	6.334e-05	4.486e-05	0.0001418	6.096e-13	2.607e-08	1.007e-12	1.617e-07	3.943e-13		0.000396892	18	p10
134	p11	2.283e-12	3.699e-05	7.541e-12	3.314e-06	1.358e-05	7.103e-05	1.838e-07	7.06e-05	6.916e-06	0.0001657	5.771e-13	2.473e-08	4.028e-07	3.269e-08	1.035e-07		0.000368878	19	p11
135	p12	1.613e-12	2.096e-05	9.773e-12	3.74e-06	3.252e-06	5.582e-06	4.041e-07	0.0001384	9.846e-07	0.0001427	3.807e-13	5.021e-09	4.028e-09	1.306e-07	3.072e-08		0.000316193	27	p12
136	p13	1.886e-12	5.097e-05	6.252e-12	1.382e-06	6.274e-07	3.639e-05	1.521e-07	2.994e-05	6.289e-08	0.0002133	5.803e-13	9.157e-08	1.027e-06	3.666e-08	8.925e-09		0.000333989	24	p13
137	p14	2.138e-12	3.77e-05	8.047e-12	3.16e-06	3.045e-05	5.032e-05	4.07e-06	4.656e-05	1.507e-07	0.0002266	6.164e-13	1.72e-07	2.132e-07	2.42e-08	3.952e-13		0.00039942	15	p14
138	p15	1.61e-12	1.98e-05	6.906e-12	1.012e-07	3.734e-06	2.584e-06	2.596e-07	1.753e-05	2.305e-07	0.0002179	5.601e-13	2.37e-09	3.321e-07	3.275e-08	5.141e-13		0.000262507	29	p15

## Sheet: fa>pin
1	2	3	4	5	6	7	8	9	10	11	12	13	14	15	16	17	18	19	20
		for each p, fraction a
		11	12	13	14	15	16	17	18	19	20	21	22	24	25	26
		gre	mhe	cde	cmi	rst	tno	dix	dip	din	dxf	cha	sif	pha	coc	ph1		sum
101	p01	9.838e-10	0.01902	4.394e-09	0.001263	0.007207	0.03871	0.0002756	0.04122	9.755e-05	0.05622	2.818e-10	2.603e-05	8.61e-05	8.213e-07	1.099e-10		0.164126
102	pra	1.91e-09	1.005e-10	1.586e-08	0.009331	0.004457	0.7738	6.169e-12	1.03e-10	7.61e-06	2.02e-10	1.49e-10	3.278e-05	0.001126	0.0002735	1.656e-10		0.789028
103	puc	1.976e-08	1.032e-09	2.601e-08	0.01826	8.274e-06	0.01871	5.834e-11	0.0007373	0.0005914	0.0003378	9.836e-10	0.0003799	0.02046	0.01048	0.8499		0.919865
104	pal	2.822e-09	4.587e-05	6e-05	0.002307	0.02569	0.01689	5.013e-06	6.665e-05	0.01806	2.274e-10	1.587e-10	8.419e-05	0.03616	0.001341	0.03015		0.13086
105	plc	2.338e-08	4.49e-05	2.677e-08	0.01073	0.0009961	2.915e-06	6.969e-06	1.912e-09	0.0003874	2.031e-09	0.7376	8.347e-05	0.02691	0.0106	0.1385		0.925862
106	pax	7.036e-10	0.0001098	3.666e-09	0.001255	0.009516	0.04386	0.0004921	0.06326	0.004054	0.1368	2.644e-10	5.211e-05	7.852e-05	4.754e-05	4.538e-06		0.25953
107	xph	1.331e-09	0.05722	4.322e-09	0.001611	0.005742	0.001002	4.388e-06	2.516e-10	0.0009262	5.292e-05	1.141e-10	1.053e-05	4.035e-05	1.719e-05	3.39e-06		0.06663
108	pau	5.328e-09	0.003988	6.37e-09	0.000635	0.04037	0.03949	2.132e-05	0.1146	0.0002032	0.1572	3.976e-10	0.0002015	4.434e-06	0.0001273	3.213e-10		0.356841
109	plu	1.993e-10	8.206e-12	3.676e-10	1.156e-05	9.955e-05	0.9881	1.788e-06	1.41e-06	1.684e-05	1.574e-11	3.865e-11	2.66e-06	3.003e-06	1.268e-05	6.975e-06		0.988256
110	pca	1.179e-08	0.009912	2.062e-08	0.003851	0.07291	0.001445	0.0001473	0.2144	0.0003591	0.005575	1.825e-09	0.0006387	0.002187	0.0002638	1.289e-05		0.311702
111	pur	3.226e-09	0.0009521	1.315e-08	0.009102	0.002671	0.07672	0.004632	6.836e-10	0.1101	0.000456	4.674e-10	0.0004104	0.0002178	6.43e-05	4.921e-05		0.205375
112	pan	7.332e-09	0.0005604	3.94e-08	0.00599	0.2591	0.3764	4.174e-11	0.009135	0.2666	0.0001619	3.147e-09	0.0003456	0.0002508	0.0004161	3.693e-09		0.91896
113	pln	1.501e-08	0.0008363	6.136e-08	0.02719	0.06007	0.1789	4.733e-05	0.001212	0.001688	0.0001784	0.6739	0.0002242	0.009637	0.001301	5.72e-09		0.955184
114	phi	0.002612	0.0007608	0.006528	0.01318	0.6125	0.3634	1.761e-05	0.0009267	0	0	0	2.808e-06	8.651e-05	5.084e-06	3.29e-07		1.00002
115	plo	0	0.0007628	0.006545	0.01322	0.6141	0.3644	1.766e-05	0.0009292	0	0	0	0	0	0	5.362e-12		0.999975
116	phr	0.0004362	0.0007623	0.006541	0.01321	0.6137	0.3641	1.764e-05	0.0009285	0	0	0.0001419	2.345e-06	0.0001445	8.49e-06	2.204e-06		0.999995
117	pcs	0	0.0007628	0.006545	0.01322	0.6141	0.3644	1.766e-05	0.0009292	0	0	0	0	0	0	2.72e-06		0.999977
118	ply	0	0	0	0	0	0	0	0	0	0	0	0	0	0	1		1
119	pyl	0.006866	0.0007576	0.0065	0.01313	0.6099	0.3619	1.753e-05	0.0009228	0	0	0	0	0	0	3.039e-08		0.999994
120	pel	0.01192	0.0007483	0.006421	0.01297	0.6025	0.3575	1.732e-05	0.0009115	0.0006861	0.006229	0	5.524e-06	0.0001702	1e-05	1.056e-06		1.00009
121	xpa	0.006866	0.0007576	0.0065	0.01313	0.6099	0.3619	1.753e-05	0.0009228	0	0	0	0	0	0	1.605e-06		0.999996
122	phm	0.6169	0	0	0	0	0	0	0	0	0	0	0	0	0	0.3831		1
123	p02	1.199e-09	0.03962	7.142e-09	0.004256	0.02733	0.001307	0.0001659	0.02101	0.03591	0.1457	3.014e-10	9.855e-05	0.0004716	6.282e-05	0.0001963		0.276128
124	pta	0.7482	0	0	0	0	0	0	0	0.02498	0.2268	0	0	0	0	8.214e-05		1.00006
125	xpe	0.7284	0	0	0	0	0	0	0	0	0	0	0	0.02413	0.001418	0.246		0.999948
126	p03	1.775e-09	0.01379	5.155e-09	0.0006246	0.007385	0.01352	2.587e-05	0.04017	6.36e-05	0.09026	3.069e-10	6.097e-05	0.0002395	4.201e-05	2.245e-10		0.166182
127	p04	9.653e-10	0.01269	3.705e-09	0.0008968	0.01008	0.02206	6.785e-05	0.06416	0.003847	0.1253	2.413e-10	6.866e-05	4.677e-10	3.274e-05	2.933e-06		0.239206
128	p05	9.446e-10	0.0357	4.581e-09	0.005925	0.008246	0.03941	0.0001332	0.02406	0.003303	0.1455	3.562e-10	9.547e-05	0.000125	0.0001973	1.635e-07		0.262695
129	p06	1.737e-09	0.007655	4.196e-09	0.001968	0.003134	0.001346	5.66e-05	0.07301	2.434e-05	0.07956	2.318e-10	9.241e-05	3.374e-05	1.704e-05	3.082e-10		0.166897
130	p07	1.583e-09	0.01212	2.877e-09	0.000539	0.01709	0.0003435	2.672e-05	0.05426	0.001204	0.1182	2.747e-10	5.956e-05	2.15e-05	3.182e-05	1.705e-05		0.203913
131	p08	2.169e-09	0.04613	3.894e-09	0.0001646	0.003085	0.02341	0.002878	0.06859	0.0002475	0.1493	3.356e-10	5.16e-05	2.59e-07	7.354e-06	1.24e-05		0.293877
132	p09	1.172e-09	0.01812	3.564e-09	0.001261	0.001228	0.002388	0.0001353	0.05023	2.127e-06	0.09553	3.045e-10	5.154e-05	2.676e-06	7.273e-05	4.498e-06		0.169026
133	p10	1.855e-09	0.008963	3.026e-09	0.0008096	0.01724	0.03362	0.002465	0.02724	0.01929	0.06099	2.621e-10	1.121e-05	4.329e-10	6.954e-05	1.696e-10		0.170698
134	p11	1.084e-09	0.01757	3.582e-09	0.001574	0.00645	0.03374	8.728e-05	0.03353	0.003285	0.07868	2.741e-10	1.175e-05	0.0001913	1.553e-05	4.914e-05		0.175184
135	p12	9.93e-10	0.0129	6.017e-09	0.002302	0.002002	0.003436	0.0002488	0.08523	0.0006062	0.08786	2.344e-10	3.091e-06	2.48e-06	8.039e-05	1.891e-05		0.19469
136	p13	2.268e-09	0.06129	7.518e-09	0.001662	0.0007545	0.04376	0.000183	0.03601	7.563e-05	0.2565	6.978e-10	0.0001101	0.001235	4.409e-05	1.073e-05		0.401635
137	p14	9.772e-10	0.01723	3.678e-09	0.001444	0.01392	0.023	0.00186	0.02128	6.887e-05	0.1036	2.817e-10	7.86e-05	9.745e-05	1.106e-05	1.806e-10		0.18259
138	p15	7.374e-10	0.009068	3.162e-09	4.632e-05	0.00171	0.001183	0.0001189	0.008029	0.0001055	0.09978	2.565e-10	1.085e-06	0.0001521	1.5e-05	2.354e-10		0.120209

## Sheet: fa>pout
1	2	3	4	5	6	7	8	9	10	11	12	13	14	15	16	17	18
	sum	0.23414	0.498299	0.229305	0.23059	0.219859	0.251434	0.601993	0.731328	0.621231	0.795162	0.4866	0.447754	0.307405	0.361092	0.686113
		for each p, fraction a
		11	12	13	14	15	16	17	18	19	20	21	22	24	25	26
		gre	mhe	cde	cmi	rst	tno	dix	dip	din	dxf	cha	sif	pha	coc	ph1
101	p01	1.211e-10	0.01565	4.019e-10	5.707e-05	6.731e-06	6.558e-05	0.01011	0.02824	0.000346	0.02232	8.83e-10	0.00586	0.0003193	4.097e-05	2.182e-10
102	pra	1.478e-10	5.198e-11	9.117e-10	0.0002651	2.617e-06	0.0008242	1.422e-10	4.435e-11	1.697e-05	5.043e-11	2.936e-10	0.004639	0.002626	0.008578	2.066e-10
103	puc	2.974e-10	1.039e-10	2.91e-10	0.0001009	9.453e-10	3.877e-06	2.617e-10	6.178e-05	0.0002565	1.641e-05	3.77e-10	0.01046	0.009282	0.06392	0.2063
104	pal	2.951e-10	3.208e-05	4.664e-06	8.86e-05	2.039e-05	2.431e-05	0.0001562	3.88e-05	0.05444	7.675e-11	4.225e-10	0.01611	0.114	0.05687	0.05086
105	plc	3.081e-10	3.956e-06	2.621e-10	5.193e-05	9.961e-08	5.287e-10	2.736e-05	1.403e-10	0.0001471	8.633e-11	0.2475	0.002012	0.01069	0.0566	0.02944
106	pax	8.036e-11	8.387e-05	3.112e-10	5.262e-05	8.248e-06	6.895e-05	0.01675	0.04021	0.01334	0.05042	7.688e-10	0.01089	0.0002702	0.002201	8.358e-06
107	xph	1.555e-10	0.04472	3.754e-10	6.913e-05	5.093e-06	1.612e-06	0.0001528	1.637e-10	0.003119	1.995e-05	3.394e-10	0.002251	0.0001421	0.0008144	6.39e-06
108	pau	2.95e-10	0.001477	2.621e-10	1.291e-05	1.696e-05	3.01e-05	0.0003518	0.03533	0.0003243	0.02809	5.607e-10	0.02041	7.4e-06	0.002858	2.869e-10
109	plu	1.98e-10	5.45e-11	2.713e-10	4.217e-06	7.503e-07	0.01351	0.0005293	7.797e-06	0.0004821	5.043e-11	9.775e-10	0.004833	8.987e-05	0.005104	0.0001117
110	pca	2.364e-10	0.001329	3.072e-10	2.834e-05	1.109e-05	3.986e-07	0.0008799	0.02392	0.0002075	0.0003606	9.315e-10	0.02342	0.001321	0.002143	4.167e-06
111	pur	9.724e-11	0.0001919	2.946e-10	0.0001007	6.109e-07	3.183e-05	0.0416	1.147e-10	0.09565	4.435e-05	3.587e-10	0.02263	0.0001979	0.0007856	2.392e-05
112	pan	8.199e-11	4.19e-05	3.274e-10	2.459e-05	2.198e-05	5.793e-05	1.391e-10	0.0005686	0.08592	5.84e-06	8.961e-10	0.007068	8.45e-05	0.001886	6.66e-10
113	pln	1.198e-10	4.462e-05	3.639e-10	7.965e-05	3.637e-06	1.965e-05	0.0001125	5.384e-05	0.0003881	4.594e-06	0.1369	0.003272	0.002317	0.004207	7.361e-10
114	phi	0.01235	0.02405	0.02293	0.02288	0.02197	0.02364	0.0248	0.02438	0	0	0	0.02428	0.01232	0.00974	2.508e-05
115	plo	0	0.02405	0.02293	0.02288	0.02197	0.02364	0.0248	0.02438	0	0	0	0	0	0	4.076e-10
116	phr	0.01235	0.1443	0.1376	0.1373	0.1318	0.1419	0.1488	0.1463	0	0	0.1022	0.1214	0.1232	0.0974	0.001006
117	pcs	0	0.01202	0.01146	0.01144	0.01098	0.01182	0.0124	0.01219	0	0	0	0	0	0	0.0001034
118	ply	0	0	0	0	0	0	0	0	0	0	0	0	0	0	0.2066
119	pyl	0.0163	0.01202	0.01146	0.01144	0.01098	0.01182	0.0124	0.01219	0	0	0	0	0	0	1.163e-06
120	pel	0.02864	0.01202	0.01146	0.01144	0.01098	0.01182	0.0124	0.01219	0.04751	0.04829	0	0.02428	0.01232	0.00974	4.092e-05
121	xpa	0.0163	0.01202	0.01146	0.01144	0.01098	0.01182	0.0124	0.01219	0	0	0	0	0	0	6.142e-05
122	phm	0.01235	0	0	0	0	0	0	0	0	0	0	0	0	0	0.1236
123	p02	9.871e-11	0.02182	4.37e-10	0.0001287	1.707e-05	1.481e-06	0.004069	0.009628	0.0852	0.0387	6.32e-10	0.01484	0.00117	0.002097	0.0002607
124	pta	0.1235	0	0	0	0	0	0	0	0.1188	0.1207	0	0	0	0	0.0002186
125	xpe	0.01235	0	0	0	0	0	0	0	0	0	0	0	0.01232	0.00974	0.06724
126	p03	1.932e-10	0.01004	4.171e-10	2.497e-05	6.101e-06	2.026e-05	0.0008393	0.02434	0.0001995	0.0317	8.508e-10	0.01214	0.0007856	0.001854	3.942e-10
127	p04	1.198e-10	0.01053	3.418e-10	4.088e-05	9.493e-06	3.77e-05	0.00251	0.04434	0.01376	0.05019	7.627e-10	0.01559	1.75e-09	0.001647	5.873e-06
128	p05	8.175e-11	0.02066	2.946e-10	0.0001883	5.416e-06	4.695e-05	0.003436	0.01159	0.008239	0.04064	7.849e-10	0.01511	0.000326	0.006923	2.283e-07
129	p06	1.895e-10	0.005586	3.403e-10	7.884e-05	2.596e-06	2.021e-06	0.001841	0.04435	7.655e-05	0.02801	6.441e-10	0.01845	0.000111	0.0007537	5.425e-10
130	p07	2.019e-10	0.01034	2.726e-10	2.524e-05	1.654e-05	6.029e-07	0.001015	0.03851	0.004425	0.04863	8.919e-10	0.01389	8.262e-05	0.001645	3.506e-05
131	p08	2.04e-10	0.02901	2.721e-10	5.683e-06	2.201e-06	3.031e-05	0.08064	0.0359	0.0006707	0.0453	8.035e-10	0.008877	7.339e-07	0.0002803	1.88e-05
132	p09	1.414e-10	0.01462	3.196e-10	5.586e-05	1.124e-06	3.966e-06	0.004862	0.03373	7.395e-06	0.03719	9.352e-10	0.01137	9.728e-06	0.003557	8.751e-06
133	p10	2.467e-10	0.007974	2.991e-10	3.955e-05	1.74e-05	6.156e-05	0.0977	0.02017	0.07395	0.02618	8.879e-10	0.002728	1.736e-09	0.00375	3.638e-10
134	p11	1.306e-10	0.01415	3.206e-10	6.962e-05	5.896e-06	5.594e-05	0.003133	0.02248	0.0114	0.03058	8.406e-10	0.002588	0.0006943	0.0007581	9.546e-05
135	p12	9.228e-11	0.008019	4.155e-10	7.856e-05	1.412e-06	4.396e-06	0.006888	0.04409	0.001623	0.02634	5.545e-10	0.0005254	6.943e-06	0.003028	2.834e-05
136	p13	1.079e-10	0.0195	2.658e-10	2.904e-05	2.724e-07	2.866e-05	0.002594	0.009535	0.0001037	0.03937	8.453e-10	0.009583	0.001771	0.0008502	8.234e-06
137	p14	1.223e-10	0.01442	3.421e-10	6.638e-05	1.322e-05	3.963e-05	0.06937	0.01483	0.0002484	0.04184	8.978e-10	0.018	0.0003676	0.0005612	3.646e-10
138	p15	9.213e-11	0.007576	2.936e-10	2.125e-06	1.621e-06	2.035e-06	0.004426	0.005584	0.0003799	0.04022	8.159e-10	0.000248	0.0005726	0.0007594	4.743e-10

## Sheet: Xp>d
1	2	3	4	5	6	7	8	9	10	11	12	13	14	15	16	17	18	19	20	21	22	23	24	25	26	27	28	29	30	31	32	33	34	35	36	37	38	39	40	41	42	43	44	45
	rank =	30	7	12	8	16	20	14	33	4	38	17	18	36	15	1	5	2	10	9	6	3	13	23	19	11	31	24	29	32	25	35	27	22	21	34	37	26	28
	sum =	4.84e-07	0.001174	0.0002277	0.0008074	2.111e-05	8.853e-07	3.887e-05	4.376e-07	0.01371	1.112e-07	7.771e-06	4.096e-06	2.322e-07	2.255e-05	0.05837	0.01128	0.03367	0.0002889	0.000436	0.003115	0.02571	0.0001605	6.616e-07	2.888e-06	0.0002488	4.406e-07	5.805e-07	5.023e-07	4.389e-07	5.738e-07	2.833e-07	5.331e-07	7.598e-07	7.852e-07	3.353e-07	1.882e-07	5.351e-07	5.13e-07
		umolC/L/d
		101	102	103	104	105	106	107	108	109	110	111	112	113	114	115	116	117	118	119	120	121	122	123	124	125	126	127	128	129	130	131	132	133	134	135	136	137	138
		p01	pra	puc	pal	plc	pax	xph	pau	plu	pca	pur	pan	pln	phi	plo	phr	pcs	ply	pyl	pel	xpa	phm	p02	pta	xpe	p03	p04	p05	p06	p07	p08	p09	p10	p11	p12	p13	p14	p15		sum	rank
161	d01	4.84e-07	0	0	0	0	0	0	0	0	0	0	0	0	0	0	0	0	0	0	0	0	0	0	0	0	0	0	0	0	0	0	0	0	0	0	0	0	0		4.84e-07	30	d01
162	ar2	0	0.001174	0	0	0	0	0	0	0	0	0	0	0	0	0	0	0	0	0	0	0	0	0	0	0	0	0	0	0	0	0	0	0	0	0	0	0	0		0.001174	7	ar2
163	fu2	0	0	0.0002277	0	0	0	0	0	0	0	0	0	0	0	0	0	0	0	0	0	0	0	0	0	0	0	0	0	0	0	0	0	0	0	0	0	0	0		0.0002277	12	fu2
164	ga2	0	0	0	0.0008074	0	0	0	0	0	0	0	0	0	0	0	0	0	0	0	0	0	0	0	0	0	0	0	0	0	0	0	0	0	0	0	0	0	0		0.0008074	8	ga2
165	gl2	0	0	0	0	2.111e-05	0	0	0	0	0	0	0	0	0	0	0	0	0	0	0	0	0	0	0	0	0	0	0	0	0	0	0	0	0	0	0	0	0		2.111e-05	16	gl2
166	ma2	0	0	0	0	0	8.853e-07	0	0	0	0	0	0	0	0	0	0	0	0	0	0	0	0	0	0	0	0	0	0	0	0	0	0	0	0	0	0	0	0		8.853e-07	20	ma2
167	rh2	0	0	0	0	0	0	3.887e-05	0	0	0	0	0	0	0	0	0	0	0	0	0	0	0	0	0	0	0	0	0	0	0	0	0	0	0	0	0	0	0		3.887e-05	14	rh2
168	ga3	0	0	0	0	0	0	0	4.376e-07	0	0	0	0	0	0	0	0	0	0	0	0	0	0	0	0	0	0	0	0	0	0	0	0	0	0	0	0	0	0		4.376e-07	33	ga3
169	gl3	0	0	0	0	0	0	0	0	0.01371	0	0	0	0	0	0	0	0	0	0	0	0	0	0	0	0	0	0	0	0	0	0	0	0	0	0	0	0	0		0.01371	4	gl3
170	gc2	0	0	0	0	0	0	0	0	0	1.112e-07	0	0	0	0	0	0	0	0	0	0	0	0	0	0	0	0	0	0	0	0	0	0	0	0	0	0	0	0		1.112e-07	38	gc2
171	mu2	0	0	0	0	0	0	0	0	0	0	7.771e-06	0	0	0	0	0	0	0	0	0	0	0	0	0	0	0	0	0	0	0	0	0	0	0	0	0	0	0		7.771e-06	17	mu2
172	ga4	0	0	0	0	0	0	0	0	0	0	0	4.096e-06	0	0	0	0	0	0	0	0	0	0	0	0	0	0	0	0	0	0	0	0	0	0	0	0	0	0		4.096e-06	18	ga4
173	gl4	0	0	0	0	0	0	0	0	0	0	0	0	2.322e-07	0	0	0	0	0	0	0	0	0	0	0	0	0	0	0	0	0	0	0	0	0	0	0	0	0		2.322e-07	36	gl4
174	chi	0	0	0	0	0	0	0	0	0	0	0	0	0	2.255e-05	0	0	0	0	0	0	0	0	0	0	0	0	0	0	0	0	0	0	0	0	0	0	0	0		2.255e-05	15	chi
175	glo	0	0	0	0	0	0	0	0	0	0	0	0	0	0	0.05837	0	0	0	0	0	0	0	0	0	0	0	0	0	0	0	0	0	0	0	0	0	0	0		0.05837	1	glo
176	chr	0	0	0	0	0	0	0	0	0	0	0	0	0	0	0	0.01128	0	0	0	0	0	0	0	0	0	0	0	0	0	0	0	0	0	0	0	0	0	0		0.01128	5	chr
177	fcs	0	0	0	0	0	0	0	0	0	0	0	0	0	0	0	0	0.03367	0	0	0	0	0	0	0	0	0	0	0	0	0	0	0	0	0	0	0	0	0		0.03367	2	fcs
178	gly	0	0	0	0	0	0	0	0	0	0	0	0	0	0	0	0	0	0.0002889	0	0	0	0	0	0	0	0	0	0	0	0	0	0	0	0	0	0	0	0		0.0002889	10	gly
179	xyl	0	0	0	0	0	0	0	0	0	0	0	0	0	0	0	0	0	0	0.000436	0	0	0	0	0	0	0	0	0	0	0	0	0	0	0	0	0	0	0		0.000436	9	xyl
180	cel	0	0	0	0	0	0	0	0	0	0	0	0	0	0	0	0	0	0	0	0.003115	0	0	0	0	0	0	0	0	0	0	0	0	0	0	0	0	0	0		0.003115	6	cel
181	man	0	0	0	0	0	0	0	0	0	0	0	0	0	0	0	0	0	0	0	0	0.02571	0	0	0	0	0	0	0	0	0	0	0	0	0	0	0	0	0		0.02571	3	man
182	rhm	0	0	0	0	0	0	0	0	0	0	0	0	0	0	0	0	0	0	0	0	0	0.0001605	0	0	0	0	0	0	0	0	0	0	0	0	0	0	0	0		0.0001605	13	rhm
183	d02	0	0	0	0	0	0	0	0	0	0	0	0	0	0	0	0	0	0	0	0	0	0	6.616e-07	0	0	0	0	0	0	0	0	0	0	0	0	0	0	0		6.616e-07	23	d02
184	sta	0	0	0	0	0	0	0	0	0	0	0	0	0	0	0	0	0	0	0	0	0	0	0	2.888e-06	0	0	0	0	0	0	0	0	0	0	0	0	0	0		2.888e-06	19	sta
185	pec	0	0	0	0	0	0	0	0	0	0	0	0	0	0	0	0	0	0	0	0	0	0	0	0	0.0002488	0	0	0	0	0	0	0	0	0	0	0	0	0		0.0002488	11	pec
186	d03	0	0	0	0	0	0	0	0	0	0	0	0	0	0	0	0	0	0	0	0	0	0	0	0	0	4.406e-07	0	0	0	0	0	0	0	0	0	0	0	0		4.406e-07	31	d03
187	d04	0	0	0	0	0	0	0	0	0	0	0	0	0	0	0	0	0	0	0	0	0	0	0	0	0	0	5.805e-07	0	0	0	0	0	0	0	0	0	0	0		5.805e-07	24	d04
188	d05	0	0	0	0	0	0	0	0	0	0	0	0	0	0	0	0	0	0	0	0	0	0	0	0	0	0	0	5.023e-07	0	0	0	0	0	0	0	0	0	0		5.023e-07	29	d05
189	d06	0	0	0	0	0	0	0	0	0	0	0	0	0	0	0	0	0	0	0	0	0	0	0	0	0	0	0	0	4.389e-07	0	0	0	0	0	0	0	0	0		4.389e-07	32	d06
190	d07	0	0	0	0	0	0	0	0	0	0	0	0	0	0	0	0	0	0	0	0	0	0	0	0	0	0	0	0	0	5.738e-07	0	0	0	0	0	0	0	0		5.738e-07	25	d07
191	d08	0	0	0	0	0	0	0	0	0	0	0	0	0	0	0	0	0	0	0	0	0	0	0	0	0	0	0	0	0	0	2.833e-07	0	0	0	0	0	0	0		2.833e-07	35	d08
192	d09	0	0	0	0	0	0	0	0	0	0	0	0	0	0	0	0	0	0	0	0	0	0	0	0	0	0	0	0	0	0	0	5.331e-07	0	0	0	0	0	0		5.331e-07	27	d09
193	d10	0	0	0	0	0	0	0	0	0	0	0	0	0	0	0	0	0	0	0	0	0	0	0	0	0	0	0	0	0	0	0	0	7.598e-07	0	0	0	0	0		7.598e-07	22	d10
194	d11	0	0	0	0	0	0	0	0	0	0	0	0	0	0	0	0	0	0	0	0	0	0	0	0	0	0	0	0	0	0	0	0	0	7.852e-07	0	0	0	0		7.852e-07	21	d11
195	d12	0	0	0	0	0	0	0	0	0	0	0	0	0	0	0	0	0	0	0	0	0	0	0	0	0	0	0	0	0	0	0	0	0	0	3.353e-07	0	0	0		3.353e-07	34	d12
196	d13	0	0	0	0	0	0	0	0	0	0	0	0	0	0	0	0	0	0	0	0	0	0	0	0	0	0	0	0	0	0	0	0	0	0	0	1.882e-07	0	0		1.882e-07	37	d13
197	d14	0	0	0	0	0	0	0	0	0	0	0	0	0	0	0	0	0	0	0	0	0	0	0	0	0	0	0	0	0	0	0	0	0	0	0	0	5.351e-07	0		5.351e-07	26	d14
198	d15	0	0	0	0	0	0	0	0	0	0	0	0	0	0	0	0	0	0	0	0	0	0	0	0	0	0	0	0	0	0	0	0	0	0	0	0	0	5.13e-07		5.13e-07	28	d15

[truncated: 12 more sheets: fp>din, Xb>d, Xb>p, Xd>b, Xd>bR, fd>bin, Xa>b, Xa>bL, Xa>bR, fa>bin, fa>binL, fa>binR]
