# Supplementary material for: Dynamic carbon flux network of a diverse marine microbial community
Source: ISME Commun. 2021 Sep 25;1:50. doi: 10.1038/s43705-021-00055-7 (PMC9723560; doi:10.1038/s43705-021-00055-7)
Supplement: Supplementary file 4 — Dataset S1 [file 43705_2021_55_MOESM4_ESM.zip › Dataset_S1_Instantaneous_2010_0.xlsx]

## Sheet: sum
1	2	3	4	5	6	7	8	9	10	11	12	13	14	15	16	17	18	19	20	21	22	23	24	25	26	27	28	29	30	31	32	33	34	35	36	37	38	39	40	41	42	43	44	45	46	47	48	49	50
	Sum =	16.4383	-17.8924	120	0.332766	-36.1236	120	0.379331	-38.7222	120	0.712097	-32.3545	120			120			120			Sum =	10.7626	-27.6905	740	0.332766	-102.499	741	0.0154576	-185.075	741	0.0580873	#NUM!	686	0.406311	-96.4837	741	0.347593	-92.3457	741	0.376952	-82.2103	741			741			741
	Ave =	1.09589	-1.19282		0.0221844	-2.40824		0.0252887	-2.58148		0.0474731	-2.15696		14.5086	0.96414		0.152471	-0.96414				Ave =	0.283225	-0.728698		0.008757	-2.69733		0.000406778	-4.8704		0.00152861	#NUM!		0.0106924	-2.53904		0.00914719	-2.43015		0.00991979	-2.16343		47.9917	1.43473		0.0539761	-1.43473
		umolC/L			umolC/L/d			umolC/L/d			umolC/L/d			d			1/d						umolC/L			umolC/L/d			umolC/L/d			umolC/L/d			umolC/L/d			umolC/L/d			umolC/L/d			d			1/d
		Conc	log	rank	Xa>d	log	rank	Xa>p	log	rank	Xa>d+p	log	rank	Turnover	log	rank	Rate	log	rank				Conc	log	rank	Xa>d	log	rank	Xp>d	log	rank	Xb>d	log	rank	Xa+p+b>d	log	rank	Xd>b	log	rank	Xexch	log	rank	Turnover	log	rank	Rate	log	rank
11	gre	0.006912	-2.1604	11	0.00224798	-2.64821	10	0.00068709	-3.16299	11	0.00293507	-2.53238	10	2.35497	0.371986	15	0.424634	-0.371986	1	gre	161	d01	0.4076	-0.389766	13	0.000376416	-3.42433	28	1.374e-06	-5.86201	34	5.33677e-05	-4.27272	12	0.000431158	-3.36536	29	0.0176058	-1.75434	9	0.00901847	-2.04487	17	45.1961	1.6551	10	0.0221258	-1.6551	29
12	mhe	1.701	0.230704	4	0.0190718	-1.71961	6	0.0122881	-1.91051	5	0.0313599	-1.50362	5	54.2412	1.73433	1	0.0184362	-1.73433	15	mhe	162	ar2	0.03824	-1.41748	35	0.00742559	-2.12927	13	0.0009464	-3.02393	4	0.000281322	-3.5508	9	0.00865332	-2.06282	14	0.0052085	-2.28329	20	0.00693091	-2.15921	27	5.51731	0.741728	38	0.181248	-0.741728	1
13	cde	0.06582	-1.18164	8	0.0190946	-1.71909	5	0.00605012	-2.21824	7	0.0251448	-1.59955	6	2.61764	0.41791	14	0.382023	-0.41791	2	cde	163	fu2	0.6116	-0.213533	3	0.0164342	-1.78425	6	0.0002042	-3.68994	10	0.0152501	-1.81673	1	0.0318886	-1.49637	4	0.00128625	-2.89067	28	0.0165874	-1.78022	6	36.8714	1.56669	19	0.0271213	-1.56669	20
14	cmi	0.0187	-1.72816	9	0.00226725	-2.6445	9	0.000700012	-3.15489	10	0.00296726	-2.52764	9	6.3021	0.799486	10	0.158677	-0.799486	6	cmi	164	ga2	0.5751	-0.240257	4	0.01858	-1.73095	5	0.0002632	-3.57971	8	0.0143325	-1.84368	2	0.0331757	-1.47918	3	0.0053723	-2.26984	18	0.019274	-1.71503	4	29.8381	1.47477	20	0.0335142	-1.47477	19
15	rst	0.3331	-0.477425	5	0.0507121	-1.29489	4	0.0160583	-1.7943	4	0.0667704	-1.17542	4	4.98873	0.69799	12	0.200452	-0.69799	4	rst	165	gl2	0.6455	-0.190104	2	0.0689808	-1.16127	1	2.134e-05	-4.67081	14	1.05515e-05	-4.97668	27	0.0690127	-1.16107	1	0.00308884	-2.5102	24	0.0360508	-1.44309	1	17.9053	1.25298	27	0.0558494	-1.25298	12
16	tno	5.421	0.734079	2	0.0866522	-1.06222	1	0.0225785	-1.64631	3	0.109231	-0.961656	3	49.6289	1.69573	2	0.0201495	-1.69573	14	tno	166	ma2	0.2252	-0.647432	21	0.012262	-1.91144	8	3.344e-06	-5.47573	19	0.00452934	-2.34397	6	0.0167947	-1.77483	8	0.00365433	-2.43719	23	0.0102245	-1.99036	10	22.0255	1.34293	22	0.0454018	-1.34293	17
17	dix	0.001142	-2.94233	15	0.000115164	-3.93868	14	0.000174137	-3.75911	13	0.0002893	-3.53865	14	3.94746	0.596317	13	0.253328	-0.596317	3	dix	167	rh2	0.1031	-0.986741	26	0.0116575	-1.93339	9	1.248e-05	-4.90379	15	0.00264785	-2.57711	7	0.0143179	-1.84412	11	0.00523025	-2.28148	19	0.00977406	-2.00993	12	10.5483	1.02318	30	0.0948017	-1.02318	9
18	dip	6.261	0.796644	1	0.0753628	-1.12284	2	0.140027	-0.853788	2	0.21539	-0.666775	2	29.0682	1.46342	3	0.0344018	-1.46342	13	dip	168	ga3	0.4516	-0.345246	6	0.0111174	-1.954	10	2.465e-06	-5.60818	22	0.00798622	-2.09766	3	0.0191061	-1.71883	7	0.00108664	-2.96391	31	0.0100964	-1.99584	11	44.729	1.65059	16	0.0223569	-1.65059	23
19	din	0.1739	-0.7597	6	0.00736299	-2.13295	7	0.00798989	-2.09746	6	0.0153529	-1.81381	7	11.3269	1.05411	4	0.0882857	-1.05411	12	din	169	gl3	0.06667	-1.17607	31	0.00713434	-2.14665	15	0.0007204	-3.14243	7	0.00153655	-2.81345	8	0.00939129	-2.02727	13	0.00453909	-2.34303	21	0.00696519	-2.15707	26	9.57188	0.980997	32	0.104473	-0.980997	7
20	dxf	2.355	0.371991	3	0.0644939	-1.19048	3	0.166687	-0.778099	1	0.231181	-0.636049	1	10.1868	1.00804	6	0.0981658	-1.00804	10	dxf	170	gc2	0.04042	-1.3934	33	0.0073586	-2.1332	14	7.077e-07	-6.15015	37	2.05684e-05	-4.6868	25	0.00737988	-2.13195	17	0.00373397	-2.42783	22	0.00555692	-2.25517	31	7.27381	0.861762	35	0.13748	-0.861762	4
21	cha	0.001216	-2.91507	14	6.85091e-05	-4.16425	15	6.672e-05	-4.17574	15	0.000135229	-3.86893	15	8.99215	0.953863	8	0.111208	-0.953863	8	cha	171	mu2	0.03743	-1.42678	36	0.000597348	-3.22377	23	7.663e-06	-5.1156	16	0.00504091	-2.29749	5	0.00564592	-2.24827	19	0.00592538	-2.22728	17	0.00578565	-2.23765	30	6.46946	0.810868	36	0.154573	-0.810868	3
22	sif	0.003142	-2.50279	13	0.000253021	-3.59684	12	0.000186944	-3.72829	12	0.000439965	-3.35658	12	7.14148	0.853788	9	0.140027	-0.853788	7	sif	172	ga4	0.02448	-1.61119	38	0.00209492	-2.67883	21	5.797e-06	-5.2368	18	4.33569e-05	-4.36294	15	0.00214407	-2.66876	23	0.00118564	-2.92605	29	0.00166485	-2.77862	35	14.704	1.16744	28	0.0680088	-1.16744	11
24	pha	0.01419	-1.84802	10	0.0016027	-2.79515	11	0.000703582	-3.15269	9	0.00230628	-2.63709	11	6.15275	0.789069	11	0.162529	-0.789069	5	pha	173	gl4	0.1344	-0.871601	25	0.000169829	-3.76999	35	4.338e-08	-7.36271	38	0.00577168	-2.2387	4	0.00594155	-2.2261	18	0.00593265	-2.22675	16	0.0059371	-2.22643	29	22.6373	1.35482	21	0.0441749	-1.35482	18
25	coc	0.003949	-2.40351	12	0.000250936	-3.60044	13	0.000101971	-3.99152	14	0.000352907	-3.45234	13	11.1899	1.04883	5	0.0893663	-1.04883	11	coc	174	chi	0.0384	-1.41567	34	0.00974717	-2.01112	11	1.436e-06	-5.84285	32	0	#NUM!	28	0.0097486	-2.01106	12	0.00267585	-2.57254	25	0.00621222	-2.20675	28	6.18136	0.791084	37	0.161777	-0.791084	2
26	ph1	0.07821	-1.10674	7	0.00321014	-2.49348	8	0.0050318	-2.29828	8	0.00824194	-2.08397	8	9.48927	0.977233	7	0.105382	-0.977233	9	ph1	175	glo	0.07735	-1.11154	29	0.00966963	-2.01459	12	0.005315	-2.2745	1	0	#NUM!	28	0.0149846	-1.82435	10	0.000177214	-3.7515	36	0.00758092	-2.12028	25	10.2032	1.00874	31	0.0980081	-1.00874	8
																					176	chr	0.2895	-0.538351	20	0.0585095	-1.23277	2	0.0009415	-3.02618	5	0	#NUM!	28	0.059451	-1.22584	2	0.00110185	-2.95788	30	0.0302764	-1.5189	2	9.56189	0.980544	33	0.104582	-0.980544	6
																					177	fcs	0.08323	-1.07972	28	0.00483555	-2.31555	18	0.003204	-2.49431	2	0	#NUM!	28	0.00803955	-2.09477	15	0.000181213	-3.74181	35	0.00411038	-2.38612	33	20.2487	1.3064	24	0.0493858	-1.3064	15
																					178	gly	0.2043	-0.689732	22	0.0008906	-3.05032	22	0.0002063	-3.6855	9	0	#NUM!	28	0.0010969	-2.95983	24	0.0020444	-2.68943	26	0.00157065	-2.80392	36	130.074	2.11419	3	0.00768795	-2.11419	36
																					179	xyl	0.04103	-1.3869	32	0.00488429	-2.3112	16	2.848e-05	-4.54546	13	0	#NUM!	28	0.00491277	-2.30867	20	0.00166016	-2.77985	27	0.00328647	-2.48327	34	12.4845	1.09637	29	0.0800991	-1.09637	10
																					180	cel	0.1526	-0.816445	23	0.0156919	-1.80432	7	0.0008364	-3.07759	6	0	#NUM!	28	0.0165283	-1.78177	9	0.000290251	-3.53723	34	0.00840928	-2.07524	24	18.1466	1.2588	26	0.0551067	-1.2588	13
																					181	man	0.08922	-1.04954	27	0.00488376	-2.31125	17	0.002506	-2.60102	3	0	#NUM!	28	0.00738976	-2.13137	16	0.0010168	-2.99277	32	0.00420328	-2.37641	32	21.2263	1.32687	23	0.0471114	-1.32687	16
																					182	rhm	0.02536	-1.59585	37	3.70014e-05	-4.43178	38	0.0001132	-3.94615	11	0	#NUM!	28	0.000150201	-3.82333	38	5.19801e-05	-4.28416	38	0.000101091	-3.99529	38	250.864	2.39944	2	0.00398623	-2.39944	37
																					183	d02	0.413	-0.38405	8	0.00240891	-2.61818	20	2.093e-06	-5.67923	26	5.04246e-05	-4.29736	14	0.00246142	-2.60881	22	0.0183402	-1.7366	4	0.0104008	-1.98293	9	39.7084	1.59888	17	0.0251836	-1.59888	22
																					184	sta	0.1346	-0.870955	24	0.0279466	-1.55367	3	6.551e-06	-5.18369	17	0	#NUM!	28	0.0279532	-1.55357	5	0.000582193	-3.23493	33	0.0142677	-1.84565	7	9.43391	0.974692	34	0.106001	-0.974692	5
																					185	pec	0.06993	-1.15534	30	0.000156421	-3.8057	36	8.33e-05	-4.07935	12	0	#NUM!	28	0.000239721	-3.62029	35	6.17397e-05	-4.20944	37	0.00015073	-3.8218	37	463.941	2.66646	1	0.00215545	-2.66646	38
																					186	d03	0.4097	-0.387534	10	0.000257318	-3.58953	33	1.48e-06	-5.82974	31	2.28838e-05	-4.64047	24	0.000281682	-3.55024	34	0.0175777	-1.75504	13	0.0089297	-2.04916	21	45.8806	1.66163	6	0.0217957	-1.66163	33
																					187	d04	0.4086	-0.388702	12	0.000438238	-3.35829	24	2.833e-06	-5.54775	20	1.30617e-05	-4.884	26	0.000454133	-3.34282	27	0.0176344	-1.75364	7	0.00904428	-2.04363	14	45.1777	1.65492	13	0.0221348	-1.65492	26
																					188	d05	0.4091	-0.388171	11	0.00037382	-3.42734	29	1.846e-06	-5.73377	28	2.417e-05	-4.61672	23	0.000399836	-3.39812	30	0.0176492	-1.75327	6	0.00902453	-2.04458	16	45.332	1.65641	9	0.0220595	-1.65641	30
																					189	d06	0.4061	-0.391367	18	0.000284015	-3.54666	31	2.138e-06	-5.66999	25	9.6916e-05	-4.0136	10	0.000383069	-3.41672	31	0.0175924	-1.75467	11	0.00898774	-2.04635	20	45.1838	1.65498	12	0.0221318	-1.65498	27
																					190	d07	0.4068	-0.390619	16	0.000390771	-3.40808	27	2.542e-06	-5.59482	21	7.30206e-05	-4.13655	11	0.000466333	-3.3313	25	0.0176341	-1.75365	8	0.00905023	-2.04334	13	44.9491	1.65272	15	0.0222474	-1.65272	24
																					191	d08	0.8087	-0.0922126	1	0.000117927	-3.92839	37	1.68e-06	-5.77469	29	5.28988e-05	-4.27655	13	0.000172506	-3.7632	37	0.034918	-1.45695	1	0.0175453	-1.75584	5	46.0922	1.66363	4	0.0216956	-1.66363	35
																					192	d09	0.4073	-0.390086	15	0.000397321	-3.40086	26	2.142e-06	-5.66918	24	3.82301e-05	-4.41759	16	0.000437693	-3.35883	28	0.0175864	-1.75482	12	0.00901205	-2.04518	18	45.195	1.65509	11	0.0221263	-1.65509	28
																					193	d10	0.4752	-0.323124	5	0.0226297	-1.64532	4	1.526e-06	-5.81645	30	3.66079e-05	-4.43643	18	0.0226679	-1.64459	6	0.0258902	-1.58686	2	0.024279	-1.61477	3	19.5724	1.29164	25	0.0510923	-1.29164	14
																					194	d11	0.4213	-0.375409	7	0.00285065	-2.54506	19	2.263e-06	-5.64532	23	3.79118e-05	-4.42123	17	0.00289082	-2.53898	21	0.0187508	-1.72698	3	0.0108208	-1.96574	8	38.9342	1.59033	18	0.0256844	-1.59033	21
																					195	d12	0.4098	-0.387428	9	0.000298073	-3.52568	30	1.955e-06	-5.70885	27	3.19542e-05	-4.49547	22	0.000331982	-3.47888	32	0.017661	-1.75298	5	0.00899649	-2.04593	19	45.5511	1.6585	7	0.0219534	-1.6585	32
																					196	d13	0.4076	-0.389766	13	0.000179818	-3.74517	34	1.142e-06	-5.94233	35	3.599e-05	-4.44382	19	0.00021695	-3.66364	36	0.0175199	-1.75647	15	0.00886842	-2.05215	23	45.9608	1.66239	5	0.0217577	-1.66239	34
																					197	d14	0.4058	-0.391688	19	0.000271099	-3.56687	32	1.405e-06	-5.85232	33	3.48979e-05	-4.4572	20	0.000307402	-3.51229	33	0.0175478	-1.75578	14	0.00892762	-2.04926	22	45.4544	1.65758	8	0.0220001	-1.65758	31
																					198	d15	0.4067	-0.390726	17	0.000426999	-3.36957	25	9.285e-07	-6.03222	36	3.39327e-05	-4.46938	21	0.00046186	-3.33549	26	0.0175978	-1.75454	10	0.00902981	-2.04432	15	45.0397	1.6536	14	0.0222026	-1.6536	25
[truncated: 47 more columns]

## Sheet: Xa>d
1	2	3	4	5	6	7	8	9	10	11	12	13	14	15	16	17	18	19	20	21	22
	rank =	10	6	5	9	4	1	14	2	7	3	15	12	11	13	8
	sum =	0.00224798	0.0190718	0.0190946	0.00226725	0.0507121	0.0866522	0.000115164	0.0753628	0.00736299	0.0644939	6.85091e-05	0.000253021	0.0016027	0.000250936	0.00321014
		umolC/L/d
		11	12	13	14	15	16	17	18	19	20	21	22	24	25	26
		gre	mhe	cde	cmi	rst	tno	dix	dip	din	dxf	cha	sif	pha	coc	ph1		sum	rank
161	d01	0.0001633	1.516e-07	1.807e-06	6.172e-06	3.62e-06	4.827e-05	1.114e-07	5.091e-05	9.122e-05	4.94e-11	5.683e-14	5.335e-06	7.522e-07	1.924e-06	2.843e-06		0.000376416	28	d01
162	ar2	0.0002277	0.0001283	0.004767	0.001232	4.469e-05	0.0004083	3.951e-08	0.0004815	1.283e-05	8.044e-05	7.725e-14	5.594e-06	6.351e-06	3.085e-05	2.681e-12		0.00742559	13	ar2
163	fu2	5.793e-05	0.002541	0.0002019	4.045e-05	0.0005573	0.005685	5.073e-07	0.006127	0.0004728	0.0007201	2.661e-07	3.993e-06	2.102e-06	2.362e-05	2.506e-07		0.0164342	6	fu2
164	ga2	4.637e-06	0.002072	0.0001121	2.223e-05	0.0003058	0.002864	2.838e-07	0.003378	0.0009648	0.008768	7.393e-14	1.075e-05	6.861e-06	2.225e-05	4.83e-05		0.01858	5	ga2
165	gl2	1.112e-06	0.001472	2.846e-05	5.761e-06	0.02884	0.03061	7.079e-08	0.0008641	0.0007021	0.006415	8.07e-14	7.89e-06	2.085e-06	2.978e-05	2.445e-06		0.0689808	1	gl2
166	ma2	6.447e-06	0.001541	0.0001158	2.326e-05	0.0003195	0.002977	1.376e-06	0.003511	0.0002506	0.002293	1.084e-13	9.013e-06	1.89e-05	2.808e-05	0.001167		0.012262	8	ma2
167	rh2	4.298e-06	0.00136	0.0003723	2.882e-05	0.0003897	0.004308	3.667e-07	0.004274	0.0003536	0.0005279	7.815e-14	5.98e-06	8.447e-06	2.113e-05	2.999e-06		0.0116575	9	rh2
168	ga3	7.338e-13	0.001219	5.824e-07	1.795e-06	8.578e-07	0.00978	6.325e-08	2.592e-11	7.415e-06	1.066e-11	1.89e-13	4.259e-06	3.047e-07	1.054e-07	0.000103		0.0111174	10	ga3
169	gl3	7.433e-13	7.421e-05	0.006917	1.191e-07	8.839e-08	7.428e-07	3.966e-05	1.301e-06	4.187e-05	2.207e-11	4.948e-05	8.353e-06	2.988e-08	7.818e-07	7.076e-07		0.00713434	15	gl3
170	gc2	4.877e-13	0.0004813	6.06e-05	1.198e-05	0.003451	0.001531	1.482e-07	0.001806	3.805e-12	1.126e-11	4.743e-06	7.05e-06	1.408e-06	2.596e-06	7.784e-07		0.0073586	14	gc2
171	mu2	2.943e-13	2.569e-07	0.0001717	2.976e-07	4.47e-07	2.259e-06	7.098e-14	8.526e-12	0.0002429	0.0001727	5.454e-14	5.68e-06	2.682e-12	1.101e-06	6.741e-09		0.000597348	23	mu2
172	ga4	6.886e-13	3.512e-05	7.816e-12	0.0001414	1.609e-06	0.000236	4.075e-14	8.814e-12	0.0003254	0.000121	8.195e-14	7.826e-06	0.001161	3.047e-08	6.553e-05		0.00209492	21	ga4
173	gl4	3.025e-13	1.242e-12	4.268e-07	7.233e-08	5.828e-08	1.439e-06	4.535e-14	8.865e-12	0.0001663	1.057e-11	8.657e-14	1.299e-06	3.059e-12	2.336e-07	4.464e-12		0.000169829	35	gl4
174	chi	3.624e-05	0.000593	0.000605	6.946e-05	0.001604	0.002123	7.174e-06	0.004668	0	0	0	1.014e-05	2.82e-05	2.751e-06	2.007e-07		0.00974717	11	chi
175	glo	0	0.000593	0.000605	6.946e-05	0.001604	0.002123	7.174e-06	0.004668	0	0	0	0	0	0	3.009e-12		0.00966963	12	glo
176	chr	3.624e-05	0.003558	0.00363	0.0004168	0.009627	0.01274	4.304e-05	0.02801	0	0	1.402e-05	5.068e-05	0.000282	2.751e-05	7.424e-05		0.0585095	2	chr
177	fcs	0	0.0002965	0.0003025	3.473e-05	0.0008022	0.001062	3.587e-06	0.002334	0	0	0	0	0	0	3.033e-08		0.00483555	18	fcs
178	gly	0	0	0	0	0	0	0	0	0	0	0	0	0	0	0.0008906		0.0008906	22	gly
179	xyl	4.783e-05	0.0002965	0.0003025	3.473e-05	0.0008022	0.001062	3.587e-06	0.002334	0	0	0	0	0	0	9.424e-07		0.00488429	16	xyl
180	cel	8.407e-05	0.0002965	0.0003025	3.473e-05	0.0008022	0.001062	3.587e-06	0.002334	0.000611	0.01012	0	1.014e-05	2.82e-05	2.751e-06	2.262e-07		0.0156919	7	cel
181	man	4.783e-05	0.0002965	0.0003025	3.473e-05	0.0008022	0.001062	3.587e-06	0.002334	0	0	0	0	0	0	4.08e-07		0.00488376	17	man
182	rhm	3.624e-05	0	0	0	0	0	0	0	0	0	0	0	0	0	7.614e-07		3.70014e-05	38	rhm
183	d02	0.0001938	0.002149	1.254e-11	4.198e-08	5.88e-07	1.004e-05	9.489e-08	6.709e-06	3.478e-05	5.127e-11	6.183e-14	5.388e-06	2.018e-06	6.296e-06	1.507e-07		0.00240891	20	d02
184	sta	0.0003624	0	0	0	0	0	0	0	0.001528	0.02531	0	0	0	0	0.0007462		0.0279466	3	sta
185	pec	3.624e-05	0	0	0	0	0	0	0	0	0	0	0	2.82e-05	2.751e-06	8.923e-05		0.000156421	36	pec
186	d03	1.972e-05	3.492e-06	2.12e-05	5.291e-06	8.45e-07	9.107e-05	1.129e-13	3.976e-05	5.984e-05	4.11e-11	1.303e-13	9.902e-06	1.915e-06	3.902e-06	3.811e-07		0.000257318	33	d03
187	d04	2.947e-05	1.086e-11	5.131e-05	8.221e-06	2.069e-06	6.641e-05	7.401e-14	0.0001388	0.0001264	2.958e-11	1.059e-13	7.555e-06	1.453e-06	6.393e-06	1.569e-07		0.000438238	24	d04
188	d05	0.0001052	7.975e-12	4.351e-05	1.039e-06	1.008e-06	2.209e-05	6.594e-14	8.523e-05	0.0001024	4.768e-11	8.726e-14	3.759e-06	2.214e-06	7.148e-06	2.22e-07		0.00037382	29	d05
189	d06	6.065e-06	4.456e-12	1.984e-06	4.388e-06	1.458e-06	0.0001321	5.694e-08	5.619e-05	6.749e-05	1.056e-10	6.372e-14	9.761e-06	1.255e-06	1.577e-06	1.69e-06		0.000284015	31	d06
190	d07	7.442e-05	2.991e-06	2.159e-05	5.656e-06	2.193e-06	1.117e-05	1.332e-07	0.0001117	0.0001452	4.018e-11	7.992e-14	9.799e-06	1.825e-06	3.204e-06	8.895e-07		0.000390771	27	d07
191	d08	3.173e-05	6.079e-07	3.946e-05	5.464e-06	5.268e-06	9.178e-06	8.304e-08	3.643e-06	1.737e-05	3.465e-11	6.389e-14	1.867e-06	1.557e-06	1.561e-06	1.382e-07		0.000117927	37	d08
192	d09	0.0001953	1.804e-06	4.421e-06	8.278e-06	4.418e-07	3.599e-06	1.043e-07	1.588e-05	0.0001491	3.64e-11	7.033e-14	1.163e-05	1.646e-06	4.853e-06	2.639e-07		0.000397321	26	d09
193	d10	1.18e-07	6.039e-06	5.567e-06	3.379e-07	1.031e-05	0.004612	1.423e-07	0.007502	0.000511	0.009965	6.416e-14	8.906e-06	2.221e-06	4.255e-06	1.83e-06		0.0226297	4	d10
194	d11	3.87e-05	2.895e-05	5.006e-05	4.071e-06	0.000724	0.001873	4.465e-08	9.753e-05	2.105e-05	3.502e-11	5.484e-14	2.65e-06	1.813e-06	3.043e-06	5.738e-06		0.00285065	19	d11
195	d12	0.0001042	7.061e-12	4.3e-05	6.295e-06	6.936e-07	2.076e-05	7.636e-14	1.606e-05	9.645e-05	2.277e-11	6.514e-14	6.084e-06	1.484e-06	2.928e-06	1.186e-07		0.000298073	30	d12
196	d13	7.661e-06	7.214e-12	1.214e-11	7.161e-06	1.969e-06	0.0001079	3.617e-08	2.507e-05	1.647e-05	7.141e-07	6.289e-14	8.152e-06	2.237e-06	1.98e-06	4.681e-07		0.000179818	34	d13
197	d14	5.968e-05	5.383e-06	1.178e-05	7.337e-07	3.216e-07	4.769e-06	5.922e-08	5.411e-05	0.000123	3.634e-11	8.232e-14	6.365e-06	1.663e-06	2.838e-06	3.961e-07		0.000271099	32	d14
198	d15	0.0002294	1.923e-05	1.072e-06	1.277e-06	2.503e-06	2.085e-06	4.588e-08	3.429e-05	0.0001216	3.156e-11	6.104e-14	7.221e-06	4.561e-06	2.713e-06	1.001e-06		0.000426999	25	d15

## Sheet: Xa>dR
1	2	3	4	5	6	7	8	9	10	11	12	13	14	15	16	17	18
		for each d, rank a
		11	12	13	14	15	16	17	18	19	20	21	22	24	25	26
		gre	mhe	cde	cmi	rst	tno	dix	dip	din	dxf	cha	sif	pha	coc	ph1
161	d01	1	12	10	5	7	4	13	3	2	14	15	6	11	9	8
162	ar2	5	6	1	2	8	4	13	3	10	7	15	12	11	9	14
163	fu2	8	3	7	9	5	2	13	1	6	4	14	11	12	10	15
164	ga2	13	4	7	10	6	3	14	2	5	1	15	11	12	9	8
165	gl2	13	4	8	10	2	1	14	5	6	3	15	9	12	7	11
166	ma2	13	4	8	10	6	2	14	1	7	3	15	12	11	9	5
167	rh2	12	3	6	8	5	1	14	2	7	4	15	11	10	9	13
168	ga3	14	2	8	6	7	1	11	12	4	13	15	5	9	10	3
169	gl3	15	2	1	11	12	9	5	7	4	14	3	6	13	8	10
170	gc2	15	4	5	6	1	3	12	2	14	13	8	7	10	9	11
171	mu2	13	9	3	8	7	5	14	11	1	2	15	4	12	6	10
172	ga4	13	7	12	4	9	3	15	11	2	5	14	8	1	10	6
173	gl4	13	12	4	6	7	2	15	9	1	8	14	3	11	5	10
174	chi	7	5	4	6	3	2	10	1	13	13	13	9	8	11	12
175	glo	9	5	4	6	3	2	7	1	9	9	9	9	9	9	8
176	chr	11	5	4	6	3	2	10	1	14	14	13	9	7	12	8
177	fcs	9	5	4	6	3	2	7	1	9	9	9	9	9	9	8
178	gly	2	2	2	2	2	2	2	2	2	2	2	2	2	2	1
179	xyl	6	5	4	7	3	2	8	1	10	10	10	10	10	10	9
180	cel	8	7	6	9	4	3	12	2	5	1	15	11	10	13	14
181	man	6	5	4	7	3	2	8	1	10	10	10	10	10	10	9
182	rhm	1	3	3	3	3	3	3	3	3	3	3	3	3	3	2
183	d02	2	1	14	12	9	4	11	5	3	13	15	7	8	6	10
184	sta	4	5	5	5	5	5	5	5	2	1	5	5	5	5	3
185	pec	2	5	5	5	5	5	5	5	5	5	5	5	3	4	1
186	d03	5	9	4	7	11	1	15	3	2	13	14	6	10	8	12
187	d04	5	13	4	6	9	3	15	1	2	12	14	7	10	8	11
188	d05	1	13	4	9	10	5	15	3	2	12	14	7	8	6	11
189	d06	5	14	7	6	10	1	12	3	2	13	15	4	11	9	8
190	d07	3	9	4	7	10	5	13	2	1	14	15	6	11	8	12
191	d08	2	11	1	5	6	4	13	7	3	14	15	8	10	9	12
192	d09	1	9	7	5	11	8	13	3	2	14	15	4	10	6	12
193	d10	14	7	8	12	5	3	13	2	4	1	15	6	10	9	11
194	d11	5	6	4	9	2	1	13	3	7	14	15	11	12	10	8
195	d12	1	13	3	6	10	4	14	5	2	12	15	7	9	8	11
196	d13	5	14	13	6	9	1	12	2	3	10	15	4	7	8	11
197	d14	2	6	4	10	12	7	13	3	1	14	15	5	9	8	11
198	d15	1	4	11	10	8	9	13	3	2	14	15	5	6	7	12

## Sheet: fa>din
1	2	3	4	5	6	7	8	9	10	11	12	13	14	15	16	17	18	19	20
		for each d, fraction a
		11	12	13	14	15	16	17	18	19	20	21	22	24	25	26
		gre	mhe	cde	cmi	rst	tno	dix	dip	din	dxf	cha	sif	pha	coc	ph1		sum
161	d01	0.3788	0.0003515	0.00419	0.01431	0.008395	0.1119	0.0002584	0.1181	0.2116	1.146e-07	1.318e-10	0.01237	0.001744	0.004461	0.006593		0.873073
162	ar2	0.02631	0.01483	0.5509	0.1424	0.005164	0.04718	4.566e-06	0.05565	0.001482	0.009296	8.928e-12	0.0006464	0.0007339	0.003565	3.098e-10		0.858162
163	fu2	0.001817	0.07968	0.006332	0.001269	0.01748	0.1783	1.591e-05	0.1921	0.01483	0.02258	8.344e-06	0.0001252	6.593e-05	0.0007406	7.86e-06		0.515352
164	ga2	0.0001398	0.06246	0.00338	0.00067	0.009218	0.08635	8.557e-06	0.1018	0.02908	0.2643	2.229e-12	0.0003242	0.0002068	0.0006708	0.001456		0.560064
165	gl2	1.612e-05	0.02133	0.0004124	8.348e-05	0.4179	0.4435	1.026e-06	0.01252	0.01017	0.09295	1.169e-12	0.0001143	3.021e-05	0.0004315	3.543e-05		0.999494
166	ma2	0.0003838	0.09175	0.006896	0.001385	0.01903	0.1773	8.196e-05	0.2091	0.01492	0.1365	6.455e-12	0.0005366	0.001125	0.001672	0.06948		0.73016
167	rh2	0.0003002	0.09497	0.02601	0.002013	0.02722	0.3009	2.561e-05	0.2985	0.0247	0.03687	5.458e-12	0.0004177	0.00059	0.001476	0.0002095		0.814202
168	ga3	3.841e-11	0.06383	3.048e-05	9.395e-05	4.489e-05	0.5119	3.31e-06	1.356e-09	0.0003881	5.577e-10	9.891e-12	0.0002229	1.595e-05	5.519e-06	0.005389		0.581924
169	gl3	7.915e-11	0.007902	0.7365	1.268e-05	9.412e-06	7.91e-05	0.004223	0.0001385	0.004458	2.35e-09	0.005269	0.0008894	3.182e-06	8.325e-05	7.535e-05		0.759643
170	gc2	6.608e-11	0.06521	0.008212	0.001624	0.4677	0.2074	2.008e-05	0.2447	5.156e-10	1.525e-09	0.0006427	0.0009552	0.0001908	0.0003518	0.0001055		0.997112
171	mu2	5.212e-11	4.55e-05	0.03041	5.271e-05	7.917e-05	0.0004001	1.257e-11	1.51e-09	0.04301	0.03059	9.661e-12	0.001006	4.75e-10	0.000195	1.194e-06		0.10579
172	ga4	3.212e-10	0.01638	3.646e-09	0.06596	0.0007506	0.1101	1.901e-11	4.111e-09	0.1518	0.05645	3.822e-11	0.00365	0.5415	1.421e-05	0.03057		0.977175
173	gl4	5.091e-11	2.091e-10	7.183e-05	1.217e-05	9.808e-06	0.0002422	7.633e-12	1.492e-09	0.02799	1.779e-09	1.457e-11	0.0002186	5.148e-10	3.931e-05	7.513e-10		0.0285839
174	chi	0.003717	0.06083	0.06205	0.007125	0.1646	0.2178	0.0007359	0.4788	0	0	0	0.00104	0.002893	0.0002821	2.059e-05		0.999894
175	glo	0	0.03957	0.04037	0.004635	0.1071	0.1417	0.0004787	0.3115	0	0	0	0	0	0	2.008e-10		0.645354
176	chr	0.0006096	0.05985	0.06106	0.007011	0.1619	0.2143	0.0007241	0.4711	0	0	0.0002358	0.0008526	0.004744	0.0004627	0.001249		0.984099
177	fcs	0	0.03688	0.03763	0.00432	0.09979	0.1321	0.0004462	0.2903	0	0	0	0	0	0	3.773e-06		0.60147
178	gly	0	0	0	0	0	0	0	0	0	0	0	0	0	0	0.8119		0.8119
179	xyl	0.009738	0.06036	0.06158	0.00707	0.1633	0.2161	0.0007302	0.4751	0	0	0	0	0	0	0.0001918		0.99417
180	cel	0.005086	0.01794	0.0183	0.002101	0.04853	0.06422	0.000217	0.1412	0.03696	0.6124	0	0.0006132	0.001706	0.0001664	1.368e-05		0.949453
181	man	0.006473	0.04012	0.04093	0.0047	0.1086	0.1437	0.0004854	0.3159	0	0	0	0	0	0	5.521e-05		0.660964
182	rhm	0.2413	0	0	0	0	0	0	0	0	0	0	0	0	0	0.005071		0.246371
183	d02	0.07876	0.873	5.095e-09	1.706e-05	0.0002389	0.004078	3.856e-05	0.002726	0.01413	2.083e-08	2.513e-11	0.002189	0.0008202	0.002558	6.126e-05		0.978617
184	sta	0.01297	0	0	0	0	0	0	0	0.05465	0.9054	0	0	0	0	0.0267		0.99972
185	pec	0.1512	0	0	0	0	0	0	0	0	0	0	0	0.1177	0.01147	0.3722		0.65257
186	d03	0.07001	0.0124	0.07527	0.01878	0.003	0.3233	4.009e-10	0.1412	0.2124	1.459e-07	4.625e-10	0.03515	0.0068	0.01385	0.001353		0.913513
187	d04	0.0649	2.393e-08	0.113	0.0181	0.004557	0.1463	1.63e-10	0.3057	0.2783	6.515e-08	2.332e-10	0.01664	0.003199	0.01408	0.0003454		0.965121
188	d05	0.263	1.995e-08	0.1088	0.002599	0.002522	0.05524	1.649e-10	0.2132	0.2562	1.193e-07	2.183e-10	0.009402	0.005536	0.01788	0.0005553		0.934934
189	d06	0.01583	1.163e-08	0.005179	0.01146	0.003805	0.3449	0.0001486	0.1467	0.1762	2.757e-07	1.663e-10	0.02548	0.003276	0.004115	0.004413		0.741507
190	d07	0.1596	0.006414	0.04629	0.01213	0.004704	0.02396	0.0002855	0.2396	0.3113	8.617e-08	1.714e-10	0.02101	0.003914	0.006871	0.001907		0.837986
191	d08	0.184	0.003524	0.2287	0.03168	0.03054	0.05321	0.0004814	0.02112	0.1007	2.009e-07	3.704e-10	0.01082	0.009027	0.00905	0.0008014		0.683654
192	d09	0.4462	0.004121	0.0101	0.01891	0.001009	0.008221	0.0002383	0.03629	0.3406	8.315e-08	1.607e-10	0.02658	0.00376	0.01109	0.0006029		0.907722
193	d10	5.203e-06	0.0002664	0.0002456	1.491e-05	0.0004547	0.2034	6.277e-06	0.3309	0.02254	0.4396	2.831e-12	0.0003929	9.799e-05	0.0001877	8.072e-05		0.998192
194	d11	0.01339	0.01002	0.01732	0.001409	0.2505	0.6479	1.545e-05	0.03374	0.007284	1.212e-08	1.897e-11	0.0009167	0.0006271	0.001053	0.001985		0.98616
195	d12	0.3139	2.127e-08	0.1295	0.01896	0.002089	0.06252	2.3e-10	0.04838	0.2905	6.86e-08	1.962e-10	0.01832	0.004471	0.008818	0.0003572		0.897815
196	d13	0.03531	3.325e-08	5.594e-08	0.03301	0.009077	0.4973	0.0001667	0.1156	0.0759	0.003292	2.899e-10	0.03758	0.01031	0.009129	0.002158		0.828833
197	d14	0.1941	0.01751	0.03833	0.002387	0.001046	0.01551	0.0001927	0.176	0.4001	1.182e-07	2.678e-10	0.02071	0.00541	0.009232	0.001289		0.881817
198	d15	0.4967	0.04164	0.002322	0.002764	0.005418	0.004514	9.933e-05	0.07424	0.2633	6.833e-08	1.321e-10	0.01563	0.009875	0.005874	0.002166		0.924542

## Sheet: fa>dout
1	2	3	4	5	6	7	8	9	10	11	12	13	14	15	16	17	18
	sum	0.765975	0.608207	0.759457	0.764157	0.75949	0.793332	0.398124	0.349845	0.479568	0.279017	0.506648	0.575106	0.694955	0.711042	0.389539
		for each d, fraction a
		11	12	13	14	15	16	17	18	19	20	21	22	24	25	26
		gre	mhe	cde	cmi	rst	tno	dix	dip	din	dxf	cha	sif	pha	coc	ph1
161	d01	0.05565	4.833e-06	7.186e-05	0.00208	5.421e-05	0.0004419	0.0003851	0.0002363	0.005942	2.137e-10	4.203e-10	0.01213	0.0003262	0.005451	0.0003449
162	ar2	0.07758	0.004093	0.1896	0.4152	0.0006692	0.003738	0.0001366	0.002236	0.0008354	0.000348	5.713e-10	0.01271	0.002754	0.08741	3.253e-10
163	fu2	0.01974	0.08102	0.00803	0.01363	0.008346	0.05205	0.001754	0.02844	0.0308	0.003115	0.001968	0.009075	0.0009116	0.06692	3.041e-05
164	ga2	0.00158	0.06607	0.004459	0.007491	0.004579	0.02622	0.0009811	0.01568	0.06284	0.03793	5.467e-10	0.02444	0.002975	0.06305	0.00586
165	gl2	0.000379	0.04695	0.001132	0.001942	0.4319	0.2803	0.0002447	0.004012	0.04573	0.02775	5.968e-10	0.01793	0.0009041	0.08438	0.0002967
166	ma2	0.002196	0.04914	0.004606	0.007839	0.004785	0.02726	0.004758	0.0163	0.01633	0.009917	8.017e-10	0.02049	0.008194	0.07958	0.1416
167	rh2	0.001464	0.04336	0.01481	0.009712	0.005836	0.03944	0.001267	0.01984	0.02303	0.002283	5.779e-10	0.01359	0.003663	0.05987	0.0003639
168	ga3	2.5e-10	0.03889	2.316e-05	0.000605	1.285e-05	0.08954	0.0002186	1.203e-10	0.000483	4.609e-11	1.398e-09	0.00968	0.0001321	0.0002988	0.01249
169	gl3	2.533e-10	0.002366	0.2751	4.015e-05	1.324e-06	6.801e-06	0.1371	6.04e-06	0.002727	9.547e-11	0.3659	0.01899	1.296e-05	0.002215	8.586e-05
170	gc2	1.662e-10	0.01535	0.00241	0.004039	0.05169	0.01402	0.0005121	0.008384	2.479e-10	4.87e-11	0.03508	0.01602	0.0006106	0.007357	9.445e-05
171	mu2	1.003e-10	8.192e-06	0.006828	0.0001003	6.694e-06	2.068e-05	2.454e-10	3.958e-11	0.01582	0.0007471	4.034e-10	0.01291	1.163e-09	0.00312	8.179e-07
172	ga4	2.346e-10	0.00112	3.109e-10	0.04766	2.41e-05	0.00216	1.408e-10	4.092e-11	0.0212	0.0005235	6.06e-10	0.01779	0.5034	8.634e-05	0.007951
173	gl4	1.031e-10	3.961e-11	1.697e-05	2.438e-05	8.727e-07	1.317e-05	1.568e-10	4.116e-11	0.01083	4.572e-11	6.402e-10	0.002952	1.326e-09	0.0006619	5.417e-10
174	chi	0.01235	0.01891	0.02406	0.02341	0.02403	0.01944	0.0248	0.02167	0	0	0	0.02304	0.01223	0.007794	2.435e-05
175	glo	0	0.01891	0.02406	0.02341	0.02403	0.01944	0.0248	0.02167	0	0	0	0	0	0	3.65e-10
176	chr	0.01235	0.1135	0.1444	0.1405	0.1442	0.1166	0.1488	0.13	0	0	0.1037	0.1152	0.1223	0.07794	0.009008
177	fcs	0	0.009455	0.01203	0.01171	0.01201	0.009719	0.0124	0.01084	0	0	0	0	0	0	3.68e-06
178	gly	0	0	0	0	0	0	0	0	0	0	0	0	0	0	0.1081
179	xyl	0.0163	0.009455	0.01203	0.01171	0.01201	0.009719	0.0124	0.01084	0	0	0	0	0	0	0.0001143
180	cel	0.02864	0.009455	0.01203	0.01171	0.01201	0.009719	0.0124	0.01084	0.0398	0.04379	0	0.02304	0.01223	0.007794	2.744e-05
181	man	0.0163	0.009455	0.01203	0.01171	0.01201	0.009719	0.0124	0.01084	0	0	0	0	0	0	4.95e-05
182	rhm	0.01235	0	0	0	0	0	0	0	0	0	0	0	0	0	9.238e-05
183	d02	0.06604	0.06851	4.986e-10	1.415e-05	8.805e-06	9.189e-05	0.000328	3.115e-05	0.002265	2.218e-10	4.573e-10	0.01225	0.0008752	0.01784	1.829e-05
184	sta	0.1235	0	0	0	0	0	0	0	0.0995	0.1095	0	0	0	0	0.09054
185	pec	0.01235	0	0	0	0	0	0	0	0	0	0	0	0.01223	0.007794	0.01083
186	d03	0.00672	0.0001114	0.0008433	0.001783	1.266e-05	0.0008338	3.904e-10	0.0001846	0.003898	1.778e-10	9.636e-10	0.02251	0.0008306	0.01106	4.624e-05
187	d04	0.01004	3.465e-10	0.002041	0.002771	3.099e-05	0.000608	2.558e-10	0.0006444	0.00823	1.28e-10	7.83e-10	0.01717	0.0006298	0.01812	1.903e-05
188	d05	0.03582	2.543e-10	0.00173	0.0003503	1.51e-05	0.0002022	2.279e-10	0.0003957	0.006673	2.063e-10	6.453e-10	0.008544	0.0009598	0.02026	2.694e-05
189	d06	0.002066	1.421e-10	7.89e-05	0.001479	2.183e-05	0.00121	0.0001968	0.0002609	0.004396	4.568e-10	4.712e-10	0.02219	0.0005442	0.004467	0.0002051
190	d07	0.02535	9.539e-05	0.0008585	0.001906	3.285e-05	0.0001023	0.0004602	0.0005187	0.009457	1.738e-10	5.91e-10	0.02227	0.0007915	0.00908	0.0001079
191	d08	0.01081	1.939e-05	0.001569	0.001842	7.889e-05	8.403e-05	0.000287	1.691e-05	0.001131	1.499e-10	4.725e-10	0.004243	0.0006752	0.004424	1.677e-05
192	d09	0.06655	5.752e-05	0.0001758	0.00279	6.616e-06	3.295e-05	0.0003606	7.374e-05	0.009712	1.574e-10	5.201e-10	0.02644	0.0007137	0.01375	3.202e-05
193	d10	4.019e-05	0.0001926	0.0002214	0.0001139	0.0001544	0.04222	0.0004918	0.03483	0.03328	0.04311	4.745e-10	0.02024	0.0009631	0.01206	0.000222
194	d11	0.01319	0.0009232	0.001991	0.001372	0.01084	0.01714	0.0001543	0.0004528	0.001371	1.515e-10	4.056e-10	0.006022	0.0007859	0.008622	0.0006962
195	d12	0.03551	2.252e-10	0.00171	0.002122	1.039e-05	0.00019	2.639e-10	7.458e-05	0.006283	9.851e-11	4.817e-10	0.01383	0.0006437	0.008296	1.439e-05
196	d13	0.00261	2.3e-10	4.826e-10	0.002413	2.949e-05	0.0009877	0.000125	0.0001164	0.001073	3.089e-06	4.651e-10	0.01853	0.0009698	0.005612	5.68e-05
197	d14	0.02033	0.0001717	0.0004686	0.0002473	4.816e-06	4.366e-05	0.0002047	0.0002512	0.008011	1.572e-10	6.088e-10	0.01447	0.000721	0.008041	4.806e-05
198	d15	0.07817	0.0006134	4.265e-05	0.0004303	3.748e-05	1.909e-05	0.0001586	0.0001592	0.007921	1.365e-10	4.514e-10	0.01641	0.001978	0.007688	0.0001214

## Sheet: Xa>de
1	2	3	4	5	6	7	8	9	10	11	12	13	14	15	16	17	18	19	20	21	22
	rank =	12	4	8	9	6	3	15	2	5	1	14	13	11	10	7
	sum =	3.61159e-05	0.00763968	0.000945562	0.000188555	0.00259731	0.0243017	2.35191e-06	0.0286642	0.00313191	0.0287289	2.30891e-05	3.44983e-05	4.99959e-05	0.000132856	0.00139913
		umolC/L/d
		11	12	13	14	15	16	17	18	19	20	21	22	24	25	26
		gre	mhe	cde	cmi	rst	tno	dix	dip	din	dxf	cha	sif	pha	coc	ph1		sum	rank
161	d01	1.445e-06	2.602e-12	1.807e-06	6.155e-06	2.292e-06	4.701e-05	9.71e-08	5.09e-05	7.705e-05	3.88e-11	1.889e-14	4.193e-07	8.236e-08	1.903e-06	2.254e-06		0.000191415	17	d01
162	ar2	4.551e-07	0.0001283	1.588e-05	3.168e-06	4.363e-05	0.0004083	3.951e-08	0.0004815	8.769e-06	8.044e-05	3.127e-14	2.24e-07	5.949e-06	1.302e-05	1.166e-12		0.00118967	10	ar2
163	fu2	3.893e-06	0.001631	0.0002019	4.026e-05	0.0005545	0.005188	5.021e-07	0.00612	7.454e-05	0.0006838	2.661e-07	5.506e-07	6.999e-07	5.58e-06	2.506e-07		0.0145057	3	fu2
164	ga2	3.919e-06	0.0008984	0.0001112	2.217e-05	0.0003054	0.002858	2.766e-07	0.003371	0.0009559	0.008768	2.071e-14	5.222e-07	5.599e-06	1.934e-05	4.801e-05		0.0173677	2	ga2
165	gl2	1.112e-06	0.0002299	2.846e-05	5.676e-06	7.818e-05	0.0007315	7.079e-08	0.0008628	0.0006994	0.006415	2.691e-14	6.491e-07	9.799e-07	1.823e-05	2.437e-06		0.00907439	6	gl2
166	ma2	6.447e-06	0.0009358	0.0001158	2.31e-05	0.0003182	0.002977	2.881e-07	0.003511	0.0002499	0.002293	3.297e-14	1.469e-06	1.26e-05	2.697e-05	0.001166		0.0116376	4	ma2
167	rh2	4.298e-06	0.001139	0.000141	2.811e-05	0.0003873	0.003623	3.507e-07	0.004274	5.7e-05	0.0005229	3.834e-14	3.813e-07	7.349e-06	5.766e-06	9.497e-07		0.0101914	5	rh2
168	ga3	0	0	0	0	0	0	0	0	0	0	6.043e-14	9.069e-07	0	0	0.0001027		0.000103607	22	ga3
169	gl3	0	0	0	0	0	0	0	0	0	0	1.808e-05	1.03e-14	0	0	1.448e-07		1.82248e-05	25	gl3
170	gc2	0	0.0004813	5.957e-05	1.188e-05	0.0001636	0.001531	1.482e-07	0.001806	0	0	4.743e-06	1.259e-06	0	2.285e-06	5.185e-07		0.0040623	7	gc2
171	mu2	0	0	0	0	0	0	0	0	0	0	1.952e-14	9.678e-07	0	0	6.739e-09		9.74539e-07	27	mu2
172	ga4	0	0	0	0	0	0	0	0	0	0	4.75e-14	1.549e-06	0	0	6.504e-05		6.6589e-05	24	ga4
173	gl4	0	0	0	0	0	0	0	0	0	0	3.678e-14	1.299e-06	0	0	2.412e-12		1.299e-06	26	gl4
174	chi	0	0	0	0	0	0	0	0	0	0	0	0	0	0	0		0	28	chi
175	glo	0	0	0	0	0	0	0	0	0	0	0	0	0	0	0		0	28	glo
176	chr	0	0	0	0	0	0	0	0	0	0	0	0	0	0	0		0	28	chr
177	fcs	0	0	0	0	0	0	0	0	0	0	0	0	0	0	0		0	28	fcs
178	gly	0	0	0	0	0	0	0	0	0	0	0	0	0	0	0		0	28	gly
179	xyl	0	0	0	0	0	0	0	0	0	0	0	0	0	0	0		0	28	xyl
180	cel	0	0	0	0	0	0	0	0	0	0	0	0	0	0	0		0	28	cel
181	man	0	0	0	0	0	0	0	0	0	0	0	0	0	0	0		0	28	man
182	rhm	0	0	0	0	0	0	0	0	0	0	0	0	0	0	0		0	28	rhm
183	d02	2.121e-06	0.002149	1.492e-13	1.755e-08	5.39e-07	8.956e-06	9.489e-08	6.709e-06	2.76e-05	4.029e-11	2.769e-14	2.087e-06	1.823e-06	4.123e-06	8.662e-08		0.00220316	9	d02
184	sta	0	0	0	0	0	0	0	0	0	0	0	0	0	0	0		0	28	sta
185	pec	0	0	0	0	0	0	0	0	0	0	0	0	0	0	0		0	28	pec
186	d03	8.137e-08	3.481e-06	1.847e-05	5.108e-06	4.421e-07	9.107e-05	3.307e-16	3.976e-05	5.704e-05	1.457e-11	9.636e-14	3.438e-07	1.529e-06	3.302e-06	1.987e-07		0.000220826	15	d03
187	d04	2.175e-06	6.579e-12	4.442e-05	5.038e-06	1.38e-06	6.628e-05	3.239e-16	0.0001388	0.000123	1.838e-11	2.437e-14	2.087e-06	1.134e-06	4.176e-06	1.569e-07		0.000388647	11	d04
188	d05	6.345e-13	6.68e-12	4.273e-05	7.402e-08	8.825e-07	1.904e-05	3.147e-16	8.523e-05	8.562e-05	3.709e-11	5.227e-14	2.087e-06	6.498e-07	4.13e-06	1.998e-07		0.000240643	14	d05
189	d06	6.788e-08	2.817e-12	1.984e-06	2.465e-06	1.267e-06	0.0001321	3.406e-16	5.619e-05	6.195e-05	9.387e-11	2.829e-14	1.857e-06	1.016e-06	1.577e-06	1.617e-06		0.000262091	13	d06
190	d07	2.016e-06	6.641e-12	1.326e-05	5.457e-06	5.389e-07	1.041e-05	8.082e-08	0.0001117	0.0001152	2.902e-11	4.289e-14	2.087e-06	9.887e-07	1.809e-06	4.606e-07		0.000264008	12	d07
191	d08	6.889e-07	4.028e-12	3.946e-05	5.181e-06	4.736e-06	8.045e-06	8.304e-08	3.643e-06	9.572e-06	1.694e-11	2.082e-14	9.273e-07	1.377e-06	1.246e-06	1.521e-12		7.49593e-05	23	d08
192	d09	1.482e-06	4.944e-12	4.421e-06	6.506e-06	2.624e-07	2.395e-06	9.647e-08	1.588e-05	0.0001214	2.581e-11	3.588e-14	1.616e-06	1.55e-06	4.099e-06	4.449e-12		0.000159708	18	d09
193	d10	6.264e-08	4.755e-06	4.998e-06	2.363e-07	5.576e-06	0.0046	9.661e-08	0.007502	0.0001191	0.009965	2.999e-14	1.742e-06	1.735e-06	4.163e-06	1.83e-06		0.0222113	1	d10
194	d11	4.155e-14	2.72e-05	4.435e-05	3.842e-06	0.000724	0.001873	2.243e-08	9.753e-05	2.006e-05	2.439e-11	2.05e-14	1.191e-06	1.373e-06	2.554e-06	5.636e-06		0.00280076	8	d11
195	d12	1.84e-06	3.923e-12	4.3e-05	6.046e-06	4.221e-07	1.496e-05	4.172e-16	1.606e-05	6.43e-05	1.085e-11	2.679e-14	2.087e-06	9.718e-07	2.876e-06	2.489e-12		0.000152563	19	d12
196	d13	1.16e-13	5.648e-12	1.341e-13	6.516e-06	1.719e-06	0.000105	5.933e-16	2.507e-05	5.226e-06	7.141e-07	2.064e-14	2.087e-06	1.064e-06	2.9e-07	3.546e-07		0.000148041	20	d13
197	d14	1.818e-06	2.355e-06	1.178e-05	3.911e-07	4.545e-08	4.523e-06	5.867e-08	5.411e-05	0.0001156	2.377e-11	2.453e-14	2.071e-06	9.553e-07	2.803e-06	2.793e-07		0.00019679	16	d14
198	d15	2.194e-06	9.187e-06	1.072e-06	1.158e-06	2.399e-06	2.084e-06	4.588e-08	3.429e-05	8.368e-05	1.73e-11	2.585e-14	2.031e-06	5.701e-07	2.614e-06	3.426e-12		0.000141325	21	d15

## Sheet: Xa>p
1	2	3	4	5	6	7	8	9	10	11	12	13	14	15	16	17	18	19	20	21	22
	rank =	11	5	7	10	4	3	13	2	6	1	15	12	9	14	8
	sum =	0.00068709	0.0122881	0.00605012	0.000700012	0.0160583	0.0225785	0.000174137	0.140027	0.00798989	0.166687	6.672e-05	0.000186944	0.000703582	0.000101971	0.0050318
		umolC/L/d
		11	12	13	14	15	16	17	18	19	20	21	22	24	25	26
		gre	mhe	cde	cmi	rst	tno	dix	dip	din	dxf	cha	sif	pha	coc	ph1		sum	rank
101	p01	3.554e-13	0.000386	1.06e-11	1.732e-07	4.916e-07	5.889e-06	2.924e-06	0.005407	4.45e-06	0.00468	1.211e-13	2.447e-06	7.309e-07	1.157e-08	1.6e-12		0.0104901	19	p01
102	pra	4.338e-13	1.282e-12	2.406e-11	8.048e-07	1.911e-07	7.401e-05	4.115e-14	8.492e-12	2.183e-07	1.057e-11	4.025e-14	1.937e-06	6.011e-06	2.422e-06	1.515e-12		8.55942e-05	37	pra
103	puc	8.731e-13	2.563e-12	7.678e-12	3.064e-07	6.903e-11	3.481e-07	7.57e-14	1.183e-05	3.3e-06	3.44e-06	5.169e-14	4.367e-06	2.124e-05	1.805e-05	0.001513		0.00157588	27	puc
104	pal	8.663e-13	7.912e-07	1.231e-07	2.69e-07	1.489e-06	2.183e-06	4.519e-08	7.429e-06	0.0007001	1.609e-11	5.793e-14	6.725e-06	0.0002609	1.606e-05	0.000373		0.00136911	29	pal
105	plc	9.045e-13	9.756e-08	6.917e-12	1.576e-07	7.275e-09	4.748e-11	7.916e-09	2.686e-11	1.892e-06	1.81e-11	3.393e-05	8.4e-07	2.446e-05	1.598e-05	0.0002159		0.000293272	36	plc
106	pax	2.359e-13	2.068e-06	8.21e-12	1.597e-07	6.023e-07	6.191e-06	4.845e-06	0.007699	0.0001716	0.01057	1.054e-13	4.545e-06	6.185e-07	6.215e-07	6.129e-08		0.0184603	4	pax
107	xph	4.566e-13	0.001103	9.905e-12	2.099e-07	3.719e-07	1.447e-07	4.42e-08	3.134e-11	4.012e-05	4.183e-06	4.653e-14	9.397e-07	3.253e-07	2.3e-07	4.685e-08		0.00114962	33	xph
108	pau	8.661e-13	3.642e-05	6.917e-12	3.919e-08	1.239e-06	2.703e-06	1.018e-07	0.006764	4.171e-06	0.005889	7.687e-14	8.522e-06	1.694e-08	8.071e-07	2.104e-12		0.012707	11	pau
109	plu	5.811e-13	1.344e-12	7.159e-12	1.28e-08	5.48e-08	0.001213	1.531e-07	1.493e-06	6.201e-06	1.057e-11	1.34e-13	2.018e-06	2.057e-07	1.441e-06	8.192e-07		0.0012254	32	plu
110	pca	6.938e-13	3.277e-05	8.107e-12	8.604e-08	8.1e-07	3.58e-08	2.545e-07	0.00458	2.668e-06	7.559e-05	1.277e-13	9.779e-06	3.024e-06	6.053e-07	3.055e-08		0.00470565	26	pca
111	pur	2.854e-13	4.733e-06	7.775e-12	3.058e-07	4.461e-08	2.859e-06	1.203e-05	2.196e-11	0.00123	9.297e-06	4.917e-14	9.446e-06	4.529e-07	2.218e-07	1.754e-07		0.00126957	30	pur
112	pan	2.407e-13	1.033e-06	8.639e-12	7.465e-08	1.605e-06	5.202e-06	4.023e-14	0.0001089	0.001105	1.224e-06	1.229e-13	2.951e-06	1.934e-07	5.325e-07	4.884e-12		0.00122672	31	pan
113	pln	3.516e-13	1.1e-06	9.601e-12	2.418e-07	2.656e-07	1.764e-06	3.255e-08	1.031e-05	4.991e-06	9.63e-07	1.877e-05	1.366e-06	5.304e-06	1.188e-06	5.397e-12		4.6296e-05	38	pln
114	phi	3.624e-05	0.000593	0.000605	6.946e-05	0.001604	0.002123	7.174e-06	0.004668	0	0	0	1.014e-05	2.82e-05	2.751e-06	1.839e-07		0.00974715	20	phi
115	plo	0	0.000593	0.000605	6.946e-05	0.001604	0.002123	7.174e-06	0.004668	0	0	0	0	0	0	2.989e-12		0.00966963	22	plo
116	phr	3.624e-05	0.003558	0.00363	0.0004168	0.009627	0.01274	4.304e-05	0.02801	0	0	1.402e-05	5.068e-05	0.000282	2.751e-05	7.377e-06		0.0584427	1	phr
117	pcs	0	0.0002965	0.0003025	3.473e-05	0.0008022	0.001062	3.587e-06	0.002334	0	0	0	0	0	0	7.58e-07		0.00483628	25	pcs
118	ply	0	0	0	0	0	0	0	0	0	0	0	0	0	0	0.001515		0.001515	28	ply
119	pyl	4.783e-05	0.0002965	0.0003025	3.473e-05	0.0008022	0.001062	3.587e-06	0.002334	0	0	0	0	0	0	8.53e-09		0.00488336	24	pyl
120	pel	8.407e-05	0.0002965	0.0003025	3.473e-05	0.0008022	0.001062	3.587e-06	0.002334	0.000611	0.01012	0	1.014e-05	2.82e-05	2.751e-06	3.001e-07		0.015692	7	pel
121	xpa	4.783e-05	0.0002965	0.0003025	3.473e-05	0.0008022	0.001062	3.587e-06	0.002334	0	0	0	0	0	0	4.504e-07		0.0048838	23	xpa
122	phm	3.624e-05	0	0	0	0	0	0	0	0	0	0	0	0	0	0.0009066		0.00094284	34	phm
123	p02	2.897e-13	0.000538	1.153e-11	3.906e-07	1.247e-06	1.33e-07	1.177e-06	0.001844	0.001096	0.008112	8.664e-14	6.197e-06	2.678e-06	5.921e-07	1.912e-06		0.0116043	13	p02
124	pta	0.0003624	0	0	0	0	0	0	0	0.001528	0.02531	0	0	0	0	1.603e-06		0.027202	2	pta
125	xpe	3.624e-05	0	0	0	0	0	0	0	0	0	0	0	2.82e-05	2.751e-06	0.0004931		0.000560291	35	xpe
126	p03	5.672e-13	0.0002476	1.1e-11	7.58e-08	4.456e-07	1.82e-06	2.428e-07	0.004661	2.566e-06	0.006646	1.166e-13	5.069e-06	1.798e-06	5.235e-07	2.89e-12		0.0115671	14	p03
127	p04	3.518e-13	0.0002597	9.02e-12	1.241e-07	6.932e-07	3.385e-06	7.261e-07	0.008489	0.000177	0.01052	1.046e-13	6.51e-06	4.005e-12	4.652e-07	4.307e-08		0.0194576	3	p04
128	p05	2.4e-13	0.0005096	7.775e-12	5.716e-07	3.955e-07	4.216e-06	9.939e-07	0.00222	0.000106	0.008518	1.076e-13	6.31e-06	7.462e-07	1.955e-06	1.674e-09		0.0113688	15	p05
129	p06	5.563e-13	0.0001378	8.978e-12	2.393e-07	1.896e-07	1.815e-07	5.325e-07	0.008492	9.846e-07	0.005872	8.83e-14	7.702e-06	2.54e-07	2.128e-07	3.978e-12		0.0145121	9	p06
130	p07	5.927e-13	0.0002549	7.194e-12	7.661e-08	1.208e-06	5.414e-08	2.937e-07	0.007374	5.691e-05	0.01019	1.223e-13	5.8e-06	1.891e-07	4.645e-07	2.571e-07		0.0178842	5	p07
131	p08	5.988e-13	0.0007154	7.18e-12	1.725e-08	1.608e-07	2.722e-06	2.333e-05	0.006875	8.627e-06	0.009497	1.102e-13	3.706e-06	1.68e-09	7.915e-08	1.379e-07		0.0171262	6	p08
132	p09	4.152e-13	0.0003605	8.432e-12	1.696e-07	8.209e-08	3.562e-07	1.407e-06	0.006458	9.511e-08	0.007795	1.282e-13	4.749e-06	2.227e-08	1.004e-06	6.417e-08		0.0146214	8	p09
133	p10	7.243e-13	0.0001966	7.892e-12	1.201e-07	1.271e-06	5.528e-06	2.826e-05	0.003862	0.0009511	0.005487	1.217e-13	1.139e-06	3.973e-12	1.059e-06	2.668e-12		0.0105341	18	p10
134	p11	3.834e-13	0.0003489	8.459e-12	2.113e-07	4.306e-07	5.023e-06	9.062e-07	0.004304	0.0001466	0.00641	1.152e-13	1.081e-06	1.589e-06	2.141e-07	7e-07		0.0112197	16	p11
135	p12	2.709e-13	0.0001978	1.096e-11	2.385e-07	1.031e-07	3.947e-07	1.993e-06	0.008442	2.088e-05	0.005522	7.602e-14	2.194e-07	1.589e-08	8.551e-07	2.078e-07		0.0141867	10	p12
136	p13	3.168e-13	0.0004809	7.014e-12	8.814e-08	1.989e-08	2.573e-06	7.503e-07	0.001826	1.334e-06	0.008253	1.159e-13	4.001e-06	4.053e-06	2.401e-07	6.038e-08		0.010573	17	p13
137	p14	3.591e-13	0.0003556	9.027e-12	2.015e-07	9.653e-07	3.559e-06	2.007e-05	0.002839	3.195e-06	0.00877	1.231e-13	7.514e-06	8.413e-07	1.585e-07	2.674e-12		0.0120011	12	p14
138	p15	2.704e-13	0.0001868	7.747e-12	6.45e-09	1.184e-07	1.827e-07	1.28e-06	0.001069	4.887e-06	0.008431	1.119e-13	1.036e-07	1.311e-06	2.144e-07	3.478e-12		0.0096949	21	p15

## Sheet: fa>pin
1	2	3	4	5	6	7	8	9	10	11	12	13	14	15	16	17	18	19	20
		for each p, fraction a
		11	12	13	14	15	16	17	18	19	20	21	22	24	25	26
		gre	mhe	cde	cmi	rst	tno	dix	dip	din	dxf	cha	sif	pha	coc	ph1		sum
101	p01	3.377e-11	0.03668	1.008e-09	1.646e-05	4.671e-05	0.0005596	0.0002779	0.5139	0.0004229	0.4447	1.15e-11	0.0002325	6.946e-05	1.1e-06	1.52e-10		0.996907
102	pra	4.459e-10	1.318e-09	2.473e-08	0.0008272	0.0001964	0.07608	4.229e-11	8.729e-09	0.0002243	1.087e-08	4.137e-11	0.001991	0.006179	0.00249	1.557e-09		0.0879879
103	puc	5.515e-10	1.619e-09	4.849e-09	0.0001935	4.36e-08	0.0002199	4.782e-11	0.007471	0.002084	0.002173	3.264e-11	0.002758	0.01342	0.0114	0.9557		0.995419
104	pal	5.628e-10	0.000514	7.995e-05	0.0001747	0.0009675	0.001418	2.936e-05	0.004827	0.4549	1.045e-08	3.764e-11	0.004369	0.1695	0.01043	0.2423		0.88951
105	plc	2.871e-09	0.0003097	2.196e-08	0.0005004	2.309e-05	1.507e-07	2.513e-05	8.527e-08	0.006007	5.745e-08	0.1077	0.002667	0.07765	0.05074	0.6853		0.930923
106	pax	1.276e-11	0.0001118	4.44e-10	8.637e-06	3.257e-05	0.0003348	0.000262	0.4163	0.00928	0.5715	5.7e-12	0.0002458	3.345e-05	3.361e-05	3.314e-06		0.998146
107	xph	3.853e-10	0.9305	8.358e-09	0.0001771	0.0003138	0.0001221	3.73e-05	2.645e-08	0.03385	0.00353	3.926e-11	0.000793	0.0002745	0.0001941	3.954e-05		0.969831
108	pau	6.807e-11	0.002863	5.437e-10	3.081e-06	9.738e-05	0.0002124	7.999e-06	0.5317	0.0003278	0.4629	6.042e-12	0.0006699	1.331e-06	6.344e-05	1.654e-10		0.998846
109	plu	4.615e-10	1.068e-09	5.686e-09	1.017e-05	4.352e-05	0.9635	0.0001216	0.001186	0.004925	8.396e-09	1.064e-10	0.001603	0.0001634	0.001145	0.0006507		0.973348
110	pca	1.471e-10	0.006949	1.719e-09	1.825e-05	0.0001718	7.591e-06	5.397e-05	0.9713	0.0005659	0.01603	2.708e-11	0.002074	0.0006413	0.0001283	6.479e-06		0.997947
111	pur	2.225e-10	0.003689	6.06e-09	0.0002384	3.477e-05	0.002228	0.00938	1.712e-08	0.9589	0.007246	3.833e-11	0.007363	0.000353	0.0001729	0.0001367		0.989742
112	pan	1.953e-10	0.0008386	7.011e-09	6.058e-05	0.001303	0.004222	3.265e-11	0.08834	0.8967	0.0009934	9.969e-11	0.002395	0.000157	0.0004321	3.963e-09		0.995442
113	pln	6.881e-09	0.02154	1.879e-07	0.004733	0.0052	0.03454	0.0006372	0.2018	0.0977	0.01885	0.3674	0.02674	0.1038	0.02325	1.057e-07		0.906191
114	phi	0.003718	0.06083	0.06206	0.007126	0.1646	0.2178	0.000736	0.4789	0	0	0	0.00104	0.002893	0.0002822	1.887e-05		1
115	plo	0	0.06132	0.06256	0.007183	0.1659	0.2196	0.0007419	0.4827	0	0	0	0	0	0	3.091e-10		1
116	phr	0.0006201	0.06088	0.06211	0.007132	0.1647	0.218	0.0007366	0.4793	0	0	0.0002399	0.0008673	0.004826	0.0004707	0.0001262		1.00001
117	pcs	0	0.06131	0.06255	0.007182	0.1659	0.2195	0.0007417	0.4827	0	0	0	0	0	0	0.0001568		1.00004
118	ply	0	0	0	0	0	0	0	0	0	0	0	0	0	0	1		1
119	pyl	0.009796	0.06072	0.06195	0.007113	0.1643	0.2174	0.0007346	0.478	0	0	0	0	0	0	1.747e-06		1.00002
120	pel	0.005357	0.01889	0.01927	0.002213	0.05111	0.06764	0.0002286	0.1487	0.03893	0.645	0	0.0006459	0.001797	0.0001753	1.912e-05		0.999976
121	xpa	0.009795	0.06072	0.06194	0.007112	0.1643	0.2174	0.0007345	0.478	0	0	0	0	0	0	9.222e-05		1.00009
122	phm	0.03843	0	0	0	0	0	0	0	0	0	0	0	0	0	0.9616		1.00003
123	p02	2.49e-11	0.04624	9.909e-10	3.357e-05	0.0001072	1.143e-05	0.0001012	0.1584	0.09417	0.6972	7.446e-12	0.0005325	0.0002302	5.088e-05	0.0001643		0.997241
124	pta	0.01332	0	0	0	0	0	0	0	0.05616	0.9305	0	0	0	0	5.893e-05		1.00004
125	xpe	0.06468	0	0	0	0	0	0	0	0	0	0	0	0.05034	0.004909	0.8801		1.00003
126	p03	4.884e-11	0.02132	9.476e-10	6.527e-06	3.837e-05	0.0001567	2.091e-05	0.4014	0.000221	0.5723	1.004e-11	0.0004365	0.0001548	4.508e-05	2.489e-10		0.9961
127	p04	1.805e-11	0.01332	4.627e-10	6.366e-06	3.556e-05	0.0001737	3.725e-05	0.4355	0.009082	0.5397	5.364e-12	0.0003339	2.055e-10	2.386e-05	2.209e-06		0.998215
128	p05	2.106e-11	0.04471	6.822e-10	5.015e-05	3.471e-05	0.00037	8.722e-05	0.1948	0.009298	0.7475	9.443e-12	0.0005537	6.548e-05	0.0001715	1.469e-07		0.997641
129	p06	3.825e-11	0.009472	6.173e-10	1.646e-05	1.303e-05	1.248e-05	3.661e-05	0.5839	6.77e-05	0.4038	6.072e-12	0.0005296	1.747e-05	1.463e-05	2.735e-10		0.99788
130	p07	3.307e-11	0.01422	4.014e-10	4.274e-06	6.739e-05	3.021e-06	1.639e-05	0.4115	0.003176	0.5688	6.822e-12	0.0003236	1.055e-05	2.592e-05	1.434e-05		0.998161
131	p08	3.492e-11	0.04172	4.187e-10	1.006e-06	9.375e-06	0.0001587	0.00136	0.4009	0.0005031	0.5538	6.424e-12	0.0002161	9.796e-08	4.616e-06	8.04e-06		0.998681
132	p09	2.833e-11	0.0246	5.754e-10	1.157e-05	5.602e-06	2.431e-05	9.599e-05	0.4407	6.491e-06	0.5319	8.749e-12	0.0003241	1.52e-06	6.854e-05	4.379e-06		0.997743
133	p10	6.85e-11	0.0186	7.465e-10	1.136e-05	0.0001202	0.0005228	0.002673	0.3653	0.08996	0.519	1.151e-11	0.0001077	3.758e-10	0.0001002	2.523e-10		0.996395
134	p11	3.405e-11	0.03099	7.514e-10	1.877e-05	3.825e-05	0.0004462	8.05e-05	0.3823	0.01303	0.5694	1.024e-11	9.598e-05	0.0001412	1.902e-05	6.218e-05		0.996622
135	p12	1.906e-11	0.01391	7.714e-10	1.678e-05	7.255e-06	2.777e-05	0.0001402	0.5939	0.001469	0.3885	5.349e-12	1.544e-05	1.118e-06	6.016e-05	1.462e-05		0.998062
136	p13	2.993e-11	0.04543	6.626e-10	8.327e-06	1.879e-06	0.0002431	7.088e-05	0.1725	0.000126	0.7796	1.095e-11	0.000378	0.0003829	2.268e-05	5.704e-06		0.998769
137	p14	2.984e-11	0.02955	7.501e-10	1.674e-05	8.021e-05	0.0002957	0.001668	0.2359	0.0002655	0.7287	1.023e-11	0.0006243	6.991e-05	1.317e-05	2.222e-10		0.997184
138	p15	2.777e-11	0.01919	7.956e-10	6.624e-07	1.216e-05	1.876e-05	0.0001315	0.1098	0.0005018	0.8659	1.149e-11	1.063e-05	0.0001346	2.202e-05	3.572e-10		0.995722

## Sheet: fa>pout
1	2	3	4	5	6	7	8	9	10	11	12	13	14	15	16	17	18
	sum	0.23414	0.391884	0.240645	0.23597	0.240517	0.20667	0.601968	0.650099	0.520434	0.72108	0.4934	0.42489	0.305085	0.288948	0.610514
		for each p, fraction a
		11	12	13	14	15	16	17	18	19	20	21	22	24	25	26
		gre	mhe	cde	cmi	rst	tno	dix	dip	din	dxf	cha	sif	pha	coc	ph1
101	p01	1.211e-10	0.01231	4.217e-10	5.839e-05	7.362e-06	5.392e-05	0.01011	0.02511	0.0002899	0.02024	8.952e-10	0.005561	0.0003169	3.279e-05	1.941e-10
102	pra	1.478e-10	4.088e-11	9.568e-10	0.0002712	2.862e-06	0.0006776	1.422e-10	3.943e-11	1.422e-05	4.572e-11	2.977e-10	0.004403	0.002606	0.006865	1.838e-10
103	puc	2.975e-10	8.172e-11	3.053e-10	0.0001033	1.034e-09	3.187e-06	2.617e-10	5.492e-05	0.0002149	1.488e-05	3.822e-10	0.009926	0.009212	0.05115	0.1836
104	pal	2.951e-10	2.523e-05	4.894e-06	9.065e-05	2.23e-05	1.999e-05	0.0001562	3.449e-05	0.04561	6.959e-11	4.284e-10	0.01528	0.1131	0.0455	0.04525
105	plc	3.081e-10	3.111e-06	2.751e-10	5.313e-05	1.089e-07	4.347e-10	2.736e-05	1.247e-10	0.0001233	7.828e-11	0.2509	0.001909	0.01061	0.0453	0.02619
106	pax	8.037e-11	6.596e-05	3.265e-10	5.383e-05	9.02e-06	5.668e-05	0.01675	0.03575	0.01118	0.04572	7.795e-10	0.01033	0.0002682	0.001761	7.437e-06
107	xph	1.555e-10	0.03516	3.939e-10	7.073e-05	5.57e-06	1.325e-06	0.0001528	1.455e-10	0.002613	1.809e-05	3.441e-10	0.002136	0.000141	0.0006517	5.685e-06
108	pau	2.951e-10	0.001161	2.751e-10	1.321e-05	1.855e-05	2.475e-05	0.0003518	0.03141	0.0002717	0.02547	5.685e-10	0.01937	7.344e-06	0.002287	2.553e-10
109	plu	1.98e-10	4.286e-11	2.847e-10	4.315e-06	8.206e-07	0.01111	0.0005292	6.931e-06	0.0004039	4.572e-11	9.911e-10	0.004586	8.92e-05	0.004084	9.94e-05
110	pca	2.364e-10	0.001045	3.224e-10	2.9e-05	1.213e-05	3.277e-07	0.0008798	0.02127	0.0001738	0.000327	9.444e-10	0.02223	0.001311	0.001715	3.707e-06
111	pur	9.724e-11	0.0001509	3.092e-10	0.0001031	6.681e-07	2.617e-05	0.0416	1.02e-10	0.08014	4.021e-05	3.637e-10	0.02147	0.0001964	0.0006287	2.128e-05
112	pan	8.199e-11	3.295e-05	3.436e-10	2.516e-05	2.404e-05	4.763e-05	1.391e-10	0.0005054	0.07198	5.295e-06	9.085e-10	0.006707	8.386e-05	0.001509	5.926e-10
113	pln	1.198e-10	3.509e-05	3.818e-10	8.149e-05	3.978e-06	1.615e-05	0.0001125	4.786e-05	0.0003251	4.166e-06	0.1388	0.003105	0.0023	0.003366	6.549e-10
114	phi	0.01235	0.01891	0.02406	0.02341	0.02403	0.01944	0.0248	0.02167	0	0	0	0.02304	0.01223	0.007794	2.231e-05
115	plo	0	0.01891	0.02406	0.02341	0.02403	0.01944	0.0248	0.02167	0	0	0	0	0	0	3.626e-10
116	phr	0.01235	0.1135	0.1444	0.1405	0.1442	0.1166	0.1488	0.13	0	0	0.1037	0.1152	0.1223	0.07794	0.0008951
117	pcs	0	0.009455	0.01203	0.01171	0.01201	0.009719	0.0124	0.01084	0	0	0	0	0	0	9.198e-05
118	ply	0	0	0	0	0	0	0	0	0	0	0	0	0	0	0.1838
119	pyl	0.0163	0.009455	0.01203	0.01171	0.01201	0.009719	0.0124	0.01084	0	0	0	0	0	0	1.035e-06
120	pel	0.02864	0.009455	0.01203	0.01171	0.01201	0.009719	0.0124	0.01084	0.0398	0.04379	0	0.02304	0.01223	0.007794	3.641e-05
121	xpa	0.0163	0.009455	0.01203	0.01171	0.01201	0.009719	0.0124	0.01084	0	0	0	0	0	0	5.464e-05
122	phm	0.01235	0	0	0	0	0	0	0	0	0	0	0	0	0	0.11
123	p02	9.872e-11	0.01716	4.586e-10	0.0001316	1.867e-05	1.218e-06	0.004069	0.008559	0.07138	0.03509	6.407e-10	0.01408	0.001161	0.001678	0.000232
124	pta	0.1235	0	0	0	0	0	0	0	0.0995	0.1095	0	0	0	0	0.0001945
125	xpe	0.01235	0	0	0	0	0	0	0	0	0	0	0	0.01223	0.007794	0.05983
126	p03	1.933e-10	0.007895	4.377e-10	2.555e-05	6.673e-06	1.666e-05	0.0008392	0.02164	0.0001672	0.02875	8.626e-10	0.01152	0.0007797	0.001483	3.507e-10
127	p04	1.199e-10	0.008283	3.587e-10	4.182e-05	1.038e-05	3.099e-05	0.00251	0.03941	0.01153	0.04551	7.732e-10	0.0148	1.737e-09	0.001318	5.226e-06
128	p05	8.176e-11	0.01625	3.092e-10	0.0001926	5.923e-06	3.86e-05	0.003435	0.01031	0.006902	0.03685	7.958e-10	0.01434	0.0003236	0.00554	2.031e-07
129	p06	1.895e-10	0.004393	3.571e-10	8.067e-05	2.839e-06	1.662e-06	0.00184	0.03943	6.413e-05	0.0254	6.53e-10	0.01751	0.0001101	0.0006031	4.827e-10
130	p07	2.019e-10	0.008129	2.861e-10	2.582e-05	1.809e-05	4.957e-07	0.001015	0.03424	0.003707	0.04409	9.043e-10	0.01318	8.2e-05	0.001316	3.119e-05
131	p08	2.04e-10	0.02281	2.855e-10	5.814e-06	2.408e-06	2.492e-05	0.08063	0.03192	0.0005619	0.04108	8.147e-10	0.008424	7.284e-07	0.0002243	1.673e-05
132	p09	1.415e-10	0.0115	3.353e-10	5.715e-05	1.229e-06	3.261e-06	0.004862	0.02998	6.195e-06	0.03372	9.482e-10	0.01079	9.655e-06	0.002846	7.786e-06
133	p10	2.468e-10	0.006271	3.139e-10	4.046e-05	1.903e-05	5.061e-05	0.09769	0.01793	0.06195	0.02374	9.002e-10	0.002589	1.723e-09	0.003001	3.237e-10
134	p11	1.306e-10	0.01113	3.364e-10	7.122e-05	6.449e-06	4.599e-05	0.003132	0.01998	0.009552	0.02773	8.523e-10	0.002456	0.0006891	0.0006067	8.494e-05
135	p12	9.229e-11	0.006306	4.36e-10	8.038e-05	1.544e-06	3.614e-06	0.006887	0.03919	0.00136	0.02389	5.622e-10	0.0004986	6.891e-06	0.002423	2.522e-05
136	p13	1.079e-10	0.01533	2.789e-10	2.971e-05	2.979e-07	2.356e-05	0.002593	0.008476	8.687e-05	0.0357	8.571e-10	0.009094	0.001757	0.0006803	7.326e-06
137	p14	1.223e-10	0.01134	3.59e-10	6.791e-05	1.446e-05	3.258e-05	0.06937	0.01318	0.0002081	0.03793	9.103e-10	0.01708	0.0003648	0.0004491	3.244e-10
138	p15	9.213e-11	0.005958	3.081e-10	2.174e-06	1.773e-06	1.673e-06	0.004426	0.004964	0.0003183	0.03647	8.272e-10	0.0002354	0.0005683	0.0006077	4.22e-10

## Sheet: Xp>d
1	2	3	4	5	6	7	8	9	10	11	12	13	14	15	16	17	18	19	20	21	22	23	24	25	26	27	28	29	30	31	32	33	34	35	36	37	38	39	40	41	42	43	44	45
	rank =	34	4	10	8	14	19	15	22	7	37	16	18	38	32	1	5	2	9	13	6	3	11	26	17	12	31	20	28	25	21	29	24	30	23	27	35	33	36
	sum =	1.374e-06	0.0009464	0.0002042	0.0002632	2.134e-05	3.344e-06	1.248e-05	2.465e-06	0.0007204	7.077e-07	7.663e-06	5.797e-06	4.338e-08	1.436e-06	0.005315	0.0009415	0.003204	0.0002063	2.848e-05	0.0008364	0.002506	0.0001132	2.093e-06	6.551e-06	8.33e-05	1.48e-06	2.833e-06	1.846e-06	2.138e-06	2.542e-06	1.68e-06	2.142e-06	1.526e-06	2.263e-06	1.955e-06	1.142e-06	1.405e-06	9.285e-07
		umolC/L/d
		101	102	103	104	105	106	107	108	109	110	111	112	113	114	115	116	117	118	119	120	121	122	123	124	125	126	127	128	129	130	131	132	133	134	135	136	137	138
		p01	pra	puc	pal	plc	pax	xph	pau	plu	pca	pur	pan	pln	phi	plo	phr	pcs	ply	pyl	pel	xpa	phm	p02	pta	xpe	p03	p04	p05	p06	p07	p08	p09	p10	p11	p12	p13	p14	p15		sum	rank
161	d01	1.374e-06	0	0	0	0	0	0	0	0	0	0	0	0	0	0	0	0	0	0	0	0	0	0	0	0	0	0	0	0	0	0	0	0	0	0	0	0	0		1.374e-06	34	d01
162	ar2	0	0.0009464	0	0	0	0	0	0	0	0	0	0	0	0	0	0	0	0	0	0	0	0	0	0	0	0	0	0	0	0	0	0	0	0	0	0	0	0		0.0009464	4	ar2
163	fu2	0	0	0.0002042	0	0	0	0	0	0	0	0	0	0	0	0	0	0	0	0	0	0	0	0	0	0	0	0	0	0	0	0	0	0	0	0	0	0	0		0.0002042	10	fu2
164	ga2	0	0	0	0.0002632	0	0	0	0	0	0	0	0	0	0	0	0	0	0	0	0	0	0	0	0	0	0	0	0	0	0	0	0	0	0	0	0	0	0		0.0002632	8	ga2
165	gl2	0	0	0	0	2.134e-05	0	0	0	0	0	0	0	0	0	0	0	0	0	0	0	0	0	0	0	0	0	0	0	0	0	0	0	0	0	0	0	0	0		2.134e-05	14	gl2
166	ma2	0	0	0	0	0	3.344e-06	0	0	0	0	0	0	0	0	0	0	0	0	0	0	0	0	0	0	0	0	0	0	0	0	0	0	0	0	0	0	0	0		3.344e-06	19	ma2
167	rh2	0	0	0	0	0	0	1.248e-05	0	0	0	0	0	0	0	0	0	0	0	0	0	0	0	0	0	0	0	0	0	0	0	0	0	0	0	0	0	0	0		1.248e-05	15	rh2
168	ga3	0	0	0	0	0	0	0	2.465e-06	0	0	0	0	0	0	0	0	0	0	0	0	0	0	0	0	0	0	0	0	0	0	0	0	0	0	0	0	0	0		2.465e-06	22	ga3
169	gl3	0	0	0	0	0	0	0	0	0.0007204	0	0	0	0	0	0	0	0	0	0	0	0	0	0	0	0	0	0	0	0	0	0	0	0	0	0	0	0	0		0.0007204	7	gl3
170	gc2	0	0	0	0	0	0	0	0	0	7.077e-07	0	0	0	0	0	0	0	0	0	0	0	0	0	0	0	0	0	0	0	0	0	0	0	0	0	0	0	0		7.077e-07	37	gc2
171	mu2	0	0	0	0	0	0	0	0	0	0	7.663e-06	0	0	0	0	0	0	0	0	0	0	0	0	0	0	0	0	0	0	0	0	0	0	0	0	0	0	0		7.663e-06	16	mu2
172	ga4	0	0	0	0	0	0	0	0	0	0	0	5.797e-06	0	0	0	0	0	0	0	0	0	0	0	0	0	0	0	0	0	0	0	0	0	0	0	0	0	0		5.797e-06	18	ga4
173	gl4	0	0	0	0	0	0	0	0	0	0	0	0	4.338e-08	0	0	0	0	0	0	0	0	0	0	0	0	0	0	0	0	0	0	0	0	0	0	0	0	0		4.338e-08	38	gl4
174	chi	0	0	0	0	0	0	0	0	0	0	0	0	0	1.436e-06	0	0	0	0	0	0	0	0	0	0	0	0	0	0	0	0	0	0	0	0	0	0	0	0		1.436e-06	32	chi
175	glo	0	0	0	0	0	0	0	0	0	0	0	0	0	0	0.005315	0	0	0	0	0	0	0	0	0	0	0	0	0	0	0	0	0	0	0	0	0	0	0		0.005315	1	glo
176	chr	0	0	0	0	0	0	0	0	0	0	0	0	0	0	0	0.0009415	0	0	0	0	0	0	0	0	0	0	0	0	0	0	0	0	0	0	0	0	0	0		0.0009415	5	chr
177	fcs	0	0	0	0	0	0	0	0	0	0	0	0	0	0	0	0	0.003204	0	0	0	0	0	0	0	0	0	0	0	0	0	0	0	0	0	0	0	0	0		0.003204	2	fcs
178	gly	0	0	0	0	0	0	0	0	0	0	0	0	0	0	0	0	0	0.0002063	0	0	0	0	0	0	0	0	0	0	0	0	0	0	0	0	0	0	0	0		0.0002063	9	gly
179	xyl	0	0	0	0	0	0	0	0	0	0	0	0	0	0	0	0	0	0	2.848e-05	0	0	0	0	0	0	0	0	0	0	0	0	0	0	0	0	0	0	0		2.848e-05	13	xyl
180	cel	0	0	0	0	0	0	0	0	0	0	0	0	0	0	0	0	0	0	0	0.0008364	0	0	0	0	0	0	0	0	0	0	0	0	0	0	0	0	0	0		0.0008364	6	cel
181	man	0	0	0	0	0	0	0	0	0	0	0	0	0	0	0	0	0	0	0	0	0.002506	0	0	0	0	0	0	0	0	0	0	0	0	0	0	0	0	0		0.002506	3	man
182	rhm	0	0	0	0	0	0	0	0	0	0	0	0	0	0	0	0	0	0	0	0	0	0.0001132	0	0	0	0	0	0	0	0	0	0	0	0	0	0	0	0		0.0001132	11	rhm
183	d02	0	0	0	0	0	0	0	0	0	0	0	0	0	0	0	0	0	0	0	0	0	0	2.093e-06	0	0	0	0	0	0	0	0	0	0	0	0	0	0	0		2.093e-06	26	d02
184	sta	0	0	0	0	0	0	0	0	0	0	0	0	0	0	0	0	0	0	0	0	0	0	0	6.551e-06	0	0	0	0	0	0	0	0	0	0	0	0	0	0		6.551e-06	17	sta
185	pec	0	0	0	0	0	0	0	0	0	0	0	0	0	0	0	0	0	0	0	0	0	0	0	0	8.33e-05	0	0	0	0	0	0	0	0	0	0	0	0	0		8.33e-05	12	pec
186	d03	0	0	0	0	0	0	0	0	0	0	0	0	0	0	0	0	0	0	0	0	0	0	0	0	0	1.48e-06	0	0	0	0	0	0	0	0	0	0	0	0		1.48e-06	31	d03
187	d04	0	0	0	0	0	0	0	0	0	0	0	0	0	0	0	0	0	0	0	0	0	0	0	0	0	0	2.833e-06	0	0	0	0	0	0	0	0	0	0	0		2.833e-06	20	d04
188	d05	0	0	0	0	0	0	0	0	0	0	0	0	0	0	0	0	0	0	0	0	0	0	0	0	0	0	0	1.846e-06	0	0	0	0	0	0	0	0	0	0		1.846e-06	28	d05
189	d06	0	0	0	0	0	0	0	0	0	0	0	0	0	0	0	0	0	0	0	0	0	0	0	0	0	0	0	0	2.138e-06	0	0	0	0	0	0	0	0	0		2.138e-06	25	d06
190	d07	0	0	0	0	0	0	0	0	0	0	0	0	0	0	0	0	0	0	0	0	0	0	0	0	0	0	0	0	0	2.542e-06	0	0	0	0	0	0	0	0		2.542e-06	21	d07
191	d08	0	0	0	0	0	0	0	0	0	0	0	0	0	0	0	0	0	0	0	0	0	0	0	0	0	0	0	0	0	0	1.68e-06	0	0	0	0	0	0	0		1.68e-06	29	d08
192	d09	0	0	0	0	0	0	0	0	0	0	0	0	0	0	0	0	0	0	0	0	0	0	0	0	0	0	0	0	0	0	0	2.142e-06	0	0	0	0	0	0		2.142e-06	24	d09
193	d10	0	0	0	0	0	0	0	0	0	0	0	0	0	0	0	0	0	0	0	0	0	0	0	0	0	0	0	0	0	0	0	0	1.526e-06	0	0	0	0	0		1.526e-06	30	d10
194	d11	0	0	0	0	0	0	0	0	0	0	0	0	0	0	0	0	0	0	0	0	0	0	0	0	0	0	0	0	0	0	0	0	0	2.263e-06	0	0	0	0		2.263e-06	23	d11
195	d12	0	0	0	0	0	0	0	0	0	0	0	0	0	0	0	0	0	0	0	0	0	0	0	0	0	0	0	0	0	0	0	0	0	0	1.955e-06	0	0	0		1.955e-06	27	d12
196	d13	0	0	0	0	0	0	0	0	0	0	0	0	0	0	0	0	0	0	0	0	0	0	0	0	0	0	0	0	0	0	0	0	0	0	0	1.142e-06	0	0		1.142e-06	35	d13
197	d14	0	0	0	0	0	0	0	0	0	0	0	0	0	0	0	0	0	0	0	0	0	0	0	0	0	0	0	0	0	0	0	0	0	0	0	0	1.405e-06	0		1.405e-06	33	d14
198	d15	0	0	0	0	0	0	0	0	0	0	0	0	0	0	0	0	0	0	0	0	0	0	0	0	0	0	0	0	0	0	0	0	0	0	0	0	0	9.285e-07		9.285e-07	36	d15

[truncated: 12 more sheets: fp>din, Xb>d, Xb>p, Xd>b, Xd>bR, fd>bin, Xa>b, Xa>bL, Xa>bR, fa>bin, fa>binL, fa>binR]
