# Supplementary material for: Dynamic carbon flux network of a diverse marine microbial community
Source: ISME Commun. 2021 Sep 25;1:50. doi: 10.1038/s43705-021-00055-7 (PMC9723560; doi:10.1038/s43705-021-00055-7)
Supplement: Supplementary file 4 — Dataset S1 [file 43705_2021_55_MOESM4_ESM.zip › Dataset_S1_Instantaneous_2010_14.xlsx]

## Sheet: sum
1	2	3	4	5	6	7	8	9	10	11	12	13	14	15	16	17	18	19	20	21	22	23	24	25	26	27	28	29	30	31	32	33	34	35	36	37	38	39	40	41	42	43	44	45	46	47	48	49	50
	Sum =	31.4822	-20.7819	120	1.91783	-36.7907	120	2.22873	-38.6647	120	4.14656	-32.6664	120			120			120			Sum =	17.9706	-20.9833	740	1.91783	-86.2163	741	0.0819294	-148.684	741	0.0345583	#NUM!	686	2.03432	-80.2603	741	0.49987	-78.2567	741	1.26709	-70.1683	741			741			741
	Ave =	2.09881	-1.38546		0.127855	-2.45271		0.148582	-2.57765		0.276437	-2.17776		8.38723	0.792294		0.196323	-0.792294				Ave =	0.47291	-0.552192		0.0504692	-2.26885		0.00215604	-3.91274		0.000909429	#NUM!		0.0535347	-2.11211		0.0131545	-2.05939		0.0333446	-1.84653		26.8241	1.29434		0.0701994	-1.29434
		umolC/L			umolC/L/d			umolC/L/d			umolC/L/d			d			1/d						umolC/L			umolC/L/d			umolC/L/d			umolC/L/d			umolC/L/d			umolC/L/d			umolC/L/d			d			1/d
		Conc	log	rank	Xa>d	log	rank	Xa>p	log	rank	Xa>d+p	log	rank	Turnover	log	rank	Rate	log	rank				Conc	log	rank	Xa>d	log	rank	Xp>d	log	rank	Xb>d	log	rank	Xa+p+b>d	log	rank	Xd>b	log	rank	Xexch	log	rank	Turnover	log	rank	Rate	log	rank
11	gre	0.003182	-2.4973	11	0.00109159	-2.96194	9	0.00033462	-3.47545	9	0.00142621	-2.84582	9	2.23109	0.348517	15	0.448212	-0.348517	1	gre	161	d01	0.3763	-0.424466	17	0.000650868	-3.18651	30	1.707e-05	-4.76777	35	8.67874e-05	-4.06154	14	0.000754725	-3.12221	33	0.0163418	-1.7867	15	0.00854824	-2.06812	25	44.0207	1.64366	8	0.0227166	-1.64366	31
12	mhe	3.873	0.588047	4	0.0612394	-1.21297	4	0.0452679	-1.34421	4	0.106507	-0.972621	4	36.3637	1.56067	1	0.0274999	-1.56067	15	mhe	162	ar2	0.0233	-1.63264	37	0.00272065	-2.56533	22	0.001035	-2.98506	10	0.00016326	-3.78712	9	0.00391891	-2.40683	24	0.00441589	-2.35498	32	0.0041674	-2.38013	36	5.59102	0.747491	36	0.178858	-0.747491	3
13	cde	0.0004507	-3.34611	15	8.79023e-05	-4.056	13	2.81186e-05	-4.55101	15	0.000116021	-3.93546	13	3.88465	0.589352	13	0.257424	-0.589352	3	cde	163	fu2	0.8685	-0.0612302	5	0.0427886	-1.36867	10	0.001469	-2.83298	8	0.00877344	-2.05683	1	0.053031	-1.27547	9	0.00688445	-2.16213	26	0.0299577	-1.52349	10	28.9908	1.46226	18	0.0344937	-1.46226	21
14	cmi	0.002347	-2.62949	12	0.000416834	-3.38004	11	0.000131336	-3.88162	12	0.000548169	-3.26109	11	4.28152	0.631598	12	0.233562	-0.631598	4	cmi	164	ga2	0.8552	-0.0679323	6	0.053763	-1.26952	7	0.001054	-2.97716	9	0.00828406	-2.08176	2	0.0631011	-1.19996	7	0.0167461	-1.77609	7	0.0399236	-1.39877	8	21.4209	1.33084	19	0.0466833	-1.33084	20
15	rst	0.009026	-2.0445	8	0.0026479	-2.5771	7	0.00086348	-3.06375	8	0.00351138	-2.45452	8	2.5705	0.410017	14	0.38903	-0.410017	2	rst	165	gl2	2.491	0.396374	1	0.614746	-0.211304	1	7.736e-05	-4.11148	16	1.67919e-05	-4.7749	27	0.61484	-0.211238	1	0.0177632	-1.75048	6	0.316302	-0.499899	1	7.87539	0.896272	32	0.126978	-0.896272	7
16	tno	10.19	1.00817	1	1.26285	0.101353	1	0.437537	-0.358985	2	1.70039	0.230549	2	5.99274	0.777625	7	0.166869	-0.777625	9	tno	166	ma2	0.3846	-0.414991	13	0.0287242	-1.54175	12	4.101e-05	-4.38711	19	0.0026994	-2.56873	6	0.0314646	-1.50218	14	0.00982194	-2.0078	22	0.0206433	-1.68522	14	18.6308	1.27023	20	0.0536747	-1.27023	19
17	dix	0.001045	-2.98088	13	4.2388e-05	-4.37276	15	6.4134e-05	-4.19291	13	0.000106522	-3.97256	15	9.81018	0.991677	3	0.101935	-0.991677	13	dix	167	rh2	0.227	-0.643974	27	0.0350138	-1.45576	11	0.0001087	-3.96377	15	0.00157524	-2.80265	7	0.0366978	-1.43536	13	0.0163481	-1.78653	14	0.0265229	-1.57638	11	8.55863	0.932404	30	0.116841	-0.932404	9
18	dip	8.126	0.909877	3	0.134806	-0.870292	3	0.280905	-0.551441	3	0.41571	-0.381209	3	19.5473	1.29109	2	0.0511581	-1.29109	14	dip	168	ga3	0.9062	-0.0427759	4	0.194302	-0.711522	4	2.569e-05	-4.59024	26	0.00458645	-2.33852	3	0.198914	-0.701334	4	0.00569296	-2.24466	29	0.102304	-0.990109	4	8.85794	0.947333	29	0.112893	-0.947333	10
19	din	0.6335	-0.198253	5	0.0335152	-1.47476	5	0.0420001	-1.37675	5	0.0755153	-1.12197	5	8.38903	0.923712	4	0.119203	-0.923712	12	din	169	gl3	0.06396	-1.19409	33	0.000721322	-3.14187	28	0.008293	-2.08129	5	0.000987475	-3.00547	8	0.0100018	-1.99992	16	0.00539413	-2.26808	30	0.00769796	-2.11362	30	8.30869	0.919533	31	0.120356	-0.919533	8
20	dxf	8.424	0.925518	2	0.40346	-0.394199	2	1.39004	0.143027	1	1.7935	0.253701	1	4.69696	0.671817	9	0.212904	-0.671817	7	dxf	170	gc2	0.05674	-1.24611	34	0.00743847	-2.12852	17	3.576e-06	-5.4466	37	0.000131445	-3.88126	10	0.00757349	-2.1207	19	0.00731886	-2.13556	24	0.00744617	-2.12807	31	7.62002	0.881956	33	0.131233	-0.881956	6
21	cha	0.003369	-2.4725	10	0.000217433	-3.66267	12	0.00022849	-3.64113	11	0.000445923	-3.35074	12	7.55512	0.878241	5	0.132361	-0.878241	11	cha	171	mu2	0.03356	-1.47418	36	0.00276696	-2.558	21	6.971e-05	-4.1567	17	0.00292428	-2.53398	5	0.00576095	-2.23951	21	0.00692845	-2.15936	25	0.0063447	-2.19759	32	5.28945	0.723411	37	0.189055	-0.723411	2
22	sif	0.0005426	-3.26552	14	6.40117e-05	-4.19374	14	4.89821e-05	-4.30996	14	0.000112994	-3.94695	14	4.80203	0.681425	8	0.208245	-0.681425	8	sif	172	ga4	0.04317	-1.36482	35	0.00940175	-2.02679	16	5.465e-05	-4.26241	18	6.86825e-05	-4.16315	17	0.00952508	-2.02113	17	0.00275769	-2.55945	35	0.00614138	-2.21173	33	7.02936	0.846916	34	0.14226	-0.846916	5
24	pha	0.01608	-1.79371	7	0.00246623	-2.60797	8	0.00107841	-2.96722	7	0.00354464	-2.45043	7	4.53642	0.656714	10	0.220438	-0.656714	6	pha	173	gl4	0.07725	-1.1121	31	0.00090318	-3.04423	23	2.738e-07	-6.56257	38	0.0033177	-2.47916	4	0.00422116	-2.37457	23	0.00490272	-2.30956	31	0.00456194	-2.34085	35	16.9336	1.22875	21	0.0590542	-1.22875	18
25	coc	0.005324	-2.27376	9	0.000517509	-3.28608	10	0.000269501	-3.56944	10	0.00078701	-3.10402	10	6.76485	0.830258	6	0.147823	-0.830258	10	coc	174	chi	0.1679	-0.774949	29	0.0528768	-1.27674	8	9.882e-06	-5.00516	36	0	#NUM!	28	0.0528866	-1.27665	10	0.0164262	-1.78446	10	0.0346564	-1.46022	9	4.8447	0.685267	38	0.206411	-0.685267	1
26	ph1	0.1943	-0.711527	6	0.0144032	-1.84154	6	0.0299334	-1.52384	6	0.0443366	-1.35324	6	4.38238	0.64171	11	0.228187	-0.64171	5	ph1	175	glo	0.4769	-0.321573	10	0.0528048	-1.27733	9	0.02418	-1.61654	1	0	#NUM!	28	0.0769848	-1.1136	6	0.00347099	-2.45955	33	0.0402279	-1.39547	7	11.855	1.0739	25	0.0843528	-1.0739	14
																					176	chr	1.703	0.231215	2	0.317854	-0.497772	2	0.009728	-2.01198	4	0	#NUM!	28	0.327582	-0.48468	2	0.0192681	-1.71516	5	0.173425	-0.760888	2	9.8198	0.992103	27	0.101835	-0.992103	12
																					177	fcs	0.2839	-0.546835	25	0.0263966	-1.57845	15	0.01319	-1.87976	2	0	#NUM!	28	0.0395866	-1.40245	11	0.0022479	-2.64822	36	0.0209172	-1.6795	13	13.5725	1.13266	22	0.0736782	-1.13266	17
																					178	gly	0.2164	-0.664743	28	0.005298	-2.27589	19	0.002286	-2.64092	7	0	#NUM!	28	0.007584	-2.1201	18	0.00345383	-2.4617	34	0.00551892	-2.25815	34	39.2106	1.5934	15	0.0255033	-1.5934	24
																					179	xyl	0.1099	-0.959002	30	0.0264253	-1.57798	13	0.000189	-3.72354	13	0	#NUM!	28	0.0266143	-1.57489	15	0.00755039	-2.12203	23	0.0170823	-1.76745	15	6.43355	0.80845	35	0.155435	-0.80845	4
																					180	cel	0.8515	-0.0698153	7	0.114124	-0.942624	5	0.006918	-2.16002	6	0	#NUM!	28	0.121042	-0.917065	5	0.00682365	-2.16598	27	0.0639327	-1.19428	5	13.3187	1.12446	23	0.0750825	-1.12446	16
																					181	man	0.2533	-0.596365	26	0.0264221	-1.57803	14	0.01126	-1.94846	3	0	#NUM!	28	0.0376821	-1.42386	12	0.00581672	-2.23532	28	0.0217494	-1.66255	12	11.6463	1.06619	26	0.0858642	-1.06619	13
																					182	rhm	0.02292	-1.63979	38	2.2179e-05	-4.65406	38	0.0007475	-3.12639	11	0	#NUM!	28	0.000769679	-3.11369	32	0.000128654	-3.89058	38	0.000449167	-3.34759	38	51.0278	1.70781	2	0.0195971	-1.70781	37
																					183	d02	0.4	-0.39794	12	0.0056775	-2.24584	18	3.395e-05	-4.46916	20	9.90908e-05	-4.00397	13	0.00581054	-2.23578	20	0.0202191	-1.69424	3	0.0130148	-1.88556	17	30.7342	1.48762	17	0.0325371	-1.48762	22
																					184	sta	1.506	0.177825	3	0.223645	-0.65044	3	0.0001097	-3.95979	14	0	#NUM!	28	0.223755	-0.650227	3	0.0162533	-1.78906	20	0.120004	-0.920803	3	12.5496	1.09863	24	0.0796841	-1.09863	15
																					185	pec	0.07257	-1.13924	32	0.000598949	-3.22261	34	0.0007003	-3.15472	12	0	#NUM!	28	0.00129925	-2.88631	25	0.000191356	-3.71816	37	0.000745302	-3.12767	37	97.3699	1.98842	1	0.0102701	-1.98842	38
																					186	d03	0.3768	-0.423889	15	0.000514901	-3.28828	35	2.062e-05	-4.68571	33	6.58537e-05	-4.18142	18	0.000601374	-3.22086	36	0.0162786	-1.78838	19	0.00843996	-2.07366	28	44.6447	1.64977	5	0.0223991	-1.64977	34
																					187	d04	0.3772	-0.423428	14	0.000843666	-3.07383	24	3.149e-05	-4.50183	22	6.01871e-05	-4.2205	19	0.000935343	-3.02903	27	0.0165232	-1.78191	8	0.00872928	-2.05902	20	43.2109	1.63559	13	0.0231423	-1.63559	26
																					188	d05	0.3765	-0.424235	16	0.000691674	-3.1601	29	3.205e-05	-4.49417	21	5.33459e-05	-4.2729	23	0.00077707	-3.10954	31	0.0163826	-1.78562	13	0.00857986	-2.06652	24	43.8819	1.64228	9	0.0227885	-1.64228	30
																					189	d06	0.3757	-0.425159	21	0.000644681	-3.19066	31	2.14e-05	-4.66959	30	0.000111402	-3.95311	11	0.000777483	-3.10931	30	0.0164187	-1.78466	11	0.0085981	-2.0656	22	43.6957	1.64044	11	0.0228855	-1.64044	28
																					190	d07	0.3761	-0.424697	19	0.000834632	-3.0785	25	2.978e-05	-4.52608	24	9.96539e-05	-4.00151	12	0.000964066	-3.01589	26	0.0164953	-1.78264	9	0.0087297	-2.059	19	43.0828	1.6343	14	0.0232111	-1.6343	25
																					191	d08	0.7436	-0.128661	8	0.00014609	-3.83538	37	2.856e-05	-4.54424	25	5.60045e-05	-4.25178	21	0.000230654	-3.63704	38	0.0319637	-1.49534	2	0.0160972	-1.79325	16	46.1945	1.66459	3	0.0216476	-1.66459	36
																					192	d09	0.3761	-0.424697	19	0.000752744	-3.12335	26	2.561e-05	-4.59159	27	4.59199e-05	-4.338	24	0.000824274	-3.08393	29	0.0163393	-1.78677	16	0.00858177	-2.06642	23	43.8255	1.64173	10	0.0228178	-1.64173	29
																					193	d10	0.5948	-0.225629	9	0.0603536	-1.2193	6	2.098e-05	-4.67819	32	2.67942e-05	-4.57196	26	0.0604014	-1.21895	8	0.061203	-1.21323	1	0.0608022	-1.21608	6	9.78254	0.990452	28	0.102223	-0.990452	11
																					194	d11	0.4009	-0.396964	11	0.0045565	-2.34137	20	3.084e-05	-4.51089	23	8.55544e-05	-4.06776	16	0.0046729	-2.33041	22	0.0198763	-1.70167	4	0.0122746	-1.91099	18	32.661	1.51403	16	0.0306176	-1.51403	23
																					195	d12	0.3762	-0.424581	18	0.000630452	-3.20035	32	1.935e-05	-4.71332	34	5.41475e-05	-4.26642	22	0.000703949	-3.15246	34	0.0162956	-1.78793	18	0.00849977	-2.07059	27	44.26	1.64601	6	0.0225938	-1.64601	33
																					196	d13	0.3754	-0.425506	23	0.000425595	-3.371	36	2.281e-05	-4.64187	29	4.22159e-05	-4.37452	25	0.00049062	-3.30925	37	0.0162077	-1.79028	21	0.00834917	-2.07836	29	44.9625	1.65285	4	0.0222407	-1.65285	35
																					197	d14	0.3746	-0.426432	24	0.000603919	-3.21902	33	2.338e-05	-4.63116	28	5.71796e-05	-4.24276	20	0.000684479	-3.16464	35	0.0163166	-1.78737	17	0.00850052	-2.07055	26	44.0679	1.64412	7	0.0226923	-1.64412	32
																					198	d15	0.3756	-0.425274	22	0.000745413	-3.1276	27	2.119e-05	-4.67387	31	8.59417e-05	-4.0658	15	0.000852544	-3.06928	28	0.0164026	-1.78509	12	0.0086276	-2.06411	21	43.5347	1.63884	12	0.0229702	-1.63884	27
[truncated: 47 more columns]

## Sheet: Xa>d
1	2	3	4	5	6	7	8	9	10	11	12	13	14	15	16	17	18	19	20	21	22
	rank =	9	4	13	11	7	1	15	3	5	2	12	14	8	10	6
	sum =	0.00109159	0.0612394	8.79023e-05	0.000416834	0.0026479	1.26285	4.2388e-05	0.134806	0.0335152	0.40346	0.000217433	6.40117e-05	0.00246623	0.000517509	0.0144032
		umolC/L/d
		11	12	13	14	15	16	17	18	19	20	21	22	24	25	26
		gre	mhe	cde	cmi	rst	tno	dix	dip	din	dxf	cha	sif	pha	coc	ph1		sum	rank
161	d01	7.942e-05	5.583e-07	6.784e-09	8.792e-07	1.244e-07	0.00013	3.988e-08	7.305e-05	0.0003519	2.305e-10	1.805e-13	1.37e-06	1.17e-06	2.998e-06	9.351e-06		0.000650868	30	d01
162	ar2	0.0001108	0.0003212	2.214e-05	0.000231	1.065e-06	0.0009162	1.409e-08	0.000691	5.289e-05	0.0002947	2.413e-13	1.451e-06	1.094e-05	6.725e-05	1.204e-11		0.00272065	22	ar2
163	fu2	2.788e-05	0.007434	7.581e-07	5.765e-06	1.296e-05	0.02128	1.809e-07	0.008795	0.002362	0.002808	7.128e-07	1.01e-06	3.364e-06	5.63e-05	6.503e-07		0.0427886	10	fu2
164	ga2	1.92e-06	0.006572	4.218e-07	3.166e-06	7.077e-06	0.006541	1.013e-07	0.004851	0.003488	0.03212	2.377e-13	2.783e-06	1.165e-05	3.76e-05	0.0001263		0.053763	7	ga2
165	gl2	4.457e-07	0.005152	1.069e-07	8.238e-07	0.001549	0.5807	2.524e-08	0.001241	0.002532	0.0235	2.563e-13	2.025e-06	3.394e-06	5.872e-05	6.37e-06		0.614746	1	gl2
166	ma2	2.583e-06	0.004571	4.349e-07	3.317e-06	7.426e-06	0.006689	5.036e-07	0.005038	0.0009035	0.008399	3.467e-13	2.264e-06	3.152e-05	4.465e-05	0.003031		0.0287242	12	ma2
167	rh2	1.722e-06	0.003664	1.605e-06	4.133e-06	9.081e-06	0.0214	1.309e-07	0.006132	0.001764	0.001957	2.39e-13	1.542e-06	1.444e-05	4.952e-05	1.466e-05		0.0350138	11	rh2
168	ga3	3.573e-13	0.004493	2.707e-09	3.368e-07	4.612e-08	0.1895	2.329e-08	5.199e-11	3.898e-05	8.886e-11	6.021e-13	1.056e-06	4.671e-07	2.787e-07	0.0002681		0.194302	4	ga3
169	gl3	3.62e-13	0.0002734	3.215e-05	2.235e-08	4.753e-09	1.44e-05	1.461e-05	2.61e-06	0.0002201	1.841e-10	0.000156	2.189e-06	4.58e-08	2.066e-06	3.724e-06		0.000721322	28	gl3
170	gc2	2.375e-13	0.001205	2.285e-07	1.71e-06	0.0001806	0.003436	5.282e-08	0.002591	2e-11	9.388e-11	1.271e-05	1.764e-06	2.158e-06	4.356e-06	2.892e-06		0.00743847	17	gc2
171	mu2	1.433e-13	9.464e-07	7.979e-07	5.583e-08	2.404e-08	4.378e-05	2.614e-14	1.71e-11	0.001277	0.00144	1.722e-13	1.424e-06	4.11e-12	2.91e-06	1.75e-08		0.00276696	21	mu2
172	ga4	3.353e-13	0.0001294	3.633e-14	2.653e-05	8.654e-08	0.004573	1.501e-14	1.768e-11	0.001711	0.001009	2.452e-13	1.948e-06	0.001779	8.053e-08	0.0001717		0.00940175	16	ga4
173	gl4	1.473e-13	4.576e-12	1.984e-09	1.357e-08	3.134e-09	2.789e-05	1.67e-14	1.778e-11	0.0008744	8.815e-11	2.69e-13	2.541e-07	4.689e-12	6.173e-07	1.847e-11		0.00090318	23	gl4
174	chi	1.765e-05	0.002185	2.812e-06	1.303e-05	8.627e-05	0.04115	2.642e-06	0.009365	0	0	0	2.656e-06	4.323e-05	7.269e-06	1.194e-06		0.0528768	8	chi
175	glo	0	0.002185	2.812e-06	1.303e-05	8.627e-05	0.04115	2.642e-06	0.009365	0	0	0	0	0	0	1.79e-11		0.0528048	9	glo
176	chr	1.765e-05	0.01311	1.687e-05	7.82e-05	0.0005176	0.2469	1.585e-05	0.05619	0	0	4.801e-05	1.328e-05	0.0004323	7.269e-05	0.0004417		0.317854	2	chr
177	fcs	0	0.001092	1.406e-06	6.517e-06	4.314e-05	0.02057	1.321e-06	0.004682	0	0	0	0	0	0	1.804e-07		0.0263966	15	fcs
178	gly	0	0	0	0	0	0	0	0	0	0	0	0	0	0	0.005298		0.005298	19	gly
179	xyl	2.329e-05	0.001092	1.406e-06	6.517e-06	4.314e-05	0.02057	1.321e-06	0.004682	0	0	0	0	0	0	5.606e-06		0.0264253	13	xyl
180	cel	4.094e-05	0.001092	1.406e-06	6.517e-06	4.314e-05	0.02057	1.321e-06	0.004682	0.003212	0.08442	0	2.656e-06	4.323e-05	7.269e-06	1.345e-06		0.114124	5	cel
181	man	2.329e-05	0.001092	1.406e-06	6.517e-06	4.314e-05	0.02057	1.321e-06	0.004682	0	0	0	0	0	0	2.427e-06		0.0264221	14	man
182	rhm	1.765e-05	0	0	0	0	0	0	0	0	0	0	0	0	0	4.529e-06		2.2179e-05	38	rhm
183	d02	9.421e-05	0.005378	5.814e-14	7.082e-09	1.509e-08	4.104e-05	3.383e-08	9.627e-06	0.0001371	2.392e-10	1.911e-13	1.273e-06	3.463e-06	1.212e-05	6.062e-07		0.0056775	18	d02
184	sta	0.0001765	0	0	0	0	0	0	0	0.00803	0.211	0	0	0	0	0.004439		0.223645	3	sta
185	pec	1.765e-05	0	0	0	0	0	0	0	0	0	0	0	4.323e-05	7.269e-06	0.0005308		0.000598949	34	pec
186	d03	9.598e-06	8.754e-06	8.206e-08	7.613e-07	3.189e-08	0.0002044	4.159e-14	5.706e-05	0.0002201	2.746e-10	3.744e-13	2.572e-06	3.246e-06	6.694e-06	1.601e-06		0.000514901	35	d03
187	d04	1.416e-05	3.226e-11	1.988e-07	1.314e-06	6.896e-08	0.0001513	2.725e-14	0.0001992	0.0004604	1.608e-10	3.444e-13	1.841e-06	2.456e-06	1.232e-05	4.07e-07		0.000843666	24	d04
188	d05	5.121e-05	2.149e-11	1.641e-07	1.916e-07	2.716e-08	0.0001017	2.428e-14	0.0001223	0.0003967	2.242e-10	2.599e-13	8.466e-07	3.524e-06	1.436e-05	6.506e-07		0.000691674	29	d05
189	d06	2.948e-06	1.309e-11	7.449e-09	7.117e-07	3.953e-08	0.0002966	2.097e-08	8.062e-05	0.0002521	4.417e-10	1.971e-13	2.435e-06	2.129e-06	2.438e-06	4.631e-06		0.000644681	31	d06
190	d07	3.607e-05	1.102e-05	8.849e-08	8.14e-07	1.014e-07	3.813e-05	4.809e-08	0.0001603	0.0005724	1.994e-10	2.417e-13	2.429e-06	2.998e-06	6.486e-06	3.747e-06		0.000834632	25	d07
191	d08	1.539e-05	2.24e-06	1.481e-07	7.906e-07	1.38e-07	4.002e-05	2.96e-08	5.227e-06	7.543e-05	2.098e-10	2.033e-13	4.277e-07	2.666e-06	2.76e-06	8.224e-07		0.00014609	37	d08
192	d09	9.499e-05	6.645e-06	1.66e-08	1.258e-06	1.571e-08	2.871e-05	3.729e-08	2.279e-05	0.0005826	1.828e-10	2.141e-13	2.941e-06	2.837e-06	8.333e-06	1.57e-06		0.000752744	26	d09
193	d10	5.203e-08	1.663e-05	2.141e-08	5.269e-08	3.833e-07	0.01056	5.126e-08	0.01076	0.002489	0.03651	1.974e-13	2.218e-06	3.756e-06	6.681e-06	4.748e-06		0.0603536	6	d10
194	d11	1.885e-05	7.453e-05	1.93e-07	5.898e-07	1.673e-05	0.004204	1.618e-08	0.00014	7.745e-05	1.78e-10	1.725e-13	6.153e-07	3.056e-06	5.241e-06	1.523e-05		0.0045565	20	d11
195	d12	5.059e-05	2.138e-11	1.614e-07	9.073e-07	2.436e-08	0.000146	2.812e-14	2.305e-05	0.0004005	1.392e-10	2.031e-13	1.456e-06	2.472e-06	4.585e-06	7.055e-07		0.000630452	32	d12
196	d13	3.731e-06	1.99e-11	5.628e-14	1.048e-06	5.317e-08	0.0002921	1.332e-08	3.598e-05	7.79e-05	2.616e-06	2e-13	1.998e-06	3.644e-06	4.916e-06	1.595e-06		0.000425595	36	d13
197	d14	2.89e-05	1.705e-05	4.424e-08	1.199e-07	1.59e-08	1.491e-05	2.112e-08	7.764e-05	0.0004551	1.919e-10	2.636e-13	1.53e-06	2.742e-06	4.426e-06	1.42e-06		0.000603919	33	d14
198	d15	0.0001115	6.001e-05	4.027e-09	1.871e-07	6.104e-08	4.702e-06	1.636e-08	4.921e-05	0.0005006	1.823e-10	1.898e-13	1.757e-06	7.107e-06	4.305e-06	5.953e-06		0.000745413	27	d15

## Sheet: Xa>dR
1	2	3	4	5	6	7	8	9	10	11	12	13	14	15	16	17	18
		for each d, rank a
		11	12	13	14	15	16	17	18	19	20	21	22	24	25	26
		gre	mhe	cde	cmi	rst	tno	dix	dip	din	dxf	cha	sif	pha	coc	ph1
161	d01	3	10	13	9	11	2	12	4	1	14	15	7	8	6	5
162	ar2	6	3	9	5	12	1	13	2	8	4	15	11	10	7	14
163	fu2	7	3	12	9	8	1	15	2	5	4	13	11	10	6	14
164	ga2	12	2	13	10	9	3	14	4	5	1	15	11	8	7	6
165	gl2	12	3	13	11	5	1	14	6	4	2	15	10	9	7	8
166	ma2	11	4	14	10	9	2	13	3	6	1	15	12	8	7	5
167	rh2	11	3	12	10	9	1	14	2	5	4	15	13	8	6	7
168	ga3	15	2	11	7	9	1	10	13	4	12	14	5	6	8	3
169	gl3	15	1	4	12	13	6	5	8	2	14	3	9	11	10	7
170	gc2	15	3	11	10	4	1	12	2	14	13	5	9	8	6	7
171	mu2	14	6	7	8	9	3	15	11	2	1	13	5	12	4	10
172	ga4	12	6	14	7	9	1	15	11	3	4	13	8	2	10	5
173	gl4	14	12	7	5	6	2	15	10	1	8	13	4	11	3	9
174	chi	6	3	9	7	4	1	11	2	13	13	13	10	5	8	12
175	glo	9	3	6	5	4	1	7	2	9	9	9	9	9	9	8
176	chr	10	3	11	7	4	1	12	2	14	14	9	13	6	8	5
177	fcs	9	3	6	5	4	1	7	2	9	9	9	9	9	9	8
178	gly	2	2	2	2	2	2	2	2	2	2	2	2	2	2	1
179	xyl	5	3	8	6	4	1	9	2	10	10	10	10	10	10	7
180	cel	8	5	12	10	7	2	14	3	4	1	15	11	6	9	13
181	man	5	3	8	6	4	1	9	2	10	10	10	10	10	10	7
182	rhm	1	3	3	3	3	3	3	3	3	3	3	3	3	3	2
183	d02	3	1	15	12	11	4	10	6	2	13	14	8	7	5	9
184	sta	4	5	5	5	5	5	5	5	2	1	5	5	5	5	3
185	pec	3	5	5	5	5	5	5	5	5	5	5	5	2	4	1
186	d03	4	5	11	10	12	2	15	3	1	13	14	8	7	6	9
187	d04	4	13	10	8	11	3	15	2	1	12	14	7	6	5	9
188	d05	4	13	10	9	11	3	15	2	1	12	14	7	6	5	8
189	d06	5	14	12	9	10	1	11	3	2	13	15	7	8	6	4
190	d07	4	5	12	10	11	3	13	2	1	14	15	9	8	6	7
191	d08	3	7	11	9	12	2	13	4	1	14	15	10	6	5	8
192	d09	2	6	12	10	13	3	11	4	1	14	15	7	8	5	9
193	d10	12	5	14	11	10	3	13	2	4	1	15	9	8	6	7
194	d11	5	4	12	11	6	1	13	2	3	14	15	10	9	8	7
195	d12	3	13	10	8	11	2	15	4	1	12	14	7	6	5	9
196	d13	5	13	15	10	11	1	12	3	2	7	14	8	6	4	9
197	d14	3	4	11	10	13	5	12	2	1	14	15	8	7	6	9
198	d15	2	3	13	10	11	7	12	4	1	14	15	9	5	8	6

## Sheet: fa>din
1	2	3	4	5	6	7	8	9	10	11	12	13	14	15	16	17	18	19	20
		for each d, fraction a
		11	12	13	14	15	16	17	18	19	20	21	22	24	25	26
		gre	mhe	cde	cmi	rst	tno	dix	dip	din	dxf	cha	sif	pha	coc	ph1		sum
161	d01	0.1052	0.0007398	8.989e-06	0.001165	0.0001648	0.1722	5.285e-05	0.09679	0.4663	3.054e-07	2.392e-10	0.001815	0.00155	0.003973	0.01239		0.86235
162	ar2	0.02828	0.08196	0.005649	0.05893	0.0002717	0.2338	3.594e-06	0.1763	0.0135	0.07519	6.155e-11	0.0003702	0.002791	0.01716	3.071e-09		0.694205
163	fu2	0.0005257	0.1402	1.43e-05	0.0001087	0.0002445	0.4013	3.412e-06	0.1659	0.04454	0.05294	1.344e-05	1.904e-05	6.344e-05	0.001062	1.226e-05		0.806947
164	ga2	3.042e-05	0.1041	6.685e-06	5.017e-05	0.0001121	0.1037	1.605e-06	0.07687	0.05528	0.509	3.767e-12	4.411e-05	0.0001846	0.0005959	0.002001		0.851977
165	gl2	7.248e-07	0.008379	1.738e-07	1.34e-06	0.002519	0.9445	4.104e-08	0.002018	0.004118	0.03822	4.169e-13	3.293e-06	5.52e-06	9.55e-05	1.036e-05		0.999871
166	ma2	8.208e-05	0.1453	1.382e-05	0.0001054	0.000236	0.2126	1.6e-05	0.1601	0.02871	0.2669	1.102e-11	7.196e-05	0.001002	0.001419	0.09632		0.912876
167	rh2	4.692e-05	0.09985	4.373e-05	0.0001126	0.0002475	0.5831	3.567e-06	0.1671	0.04808	0.05334	6.514e-12	4.201e-05	0.0003934	0.001349	0.0003994		0.954108
168	ga3	1.796e-12	0.02258	1.361e-08	1.693e-06	2.318e-07	0.9527	1.171e-07	2.613e-10	0.0001959	4.467e-10	3.027e-12	5.307e-06	2.348e-06	1.401e-06	0.001348		0.976835
169	gl3	3.619e-11	0.02733	0.003214	2.235e-06	4.752e-07	0.001439	0.001461	0.0002609	0.022	1.84e-08	0.01559	0.0002188	4.579e-06	0.0002066	0.0003723		0.0720999
170	gc2	3.136e-11	0.1591	3.017e-05	0.0002258	0.02384	0.4537	6.975e-06	0.3422	2.641e-09	1.24e-08	0.001678	0.0002329	0.000285	0.0005752	0.0003819		0.982256
171	mu2	2.488e-11	0.0001643	0.0001385	9.692e-06	4.172e-06	0.0076	4.538e-12	2.969e-09	0.2216	0.25	2.99e-11	0.0002472	7.135e-10	0.0005051	3.038e-06		0.480272
172	ga4	3.52e-11	0.01358	3.814e-12	0.002786	9.085e-06	0.4801	1.576e-12	1.856e-09	0.1796	0.106	2.574e-11	0.0002045	0.1868	8.455e-06	0.01803		0.987118
173	gl4	3.489e-11	1.084e-09	4.699e-07	3.215e-06	7.423e-07	0.006606	3.957e-12	4.213e-09	0.2071	2.088e-08	6.373e-11	6.02e-05	1.111e-09	0.0001462	4.375e-09		0.213917
174	chi	0.0003337	0.04131	5.317e-05	0.0002465	0.001631	0.7781	4.997e-05	0.1771	0	0	0	5.023e-05	0.0008174	0.0001375	2.258e-05		0.999852
175	glo	0	0.02838	3.653e-05	0.0001693	0.001121	0.5345	3.432e-05	0.1216	0	0	0	0	0	0	2.325e-10		0.685841
176	chr	5.388e-05	0.04002	5.15e-05	0.0002387	0.00158	0.7537	4.84e-05	0.1715	0	0	0.0001466	4.055e-05	0.00132	0.0002219	0.001348		0.97027
177	fcs	0	0.02759	3.551e-05	0.0001646	0.00109	0.5196	3.337e-05	0.1183	0	0	0	0	0	0	4.557e-06		0.666818
178	gly	0	0	0	0	0	0	0	0	0	0	0	0	0	0	0.6986		0.6986
179	xyl	0.0008751	0.04104	5.282e-05	0.0002448	0.001621	0.7729	4.963e-05	0.1759	0	0	0	0	0	0	0.0002106		0.992894
180	cel	0.0003382	0.009024	1.161e-05	5.384e-05	0.0003564	0.17	1.091e-05	0.03868	0.02654	0.6974	0	2.194e-05	0.0003571	6.006e-05	1.112e-05		0.942865
181	man	0.0006182	0.02899	3.731e-05	0.0001729	0.001145	0.5459	3.506e-05	0.1243	0	0	0	0	0	0	6.44e-05		0.701263
182	rhm	0.02293	0	0	0	0	0	0	0	0	0	0	0	0	0	0.005885		0.028815
183	d02	0.01621	0.9256	1.001e-11	1.219e-06	2.597e-06	0.007064	5.822e-06	0.001657	0.0236	4.116e-08	3.289e-11	0.0002192	0.000596	0.002086	0.0001043		0.977146
184	sta	0.0007885	0	0	0	0	0	0	0	0.03588	0.943	0	0	0	0	0.01984		0.999508
185	pec	0.01358	0	0	0	0	0	0	0	0	0	0	0	0.03327	0.005595	0.4085		0.460945
186	d03	0.01596	0.01456	0.0001365	0.001266	5.302e-05	0.3399	6.916e-11	0.09489	0.366	4.567e-07	6.225e-10	0.004277	0.005397	0.01113	0.002662		0.856232
187	d04	0.01514	3.449e-08	0.0002126	0.001405	7.373e-05	0.1618	2.914e-11	0.2129	0.4922	1.719e-07	3.683e-10	0.001969	0.002626	0.01317	0.0004351		0.901932
188	d05	0.06589	2.766e-08	0.0002111	0.0002466	3.494e-05	0.1309	3.125e-11	0.1574	0.5105	2.885e-07	3.344e-10	0.001089	0.004535	0.01848	0.0008372		0.890124
189	d06	0.003791	1.684e-08	9.58e-06	0.0009153	5.084e-05	0.3815	2.697e-05	0.1037	0.3243	5.681e-07	2.535e-10	0.003131	0.002739	0.003136	0.005956		0.829256
190	d07	0.03741	0.01143	9.179e-05	0.0008444	0.0001052	0.03955	4.988e-05	0.1663	0.5937	2.068e-07	2.507e-10	0.00252	0.00311	0.006727	0.003886		0.865724
191	d08	0.06674	0.00971	0.0006423	0.003427	0.0005985	0.1735	0.0001283	0.02266	0.327	9.096e-07	8.813e-10	0.001854	0.01156	0.01197	0.003566		0.633357
192	d09	0.1152	0.008061	2.014e-05	0.001527	1.905e-05	0.03483	4.523e-05	0.02765	0.7068	2.218e-07	2.597e-10	0.003568	0.003442	0.01011	0.001904		0.913177
193	d10	8.615e-07	0.0002754	3.545e-07	8.724e-07	6.346e-06	0.1748	8.487e-07	0.1782	0.0412	0.6044	3.268e-12	3.672e-05	6.219e-05	0.0001106	7.86e-05		0.999173
194	d11	0.004033	0.01595	4.131e-05	0.0001262	0.00358	0.8997	3.462e-06	0.02995	0.01657	3.808e-08	3.692e-11	0.0001317	0.000654	0.001121	0.003259		0.97512
195	d12	0.07187	3.037e-08	0.0002293	0.001289	3.46e-05	0.2074	3.995e-11	0.03274	0.569	1.977e-07	2.885e-10	0.002068	0.003512	0.006513	0.001002		0.895658
196	d13	0.007604	4.057e-08	1.147e-10	0.002137	0.0001084	0.5954	2.715e-05	0.07333	0.1588	0.005332	4.076e-10	0.004072	0.007427	0.01002	0.003252		0.86751
197	d14	0.04223	0.02491	6.463e-05	0.0001752	2.323e-05	0.02179	3.085e-05	0.1134	0.6649	2.803e-07	3.852e-10	0.002236	0.004006	0.006467	0.002074		0.882307
198	d15	0.1308	0.07038	4.723e-06	0.0002194	7.159e-05	0.005515	1.918e-05	0.05772	0.5872	2.138e-07	2.226e-10	0.002061	0.008335	0.005049	0.006983		0.874358

## Sheet: fa>dout
1	2	3	4	5	6	7	8	9	10	11	12	13	14	15	16	17	18
	sum	0.765345	0.575001	0.757612	0.760495	0.754068	0.742727	0.397866	0.324316	0.443783	0.225001	0.487599	0.566481	0.695701	0.657574	0.324839
		for each d, fraction a
		11	12	13	14	15	16	17	18	19	20	21	22	24	25	26
		gre	mhe	cde	cmi	rst	tno	dix	dip	din	dxf	cha	sif	pha	coc	ph1
161	d01	0.05568	5.242e-06	5.848e-05	0.001604	3.542e-05	7.644e-05	0.0003744	0.0001757	0.00466	1.285e-10	4.049e-10	0.01213	0.0003299	0.00381	0.0002109
162	ar2	0.07772	0.003016	0.1908	0.4214	0.0003033	0.0005388	0.0001322	0.001662	0.0007005	0.0001643	5.411e-10	0.01284	0.003086	0.08545	2.715e-10
163	fu2	0.01955	0.0698	0.006534	0.01052	0.003692	0.01251	0.001698	0.02116	0.03128	0.001565	0.001599	0.008936	0.000949	0.07154	1.467e-05
164	ga2	0.001346	0.06171	0.003636	0.005775	0.002016	0.003847	0.0009507	0.01167	0.04619	0.01791	5.332e-10	0.02463	0.003287	0.04778	0.002848
165	gl2	0.0003125	0.04837	0.000921	0.001503	0.4411	0.3415	0.0002369	0.002984	0.03353	0.0131	5.749e-10	0.01792	0.0009575	0.07461	0.0001437
166	ma2	0.001811	0.04292	0.003748	0.006052	0.002115	0.003934	0.004727	0.01212	0.01196	0.004683	7.775e-10	0.02004	0.008891	0.05673	0.06836
167	rh2	0.001207	0.0344	0.01383	0.007539	0.002587	0.01258	0.001229	0.01475	0.02337	0.001091	5.361e-10	0.01364	0.004072	0.06292	0.0003306
168	ga3	2.505e-10	0.04218	2.333e-05	0.0006144	1.314e-05	0.1115	0.0002187	1.251e-10	0.0005162	4.954e-11	1.35e-09	0.009344	0.0001318	0.0003541	0.006047
169	gl3	2.538e-10	0.002567	0.2771	4.077e-05	1.354e-06	8.466e-06	0.1371	6.278e-06	0.002914	1.026e-10	0.3498	0.01937	1.292e-05	0.002625	8.399e-05
170	gc2	1.665e-10	0.01131	0.001969	0.00312	0.05143	0.002021	0.0004958	0.006233	2.649e-10	5.234e-11	0.0285	0.01561	0.0006089	0.005535	6.522e-05
171	mu2	1.005e-10	8.886e-06	0.006877	0.0001019	6.846e-06	2.575e-05	2.454e-10	4.114e-11	0.01691	0.0008031	3.863e-10	0.0126	1.159e-09	0.003697	3.947e-07
172	ga4	2.351e-10	0.001215	3.131e-10	0.04841	2.465e-05	0.002689	1.409e-10	4.253e-11	0.02265	0.0005628	5.5e-10	0.01724	0.5019	0.0001023	0.003873
173	gl4	1.033e-10	4.297e-11	1.71e-05	2.476e-05	8.925e-07	1.64e-05	1.568e-10	4.278e-11	0.01158	4.915e-11	6.034e-10	0.002249	1.323e-09	0.0007844	4.166e-10
174	chi	0.01237	0.02051	0.02424	0.02378	0.02457	0.0242	0.0248	0.02253	0	0	0	0.02351	0.01219	0.009237	2.693e-05
175	glo	0	0.02051	0.02424	0.02378	0.02457	0.0242	0.0248	0.02253	0	0	0	0	0	0	4.037e-10
176	chr	0.01237	0.1231	0.1454	0.1427	0.1474	0.1452	0.1488	0.1352	0	0	0.1077	0.1175	0.1219	0.09237	0.009962
177	fcs	0	0.01026	0.01212	0.01189	0.01229	0.0121	0.0124	0.01126	0	0	0	0	0	0	4.069e-06
178	gly	0	0	0	0	0	0	0	0	0	0	0	0	0	0	0.1195
179	xyl	0.01633	0.01026	0.01212	0.01189	0.01229	0.0121	0.0124	0.01126	0	0	0	0	0	0	0.0001264
180	cel	0.02871	0.01026	0.01212	0.01189	0.01229	0.0121	0.0124	0.01126	0.04253	0.04707	0	0.02351	0.01219	0.009237	3.035e-05
181	man	0.01633	0.01026	0.01212	0.01189	0.01229	0.0121	0.0124	0.01126	0	0	0	0	0	0	5.474e-05
182	rhm	0.01237	0	0	0	0	0	0	0	0	0	0	0	0	0	0.0001022
183	d02	0.06605	0.05049	5.011e-10	1.292e-05	4.297e-06	2.414e-05	0.0003175	2.316e-05	0.001816	1.334e-10	4.286e-10	0.01127	0.0009769	0.0154	1.367e-05
184	sta	0.1237	0	0	0	0	0	0	0	0.1063	0.1177	0	0	0	0	0.1001
185	pec	0.01237	0	0	0	0	0	0	0	0	0	0	0	0.01219	0.009237	0.01197
186	d03	0.006729	8.22e-05	0.0007073	0.001389	9.082e-06	0.0001202	3.904e-10	0.0001373	0.002915	1.531e-10	8.396e-10	0.02276	0.0009156	0.008505	3.61e-05
187	d04	0.00993	3.029e-10	0.001714	0.002397	1.964e-05	8.899e-05	2.558e-10	0.0004791	0.006097	8.964e-11	7.725e-10	0.0163	0.0006929	0.01565	9.18e-06
188	d05	0.0359	2.018e-10	0.001414	0.0003496	7.735e-06	5.983e-05	2.279e-10	0.0002942	0.005253	1.25e-10	5.828e-10	0.007492	0.0009942	0.01825	1.467e-05
189	d06	0.002067	1.229e-10	6.42e-05	0.001298	1.126e-05	0.0001744	0.0001969	0.0001939	0.003339	2.463e-10	4.421e-10	0.02155	0.0006007	0.003098	0.0001044
190	d07	0.02529	0.0001035	0.0007627	0.001485	2.889e-05	2.243e-05	0.0004514	0.0003856	0.00758	1.112e-10	5.421e-10	0.0215	0.0008458	0.008241	8.45e-05
191	d08	0.01079	2.103e-05	0.001277	0.001442	3.932e-05	2.353e-05	0.0002779	1.257e-05	0.0009989	1.17e-10	4.559e-10	0.003785	0.000752	0.003507	1.855e-05
192	d09	0.0666	6.239e-05	0.0001431	0.002296	4.474e-06	1.688e-05	0.00035	5.482e-05	0.007716	1.019e-10	4.801e-10	0.02603	0.0008003	0.01059	3.541e-05
193	d10	3.648e-05	0.0001562	0.0001846	9.613e-05	0.0001092	0.006208	0.0004812	0.02589	0.03296	0.02035	4.427e-10	0.01963	0.00106	0.008489	0.0001071
194	d11	0.01321	0.0006998	0.001664	0.001076	0.004765	0.002473	0.0001519	0.0003367	0.001026	9.922e-11	3.869e-10	0.005445	0.0008622	0.006659	0.0003435
195	d12	0.03547	2.007e-10	0.001391	0.001655	6.937e-06	8.584e-05	2.64e-10	5.545e-05	0.005304	7.76e-11	4.555e-10	0.01288	0.0006974	0.005825	1.591e-05
196	d13	0.002616	1.869e-10	4.851e-10	0.001913	1.514e-05	0.0001718	0.000125	8.655e-05	0.001032	1.459e-06	4.485e-10	0.01768	0.001028	0.006247	3.598e-05
197	d14	0.02027	0.0001601	0.0003813	0.0002188	4.529e-06	8.771e-06	0.0001982	0.0001868	0.006026	1.07e-10	5.913e-10	0.01354	0.0007736	0.005624	3.202e-05
198	d15	0.07821	0.0005634	3.471e-05	0.0003413	1.738e-05	2.765e-06	0.0001535	0.0001184	0.006629	1.016e-10	4.256e-10	0.01555	0.002005	0.00547	0.0001343

## Sheet: Xa>de
1	2	3	4	5	6	7	8	9	10	11	12	13	14	15	16	17	18	19	20	21	22
	rank =	12	4	14	11	10	2	15	3	5	1	9	13	8	7	6
	sum =	1.44699e-05	0.0191214	3.54992e-06	2.68352e-05	6.0016e-05	0.0545299	8.38416e-07	0.0411241	0.0112754	0.105247	6.18428e-05	6.75098e-06	8.67492e-05	0.000205449	0.0036309
		umolC/L/d
		11	12	13	14	15	16	17	18	19	20	21	22	24	25	26
		gre	mhe	cde	cmi	rst	tno	dix	dip	din	dxf	cha	sif	pha	coc	ph1		sum	rank
161	d01	5.787e-07	6.513e-12	6.784e-09	8.759e-07	5.297e-08	0.0001055	3.462e-08	7.305e-05	0.0002774	1.422e-10	5.06e-14	8.206e-08	1.429e-07	2.942e-06	5.849e-06		0.000466515	18	d01
162	ar2	1.823e-07	0.0003212	5.964e-08	4.508e-07	1.008e-06	0.0009162	1.409e-08	0.000691	3.157e-05	0.0002947	8.377e-14	4.383e-08	1.032e-05	2.013e-05	3.026e-12		0.00228688	10	ar2
163	fu2	1.56e-06	0.004082	7.579e-07	5.729e-06	1.281e-05	0.01164	1.79e-07	0.008781	0.0002684	0.002505	7.128e-07	1.077e-07	1.215e-06	8.629e-06	6.503e-07		0.0273088	4	fu2
164	ga2	1.57e-06	0.002249	4.175e-07	3.156e-06	7.058e-06	0.006413	9.86e-08	0.004837	0.003441	0.03212	5.549e-14	1.022e-07	9.717e-06	2.991e-05	0.0001246		0.0492366	2	ga2
165	gl2	4.457e-07	0.0005756	1.069e-07	8.078e-07	1.807e-06	0.001642	2.524e-08	0.001238	0.002518	0.0235	7.21e-14	1.27e-07	1.7e-06	2.819e-05	6.324e-06		0.0295131	3	gl2
166	ma2	2.583e-06	0.002342	4.349e-07	3.287e-06	7.353e-06	0.006681	1.027e-07	0.005038	0.0008998	0.008399	8.832e-14	2.875e-07	2.186e-05	4.171e-05	0.003026		0.0264634	5	ma2
167	rh2	1.722e-06	0.002851	5.293e-07	4.001e-06	8.949e-06	0.008131	1.25e-07	0.006132	0.0002052	0.001916	1.027e-13	7.462e-08	1.275e-05	8.917e-06	2.464e-06		0.0192747	6	rh2
168	ga3	0	0	0	0	0	0	0	0	0	0	1.619e-13	1.775e-07	0	0	0.0002664		0.000266578	22	ga3
169	gl3	0	0	0	0	0	0	0	0	0	0	4.842e-05	2.017e-15	0	0	3.758e-07		4.87958e-05	25	gl3
170	gc2	0	0.001205	2.236e-07	1.691e-06	3.781e-06	0.003436	5.282e-08	0.002591	0	0	1.271e-05	2.464e-07	0	3.534e-06	1.345e-06		0.00725558	7	gc2
171	mu2	0	0	0	0	0	0	0	0	0	0	5.23e-14	1.894e-07	0	0	1.749e-08		2.0689e-07	27	mu2
172	ga4	0	0	0	0	0	0	0	0	0	0	1.273e-13	3.031e-07	0	0	0.0001688		0.000169103	23	ga4
173	gl4	0	0	0	0	0	0	0	0	0	0	9.854e-14	2.541e-07	0	0	6.258e-12		2.54106e-07	26	gl4
174	chi	0	0	0	0	0	0	0	0	0	0	0	0	0	0	0		0	28	chi
175	glo	0	0	0	0	0	0	0	0	0	0	0	0	0	0	0		0	28	glo
176	chr	0	0	0	0	0	0	0	0	0	0	0	0	0	0	0		0	28	chr
177	fcs	0	0	0	0	0	0	0	0	0	0	0	0	0	0	0		0	28	fcs
178	gly	0	0	0	0	0	0	0	0	0	0	0	0	0	0	0		0	28	gly
179	xyl	0	0	0	0	0	0	0	0	0	0	0	0	0	0	0		0	28	xyl
180	cel	0	0	0	0	0	0	0	0	0	0	0	0	0	0	0		0	28	cel
181	man	0	0	0	0	0	0	0	0	0	0	0	0	0	0	0		0	28	man
182	rhm	0	0	0	0	0	0	0	0	0	0	0	0	0	0	0		0	28	rhm
183	d02	8.497e-07	0.005378	5.602e-16	2.497e-09	1.246e-08	2.01e-05	3.383e-08	9.627e-06	9.936e-05	1.476e-10	7.418e-14	4.084e-07	3.163e-06	6.376e-06	2.248e-07		0.00551816	8	d02
184	sta	0	0	0	0	0	0	0	0	0	0	0	0	0	0	0		0	28	sta
185	pec	0	0	0	0	0	0	0	0	0	0	0	0	0	0	0		0	28	pec
186	d03	3.26e-08	8.712e-06	6.934e-08	7.27e-07	1.022e-08	0.0002044	1.179e-16	5.706e-05	0.0002054	5.337e-11	2.581e-13	6.727e-08	2.653e-06	5.106e-06	5.156e-07		0.000484753	15	d03
187	d04	8.714e-07	1.647e-11	1.668e-07	7.171e-07	3.189e-08	0.0001487	1.155e-16	0.0001992	0.000443	6.733e-11	6.527e-14	4.084e-07	1.969e-06	6.458e-06	4.07e-07		0.00080193	11	d04
188	d05	2.542e-13	1.672e-11	1.604e-07	1.053e-08	2.039e-08	4.274e-05	1.122e-16	0.0001223	0.0003082	1.359e-10	1.4e-13	4.084e-07	1.128e-06	6.387e-06	5.183e-07		0.000481873	16	d05
189	d06	2.72e-08	7.05e-12	7.449e-09	3.509e-07	2.928e-08	0.0002965	1.214e-16	8.062e-05	0.000223	3.439e-10	7.578e-14	3.634e-07	1.763e-06	2.438e-06	4.197e-06		0.000609297	12	d06
190	d07	8.079e-07	1.662e-11	4.978e-08	7.767e-07	1.245e-08	2.336e-05	2.881e-08	0.0001603	0.0004148	1.063e-10	1.149e-13	4.084e-07	1.716e-06	2.797e-06	1.195e-06		0.000606252	13	d07
191	d08	2.76e-07	1.008e-11	1.481e-07	7.373e-07	1.094e-07	1.805e-05	2.96e-08	5.227e-06	3.446e-05	6.205e-11	5.578e-14	1.815e-07	2.389e-06	1.927e-06	3.946e-12		6.3535e-05	24	d08
192	d09	5.938e-07	1.237e-11	1.66e-08	9.26e-07	6.065e-09	5.374e-06	3.439e-08	2.279e-05	0.0004372	9.457e-11	9.612e-14	3.163e-07	2.69e-06	6.338e-06	1.154e-11		0.000476285	17	d09
193	d10	2.51e-08	1.19e-05	1.876e-08	3.363e-08	1.289e-07	0.01032	3.444e-08	0.01076	0.0004288	0.03651	8.033e-14	3.409e-07	3.01e-06	6.438e-06	4.748e-06		0.0580455	1	d10
194	d11	1.665e-14	6.808e-05	1.665e-07	5.468e-07	1.673e-05	0.004202	7.996e-09	0.00014	7.221e-05	8.937e-11	5.491e-14	2.33e-07	2.383e-06	3.95e-06	1.462e-05		0.00452093	9	d11
195	d12	7.372e-07	9.82e-12	1.614e-07	8.604e-07	9.754e-09	3.357e-05	1.487e-16	2.305e-05	0.0002315	3.975e-11	7.176e-14	4.084e-07	1.686e-06	4.447e-06	6.457e-12		0.00029643	21	d12
196	d13	4.646e-14	1.414e-11	5.036e-16	9.273e-07	3.973e-08	0.0002356	2.115e-16	3.598e-05	1.881e-05	2.616e-06	5.53e-14	4.084e-07	1.847e-06	4.485e-07	9.202e-07		0.000297597	20	d13
197	d14	7.283e-07	5.894e-06	4.424e-08	5.567e-08	1.05e-09	1.015e-05	2.092e-08	7.764e-05	0.000416	8.707e-11	6.571e-14	4.053e-07	1.658e-06	4.335e-06	7.247e-07		0.000517657	14	d14
198	d15	8.79e-07	2.3e-05	4.026e-09	1.649e-07	5.543e-08	4.676e-06	1.636e-08	4.921e-05	0.0003013	6.339e-11	6.924e-14	3.975e-07	9.893e-07	4.042e-06	8.89e-12		0.000384735	19	d15

## Sheet: Xa>p
1	2	3	4	5	6	7	8	9	10	11	12	13	14	15	16	17	18	19	20	21	22
	rank =	9	4	15	12	8	2	13	3	5	1	11	14	7	10	6
	sum =	0.00033462	0.0452679	2.81186e-05	0.000131336	0.00086348	0.437537	6.4134e-05	0.280905	0.0420001	1.39004	0.00022849	4.89821e-05	0.00107841	0.000269501	0.0299334
		umolC/L/d
		11	12	13	14	15	16	17	18	19	20	21	22	24	25	26
		gre	mhe	cde	cmi	rst	tno	dix	dip	din	dxf	cha	sif	pha	coc	ph1		sum	rank
101	p01	1.731e-13	0.001422	4.928e-14	3.25e-08	2.643e-08	0.0001141	1.077e-06	0.01085	2.339e-05	0.03903	4.146e-13	6.411e-07	1.12e-06	3.058e-08	9.517e-12		0.0514424	22	p01
102	pra	2.113e-13	4.723e-12	1.118e-13	1.51e-07	1.028e-08	0.001434	1.515e-14	1.703e-11	1.147e-06	8.815e-11	1.378e-13	5.076e-07	9.213e-06	6.403e-06	9.012e-12		0.00145143	37	pra
103	puc	4.252e-13	9.441e-12	3.568e-14	5.749e-08	3.712e-12	6.746e-06	2.788e-14	2.373e-05	1.735e-05	2.869e-05	1.77e-13	1.144e-06	3.256e-05	4.771e-05	0.009001		0.00915899	28	puc
104	pal	4.219e-13	2.915e-06	5.719e-10	5.046e-08	8.007e-08	4.231e-05	1.664e-08	1.49e-05	0.003681	1.342e-10	1.984e-13	1.762e-06	0.0003998	4.244e-05	0.002219		0.00640427	31	pal
105	plc	4.405e-13	3.594e-07	3.215e-14	2.958e-08	3.912e-10	9.201e-10	2.915e-09	5.388e-11	9.947e-06	1.509e-10	0.0001162	2.201e-07	3.749e-05	4.225e-05	0.001284		0.0014905	36	plc
106	pax	1.149e-13	7.62e-06	3.816e-14	2.997e-08	3.239e-08	0.00012	1.784e-06	0.01545	0.0009022	0.08814	3.61e-13	1.191e-06	9.48e-07	1.643e-06	3.646e-07		0.104626	5	pax
107	xph	2.223e-13	0.004062	4.604e-14	3.937e-08	2e-08	2.804e-06	1.628e-08	6.288e-11	0.0002109	3.488e-05	1.593e-13	2.462e-07	4.986e-07	6.078e-07	2.787e-07		0.00431229	34	xph
108	pau	4.218e-13	0.0001342	3.215e-14	7.354e-09	6.662e-08	5.238e-05	3.748e-08	0.01357	2.192e-05	0.04911	2.633e-13	2.233e-06	2.596e-08	2.133e-06	1.252e-11		0.062893	18	pau
109	plu	2.83e-13	4.952e-12	3.327e-14	2.402e-09	2.947e-09	0.02351	5.639e-08	2.995e-06	3.26e-05	8.815e-11	4.59e-13	5.287e-07	3.153e-07	3.809e-06	4.874e-06		0.0235552	26	plu
110	pca	3.379e-13	0.0001207	3.768e-14	1.614e-08	4.356e-08	6.937e-07	9.375e-08	0.009189	1.403e-05	0.0006304	4.374e-13	2.562e-06	4.635e-06	1.6e-06	1.818e-07		0.00996396	27	pca
111	pur	1.39e-13	1.744e-05	3.613e-14	5.738e-08	2.399e-09	5.54e-05	4.432e-06	4.405e-11	0.006467	7.753e-05	1.684e-13	2.475e-06	6.941e-07	5.863e-07	1.044e-06		0.00662666	30	pur
112	pan	1.172e-13	3.807e-06	4.015e-14	1.401e-08	8.632e-08	0.0001008	1.482e-14	0.0002184	0.005809	1.021e-05	4.207e-13	7.733e-07	2.964e-07	1.407e-06	2.905e-11		0.00614479	32	pan
113	pln	1.712e-13	4.054e-06	4.462e-14	4.537e-08	1.428e-08	3.419e-05	1.199e-08	2.068e-05	2.624e-05	8.031e-06	6.428e-05	3.579e-07	8.13e-06	3.14e-06	3.211e-11		0.000169175	38	pln
114	phi	1.765e-05	0.002185	2.812e-06	1.303e-05	8.627e-05	0.04115	2.642e-06	0.009365	0	0	0	2.656e-06	4.323e-05	7.269e-06	1.094e-06		0.0528767	20	phi
115	plo	0	0.002185	2.812e-06	1.303e-05	8.627e-05	0.04115	2.642e-06	0.009365	0	0	0	0	0	0	1.778e-11		0.0528048	21	plo
116	phr	1.765e-05	0.01311	1.687e-05	7.82e-05	0.0005176	0.2469	1.585e-05	0.05619	0	0	4.801e-05	1.328e-05	0.0004323	7.269e-05	4.389e-05		0.317456	1	phr
117	pcs	0	0.001092	1.406e-06	6.517e-06	4.314e-05	0.02057	1.321e-06	0.004682	0	0	0	0	0	0	4.51e-06		0.0264009	25	pcs
118	ply	0	0	0	0	0	0	0	0	0	0	0	0	0	0	0.009012		0.009012	29	ply
119	pyl	2.329e-05	0.001092	1.406e-06	6.517e-06	4.314e-05	0.02057	1.321e-06	0.004682	0	0	0	0	0	0	5.075e-08		0.0264197	24	pyl
120	pel	4.094e-05	0.001092	1.406e-06	6.517e-06	4.314e-05	0.02057	1.321e-06	0.004682	0.003212	0.08442	0	2.656e-06	4.323e-05	7.269e-06	1.785e-06		0.114124	3	pel
121	xpa	2.329e-05	0.001092	1.406e-06	6.517e-06	4.314e-05	0.02057	1.321e-06	0.004682	0	0	0	0	0	0	2.679e-06		0.0264224	23	xpa
122	phm	1.765e-05	0	0	0	0	0	0	0	0	0	0	0	0	0	0.005394		0.00541165	33	phm
123	p02	1.411e-13	0.001982	5.359e-14	7.328e-08	6.705e-08	2.578e-06	4.336e-07	0.003698	0.00576	0.06765	2.967e-13	1.624e-06	4.105e-06	1.565e-06	1.137e-05		0.0791118	10	p02
124	pta	0.0001765	0	0	0	0	0	0	0	0.00803	0.211	0	0	0	0	9.535e-06		0.219216	2	pta
125	xpe	1.765e-05	0	0	0	0	0	0	0	0	0	0	0	4.323e-05	7.269e-06	0.002933		0.00300115	35	xpe
126	p03	2.762e-13	0.0009121	5.115e-14	1.422e-08	2.396e-08	3.526e-05	8.942e-08	0.00935	1.349e-05	0.05542	3.995e-13	1.328e-06	2.756e-06	1.384e-06	1.719e-11		0.0657364	15	p03
127	p04	1.713e-13	0.0009569	4.192e-14	2.328e-08	3.728e-08	6.561e-05	2.674e-07	0.01703	0.0009306	0.08774	3.581e-13	1.706e-06	6.139e-12	1.229e-06	2.562e-07		0.106727	4	p04
128	p05	1.169e-13	0.001877	3.613e-14	1.072e-07	2.127e-08	8.171e-05	3.661e-07	0.004453	0.000557	0.07103	3.686e-13	1.654e-06	1.144e-06	5.167e-06	9.958e-09		0.0780072	11	p05
129	p06	2.709e-13	0.0005075	4.173e-14	4.491e-08	1.019e-08	3.518e-06	1.961e-07	0.01703	5.176e-06	0.04897	3.024e-13	2.018e-06	3.893e-07	5.625e-07	2.367e-11		0.0665194	14	p06
130	p07	2.886e-13	0.0009391	3.343e-14	1.437e-08	6.495e-08	1.049e-06	1.082e-07	0.01479	0.0002992	0.08501	4.188e-13	1.52e-06	2.899e-07	1.228e-06	1.529e-06		0.101044	6	p07
131	p08	2.916e-13	0.002635	3.337e-14	3.237e-09	8.645e-09	5.275e-05	8.591e-06	0.01379	4.535e-05	0.0792	3.773e-13	9.711e-07	2.575e-09	2.092e-07	8.202e-07		0.0957337	7	p08
132	p09	2.022e-13	0.001328	3.919e-14	3.181e-08	4.414e-09	6.902e-06	5.181e-07	0.01296	5e-07	0.065	4.391e-13	1.244e-06	3.413e-08	2.655e-06	3.817e-07		0.0793003	9	p09
133	p10	3.527e-13	0.0007244	3.668e-14	2.252e-08	6.833e-08	0.0001071	1.041e-05	0.007748	0.005	0.04576	4.169e-13	2.984e-07	6.089e-12	2.799e-06	1.587e-11		0.0593531	19	p10
134	p11	1.867e-13	0.001285	3.932e-14	3.965e-08	2.315e-08	9.734e-05	3.338e-07	0.008635	0.0007709	0.05346	3.947e-13	2.831e-07	2.436e-06	5.658e-07	4.164e-06		0.0642561	16	p11
135	p12	1.319e-13	0.0007285	5.095e-14	4.475e-08	5.545e-09	7.649e-06	7.339e-07	0.01693	0.0001097	0.04605	2.603e-13	5.749e-08	2.436e-08	2.26e-06	1.236e-06		0.0638302	17	p12
136	p13	1.543e-13	0.001771	3.26e-14	1.654e-08	1.07e-09	4.987e-05	2.763e-07	0.003663	7.011e-06	0.06882	3.969e-13	1.048e-06	6.212e-06	6.345e-07	3.592e-07		0.0743194	12	p13
137	p14	1.749e-13	0.00131	4.195e-14	3.781e-08	5.191e-08	6.897e-05	7.392e-06	0.005695	1.68e-05	0.07313	4.216e-13	1.969e-06	1.289e-06	4.188e-07	1.591e-11		0.0802319	8	p14
138	p15	1.317e-13	0.0006883	3.601e-14	1.21e-09	6.366e-09	3.541e-06	4.716e-07	0.002145	2.569e-05	0.07031	3.831e-13	2.713e-08	2.009e-06	5.668e-07	2.069e-11		0.0731756	13	p15

## Sheet: fa>pin
1	2	3	4	5	6	7	8	9	10	11	12	13	14	15	16	17	18	19	20
		for each p, fraction a
		11	12	13	14	15	16	17	18	19	20	21	22	24	25	26
		gre	mhe	cde	cmi	rst	tno	dix	dip	din	dxf	cha	sif	pha	coc	ph1		sum
101	p01	3.312e-12	0.02721	9.431e-13	6.22e-07	5.058e-07	0.002184	2.061e-05	0.2076	0.0004476	0.7468	7.933e-12	1.227e-05	2.144e-05	5.852e-07	1.821e-10		0.984298
102	pra	1.077e-10	2.408e-09	5.7e-11	7.698e-05	5.239e-06	0.7312	7.726e-12	8.684e-09	0.0005849	4.494e-08	7.027e-11	0.0002588	0.004697	0.003264	4.594e-09		0.740087
103	puc	4.636e-11	1.029e-09	3.891e-12	6.269e-06	4.048e-10	0.0007356	3.04e-12	0.002588	0.001891	0.003128	1.93e-11	0.0001248	0.003551	0.005202	0.9815		0.998727
104	pal	5.786e-11	0.0003997	7.844e-08	6.921e-06	1.098e-05	0.005803	2.283e-06	0.002044	0.5048	1.84e-08	2.721e-11	0.0002417	0.05483	0.005821	0.3043		0.87826
105	plc	2.923e-10	0.0002386	2.134e-11	1.963e-05	2.596e-07	6.107e-07	1.935e-06	3.576e-08	0.006602	1.002e-07	0.07712	0.0001461	0.02488	0.02804	0.8523		0.989349
106	pax	1.091e-12	7.236e-05	3.624e-13	2.846e-07	3.076e-07	0.001139	1.694e-05	0.1467	0.008567	0.837	3.428e-12	1.131e-05	9.003e-06	1.56e-05	3.463e-06		0.993535
107	xph	4.288e-11	0.7836	8.879e-12	7.594e-06	3.857e-06	0.0005409	3.14e-06	1.213e-08	0.04068	0.006728	3.073e-11	4.75e-05	9.616e-05	0.0001172	5.376e-05		0.831878
108	pau	6.676e-12	0.002124	5.088e-13	1.164e-07	1.054e-06	0.0008291	5.933e-07	0.2148	0.000347	0.7773	4.167e-12	3.535e-05	4.109e-07	3.376e-05	1.981e-10		0.995471
109	plu	1.196e-11	2.092e-10	1.406e-12	1.015e-07	1.245e-07	0.9933	2.383e-06	0.0001265	0.001377	3.725e-09	1.939e-11	2.234e-05	1.332e-05	0.0001609	0.0002059		0.995209
110	pca	3.353e-11	0.01198	3.74e-12	1.602e-06	4.323e-06	6.885e-05	9.305e-06	0.912	0.001392	0.06257	4.341e-11	0.0002543	0.0004601	0.0001588	1.804e-05		0.988917
111	pur	2.037e-11	0.002556	5.296e-12	8.41e-06	3.516e-07	0.00812	0.0006497	6.457e-09	0.9479	0.01136	2.468e-11	0.0003628	0.0001017	8.594e-05	0.000153		0.971298
112	pan	1.904e-11	0.0006185	6.524e-12	2.276e-06	1.403e-05	0.01638	2.408e-12	0.03548	0.9438	0.001659	6.836e-11	0.0001256	4.816e-05	0.0002287	4.721e-09		0.998356
113	pln	9.726e-10	0.02303	2.535e-10	0.0002577	8.115e-05	0.1942	6.811e-05	0.1175	0.1491	0.04562	0.3652	0.002033	0.04618	0.01784	1.824e-07		0.96111
114	phi	0.0003338	0.04132	5.318e-05	0.0002465	0.001632	0.7782	4.997e-05	0.1771	0	0	0	5.024e-05	0.0008176	0.0001375	2.069e-05		0.999961
115	plo	0	0.04137	5.325e-05	0.0002468	0.001634	0.7793	5.004e-05	0.1774	0	0	0	0	0	0	3.368e-10		1.00005
116	phr	5.559e-05	0.04129	5.315e-05	0.0002464	0.001631	0.7777	4.994e-05	0.177	0	0	0.0001512	4.184e-05	0.001362	0.000229	0.0001383		0.999948
117	pcs	0	0.04137	5.324e-05	0.0002468	0.001634	0.7791	5.003e-05	0.1773	0	0	0	0	0	0	0.0001708		0.999925
118	ply	0	0	0	0	0	0	0	0	0	0	0	0	0	0	1		1
119	pyl	0.0008816	0.04134	5.321e-05	0.0002466	0.001633	0.7786	5e-05	0.1772	0	0	0	0	0	0	1.921e-06		1.00001
120	pel	0.0003587	0.009571	1.232e-05	5.71e-05	0.000378	0.1803	1.158e-05	0.04103	0.02814	0.7397	0	2.327e-05	0.0003788	6.37e-05	1.564e-05		1.00004
121	xpa	0.0008815	0.04133	5.32e-05	0.0002466	0.001632	0.7785	4.999e-05	0.1772	0	0	0	0	0	0	0.0001014		0.999995
122	phm	0.003261	0	0	0	0	0	0	0	0	0	0	0	0	0	0.9967		0.999961
123	p02	1.773e-12	0.0249	6.733e-13	9.207e-07	8.424e-07	3.239e-05	5.447e-06	0.04646	0.07237	0.8499	3.728e-12	2.04e-05	5.157e-05	1.966e-05	0.0001429		0.993904
124	pta	0.0008049	0	0	0	0	0	0	0	0.03662	0.9625	0	0	0	0	4.349e-05		0.999968
125	xpe	0.005879	0	0	0	0	0	0	0	0	0	0	0	0.0144	0.002422	0.9773		1
126	p03	4.156e-12	0.01372	7.695e-13	2.14e-07	3.604e-07	0.0005305	1.345e-06	0.1407	0.000203	0.8338	6.01e-12	1.998e-05	4.147e-05	2.081e-05	2.587e-10		0.989038
127	p04	1.594e-12	0.008903	3.9e-13	2.166e-07	3.468e-07	0.0006104	2.488e-06	0.1584	0.008659	0.8163	3.332e-12	1.587e-05	5.711e-11	1.144e-05	2.384e-06		0.992905
128	p05	1.488e-12	0.02391	4.602e-13	1.366e-06	2.708e-07	0.00104	4.662e-06	0.05671	0.007094	0.9046	4.693e-12	2.106e-05	1.457e-05	6.58e-05	1.268e-07		0.993462
129	p06	4.028e-12	0.007546	6.205e-13	6.677e-07	1.516e-07	5.231e-05	2.916e-06	0.2533	7.696e-05	0.7281	4.497e-12	3.001e-05	5.789e-06	8.364e-06	3.519e-10		0.989123
130	p07	2.834e-12	0.009219	3.282e-13	1.411e-07	6.376e-07	1.03e-05	1.062e-06	0.1452	0.002937	0.8346	4.111e-12	1.492e-05	2.846e-06	1.205e-05	1.501e-05		0.992013
131	p08	3.029e-12	0.02738	3.466e-13	3.362e-08	8.98e-08	0.0005479	8.925e-05	0.1433	0.0004711	0.8227	3.919e-12	1.009e-05	2.675e-08	2.173e-06	8.52e-06		0.994509
132	p09	2.524e-12	0.01658	4.893e-13	3.972e-07	5.511e-08	8.617e-05	6.468e-06	0.1617	6.242e-06	0.8115	5.482e-12	1.554e-05	4.261e-07	3.314e-05	4.766e-06		0.989933
133	p10	5.855e-12	0.01203	6.09e-13	3.74e-07	1.134e-06	0.001779	0.0001728	0.1286	0.08301	0.7597	6.921e-12	4.954e-06	1.011e-10	4.646e-05	2.635e-10		0.985345
134	p11	2.87e-12	0.01976	6.044e-13	6.096e-07	3.56e-07	0.001496	5.131e-06	0.1327	0.01185	0.8218	6.068e-12	4.353e-06	3.745e-05	8.698e-06	6.402e-05		0.987727
135	p12	2.047e-12	0.01131	7.908e-13	6.944e-07	8.606e-08	0.0001187	1.139e-05	0.2628	0.001703	0.7147	4.04e-12	8.922e-07	3.78e-07	3.507e-05	1.919e-05		0.990699
136	p13	2.069e-12	0.02376	4.373e-13	2.218e-07	1.435e-08	0.0006689	3.707e-06	0.04913	9.404e-05	0.9231	5.324e-12	1.406e-05	8.332e-05	8.511e-06	4.818e-06		0.996868
137	p14	2.157e-12	0.01617	5.176e-13	4.665e-07	6.405e-07	0.0008509	9.12e-05	0.07026	0.0002072	0.9023	5.201e-12	2.429e-05	1.591e-05	5.168e-06	1.963e-10		0.989926
138	p15	1.778e-12	0.009294	4.862e-13	1.634e-08	8.596e-08	4.781e-05	6.368e-06	0.02896	0.0003469	0.9494	5.173e-12	3.664e-07	2.713e-05	7.653e-06	2.794e-10		0.98809

## Sheet: fa>pout
1	2	3	4	5	6	7	8	9	10	11	12	13	14	15	16	17	18
	sum	0.23455	0.425079	0.242365	0.239659	0.245922	0.257328	0.602048	0.67575	0.556135	0.77505	0.5125	0.43348	0.304172	0.342441	0.675199
		for each p, fraction a
		11	12	13	14	15	16	17	18	19	20	21	22	24	25	26
		gre	mhe	cde	cmi	rst	tno	dix	dip	din	dxf	cha	sif	pha	coc	ph1
101	p01	1.214e-10	0.01335	4.248e-10	5.93e-05	7.529e-06	6.712e-05	0.01011	0.02609	0.0003098	0.02176	9.298e-10	0.005673	0.000316	3.886e-05	2.146e-10
102	pra	1.481e-10	4.434e-11	9.637e-10	0.0002755	2.927e-06	0.0008435	1.423e-10	4.098e-11	1.519e-05	4.915e-11	3.091e-10	0.004492	0.002599	0.008135	2.033e-10
103	puc	2.981e-10	8.864e-11	3.076e-10	0.0001049	1.057e-09	3.967e-06	2.617e-10	5.708e-05	0.0002297	1.599e-05	3.97e-10	0.01013	0.009186	0.06062	0.203
104	pal	2.958e-10	2.737e-05	4.929e-06	9.206e-05	2.281e-05	2.488e-05	0.0001562	3.585e-05	0.04874	7.481e-11	4.45e-10	0.01559	0.1128	0.05393	0.05004
105	plc	3.088e-10	3.375e-06	2.771e-10	5.396e-05	1.114e-07	5.411e-10	2.737e-05	1.296e-10	0.0001317	8.414e-11	0.2606	0.001948	0.01058	0.05368	0.02896
106	pax	8.054e-11	7.154e-05	3.289e-10	5.467e-05	9.225e-06	7.056e-05	0.01675	0.03715	0.01195	0.04914	8.096e-10	0.01054	0.0002674	0.002087	8.224e-06
107	xph	1.559e-10	0.03814	3.968e-10	7.183e-05	5.696e-06	1.649e-06	0.0001528	1.512e-10	0.002793	1.945e-05	3.574e-10	0.002179	0.0001406	0.0007723	6.287e-06
108	pau	2.957e-10	0.00126	2.771e-10	1.342e-05	1.897e-05	3.081e-05	0.0003519	0.03264	0.0002903	0.02738	5.904e-10	0.01976	7.323e-06	0.00271	2.823e-10
109	plu	1.984e-10	4.649e-11	2.868e-10	4.382e-06	8.392e-07	0.01383	0.0005294	7.204e-06	0.0004316	4.915e-11	1.029e-09	0.004679	8.894e-05	0.00484	0.0001099
110	pca	2.369e-10	0.001133	3.248e-10	2.945e-05	1.241e-05	4.08e-07	0.00088	0.0221	0.0001858	0.0003515	9.809e-10	0.02268	0.001308	0.002033	4.1e-06
111	pur	9.746e-11	0.0001637	3.115e-10	0.0001047	6.833e-07	3.258e-05	0.04161	1.06e-10	0.08564	4.323e-05	3.777e-10	0.02191	0.0001958	0.000745	2.354e-05
112	pan	8.217e-11	3.575e-05	3.461e-10	2.555e-05	2.459e-05	5.929e-05	1.391e-10	0.0005253	0.07692	5.691e-06	9.436e-10	0.006843	8.362e-05	0.001788	6.553e-10
113	pln	1.2e-10	3.807e-05	3.846e-10	8.276e-05	4.068e-06	2.011e-05	0.0001125	4.975e-05	0.0003475	4.478e-06	0.1442	0.003168	0.002293	0.003989	7.242e-10
114	phi	0.01237	0.02051	0.02424	0.02378	0.02457	0.0242	0.0248	0.02253	0	0	0	0.02351	0.01219	0.009237	2.468e-05
115	plo	0	0.02051	0.02424	0.02378	0.02457	0.0242	0.0248	0.02253	0	0	0	0	0	0	4.01e-10
116	phr	0.01237	0.1231	0.1454	0.1427	0.1474	0.1452	0.1488	0.1352	0	0	0.1077	0.1175	0.1219	0.09237	0.0009899
117	pcs	0	0.01026	0.01212	0.01189	0.01229	0.0121	0.0124	0.01126	0	0	0	0	0	0	0.0001017
118	ply	0	0	0	0	0	0	0	0	0	0	0	0	0	0	0.2033
119	pyl	0.01633	0.01026	0.01212	0.01189	0.01229	0.0121	0.0124	0.01126	0	0	0	0	0	0	1.145e-06
120	pel	0.02871	0.01026	0.01212	0.01189	0.01229	0.0121	0.0124	0.01126	0.04253	0.04707	0	0.02351	0.01219	0.009237	4.027e-05
121	xpa	0.01633	0.01026	0.01212	0.01189	0.01229	0.0121	0.0124	0.01126	0	0	0	0	0	0	6.043e-05
122	phm	0.01237	0	0	0	0	0	0	0	0	0	0	0	0	0	0.1217
123	p02	9.893e-11	0.01861	4.619e-10	0.0001337	1.91e-05	1.516e-06	0.00407	0.008896	0.07628	0.03772	6.655e-10	0.01437	0.001158	0.001988	0.0002565
124	pta	0.1237	0	0	0	0	0	0	0	0.1063	0.1177	0	0	0	0	0.0002151
125	xpe	0.01237	0	0	0	0	0	0	0	0	0	0	0	0.01219	0.009237	0.06616
126	p03	1.937e-10	0.008564	4.409e-10	2.594e-05	6.824e-06	2.074e-05	0.0008394	0.02249	0.0001787	0.0309	8.959e-10	0.01176	0.0007775	0.001758	3.878e-10
127	p04	1.201e-10	0.008985	3.613e-10	4.248e-05	1.062e-05	3.858e-05	0.00251	0.04097	0.01232	0.04892	8.031e-10	0.0151	1.732e-09	0.001562	5.779e-06
128	p05	8.194e-11	0.01763	3.115e-10	0.0001956	6.057e-06	4.805e-05	0.003436	0.01071	0.007376	0.0396	8.266e-10	0.01463	0.0003226	0.006565	2.246e-07
129	p06	1.899e-10	0.004765	3.597e-10	8.192e-05	2.903e-06	2.069e-06	0.001841	0.04098	6.854e-05	0.0273	6.783e-10	0.01786	0.0001098	0.0007147	5.338e-10
130	p07	2.024e-10	0.008817	2.882e-10	2.622e-05	1.85e-05	6.171e-07	0.001015	0.03559	0.003962	0.04739	9.392e-10	0.01345	8.177e-05	0.00156	3.449e-05
131	p08	2.045e-10	0.02475	2.876e-10	5.905e-06	2.462e-06	3.102e-05	0.08065	0.03318	0.0006005	0.04416	8.461e-10	0.008594	7.263e-07	0.0002658	1.85e-05
132	p09	1.418e-10	0.01247	3.378e-10	5.804e-05	1.257e-06	4.059e-06	0.004863	0.03116	6.621e-06	0.03624	9.848e-10	0.01101	9.627e-06	0.003373	8.61e-06
133	p10	2.473e-10	0.006802	3.162e-10	4.109e-05	1.946e-05	6.3e-05	0.09771	0.01864	0.06621	0.02551	9.35e-10	0.002641	1.718e-09	0.003556	3.579e-10
134	p11	1.309e-10	0.01207	3.389e-10	7.233e-05	6.595e-06	5.725e-05	0.003133	0.02077	0.01021	0.0298	8.852e-10	0.002506	0.0006872	0.0007189	9.393e-05
135	p12	9.249e-11	0.006841	4.392e-10	8.163e-05	1.579e-06	4.499e-06	0.006889	0.04074	0.001453	0.02568	5.839e-10	0.0005087	6.872e-06	0.002872	2.789e-05
136	p13	1.082e-10	0.01663	2.81e-10	3.017e-05	3.047e-07	2.933e-05	0.002594	0.00881	9.284e-05	0.03837	8.902e-10	0.009278	0.001752	0.0008062	8.102e-06
137	p14	1.226e-10	0.0123	3.616e-10	6.897e-05	1.478e-05	4.056e-05	0.06939	0.0137	0.0002224	0.04077	9.454e-10	0.01742	0.0003638	0.0005322	3.588e-10
138	p15	9.234e-11	0.006462	3.103e-10	2.208e-06	1.813e-06	2.082e-06	0.004427	0.005159	0.0003402	0.0392	8.592e-10	0.0002401	0.0005667	0.0007202	4.667e-10

## Sheet: Xp>d
1	2	3	4	5	6	7	8	9	10	11	12	13	14	15	16	17	18	19	20	21	22	23	24	25	26	27	28	29	30	31	32	33	34	35	36	37	38	39	40	41	42	43	44	45
	rank =	35	10	8	9	16	19	15	26	5	37	17	18	38	36	1	4	2	7	13	6	3	11	20	14	12	33	22	21	30	24	25	27	32	23	34	29	28	31
	sum =	1.707e-05	0.001035	0.001469	0.001054	7.736e-05	4.101e-05	0.0001087	2.569e-05	0.008293	3.576e-06	6.971e-05	5.465e-05	2.738e-07	9.882e-06	0.02418	0.009728	0.01319	0.002286	0.000189	0.006918	0.01126	0.0007475	3.395e-05	0.0001097	0.0007003	2.062e-05	3.149e-05	3.205e-05	2.14e-05	2.978e-05	2.856e-05	2.561e-05	2.098e-05	3.084e-05	1.935e-05	2.281e-05	2.338e-05	2.119e-05
		umolC/L/d
		101	102	103	104	105	106	107	108	109	110	111	112	113	114	115	116	117	118	119	120	121	122	123	124	125	126	127	128	129	130	131	132	133	134	135	136	137	138
		p01	pra	puc	pal	plc	pax	xph	pau	plu	pca	pur	pan	pln	phi	plo	phr	pcs	ply	pyl	pel	xpa	phm	p02	pta	xpe	p03	p04	p05	p06	p07	p08	p09	p10	p11	p12	p13	p14	p15		sum	rank
161	d01	1.707e-05	0	0	0	0	0	0	0	0	0	0	0	0	0	0	0	0	0	0	0	0	0	0	0	0	0	0	0	0	0	0	0	0	0	0	0	0	0		1.707e-05	35	d01
162	ar2	0	0.001035	0	0	0	0	0	0	0	0	0	0	0	0	0	0	0	0	0	0	0	0	0	0	0	0	0	0	0	0	0	0	0	0	0	0	0	0		0.001035	10	ar2
163	fu2	0	0	0.001469	0	0	0	0	0	0	0	0	0	0	0	0	0	0	0	0	0	0	0	0	0	0	0	0	0	0	0	0	0	0	0	0	0	0	0		0.001469	8	fu2
164	ga2	0	0	0	0.001054	0	0	0	0	0	0	0	0	0	0	0	0	0	0	0	0	0	0	0	0	0	0	0	0	0	0	0	0	0	0	0	0	0	0		0.001054	9	ga2
165	gl2	0	0	0	0	7.736e-05	0	0	0	0	0	0	0	0	0	0	0	0	0	0	0	0	0	0	0	0	0	0	0	0	0	0	0	0	0	0	0	0	0		7.736e-05	16	gl2
166	ma2	0	0	0	0	0	4.101e-05	0	0	0	0	0	0	0	0	0	0	0	0	0	0	0	0	0	0	0	0	0	0	0	0	0	0	0	0	0	0	0	0		4.101e-05	19	ma2
167	rh2	0	0	0	0	0	0	0.0001087	0	0	0	0	0	0	0	0	0	0	0	0	0	0	0	0	0	0	0	0	0	0	0	0	0	0	0	0	0	0	0		0.0001087	15	rh2
168	ga3	0	0	0	0	0	0	0	2.569e-05	0	0	0	0	0	0	0	0	0	0	0	0	0	0	0	0	0	0	0	0	0	0	0	0	0	0	0	0	0	0		2.569e-05	26	ga3
169	gl3	0	0	0	0	0	0	0	0	0.008293	0	0	0	0	0	0	0	0	0	0	0	0	0	0	0	0	0	0	0	0	0	0	0	0	0	0	0	0	0		0.008293	5	gl3
170	gc2	0	0	0	0	0	0	0	0	0	3.576e-06	0	0	0	0	0	0	0	0	0	0	0	0	0	0	0	0	0	0	0	0	0	0	0	0	0	0	0	0		3.576e-06	37	gc2
171	mu2	0	0	0	0	0	0	0	0	0	0	6.971e-05	0	0	0	0	0	0	0	0	0	0	0	0	0	0	0	0	0	0	0	0	0	0	0	0	0	0	0		6.971e-05	17	mu2
172	ga4	0	0	0	0	0	0	0	0	0	0	0	5.465e-05	0	0	0	0	0	0	0	0	0	0	0	0	0	0	0	0	0	0	0	0	0	0	0	0	0	0		5.465e-05	18	ga4
173	gl4	0	0	0	0	0	0	0	0	0	0	0	0	2.738e-07	0	0	0	0	0	0	0	0	0	0	0	0	0	0	0	0	0	0	0	0	0	0	0	0	0		2.738e-07	38	gl4
174	chi	0	0	0	0	0	0	0	0	0	0	0	0	0	9.882e-06	0	0	0	0	0	0	0	0	0	0	0	0	0	0	0	0	0	0	0	0	0	0	0	0		9.882e-06	36	chi
175	glo	0	0	0	0	0	0	0	0	0	0	0	0	0	0	0.02418	0	0	0	0	0	0	0	0	0	0	0	0	0	0	0	0	0	0	0	0	0	0	0		0.02418	1	glo
176	chr	0	0	0	0	0	0	0	0	0	0	0	0	0	0	0	0.009728	0	0	0	0	0	0	0	0	0	0	0	0	0	0	0	0	0	0	0	0	0	0		0.009728	4	chr
177	fcs	0	0	0	0	0	0	0	0	0	0	0	0	0	0	0	0	0.01319	0	0	0	0	0	0	0	0	0	0	0	0	0	0	0	0	0	0	0	0	0		0.01319	2	fcs
178	gly	0	0	0	0	0	0	0	0	0	0	0	0	0	0	0	0	0	0.002286	0	0	0	0	0	0	0	0	0	0	0	0	0	0	0	0	0	0	0	0		0.002286	7	gly
179	xyl	0	0	0	0	0	0	0	0	0	0	0	0	0	0	0	0	0	0	0.000189	0	0	0	0	0	0	0	0	0	0	0	0	0	0	0	0	0	0	0		0.000189	13	xyl
180	cel	0	0	0	0	0	0	0	0	0	0	0	0	0	0	0	0	0	0	0	0.006918	0	0	0	0	0	0	0	0	0	0	0	0	0	0	0	0	0	0		0.006918	6	cel
181	man	0	0	0	0	0	0	0	0	0	0	0	0	0	0	0	0	0	0	0	0	0.01126	0	0	0	0	0	0	0	0	0	0	0	0	0	0	0	0	0		0.01126	3	man
182	rhm	0	0	0	0	0	0	0	0	0	0	0	0	0	0	0	0	0	0	0	0	0	0.0007475	0	0	0	0	0	0	0	0	0	0	0	0	0	0	0	0		0.0007475	11	rhm
183	d02	0	0	0	0	0	0	0	0	0	0	0	0	0	0	0	0	0	0	0	0	0	0	3.395e-05	0	0	0	0	0	0	0	0	0	0	0	0	0	0	0		3.395e-05	20	d02
184	sta	0	0	0	0	0	0	0	0	0	0	0	0	0	0	0	0	0	0	0	0	0	0	0	0.0001097	0	0	0	0	0	0	0	0	0	0	0	0	0	0		0.0001097	14	sta
185	pec	0	0	0	0	0	0	0	0	0	0	0	0	0	0	0	0	0	0	0	0	0	0	0	0	0.0007003	0	0	0	0	0	0	0	0	0	0	0	0	0		0.0007003	12	pec
186	d03	0	0	0	0	0	0	0	0	0	0	0	0	0	0	0	0	0	0	0	0	0	0	0	0	0	2.062e-05	0	0	0	0	0	0	0	0	0	0	0	0		2.062e-05	33	d03
187	d04	0	0	0	0	0	0	0	0	0	0	0	0	0	0	0	0	0	0	0	0	0	0	0	0	0	0	3.149e-05	0	0	0	0	0	0	0	0	0	0	0		3.149e-05	22	d04
188	d05	0	0	0	0	0	0	0	0	0	0	0	0	0	0	0	0	0	0	0	0	0	0	0	0	0	0	0	3.205e-05	0	0	0	0	0	0	0	0	0	0		3.205e-05	21	d05
189	d06	0	0	0	0	0	0	0	0	0	0	0	0	0	0	0	0	0	0	0	0	0	0	0	0	0	0	0	0	2.14e-05	0	0	0	0	0	0	0	0	0		2.14e-05	30	d06
190	d07	0	0	0	0	0	0	0	0	0	0	0	0	0	0	0	0	0	0	0	0	0	0	0	0	0	0	0	0	0	2.978e-05	0	0	0	0	0	0	0	0		2.978e-05	24	d07
191	d08	0	0	0	0	0	0	0	0	0	0	0	0	0	0	0	0	0	0	0	0	0	0	0	0	0	0	0	0	0	0	2.856e-05	0	0	0	0	0	0	0		2.856e-05	25	d08
192	d09	0	0	0	0	0	0	0	0	0	0	0	0	0	0	0	0	0	0	0	0	0	0	0	0	0	0	0	0	0	0	0	2.561e-05	0	0	0	0	0	0		2.561e-05	27	d09
193	d10	0	0	0	0	0	0	0	0	0	0	0	0	0	0	0	0	0	0	0	0	0	0	0	0	0	0	0	0	0	0	0	0	2.098e-05	0	0	0	0	0		2.098e-05	32	d10
194	d11	0	0	0	0	0	0	0	0	0	0	0	0	0	0	0	0	0	0	0	0	0	0	0	0	0	0	0	0	0	0	0	0	0	3.084e-05	0	0	0	0		3.084e-05	23	d11
195	d12	0	0	0	0	0	0	0	0	0	0	0	0	0	0	0	0	0	0	0	0	0	0	0	0	0	0	0	0	0	0	0	0	0	0	1.935e-05	0	0	0		1.935e-05	34	d12
196	d13	0	0	0	0	0	0	0	0	0	0	0	0	0	0	0	0	0	0	0	0	0	0	0	0	0	0	0	0	0	0	0	0	0	0	0	2.281e-05	0	0		2.281e-05	29	d13
197	d14	0	0	0	0	0	0	0	0	0	0	0	0	0	0	0	0	0	0	0	0	0	0	0	0	0	0	0	0	0	0	0	0	0	0	0	0	2.338e-05	0		2.338e-05	28	d14
198	d15	0	0	0	0	0	0	0	0	0	0	0	0	0	0	0	0	0	0	0	0	0	0	0	0	0	0	0	0	0	0	0	0	0	0	0	0	0	2.119e-05		2.119e-05	31	d15

[truncated: 12 more sheets: fp>din, Xb>d, Xb>p, Xd>b, Xd>bR, fd>bin, Xa>b, Xa>bL, Xa>bR, fa>bin, fa>binL, fa>binR]
