# Supplementary material for: Dynamic carbon flux network of a diverse marine microbial community
Source: ISME Commun. 2021 Sep 25;1:50. doi: 10.1038/s43705-021-00055-7 (PMC9723560; doi:10.1038/s43705-021-00055-7)
Supplement: Supplementary file 4 — Dataset S1 [file 43705_2021_55_MOESM4_ESM.zip › Dataset_S1_Instantaneous_2010_21.xlsx]

## Sheet: sum
1	2	3	4	5	6	7	8	9	10	11	12	13	14	15	16	17	18	19	20	21	22	23	24	25	26	27	28	29	30	31	32	33	34	35	36	37	38	39	40	41	42	43	44	45	46	47	48	49	50
	Sum =	34.2538	-21.122	120	2.02315	-36.0612	120	4.21051	-37.5943	120	6.23366	-31.7734	120			120			120			Sum =	26.9075	-17.6001	740	2.02315	-81.3699	741	0.13611	-133.856	741	0.0328745	#NUM!	686	2.19213	-75.429	741	0.774136	-71.4085	741	1.48313	-67.5459	741			741			741
	Ave =	2.28359	-1.40813		0.134877	-2.40408		0.280701	-2.50629		0.415577	-2.11823		7.16493	0.710095		0.239859	-0.710095				Ave =	0.708091	-0.46316		0.0532407	-2.14131		0.00358184	-3.52252		0.00086512	#NUM!		0.0576877	-1.98497		0.020372	-1.87917		0.0390298	-1.77752		25.5218	1.31436		0.0635746	-1.31436
		umolC/L			umolC/L/d			umolC/L/d			umolC/L/d			d			1/d						umolC/L			umolC/L/d			umolC/L/d			umolC/L/d			umolC/L/d			umolC/L/d			umolC/L/d			d			1/d
		Conc	log	rank	Xa>d	log	rank	Xa>p	log	rank	Xa>d+p	log	rank	Turnover	log	rank	Rate	log	rank				Conc	log	rank	Xa>d	log	rank	Xp>d	log	rank	Xb>d	log	rank	Xa+p+b>d	log	rank	Xd>b	log	rank	Xexch	log	rank	Turnover	log	rank	Rate	log	rank
11	gre	0.01008	-1.99654	8	0.00435909	-2.3606	7	0.00133766	-2.87365	7	0.00569675	-2.24437	7	1.76943	0.247833	15	0.565154	-0.247833	1	gre	161	d01	0.3708	-0.43086	22	0.00127934	-2.89301	30	4.665e-05	-4.33115	35	0.000213315	-3.67098	13	0.00153931	-2.81267	32	0.016603	-1.77981	20	0.00907116	-2.04234	28	40.8768	1.61148	6	0.0244638	-1.61148	33
12	mhe	5.166	0.713154	3	0.0832996	-1.07936	5	0.0640345	-1.19359	5	0.147334	-0.831697	5	35.0632	1.54485	1	0.02852	-1.54485	15	mhe	162	ar2	0.01971	-1.70531	38	0.00276726	-2.55795	22	0.001192	-2.92372	12	0.000143599	-3.84285	19	0.00410286	-2.38691	23	0.00395478	-2.40288	36	0.00402882	-2.39482	36	4.89225	0.689509	37	0.204405	-0.689509	2
13	cde	0.0004052	-3.39233	14	4.70999e-05	-4.32698	14	1.51589e-05	-4.81933	14	6.22588e-05	-4.2058	14	6.50832	0.813469	4	0.15365	-0.813469	12	cde	163	fu2	0.9626	-0.0165541	7	0.0412424	-1.38466	8	0.003307	-2.48057	8	0.00755306	-2.12188	1	0.0521024	-1.28314	9	0.0124167	-1.906	27	0.0322595	-1.49134	10	29.8392	1.47479	16	0.0335129	-1.47479	23
14	cmi	0.0005883	-3.2304	13	0.000116908	-3.93216	12	3.72216e-05	-4.4292	13	0.00015413	-3.81211	13	3.81692	0.581713	11	0.261992	-0.581713	5	cmi	164	ga2	1.112	0.0461048	6	0.0957668	-1.01879	7	0.003192	-2.49594	9	0.00715378	-2.14546	2	0.106113	-0.974233	6	0.0308764	-1.51037	6	0.0684945	-1.16434	6	16.2349	1.21045	26	0.0615957	-1.21045	13
15	rst	0.007395	-2.13106	10	0.000847096	-3.07207	10	0.000278231	-3.55559	11	0.00112533	-2.94872	11	6.57142	0.817659	3	0.152174	-0.817659	13	rst	165	gl2	4.915	0.691524	1	0.393454	-0.405106	2	0.000194	-3.7122	18	2.89048e-05	-4.53903	27	0.393677	-0.40486	2	0.0636796	-1.196	2	0.228678	-0.640775	2	21.4931	1.3323	21	0.0465266	-1.3323	18
16	tno	2.283	0.358506	4	0.691572	-0.160163	2	0.24563	-0.609718	3	0.937202	-0.0281668	2	2.43597	0.386673	13	0.410513	-0.386673	3	tno	166	ma2	0.4613	-0.336017	12	0.0368967	-1.43301	11	0.0001208	-3.91793	19	0.00247331	-2.60672	6	0.0394909	-1.4035	10	0.0141049	-1.85063	24	0.0267979	-1.5719	11	17.214	1.23588	24	0.0580921	-1.23588	15
17	dix	0.001123	-2.94962	12	7.30577e-05	-4.13633	13	0.000110171	-3.95793	12	0.000183229	-3.73701	12	6.12895	0.787386	6	0.16316	-0.787386	10	dix	167	rh2	0.2685	-0.571056	27	0.0306849	-1.51308	12	0.0002104	-3.67695	17	0.00143432	-2.84335	7	0.0323296	-1.4904	14	0.0210942	-1.67584	10	0.0267119	-1.5733	12	10.0517	1.00224	30	0.0994856	-1.00224	9
18	dip	7.437	0.871398	2	0.148952	-0.826953	3	0.340271	-0.468175	2	0.489223	-0.310493	3	15.2016	1.18189	2	0.0657823	-1.18189	14	dip	168	ga3	1.629	0.211921	5	0.113236	-0.946016	5	7.095e-05	-4.14905	28	0.00392181	-2.40651	3	0.117229	-0.930966	5	0.0171549	-1.76561	12	0.0671918	-1.17268	7	24.244	1.3846	19	0.0412473	-1.3846	20
19	din	1.12	0.049218	5	0.110333	-0.957295	4	0.16638	-0.778899	4	0.276713	-0.557971	4	4.04752	0.607189	10	0.247065	-0.607189	6	din	169	gl3	0.1168	-0.932557	31	0.00177497	-2.75081	26	0.01257	-1.90066	6	0.00134085	-2.87262	8	0.0156858	-1.80449	16	0.0115342	-1.93801	28	0.01361	-1.86614	18	8.58193	0.933585	32	0.116524	-0.933585	7
20	dxf	17.98	1.25479	1	0.960668	-0.0174265	1	3.35025	0.525078	1	4.31092	0.63457	1	4.1708	0.62022	9	0.239762	-0.62022	7	dxf	170	gc2	0.04181	-1.37872	36	0.0046663	-2.33103	20	5.266e-06	-5.27852	37	0.000497334	-3.30335	9	0.0051689	-2.2866	22	0.00565114	-2.24786	33	0.00541002	-2.2668	35	7.72825	0.888081	34	0.129395	-0.888081	5
21	cha	0.008398	-2.07582	9	0.000628386	-3.20177	11	0.0006814	-3.1666	10	0.00130979	-2.8828	10	6.41173	0.806976	5	0.155964	-0.806976	11	cha	171	mu2	0.04292	-1.36734	35	0.00856642	-2.0672	17	0.0004078	-3.38955	13	0.00271321	-2.56652	5	0.0116874	-1.93228	19	0.00921028	-2.03573	30	0.0104489	-1.98093	19	4.10763	0.613591	38	0.24345	-0.613591	1
22	sif	0.0001449	-3.83893	15	1.79071e-05	-4.74697	15	1.4157e-05	-4.84903	15	3.20641e-05	-4.49398	15	4.51907	0.655049	8	0.221285	-0.655049	8	sif	172	ga4	0.08702	-1.06038	32	0.0137975	-1.8602	16	0.0003008	-3.52172	15	0.000284255	-3.54629	10	0.0143825	-1.84216	17	0.00596792	-2.22418	32	0.0101752	-1.99246	20	8.55215	0.932075	33	0.11693	-0.932075	6
24	pha	0.01596	-1.79697	7	0.00226934	-2.6441	8	0.000982636	-3.00761	9	0.00325198	-2.48785	8	4.90779	0.690886	7	0.203758	-0.690886	9	pha	173	gl4	0.06901	-1.16109	34	0.00348197	-2.45817	21	7.202e-07	-6.14255	38	0.00305938	-2.51437	4	0.00654207	-2.18428	21	0.00457788	-2.33934	35	0.00555997	-2.25493	34	12.4119	1.09384	28	0.0805676	-1.09384	11
25	coc	0.005044	-2.29722	11	0.00135264	-2.86882	9	0.000984624	-3.00673	8	0.00233727	-2.63129	9	2.15808	0.334067	14	0.463376	-0.334067	2	coc	174	chi	0.2437	-0.613144	29	0.0377064	-1.42359	9	1.505e-05	-4.82246	36	0	#NUM!	28	0.0377214	-1.42341	11	0.0275197	-1.56036	7	0.0326206	-1.48651	9	7.47075	0.873364	35	0.133855	-0.873364	4
26	ph1	0.2187	-0.660151	6	0.0186119	-1.73021	6	0.0395033	-1.40337	6	0.0581152	-1.23571	6	3.76321	0.575559	12	0.26573	-0.575559	4	ph1	175	glo	0.8599	-0.0655521	8	0.0375675	-1.42519	10	0.03309	-1.4803	1	0	#NUM!	28	0.0706575	-1.15084	8	0.0114636	-1.94068	29	0.0410606	-1.38658	8	20.9422	1.32102	22	0.0477504	-1.32102	17
																					176	chr	2.886	0.460296	3	0.226885	-0.644194	4	0.02229	-1.65189	2	0	#NUM!	28	0.249175	-0.603495	4	0.0603801	-1.21911	4	0.154778	-0.810292	3	18.6461	1.27059	23	0.0536305	-1.27059	16
																					177	fcs	0.4757	-0.322667	11	0.018786	-1.72617	15	0.01627	-1.78861	5	0	#NUM!	28	0.035056	-1.45524	13	0.00629231	-2.20119	31	0.0206742	-1.68457	14	23.0094	1.36191	20	0.0434605	-1.36191	19
																					178	gly	0.2518	-0.598944	28	0.006993	-2.15534	19	0.004832	-2.31587	7	0	#NUM!	28	0.011825	-1.9272	18	0.00495041	-2.30536	34	0.0083877	-2.07636	32	30.0201	1.47741	15	0.033311	-1.47741	24
																					179	xyl	0.1583	-0.800519	30	0.0188863	-1.72385	13	0.0002855	-3.54439	16	0	#NUM!	28	0.0191718	-1.71734	15	0.0127332	-1.89506	26	0.0159525	-1.79717	16	9.92321	0.996652	31	0.100774	-0.996652	8
																					180	cel	1.873	0.272538	4	0.235138	-0.628677	3	0.01642	-1.78463	4	0	#NUM!	28	0.251558	-0.599362	3	0.0248073	-1.60542	8	0.138183	-0.859547	4	13.5545	1.13208	27	0.0737761	-1.13208	12
																					181	man	0.4049	-0.392652	13	0.0188821	-1.72395	14	0.0166	-1.77989	3	0	#NUM!	28	0.0354821	-1.44999	12	0.0128196	-1.89213	25	0.0241508	-1.61707	13	16.7655	1.22442	25	0.0596464	-1.22442	14
																					182	rhm	0.02741	-1.56209	37	7.6528e-05	-4.11618	38	0.001795	-2.74594	10	0	#NUM!	28	0.00187153	-2.7278	28	0.000255671	-3.59232	38	0.0010636	-2.97322	38	25.771	1.41113	18	0.0388033	-1.41113	21
																					183	d02	0.3973	-0.400881	14	0.00745145	-2.12776	18	0.0001088	-3.96337	20	0.000216927	-3.66369	12	0.00777718	-2.10918	20	0.0212438	-1.67277	9	0.0145105	-1.83832	17	27.3802	1.43744	17	0.0365227	-1.43744	22
																					184	sta	3.649	0.562174	2	0.546975	-0.262033	1	0.0003589	-3.44503	14	0	#NUM!	28	0.547333	-0.261748	1	0.0636494	-1.19621	3	0.305491	-0.515001	1	11.9447	1.07717	29	0.0837192	-1.07717	10
																					185	pec	0.07978	-1.09811	33	0.0008371	-3.07722	33	0.001461	-2.83535	11	0	#NUM!	28	0.0022981	-2.63863	24	0.000387575	-3.41164	37	0.00134284	-2.87198	37	59.4115	1.77387	1	0.0168318	-1.77387	38
																					186	d03	0.3693	-0.432621	23	0.00062895	-3.20138	35	6.013e-05	-4.22091	32	0.000163532	-3.7864	17	0.000852612	-3.06925	36	0.0162799	-1.78835	22	0.00856628	-2.06721	31	43.1109	1.63459	4	0.023196	-1.63459	35
																					187	d04	0.3709	-0.430743	20	0.0012404	-2.90644	31	9.185e-05	-4.03692	22	0.000147121	-3.83233	18	0.00147937	-2.82992	33	0.0167589	-1.77576	16	0.00911911	-2.04005	26	40.6728	1.6093	9	0.0245864	-1.6093	30
																					188	d05	0.3709	-0.430743	20	0.00135247	-2.86887	29	9.751e-05	-4.01095	21	0.00012048	-3.91908	22	0.00157046	-2.80397	31	0.0166847	-1.77768	17	0.00912757	-2.03964	25	40.6351	1.6089	10	0.0246092	-1.6089	29
																					189	d06	0.3685	-0.433563	25	0.00071971	-3.14284	34	5.761e-05	-4.2395	33	0.000234828	-3.62925	11	0.00101215	-2.99476	35	0.0164436	-1.784	21	0.00872787	-2.05909	30	42.2211	1.62553	5	0.0236849	-1.62553	34
																					190	d07	0.3716	-0.429924	18	0.00177912	-2.74979	25	8.73e-05	-4.05899	24	0.000198432	-3.70239	16	0.00206485	-2.68511	27	0.0170453	-1.76839	14	0.0095551	-2.01976	23	38.8902	1.58984	12	0.0257134	-1.58984	27
																					191	d08	0.7274	-0.138227	9	0.000325739	-3.48713	37	8.205e-05	-4.08592	25	9.07092e-05	-4.04235	24	0.000498498	-3.30234	38	0.03189	-1.49635	5	0.0161943	-1.79064	15	44.9171	1.65241	2	0.0222632	-1.65241	37
																					192	d09	0.3722	-0.429224	16	0.00188147	-2.7255	24	7.355e-05	-4.13342	26	0.00012393	-3.90682	21	0.00207895	-2.68216	26	0.0169383	-1.77113	15	0.00950861	-2.02188	24	39.1435	1.59266	11	0.025547	-1.59266	28
																					193	d10	0.6908	-0.160648	10	0.104882	-0.979299	6	6.535e-05	-4.18475	31	3.31363e-05	-4.4797	26	0.10498	-0.978891	7	0.0939833	-1.02695	1	0.0994819	-1.00226	5	6.94398	0.841608	36	0.14401	-0.841608	3
																					194	d11	0.3834	-0.416348	15	0.00150572	-2.82226	27	8.86e-05	-4.05257	23	0.000199497	-3.70006	15	0.00179382	-2.74622	29	0.0183216	-1.73704	11	0.0100577	-1.9975	21	38.1201	1.58115	14	0.0262329	-1.58115	25
																					195	d12	0.371	-0.430626	19	0.00142851	-2.84512	28	5.166e-05	-4.28685	34	0.000112001	-3.95078	23	0.00159217	-2.79801	30	0.0166172	-1.77944	19	0.00910468	-2.04074	27	40.7483	1.61011	8	0.0245409	-1.61011	31
																					196	d13	0.3674	-0.434861	26	0.000435343	-3.36117	36	7.074e-05	-4.15033	29	7.45365e-05	-4.12763	25	0.000580619	-3.23611	37	0.0161141	-1.79279	23	0.00834738	-2.07845	33	44.0138	1.64359	3	0.0227201	-1.64359	36
																					197	d14	0.3689	-0.433091	24	0.00119575	-2.92236	32	7.179e-05	-4.14394	27	0.000131472	-3.88117	20	0.00139901	-2.85418	34	0.0166698	-1.77807	18	0.00903442	-2.0441	29	40.8327	1.61101	7	0.0244902	-1.61101	32
																					198	d15	0.3719	-0.429574	17	0.00197438	-2.70457	23	6.725e-05	-4.17231	30	0.00021082	-3.67609	14	0.00225245	-2.64734	25	0.0170604	-1.76801	13	0.00965643	-2.01518	22	38.5132	1.58561	13	0.0259651	-1.58561	26
[truncated: 47 more columns]

## Sheet: Xa>d
1	2	3	4	5	6	7	8	9	10	11	12	13	14	15	16	17	18	19	20	21	22
	rank =	7	5	14	12	10	2	13	3	4	1	11	15	8	9	6
	sum =	0.00435909	0.0832996	4.70999e-05	0.000116908	0.000847096	0.691572	7.30577e-05	0.148952	0.110333	0.960668	0.000628386	1.79071e-05	0.00226934	0.00135264	0.0186119
		umolC/L/d
		11	12	13	14	15	16	17	18	19	20	21	22	24	25	26
		gre	mhe	cde	cmi	rst	tno	dix	dip	din	dxf	cha	sif	pha	coc	ph1		sum	rank
161	d01	0.0003173	7.898e-07	3.112e-09	2.094e-07	3.49e-08	3.927e-05	7.882e-08	6.302e-05	0.0008422	5.397e-10	5.221e-13	3.888e-07	1.102e-06	3.246e-06	1.17e-05		0.00127934	30	d01
162	ar2	0.0004431	0.0003986	1.193e-05	6.544e-05	2.447e-07	0.0002217	2.839e-08	0.0005961	0.0001467	0.0006774	6.925e-13	4.155e-07	1.26e-05	0.000193	1.556e-11		0.00276726	22	ar2
163	fu2	0.0001109	0.009807	3.478e-07	1.373e-06	2.927e-06	0.008227	3.641e-07	0.007593	0.008823	0.006487	1.896e-06	2.824e-07	3.376e-06	0.0001831	7.869e-07		0.0412424	8	fu2
164	ga2	7.106e-06	0.008906	1.939e-07	7.537e-07	1.592e-06	0.001623	2.033e-07	0.00419	0.006972	0.07384	6.911e-13	7.955e-07	1.31e-05	5.901e-05	0.000153		0.0957668	7	ga2
165	gl2	1.62e-06	0.007188	4.902e-08	1.967e-07	0.0004987	0.3255	5.086e-08	0.001071	0.005022	0.05402	7.412e-13	5.74e-07	3.527e-06	0.0001407	7.714e-06		0.393454	2	gl2
166	ma2	9.389e-06	0.00606	1.995e-07	7.907e-07	1.675e-06	0.001621	8.955e-07	0.004347	0.001789	0.01931	1.005e-12	6.291e-07	3.43e-05	5.386e-05	0.003668		0.0368967	11	ma2
167	rh2	6.26e-06	0.004688	8.225e-07	9.893e-07	2.053e-06	0.009416	2.621e-07	0.005291	0.006582	0.004504	6.797e-13	4.39e-07	1.641e-05	0.0001576	1.908e-05		0.0306849	12	rh2
168	ga3	1.429e-12	0.006355	1.459e-09	9.545e-08	1.486e-08	0.1064	4.001e-08	6.298e-11	0.0001544	2.142e-10	1.744e-12	2.896e-07	4.256e-07	1.018e-06	0.0003246		0.113236	5	ga3
169	gl3	1.447e-12	0.0003868	1.733e-05	6.334e-09	1.531e-09	8.082e-06	2.509e-05	3.161e-06	0.0008719	4.436e-10	0.0004495	6.326e-07	4.174e-08	7.549e-06	4.874e-06		0.00177497	26	gl3
170	gc2	9.495e-13	0.001495	1.052e-07	4.078e-07	5.781e-05	0.0008313	1.065e-07	0.002235	7.925e-11	2.263e-10	3.379e-05	4.881e-07	1.967e-06	6.657e-06	3.669e-06		0.0046663	20	gc2
171	mu2	5.73e-13	1.339e-06	4.301e-07	1.582e-08	7.744e-09	2.458e-05	4.49e-14	2.072e-11	0.005058	0.003471	4.968e-13	3.949e-07	3.745e-12	1.063e-05	2.118e-08		0.00856642	17	mu2
172	ga4	1.341e-12	0.000183	1.958e-14	7.52e-06	2.788e-08	0.002567	2.578e-14	2.142e-11	0.006777	0.002433	6.902e-13	5.363e-07	0.001621	2.942e-07	0.0002081		0.0137975	16	ga4
173	gl4	5.889e-13	6.474e-12	1.069e-09	3.846e-09	1.01e-09	1.566e-05	2.869e-14	2.154e-11	0.003464	2.125e-10	7.706e-13	5.112e-08	4.272e-12	2.255e-06	2.369e-11		0.00348197	21	gl4
174	chi	7.055e-05	0.00309	1.516e-06	3.694e-06	2.779e-05	0.0231	4.538e-06	0.01134	0	0	0	7.677e-07	3.939e-05	2.656e-05	1.576e-06		0.0377064	9	chi
175	glo	0	0.00309	1.516e-06	3.694e-06	2.779e-05	0.0231	4.538e-06	0.01134	0	0	0	0	0	0	2.362e-11		0.0375675	10	glo
176	chr	7.055e-05	0.01854	9.095e-06	2.216e-05	0.0001668	0.1386	2.723e-05	0.06806	0	0	0.0001432	3.838e-06	0.0003939	0.0002656	0.000583		0.226885	4	chr
177	fcs	0	0.001545	7.579e-07	1.847e-06	1.39e-05	0.01155	2.269e-06	0.005672	0	0	0	0	0	0	2.381e-07		0.018786	15	fcs
178	gly	0	0	0	0	0	0	0	0	0	0	0	0	0	0	0.006993		0.006993	19	gly
179	xyl	9.313e-05	0.001545	7.579e-07	1.847e-06	1.39e-05	0.01155	2.269e-06	0.005672	0	0	0	0	0	0	7.4e-06		0.0188863	13	xyl
180	cel	0.0001637	0.001545	7.579e-07	1.847e-06	1.39e-05	0.01155	2.269e-06	0.005672	0.01272	0.2034	0	7.677e-07	3.939e-05	2.656e-05	1.776e-06		0.235138	3	cel
181	man	9.313e-05	0.001545	7.579e-07	1.847e-06	1.39e-05	0.01155	2.269e-06	0.005672	0	0	0	0	0	0	3.203e-06		0.0188821	14	man
182	rhm	7.055e-05	0	0	0	0	0	0	0	0	0	0	0	0	0	5.978e-06		7.6528e-05	38	rhm
183	d02	0.0003763	0.006672	3.13e-14	1.894e-09	3.646e-09	1.662e-05	6.818e-08	8.305e-06	0.0003455	5.6e-10	5.46e-13	3.321e-07	3.963e-06	2.758e-05	7.755e-07		0.00745145	18	d02
184	sta	0.0007055	0	0	0	0	0	0	0	0.03181	0.5086	0	0	0	0	0.005859		0.546975	1	sta
185	pec	7.055e-05	0	0	0	0	0	0	0	0	0	0	0	3.939e-05	2.656e-05	0.0007006		0.0008371	33	pec
186	d03	3.836e-05	1.087e-05	3.867e-08	1.827e-07	9.276e-09	4.945e-05	7.147e-14	4.923e-05	0.0004633	6.559e-10	1.033e-12	7.374e-07	3.635e-06	1.108e-05	2.056e-06		0.00062895	35	d03
187	d04	5.631e-05	4.277e-11	9.378e-08	3.398e-07	1.911e-08	3.743e-05	4.684e-14	0.0001718	0.0009426	3.8e-10	1.006e-12	4.963e-07	2.741e-06	2.808e-05	4.925e-07		0.0012404	31	d04
188	d05	0.0002047	2.75e-11	7.555e-08	5.383e-08	6.76e-09	4.347e-05	4.174e-14	0.0001055	0.0009584	5.252e-10	7.298e-13	2.088e-07	3.5e-06	3.575e-05	8.019e-07		0.00135247	29	d05
189	d06	1.178e-05	1.729e-11	3.417e-09	1.857e-07	9.88e-09	7.18e-05	3.602e-08	6.956e-05	0.0005551	1.026e-09	5.634e-13	6.717e-07	2.39e-06	2.521e-06	5.651e-06		0.00071971	34	d06
190	d07	0.0001439	1.559e-05	4.37e-08	1.954e-07	3.146e-08	1.395e-05	9.117e-08	0.0001383	0.001442	4.687e-10	6.838e-13	6.662e-07	3.17e-06	1.637e-05	4.814e-06		0.00177912	25	d07
191	d08	6.144e-05	3.168e-06	6.796e-08	1.905e-07	3.38e-08	1.67e-05	5.967e-08	4.509e-06	0.0002303	4.987e-10	5.882e-13	1.077e-07	3.039e-06	5.037e-06	1.086e-06		0.000325739	37	d08
192	d09	0.0003796	9.4e-06	7.615e-09	3.145e-07	4.469e-09	1.44e-05	7.429e-08	1.966e-05	0.001438	4.3e-10	6.074e-13	8.222e-07	3.272e-06	1.384e-05	2.072e-06		0.00188147	24	d09
193	d10	1.989e-07	2.146e-05	1.004e-08	1.34e-08	1.109e-07	0.002629	9.83e-08	0.009287	0.009006	0.08392	5.627e-13	6.111e-07	4.191e-06	7.542e-06	5.745e-06		0.104882	6	d10
194	d11	7.535e-05	9.36e-05	9.07e-08	1.423e-07	3.758e-06	0.001018	3.017e-08	0.0001207	0.0001632	4.189e-10	4.968e-13	1.574e-07	3.393e-06	8.8e-06	1.85e-05		0.00150572	27	d11
195	d12	0.000202	2.854e-11	7.406e-08	2.18e-07	6.896e-09	7.122e-05	4.834e-14	1.989e-05	0.001126	3.31e-10	5.825e-13	3.848e-07	2.683e-06	5.099e-06	9.311e-07		0.00142851	28	d12
196	d13	1.492e-05	2.57e-11	3.03e-14	2.55e-07	1.325e-08	8.875e-05	2.288e-08	3.104e-05	0.0002712	6.013e-06	5.786e-13	5.414e-07	3.792e-06	1.679e-05	2.005e-06		0.000435343	36	d13
197	d14	0.0001153	2.31e-05	2.029e-08	3.146e-08	5.02e-09	5.131e-06	4.25e-08	6.698e-05	0.0009752	4.528e-10	7.651e-13	4.067e-07	2.922e-06	4.816e-06	1.794e-06		0.00119575	32	d14
198	d15	0.0004456	8.089e-05	1.847e-09	4.552e-08	1.426e-08	1.146e-06	3.297e-08	4.245e-05	0.001384	4.323e-10	5.436e-13	4.73e-07	6.729e-06	5.138e-06	7.858e-06		0.00197438	23	d15

## Sheet: Xa>dR
1	2	3	4	5	6	7	8	9	10	11	12	13	14	15	16	17	18
		for each d, rank a
		11	12	13	14	15	16	17	18	19	20	21	22	24	25	26
		gre	mhe	cde	cmi	rst	tno	dix	dip	din	dxf	cha	sif	pha	coc	ph1
161	d01	2	8	13	10	12	4	11	3	1	14	15	9	7	6	5
162	ar2	3	4	10	8	12	5	13	2	7	1	15	11	9	6	14
163	fu2	7	1	14	11	9	3	13	4	2	5	10	15	8	6	12
164	ga2	9	2	14	12	10	5	13	4	3	1	15	11	8	7	6
165	gl2	10	3	14	12	6	1	13	5	4	2	15	11	9	7	8
166	ma2	9	2	14	12	10	6	11	3	5	1	15	13	8	7	4
167	rh2	9	4	12	11	10	1	14	3	2	5	15	13	8	6	7
168	ga3	15	2	11	8	10	1	9	13	4	12	14	7	6	5	3
169	gl3	15	3	5	12	13	6	4	9	1	14	2	10	11	7	8
170	gc2	15	2	12	10	4	3	11	1	14	13	5	9	8	6	7
171	mu2	13	5	6	9	10	3	15	11	1	2	14	7	12	4	8
172	ga4	12	6	15	7	10	2	14	11	1	3	13	8	4	9	5
173	gl4	14	11	6	5	7	2	15	10	1	8	13	4	12	3	9
174	chi	4	3	11	9	6	1	8	2	13	13	13	12	5	7	10
175	glo	9	3	7	6	4	1	5	2	9	9	9	9	9	9	8
176	chr	9	3	12	11	7	1	10	2	14	14	8	13	5	6	4
177	fcs	9	3	7	6	4	1	5	2	9	9	9	9	9	9	8
178	gly	2	2	2	2	2	2	2	2	2	2	2	2	2	2	1
179	xyl	4	3	9	8	5	1	7	2	10	10	10	10	10	10	6
180	cel	6	5	14	11	9	3	10	4	2	1	15	13	7	8	12
181	man	4	3	9	8	5	1	7	2	10	10	10	10	10	10	6
182	rhm	1	3	3	3	3	3	3	3	3	3	3	3	3	3	2
183	d02	2	1	15	12	11	5	10	6	3	13	14	9	7	4	8
184	sta	4	5	5	5	5	5	5	5	2	1	5	5	5	5	3
185	pec	2	5	5	5	5	5	5	5	5	5	5	5	3	4	1
186	d03	4	6	11	10	12	2	15	3	1	13	14	9	7	5	8
187	d04	3	13	10	9	11	4	15	2	1	12	14	7	6	5	8
188	d05	2	13	9	10	11	4	15	3	1	12	14	8	6	5	7
189	d06	4	14	12	9	11	2	10	3	1	13	15	8	7	6	5
190	d07	2	5	12	10	13	6	11	3	1	14	15	9	8	4	7
191	d08	2	6	11	9	13	3	12	5	1	14	15	10	7	4	8
192	d09	2	6	12	10	13	4	11	3	1	14	15	9	7	5	8
193	d10	10	5	14	13	11	4	12	2	3	1	15	9	8	6	7
194	d11	5	4	12	11	8	1	13	3	2	14	15	10	9	7	6
195	d12	2	13	10	9	11	3	15	4	1	12	14	8	6	5	7
196	d13	5	13	15	10	12	2	11	3	1	6	14	9	7	4	8
197	d14	2	4	12	11	13	5	10	3	1	14	15	9	7	6	8
198	d15	2	3	13	10	12	8	11	4	1	14	15	9	6	7	5

## Sheet: fa>din
1	2	3	4	5	6	7	8	9	10	11	12	13	14	15	16	17	18	19	20
		for each d, fraction a
		11	12	13	14	15	16	17	18	19	20	21	22	24	25	26
		gre	mhe	cde	cmi	rst	tno	dix	dip	din	dxf	cha	sif	pha	coc	ph1		sum
161	d01	0.2061	0.0005131	2.022e-06	0.000136	2.267e-05	0.02551	5.12e-05	0.04094	0.5471	3.506e-07	3.392e-10	0.0002526	0.0007161	0.002109	0.007601		0.831054
162	ar2	0.108	0.09715	0.002908	0.01595	5.965e-05	0.05404	6.92e-06	0.1453	0.03577	0.1651	1.688e-10	0.0001013	0.003072	0.04703	3.792e-09		0.674488
163	fu2	0.002128	0.1882	6.676e-06	2.636e-05	5.617e-05	0.1579	6.988e-06	0.1457	0.1693	0.1245	3.638e-05	5.419e-06	6.479e-05	0.003514	1.51e-05		0.79146
164	ga2	6.697e-05	0.08393	1.827e-06	7.103e-06	1.5e-05	0.0153	1.916e-06	0.03948	0.0657	0.6959	6.513e-12	7.497e-06	0.0001234	0.0005561	0.001442		0.902532
165	gl2	4.115e-06	0.01826	1.245e-07	4.998e-07	0.001267	0.8268	1.292e-07	0.002721	0.01276	0.1372	1.883e-12	1.458e-06	8.959e-06	0.0003573	1.959e-05		0.9994
166	ma2	0.0002378	0.1535	5.052e-06	2.002e-05	4.243e-05	0.04105	2.268e-05	0.1101	0.04531	0.4889	2.546e-11	1.593e-05	0.0008687	0.001364	0.09289		0.934327
167	rh2	0.0001936	0.145	2.544e-05	3.06e-05	6.35e-05	0.2913	8.107e-06	0.1637	0.2036	0.1393	2.103e-11	1.358e-05	0.0005076	0.004874	0.0005901		0.949207
168	ga3	1.219e-11	0.05421	1.245e-08	8.142e-07	1.268e-07	0.9076	3.413e-07	5.372e-10	0.001317	1.827e-09	1.487e-11	2.47e-06	3.63e-06	8.684e-06	0.002769		0.965912
169	gl3	9.228e-11	0.02466	0.001105	4.039e-07	9.764e-08	0.0005153	0.0016	0.0002016	0.05559	2.828e-08	0.02866	4.033e-05	2.661e-06	0.0004813	0.0003107		0.113167
170	gc2	1.837e-10	0.2891	2.035e-05	7.889e-05	0.01118	0.1608	2.059e-05	0.4325	1.533e-08	4.377e-08	0.006537	9.442e-05	0.0003805	0.001288	0.0007098		0.90271
171	mu2	4.903e-11	0.0001146	3.681e-05	1.354e-06	6.626e-07	0.002103	3.842e-12	1.773e-09	0.4328	0.297	4.251e-11	3.379e-05	3.205e-10	0.0009096	1.812e-06		0.733002
172	ga4	9.321e-11	0.01272	1.362e-12	0.0005229	1.938e-06	0.1785	1.792e-12	1.489e-09	0.4712	0.1691	4.799e-11	3.729e-05	0.1127	2.046e-05	0.01447		0.959273
173	gl4	9.001e-11	9.895e-10	1.634e-07	5.879e-07	1.543e-07	0.002393	4.385e-12	3.293e-09	0.5295	3.247e-08	1.178e-10	7.813e-06	6.53e-10	0.0003447	3.621e-09		0.532246
174	chi	0.00187	0.08192	4.018e-05	9.791e-05	0.0007367	0.6123	0.0001203	0.3007	0	0	0	2.035e-05	0.001044	0.000704	4.178e-05		0.999595
175	glo	0	0.04374	2.145e-05	5.227e-05	0.0003933	0.3269	6.422e-05	0.1605	0	0	0	0	0	0	3.343e-10		0.531671
176	chr	0.0002831	0.07441	3.65e-05	8.894e-05	0.0006693	0.5562	0.0001093	0.2731	0	0	0.0005746	1.54e-05	0.001581	0.001066	0.002339		0.910473
177	fcs	0	0.04408	2.162e-05	5.268e-05	0.0003964	0.3295	6.472e-05	0.1618	0	0	0	0	0	0	6.792e-06		0.535922
178	gly	0	0	0	0	0	0	0	0	0	0	0	0	0	0	0.5914		0.5914
179	xyl	0.004858	0.0806	3.953e-05	9.633e-05	0.0007249	0.6024	0.0001184	0.2958	0	0	0	0	0	0	0.000386		0.985023
180	cel	0.0006506	0.006141	3.012e-06	7.34e-06	5.523e-05	0.04591	9.018e-06	0.02254	0.05057	0.8086	0	3.051e-06	0.0001566	0.0001056	7.058e-06		0.934759
181	man	0.002625	0.04355	2.136e-05	5.205e-05	0.0003917	0.3255	6.395e-05	0.1598	0	0	0	0	0	0	9.027e-05		0.532094
182	rhm	0.03769	0	0	0	0	0	0	0	0	0	0	0	0	0	0.003194		0.040884
183	d02	0.04839	0.8579	4.024e-12	2.435e-07	4.688e-07	0.002137	8.766e-06	0.001068	0.04442	7.2e-08	7.02e-11	4.27e-05	0.0005096	0.003546	9.971e-05		0.958123
184	sta	0.001289	0	0	0	0	0	0	0	0.05812	0.9292	0	0	0	0	0.0107		0.999309
185	pec	0.0307	0	0	0	0	0	0	0	0	0	0	0	0.01714	0.01156	0.3049		0.3643
186	d03	0.04499	0.01275	4.535e-05	0.0002143	1.088e-05	0.058	8.382e-11	0.05773	0.5434	7.693e-07	1.212e-09	0.0008648	0.004263	0.01299	0.002411		0.73767
187	d04	0.03806	2.891e-08	6.339e-05	0.0002297	1.292e-05	0.0253	3.166e-11	0.1161	0.6372	2.568e-07	6.801e-10	0.0003354	0.001853	0.01898	0.0003329		0.838468
188	d05	0.1304	1.751e-08	4.811e-05	3.428e-05	4.304e-06	0.02768	2.658e-11	0.06719	0.6102	3.344e-07	4.647e-10	0.0001329	0.002228	0.02276	0.0005106		0.861189
189	d06	0.01163	1.709e-08	3.376e-06	0.0001835	9.761e-06	0.07094	3.559e-05	0.06872	0.5484	1.014e-06	5.567e-10	0.0006636	0.002362	0.00249	0.005583		0.711022
190	d07	0.06969	0.007549	2.116e-05	9.461e-05	1.524e-05	0.006753	4.415e-05	0.06697	0.6984	2.27e-07	3.311e-10	0.0003226	0.001535	0.007926	0.002331		0.861652
191	d08	0.1233	0.006356	0.0001363	0.0003822	6.781e-05	0.0335	0.0001197	0.009046	0.4619	1e-06	1.18e-09	0.000216	0.006097	0.0101	0.002178		0.6534
192	d09	0.1825	0.004521	3.662e-06	0.0001513	2.149e-06	0.006926	3.573e-05	0.009456	0.6918	2.068e-07	2.921e-10	0.0003954	0.001574	0.006657	0.0009965		0.905019
193	d10	1.895e-06	0.0002044	9.56e-08	1.277e-07	1.057e-06	0.02504	9.364e-07	0.08846	0.08579	0.7994	5.36e-12	5.821e-06	3.992e-05	7.184e-05	5.473e-05		0.999071
194	d11	0.04201	0.05218	5.056e-05	7.932e-05	0.002095	0.5675	1.682e-05	0.06731	0.09096	2.336e-07	2.77e-10	8.773e-05	0.001892	0.004906	0.01031		0.839398
195	d12	0.1269	1.792e-08	4.651e-05	0.0001369	4.331e-06	0.04473	3.036e-11	0.01249	0.7072	2.079e-07	3.659e-10	0.0002417	0.001685	0.003203	0.0005848		0.897222
196	d13	0.02569	4.426e-08	5.219e-11	0.0004391	2.283e-05	0.1529	3.94e-05	0.05346	0.4671	0.01036	9.966e-10	0.0009326	0.006531	0.02891	0.003453		0.749838
197	d14	0.08241	0.01651	1.451e-05	2.249e-05	3.589e-06	0.003667	3.038e-05	0.04788	0.6971	3.236e-07	5.469e-10	0.0002907	0.002089	0.003443	0.001282		0.854743
198	d15	0.1979	0.03592	8.201e-07	2.021e-05	6.331e-06	0.0005088	1.464e-05	0.01885	0.6144	1.919e-07	2.413e-10	0.00021	0.002987	0.002281	0.003489		0.876588

## Sheet: fa>dout
1	2	3	4	5	6	7	8	9	10	11	12	13	14	15	16	17	18
	sum	0.765145	0.565328	0.756547	0.758525	0.752772	0.737876	0.398673	0.304444	0.39876	0.222876	0.479747	0.558478	0.697834	0.578672	0.320197
		for each d, fraction a
		11	12	13	14	15	16	17	18	19	20	21	22	24	25	26
		gre	mhe	cde	cmi	rst	tno	dix	dip	din	dxf	cha	sif	pha	coc	ph1
161	d01	0.0557	5.36e-06	4.999e-05	0.001358	3.102e-05	4.19e-05	0.0004302	0.0001288	0.003043	1.252e-10	3.986e-10	0.01212	0.0003389	0.001389	0.0002013
162	ar2	0.07778	0.002705	0.1916	0.4246	0.0002175	0.0002365	0.0001549	0.001218	0.0005302	0.0001571	5.287e-10	0.01296	0.003875	0.08256	2.677e-10
163	fu2	0.01946	0.06656	0.005587	0.00891	0.002601	0.008778	0.001987	0.01552	0.03188	0.001505	0.001447	0.008806	0.001038	0.07834	1.354e-05
164	ga2	0.001247	0.06044	0.003114	0.00489	0.001414	0.001732	0.00111	0.008563	0.02519	0.01713	5.276e-10	0.02481	0.004027	0.02525	0.002632
165	gl2	0.0002844	0.04878	0.0007874	0.001276	0.4432	0.3473	0.0002776	0.00219	0.01815	0.01253	5.658e-10	0.0179	0.001084	0.06019	0.0001327
166	ma2	0.001648	0.04113	0.003204	0.00513	0.001489	0.00173	0.004888	0.008885	0.006465	0.004478	7.676e-10	0.01962	0.01055	0.02305	0.06311
167	rh2	0.001099	0.03182	0.01321	0.006418	0.001824	0.01005	0.00143	0.01081	0.02378	0.001045	5.189e-10	0.01369	0.005046	0.06742	0.0003282
168	ga3	2.508e-10	0.04313	2.344e-05	0.0006193	1.321e-05	0.1135	0.0002184	1.287e-10	0.000558	4.968e-11	1.331e-09	0.009031	0.0001309	0.0004356	0.005585
169	gl3	2.54e-10	0.002625	0.2784	4.11e-05	1.361e-06	8.623e-06	0.1369	6.462e-06	0.003151	1.029e-10	0.3432	0.01973	1.283e-05	0.00323	8.385e-05
170	gc2	1.667e-10	0.01014	0.00169	0.002646	0.05137	0.000887	0.000581	0.004569	2.864e-10	5.249e-11	0.0258	0.01522	0.0006047	0.002848	6.313e-05
171	mu2	1.006e-10	9.086e-06	0.006909	0.0001027	6.882e-06	2.623e-05	2.451e-10	4.235e-11	0.01828	0.0008053	3.793e-10	0.01232	1.152e-09	0.004549	3.643e-07
172	ga4	2.353e-10	0.001242	3.145e-10	0.04879	2.478e-05	0.002739	1.407e-10	4.378e-11	0.02449	0.0005643	5.27e-10	0.01673	0.4985	0.0001259	0.003581
173	gl4	1.034e-10	4.394e-11	1.717e-05	2.495e-05	8.972e-07	1.671e-05	1.566e-10	4.403e-11	0.01252	4.928e-11	5.883e-10	0.001594	1.314e-09	0.0009651	4.076e-10
174	chi	0.01238	0.02097	0.02435	0.02396	0.0247	0.02465	0.02477	0.02319	0	0	0	0.02394	0.01211	0.01136	2.712e-05
175	glo	0	0.02097	0.02435	0.02396	0.0247	0.02465	0.02477	0.02319	0	0	0	0	0	0	4.064e-10
176	chr	0.01238	0.1258	0.1461	0.1438	0.1482	0.1479	0.1486	0.1391	0	0	0.1093	0.1197	0.1211	0.1136	0.01003
177	fcs	0	0.01049	0.01217	0.01198	0.01235	0.01232	0.01238	0.01159	0	0	0	0	0	0	4.097e-06
178	gly	0	0	0	0	0	0	0	0	0	0	0	0	0	0	0.1203
179	xyl	0.01635	0.01049	0.01217	0.01198	0.01235	0.01232	0.01238	0.01159	0	0	0	0	0	0	0.0001273
180	cel	0.02873	0.01049	0.01217	0.01198	0.01235	0.01232	0.01238	0.01159	0.04598	0.04719	0	0.02394	0.01211	0.01136	3.055e-05
181	man	0.01635	0.01049	0.01217	0.01198	0.01235	0.01232	0.01238	0.01159	0	0	0	0	0	0	5.511e-05
182	rhm	0.01238	0	0	0	0	0	0	0	0	0	0	0	0	0	0.0001029
183	d02	0.06606	0.04529	5.027e-10	1.229e-05	3.24e-06	1.774e-05	0.0003721	1.698e-05	0.001248	1.299e-10	4.168e-10	0.01036	0.001219	0.0118	1.334e-05
184	sta	0.1238	0	0	0	0	0	0	0	0.115	0.118	0	0	0	0	0.1008
185	pec	0.01238	0	0	0	0	0	0	0	0	0	0	0	0.01211	0.01136	0.01205
186	d03	0.006733	7.377e-05	0.000621	0.001185	8.243e-06	5.277e-05	3.901e-10	0.0001006	0.001674	1.522e-10	7.887e-10	0.023	0.001118	0.004741	3.538e-05
187	d04	0.009884	2.903e-10	0.001506	0.002205	1.698e-05	3.994e-05	2.557e-10	0.0003512	0.003406	8.814e-11	7.682e-10	0.01548	0.0008427	0.01202	8.474e-06
188	d05	0.03594	1.866e-10	0.001214	0.0003493	6.007e-06	4.638e-05	2.278e-10	0.0002157	0.003463	1.218e-10	5.572e-10	0.006511	0.001076	0.0153	1.38e-05
189	d06	0.002067	1.174e-10	5.489e-05	0.001205	8.78e-06	7.661e-05	0.0001966	0.0001422	0.002006	2.381e-10	4.301e-10	0.02095	0.000735	0.001079	9.723e-05
190	d07	0.02526	0.0001058	0.000702	0.001268	2.796e-05	1.488e-05	0.0004976	0.0002827	0.005212	1.087e-10	5.22e-10	0.02078	0.0009747	0.007003	8.282e-05
191	d08	0.01079	2.15e-05	0.001092	0.001236	3.004e-05	1.782e-05	0.0003257	9.217e-06	0.0008321	1.157e-10	4.491e-10	0.003358	0.0009344	0.002155	1.868e-05
192	d09	0.06663	6.38e-05	0.0001223	0.002041	3.971e-06	1.537e-05	0.0004055	4.019e-05	0.005198	9.976e-11	4.638e-10	0.02564	0.001006	0.005923	3.565e-05
193	d10	3.492e-05	0.0001456	0.0001612	8.697e-05	9.857e-05	0.002805	0.0005365	0.01898	0.03254	0.01947	4.296e-10	0.01906	0.001289	0.003227	9.885e-05
194	d11	0.01323	0.0006352	0.001457	0.0009231	0.00334	0.001086	0.0001647	0.0002468	0.0005896	9.718e-11	3.793e-10	0.004908	0.001043	0.003766	0.0003182
195	d12	0.03546	1.937e-10	0.001189	0.001414	6.128e-06	7.6e-05	2.638e-10	4.064e-05	0.004069	7.679e-11	4.447e-10	0.012	0.000825	0.002182	1.602e-05
196	d13	0.002618	1.744e-10	4.867e-10	0.001654	1.178e-05	9.469e-05	0.0001249	6.344e-05	0.0009799	1.395e-06	4.417e-10	0.01689	0.001166	0.007183	3.449e-05
197	d14	0.02024	0.0001568	0.000326	0.0002041	4.461e-06	5.474e-06	0.000232	0.0001369	0.003524	1.05e-10	5.841e-10	0.01268	0.0008984	0.002061	3.087e-05
198	d15	0.07823	0.000549	2.967e-05	0.0002953	1.267e-05	1.223e-06	0.0001799	8.678e-05	0.005001	1.003e-10	4.15e-10	0.01475	0.002069	0.002199	0.0001352

## Sheet: Xa>de
1	2	3	4	5	6	7	8	9	10	11	12	13	14	15	16	17	18	19	20	21	22
	rank =	10	3	14	12	11	5	13	2	4	1	8	15	9	7	6
	sum =	5.26004e-05	0.0237236	1.62855e-06	6.38486e-06	1.34835e-05	0.0131951	1.6898e-06	0.035484	0.0222351	0.241934	0.000164486	1.35805e-06	0.000101209	0.00021242	0.00439398
		umolC/L/d
		11	12	13	14	15	16	17	18	19	20	21	22	24	25	26
		gre	mhe	cde	cmi	rst	tno	dix	dip	din	dxf	cha	sif	pha	coc	ph1		sum	rank
161	d01	2.104e-06	8.08e-12	3.112e-09	2.084e-07	1.19e-08	2.553e-05	6.977e-08	6.302e-05	0.0005471	3.268e-10	1.346e-13	1.651e-08	1.667e-07	3.042e-06	7.078e-06		0.000648351	17	d01
162	ar2	6.628e-07	0.0003986	2.736e-08	1.073e-07	2.265e-07	0.0002217	2.839e-08	0.0005961	6.226e-05	0.0006774	2.228e-13	8.815e-09	1.204e-05	2.082e-05	3.662e-12		0.00198998	9	ar2
163	fu2	5.67e-06	0.005065	3.477e-07	1.363e-06	2.879e-06	0.002817	3.608e-07	0.007576	0.0005292	0.005758	1.896e-06	2.167e-08	1.417e-06	8.922e-06	7.869e-07		0.0217689	5	fu2
164	ga2	5.707e-06	0.00279	1.915e-07	7.509e-07	1.586e-06	0.001552	1.987e-07	0.004173	0.006786	0.07384	1.476e-13	2.056e-08	1.134e-05	3.093e-05	0.0001508		0.0893425	2	ga2
165	gl2	1.62e-06	0.0007141	4.902e-08	1.922e-07	4.058e-07	0.0003972	5.086e-08	0.001068	0.004965	0.05402	1.917e-13	2.555e-08	1.984e-06	2.914e-05	7.653e-06		0.0612054	3	gl2
166	ma2	9.389e-06	0.002906	1.995e-07	7.822e-07	1.652e-06	0.001616	2.07e-07	0.004347	0.001774	0.01931	2.349e-13	5.784e-08	2.55e-05	4.312e-05	0.003662		0.0336959	4	ma2
167	rh2	6.26e-06	0.003537	2.428e-07	9.52e-07	2.01e-06	0.001967	2.519e-07	0.005291	0.0004047	0.004403	2.731e-13	1.501e-08	1.488e-05	9.219e-06	2.982e-06		0.0156395	6	rh2
168	ga3	0	0	0	0	0	0	0	0	0	0	4.305e-13	3.57e-08	0	0	0.0003224		0.000322436	21	ga3
169	gl3	0	0	0	0	0	0	0	0	0	0	0.0001288	4.056e-16	0	0	4.548e-07		0.000129255	24	gl3
170	gc2	0	0.001495	1.026e-07	4.023e-07	8.494e-07	0.0008313	1.065e-07	0.002235	0	0	3.379e-05	4.957e-08	0	3.654e-06	1.628e-06		0.00460188	8	gc2
171	mu2	0	0	0	0	0	0	0	0	0	0	1.391e-13	3.81e-08	0	0	2.116e-08		5.92601e-08	26	mu2
172	ga4	0	0	0	0	0	0	0	0	0	0	3.384e-13	6.098e-08	0	0	0.0002042		0.000204261	22	ga4
173	gl4	0	0	0	0	0	0	0	0	0	0	2.62e-13	5.112e-08	0	0	7.572e-12		5.11278e-08	27	gl4
174	chi	0	0	0	0	0	0	0	0	0	0	0	0	0	0	0		0	28	chi
175	glo	0	0	0	0	0	0	0	0	0	0	0	0	0	0	0		0	28	glo
176	chr	0	0	0	0	0	0	0	0	0	0	0	0	0	0	0		0	28	chr
177	fcs	0	0	0	0	0	0	0	0	0	0	0	0	0	0	0		0	28	fcs
178	gly	0	0	0	0	0	0	0	0	0	0	0	0	0	0	0		0	28	gly
179	xyl	0	0	0	0	0	0	0	0	0	0	0	0	0	0	0		0	28	xyl
180	cel	0	0	0	0	0	0	0	0	0	0	0	0	0	0	0		0	28	cel
181	man	0	0	0	0	0	0	0	0	0	0	0	0	0	0	0		0	28	man
182	rhm	0	0	0	0	0	0	0	0	0	0	0	0	0	0	0		0	28	rhm
183	d02	3.089e-06	0.006672	2.57e-16	5.942e-10	2.798e-09	4.863e-06	6.818e-08	8.305e-06	0.000196	3.393e-10	1.973e-13	8.216e-08	3.69e-06	6.592e-06	2.72e-07		0.00689497	7	d02
184	sta	0	0	0	0	0	0	0	0	0	0	0	0	0	0	0		0	28	sta
185	pec	0	0	0	0	0	0	0	0	0	0	0	0	0	0	0		0	28	pec
186	d03	1.185e-07	1.081e-05	3.181e-08	1.73e-07	2.295e-09	4.945e-05	2.376e-16	4.923e-05	0.000405	1.227e-10	6.865e-13	1.353e-08	3.094e-06	5.279e-06	6.24e-07		0.000523826	19	d03
187	d04	3.168e-06	2.043e-11	7.652e-08	1.706e-07	7.163e-09	3.599e-05	2.327e-16	0.0001718	0.0008735	1.548e-10	1.736e-13	8.216e-08	2.296e-06	6.677e-06	4.925e-07		0.00109426	11	d04
188	d05	9.241e-13	2.074e-11	7.36e-08	2.506e-09	4.581e-09	1.034e-05	2.261e-16	0.0001055	0.0006079	3.124e-10	3.724e-13	8.216e-08	1.316e-06	6.603e-06	6.272e-07		0.000732449	15	d05
189	d06	9.887e-08	8.748e-12	3.417e-09	8.349e-08	6.577e-09	7.173e-05	2.447e-16	6.956e-05	0.0004399	7.905e-10	2.015e-13	7.309e-08	2.057e-06	2.521e-06	5.079e-06		0.000591113	18	d06
190	d07	2.937e-06	2.062e-11	2.284e-08	1.848e-07	2.798e-09	5.652e-06	5.807e-08	0.0001383	0.0008181	2.444e-10	3.056e-13	8.216e-08	2.002e-06	2.892e-06	1.446e-06		0.00097168	12	d07
191	d08	1.003e-06	1.251e-11	6.796e-08	1.754e-07	2.459e-08	4.368e-06	5.967e-08	4.509e-06	6.796e-05	1.426e-10	1.483e-13	3.65e-08	2.787e-06	1.992e-06	4.775e-12		8.29833e-05	25	d08
192	d09	2.159e-06	1.535e-11	7.615e-09	2.203e-07	1.362e-09	1.3e-06	6.931e-08	1.966e-05	0.0008622	2.174e-10	2.556e-13	6.363e-08	3.138e-06	6.553e-06	1.397e-11		0.000895372	14	d09
193	d10	9.123e-08	1.477e-05	8.608e-09	8.003e-09	2.895e-08	0.002498	6.941e-08	0.009287	0.0008457	0.08392	2.136e-13	6.858e-08	3.512e-06	6.657e-06	5.745e-06		0.0965817	1	d10
194	d11	6.052e-14	8.447e-05	7.639e-08	1.301e-07	3.758e-06	0.001017	1.612e-08	0.0001207	0.0001424	2.054e-10	1.46e-13	4.686e-08	2.78e-06	4.084e-06	1.77e-05		0.00139316	10	d11
195	d12	2.68e-06	1.218e-11	7.406e-08	2.047e-07	2.191e-09	8.122e-06	2.997e-16	1.989e-05	0.0004566	9.137e-11	1.908e-13	8.216e-08	1.967e-06	4.598e-06	7.814e-12		0.00049422	20	d12
196	d13	1.689e-13	1.754e-11	2.311e-16	2.206e-07	8.926e-09	5.7e-05	4.263e-16	3.104e-05	3.71e-05	6.013e-06	1.471e-13	8.216e-08	2.154e-06	4.637e-07	1.114e-06		0.000135196	23	d13
197	d14	2.648e-06	7.313e-06	2.029e-08	1.324e-08	2.359e-10	2.456e-06	4.215e-08	6.698e-05	0.0008204	2.001e-10	1.747e-13	8.152e-08	1.934e-06	4.482e-06	8.77e-07		0.000907248	13	d14
198	d15	3.195e-06	2.853e-05	1.847e-09	3.923e-08	1.245e-08	1.131e-06	3.297e-08	4.245e-05	0.0005941	1.457e-10	1.841e-13	7.995e-08	1.154e-06	4.179e-06	1.076e-11		0.000674906	16	d15

## Sheet: Xa>p
1	2	3	4	5	6	7	8	9	10	11	12	13	14	15	16	17	18	19	20	21	22
	rank =	7	5	14	13	11	3	12	2	4	1	10	15	9	8	6
	sum =	0.00133766	0.0640345	1.51589e-05	3.72216e-05	0.000278231	0.24563	0.000110171	0.340271	0.16638	3.35025	0.0006814	1.4157e-05	0.000982636	0.000984624	0.0395033
		umolC/L/d
		11	12	13	14	15	16	17	18	19	20	21	22	24	25	26
		gre	mhe	cde	cmi	rst	tno	dix	dip	din	dxf	cha	sif	pha	coc	ph1		sum	rank
101	p01	6.92e-13	0.002011	2.657e-14	9.212e-09	8.516e-09	6.408e-05	1.85e-06	0.01314	9.267e-05	0.09405	1.236e-12	1.853e-07	1.021e-06	1.117e-07	1.256e-11		0.109361	20	p01
102	pra	8.446e-13	6.681e-12	6.028e-14	4.279e-08	3.311e-09	0.0008053	2.603e-14	2.064e-11	4.545e-06	2.125e-10	4.111e-13	1.467e-07	8.396e-06	2.339e-05	1.189e-11		0.000841824	37	pra
103	puc	1.7e-12	1.336e-11	1.924e-14	1.629e-08	1.196e-12	3.787e-06	4.789e-14	2.875e-05	6.872e-05	6.913e-05	5.279e-13	3.307e-07	2.967e-05	0.0001743	0.01188		0.0122547	31	puc
104	pal	1.687e-12	4.123e-06	3.083e-10	1.43e-08	2.58e-08	2.376e-05	2.859e-08	1.805e-05	0.01458	3.234e-10	5.917e-13	5.093e-07	0.0003643	0.0001551	0.002928		0.0180739	28	pal
105	plc	1.761e-12	5.085e-07	1.733e-14	8.382e-09	1.26e-10	5.166e-10	5.007e-09	6.527e-11	3.941e-05	3.637e-10	0.0003465	6.361e-08	3.416e-05	0.0001543	0.001695		0.00226996	36	plc
106	pax	4.593e-13	1.078e-05	2.057e-14	8.493e-09	1.043e-08	6.736e-05	3.065e-06	0.01871	0.003574	0.2124	1.077e-12	3.442e-07	8.639e-07	6.001e-06	4.813e-07		0.234773	4	pax
107	xph	8.889e-13	0.005747	2.482e-14	1.116e-08	6.443e-09	1.574e-06	2.796e-08	7.617e-11	0.0008355	8.407e-05	4.752e-13	7.117e-08	4.543e-07	2.221e-06	3.679e-07		0.0066713	34	xph
108	pau	1.686e-12	0.0001898	1.733e-14	2.084e-09	2.146e-08	2.941e-05	6.438e-08	0.01644	8.686e-05	0.1184	7.851e-13	6.454e-07	2.366e-08	7.793e-06	1.652e-11		0.135155	18	pau
109	plu	1.131e-12	7.005e-12	1.794e-14	6.808e-10	9.493e-10	0.0132	9.686e-08	3.628e-06	0.0001291	2.125e-10	1.369e-12	1.528e-07	2.873e-07	1.392e-05	6.433e-06		0.0133536	29	plu
110	pca	1.351e-12	0.0001708	2.031e-14	4.575e-09	1.403e-08	3.895e-07	1.61e-07	0.01113	5.557e-05	0.001519	1.304e-12	7.406e-07	4.224e-06	5.844e-06	2.399e-07		0.012887	30	pca
111	pur	5.557e-13	2.467e-05	1.948e-14	1.626e-08	7.729e-10	3.11e-05	7.613e-06	5.336e-11	0.02562	0.0001869	5.023e-13	7.154e-07	6.325e-07	2.142e-06	1.377e-06		0.0258752	23	pur
112	pan	4.686e-13	5.386e-06	2.165e-14	3.97e-09	2.781e-08	5.66e-05	2.545e-14	0.0002646	0.02301	2.46e-05	1.255e-12	2.235e-07	2.701e-07	5.142e-06	3.835e-11		0.0233669	24	pan
113	pln	6.845e-13	5.735e-06	2.405e-14	1.286e-08	4.602e-09	1.92e-05	2.059e-08	2.505e-05	0.0001039	1.935e-05	0.0001917	1.035e-07	7.408e-06	1.147e-05	4.238e-11		0.000383955	38	pln
114	phi	7.055e-05	0.00309	1.516e-06	3.694e-06	2.779e-05	0.0231	4.538e-06	0.01134	0	0	0	7.677e-07	3.939e-05	2.656e-05	1.444e-06		0.0377062	21	phi
115	plo	0	0.00309	1.516e-06	3.694e-06	2.779e-05	0.0231	4.538e-06	0.01134	0	0	0	0	0	0	2.347e-11		0.0375675	22	plo
116	phr	7.055e-05	0.01854	9.095e-06	2.216e-05	0.0001668	0.1386	2.723e-05	0.06806	0	0	0.0001432	3.838e-06	0.0003939	0.0002656	5.793e-05		0.22636	5	phr
117	pcs	0	0.001545	7.579e-07	1.847e-06	1.39e-05	0.01155	2.269e-06	0.005672	0	0	0	0	0	0	5.952e-06		0.0187917	27	pcs
118	ply	0	0	0	0	0	0	0	0	0	0	0	0	0	0	0.01189		0.01189	32	ply
119	pyl	9.313e-05	0.001545	7.579e-07	1.847e-06	1.39e-05	0.01155	2.269e-06	0.005672	0	0	0	0	0	0	6.698e-08		0.018879	26	pyl
120	pel	0.0001637	0.001545	7.579e-07	1.847e-06	1.39e-05	0.01155	2.269e-06	0.005672	0.01272	0.2034	0	7.677e-07	3.939e-05	2.656e-05	2.356e-06		0.235139	3	pel
121	xpa	9.313e-05	0.001545	7.579e-07	1.847e-06	1.39e-05	0.01155	2.269e-06	0.005672	0	0	0	0	0	0	3.536e-06		0.0188824	25	xpa
122	phm	7.055e-05	0	0	0	0	0	0	0	0	0	0	0	0	0	0.007119		0.00718955	33	phm
123	p02	5.641e-13	0.002804	2.889e-14	2.077e-08	2.16e-08	1.447e-06	7.447e-07	0.00448	0.02282	0.163	8.85e-13	4.693e-07	3.741e-06	5.717e-06	1.501e-05		0.193131	8	p02
124	pta	0.0007055	0	0	0	0	0	0	0	0.03181	0.5086	0	0	0	0	1.258e-05		0.541128	1	pta
125	xpe	7.055e-05	0	0	0	0	0	0	0	0	0	0	0	3.939e-05	2.656e-05	0.003872		0.0040085	35	xpe
126	p03	1.104e-12	0.00129	2.757e-14	4.03e-09	7.719e-09	1.98e-05	1.536e-07	0.01133	5.345e-05	0.1336	1.191e-12	3.839e-07	2.512e-06	5.055e-06	2.269e-11		0.146301	14	p03
127	p04	6.849e-13	0.001354	2.26e-14	6.599e-09	1.201e-08	3.683e-05	4.593e-07	0.02063	0.003687	0.2115	1.068e-12	4.93e-07	5.594e-12	4.492e-06	3.382e-07		0.237214	2	p04
128	p05	4.672e-13	0.002656	1.948e-14	3.039e-08	6.852e-09	4.587e-05	6.287e-07	0.005394	0.002207	0.1712	1.099e-12	4.779e-07	1.042e-06	1.888e-05	1.314e-08		0.181524	10	p05
129	p06	1.083e-12	0.000718	2.249e-14	1.273e-08	3.284e-09	1.975e-06	3.368e-07	0.02064	2.05e-05	0.118	9.019e-13	5.833e-07	3.548e-07	2.055e-06	3.124e-11		0.139384	17	p06
130	p07	1.154e-12	0.001328	1.802e-14	4.074e-09	2.092e-08	5.891e-07	1.858e-07	0.01792	0.001185	0.2049	1.249e-12	4.392e-07	2.641e-07	4.485e-06	2.019e-06		0.225341	6	p07
131	p08	1.166e-12	0.003728	1.799e-14	9.173e-10	2.785e-09	2.961e-05	1.476e-05	0.01671	0.0001797	0.1909	1.125e-12	2.807e-07	2.346e-09	7.643e-07	1.083e-06		0.211564	7	p08
132	p09	8.084e-13	0.001879	2.113e-14	9.016e-09	1.422e-09	3.875e-06	8.898e-07	0.01569	1.981e-06	0.1567	1.31e-12	3.596e-07	3.11e-08	9.698e-06	5.039e-07		0.174286	11	p09
133	p10	1.41e-12	0.001025	1.977e-14	6.384e-09	2.202e-08	6.014e-05	1.788e-05	0.009385	0.01981	0.1103	1.243e-12	8.625e-08	5.548e-12	1.022e-05	2.095e-11		0.140608	16	p10
134	p11	7.464e-13	0.001819	2.12e-14	1.124e-08	7.46e-09	5.465e-05	5.733e-07	0.01046	0.003054	0.1288	1.177e-12	8.183e-08	2.22e-06	2.067e-06	5.496e-06		0.144198	15	p11
135	p12	5.274e-13	0.001031	2.747e-14	1.268e-08	1.786e-09	4.295e-06	1.26e-06	0.02051	0.0004348	0.111	7.765e-13	1.661e-08	2.22e-08	8.257e-06	1.632e-06		0.132991	19	p12
136	p13	6.168e-13	0.002506	1.757e-14	4.687e-09	3.446e-10	2.8e-05	4.746e-07	0.004437	2.777e-05	0.1659	1.184e-12	3.03e-07	5.66e-06	2.318e-06	4.741e-07		0.172908	13	p13
137	p14	6.991e-13	0.001853	2.262e-14	1.071e-08	1.672e-08	3.872e-05	1.27e-05	0.006899	6.654e-05	0.1762	1.257e-12	5.69e-07	1.175e-06	1.53e-06	2.099e-11		0.185073	9	p14
138	p15	5.265e-13	0.0009737	1.941e-14	3.43e-10	2.051e-09	1.988e-06	8.1e-07	0.002598	0.0001018	0.1695	1.143e-12	7.842e-09	1.831e-06	2.071e-06	2.731e-11		0.17318	12	p15

## Sheet: fa>pin
1	2	3	4	5	6	7	8	9	10	11	12	13	14	15	16	17	18	19	20
		for each p, fraction a
		11	12	13	14	15	16	17	18	19	20	21	22	24	25	26
		gre	mhe	cde	cmi	rst	tno	dix	dip	din	dxf	cha	sif	pha	coc	ph1		sum
101	p01	6.241e-12	0.01814	2.396e-13	8.309e-08	7.681e-08	0.0005779	1.668e-05	0.1185	0.0008359	0.8483	1.115e-11	1.671e-06	9.207e-06	1.008e-06	1.133e-10		0.986383
102	pra	6.607e-10	5.226e-09	4.715e-11	3.347e-05	2.59e-06	0.6299	2.036e-11	1.614e-08	0.003555	1.662e-07	3.216e-10	0.0001147	0.006567	0.0183	9.304e-09		0.658473
103	puc	1.385e-10	1.088e-09	1.567e-12	1.327e-06	9.743e-11	0.0003085	3.901e-12	0.002342	0.005598	0.005632	4.301e-11	2.694e-05	0.002417	0.0142	0.9678		0.998326
104	pal	8.06e-11	0.000197	1.473e-08	6.835e-07	1.233e-06	0.001135	1.366e-06	0.0008628	0.6968	1.545e-08	2.828e-11	2.434e-05	0.01741	0.00741	0.1399		0.863742
105	plc	7.694e-10	0.0002221	7.572e-12	3.662e-06	5.506e-08	2.257e-07	2.188e-06	2.852e-08	0.01722	1.589e-07	0.1514	2.779e-05	0.01493	0.06743	0.7405		0.991736
106	pax	1.946e-12	4.567e-05	8.715e-14	3.598e-08	4.421e-08	0.0002854	1.298e-05	0.07927	0.01514	0.9	4.561e-12	1.458e-06	3.66e-06	2.542e-05	2.039e-06		0.994787
107	xph	1.075e-10	0.695	3.001e-12	1.35e-06	7.792e-07	0.0001904	3.381e-06	9.211e-09	0.101	0.01017	5.747e-11	8.607e-06	5.494e-05	0.0002685	4.449e-05		0.806742
108	pau	1.243e-11	0.001399	1.278e-13	1.537e-08	1.582e-07	0.0002168	4.747e-07	0.1212	0.0006404	0.8726	5.789e-12	4.759e-06	1.744e-07	5.746e-05	1.218e-10		0.996119
109	plu	8.259e-11	5.113e-10	1.309e-12	4.97e-08	6.93e-08	0.9635	7.071e-06	0.0002648	0.009426	1.551e-08	9.992e-11	1.116e-05	2.097e-05	0.001016	0.0004696		0.974716
110	pca	1.032e-10	0.01304	1.551e-12	3.495e-07	1.072e-06	2.975e-05	1.23e-05	0.8502	0.004244	0.116	9.963e-11	5.656e-05	0.0003226	0.0004464	1.832e-05		0.984371
111	pur	2.118e-11	0.0009402	7.425e-13	6.199e-07	2.946e-08	0.001186	0.0002902	2.034e-09	0.9766	0.007122	1.915e-11	2.727e-05	2.411e-05	8.165e-05	5.25e-05		0.986325
112	pan	2.003e-11	0.0002303	9.255e-13	1.697e-07	1.189e-06	0.00242	1.088e-12	0.01131	0.9839	0.001052	5.365e-11	9.555e-06	1.155e-05	0.0002198	1.64e-09		0.999155
113	pln	1.721e-09	0.01442	6.049e-11	3.233e-05	1.157e-05	0.04828	5.178e-05	0.063	0.2614	0.04867	0.4821	0.0002602	0.01863	0.02885	1.066e-07		0.965706
114	phi	0.001871	0.08195	4.019e-05	9.795e-05	0.000737	0.6126	0.0001203	0.3008	0	0	0	2.036e-05	0.001045	0.0007043	3.829e-05		1.00002
115	plo	0	0.08225	4.034e-05	9.831e-05	0.0007398	0.6148	0.0001208	0.3019	0	0	0	0	0	0	6.246e-10		0.999949
116	phr	0.0003117	0.08191	4.018e-05	9.79e-05	0.0007367	0.6123	0.0001203	0.3007	0	0	0.0006325	1.696e-05	0.00174	0.001173	0.0002559		1.00004
117	pcs	0	0.08223	4.033e-05	9.828e-05	0.0007395	0.6146	0.0001207	0.3018	0	0	0	0	0	0	0.0003167		0.999946
118	ply	0	0	0	0	0	0	0	0	0	0	0	0	0	0	1		1
119	pyl	0.004933	0.08185	4.014e-05	9.782e-05	0.0007361	0.6118	0.0001202	0.3004	0	0	0	0	0	0	3.548e-06		0.999981
120	pel	0.000696	0.00657	3.222e-06	7.853e-06	5.909e-05	0.04911	9.648e-06	0.02412	0.0541	0.865	0	3.264e-06	0.0001675	0.0001129	1.002e-05		0.999969
121	xpa	0.004932	0.08183	4.014e-05	9.781e-05	0.000736	0.6117	0.0001202	0.3004	0	0	0	0	0	0	0.0001873		1.00004
122	phm	0.009814	0	0	0	0	0	0	0	0	0	0	0	0	0	0.9902		1.00001
123	p02	2.907e-12	0.01445	1.489e-13	1.07e-07	1.113e-07	7.459e-06	3.838e-06	0.02309	0.1176	0.8402	4.561e-12	2.418e-06	1.928e-05	2.946e-05	7.736e-05		0.99548
124	pta	0.001304	0	0	0	0	0	0	0	0.05879	0.9399	0	0	0	0	2.326e-05		1.00002
125	xpe	0.0176	0	0	0	0	0	0	0	0	0	0	0	0.009827	0.006626	0.9659		0.999953
126	p03	7.482e-12	0.008742	1.868e-13	2.731e-08	5.23e-08	0.0001341	1.041e-06	0.07674	0.0003621	0.905	8.072e-12	2.601e-06	1.702e-05	3.425e-05	1.538e-10		0.991033
127	p04	2.871e-12	0.005675	9.473e-14	2.766e-08	5.034e-08	0.0001544	1.925e-06	0.08648	0.01546	0.8864	4.477e-12	2.067e-06	2.345e-11	1.883e-05	1.418e-06		0.994194
128	p05	2.561e-12	0.01455	1.068e-13	1.666e-07	3.755e-08	0.0002514	3.446e-06	0.02956	0.01209	0.9383	6.024e-12	2.619e-06	5.712e-06	0.0001035	7.204e-08		0.994867
129	p06	7.697e-12	0.005102	1.598e-13	9.044e-08	2.333e-08	1.403e-05	2.394e-06	0.1466	0.0001457	0.8386	6.409e-12	4.145e-06	2.521e-06	1.46e-05	2.22e-10		0.990486
130	p07	5.088e-12	0.005858	7.947e-14	1.796e-08	9.226e-08	2.597e-06	8.192e-07	0.07902	0.005226	0.9033	5.507e-12	1.937e-06	1.165e-06	1.977e-05	8.9e-06		0.993439
131	p08	5.486e-12	0.01754	8.465e-14	4.317e-09	1.311e-08	0.0001394	6.944e-05	0.07862	0.0008454	0.8982	5.295e-12	1.321e-06	1.104e-08	3.597e-06	5.094e-06		0.995424
132	p09	4.6e-12	0.01069	1.202e-13	5.131e-08	8.094e-09	2.205e-05	5.064e-06	0.08931	1.127e-05	0.8916	7.453e-12	2.047e-06	1.77e-07	5.519e-05	2.867e-06		0.991699
133	p10	9.916e-12	0.007207	1.391e-13	4.489e-08	1.548e-07	0.000423	0.0001257	0.066	0.1393	0.7756	8.744e-12	6.065e-07	3.902e-11	7.19e-05	1.473e-10		0.988728
134	p11	5.124e-12	0.01248	1.455e-13	7.714e-08	5.121e-08	0.0003751	3.935e-06	0.0718	0.02096	0.8843	8.08e-12	5.617e-07	1.524e-05	1.419e-05	3.773e-05		0.989987
135	p12	3.934e-12	0.007687	2.049e-13	9.459e-08	1.332e-08	3.203e-05	9.401e-06	0.153	0.003243	0.8278	5.791e-12	1.239e-07	1.656e-07	6.158e-05	1.217e-05		0.991846
136	p13	3.559e-12	0.01446	1.014e-13	2.705e-08	1.989e-09	0.0001616	2.739e-06	0.0256	0.0001603	0.9571	6.831e-12	1.748e-06	3.266e-05	1.338e-05	2.736e-06		0.997535
137	p14	3.746e-12	0.009932	1.212e-13	5.742e-08	8.961e-08	0.0002075	6.803e-05	0.03697	0.0003566	0.9445	6.737e-12	3.049e-06	6.297e-06	8.2e-06	1.125e-10		0.992052
138	p15	3.013e-12	0.005572	1.111e-13	1.963e-09	1.174e-08	1.138e-05	4.635e-06	0.01487	0.0005824	0.9697	6.538e-12	4.488e-08	1.048e-05	1.185e-05	1.563e-10		0.990763

## Sheet: fa>pout
1	2	3	4	5	6	7	8	9	10	11	12	13	14	15	16	17	18
	sum	0.23475	0.434565	0.243485	0.241493	0.247223	0.262086	0.601229	0.6955	0.601328	0.777171	0.5203	0.441526	0.3021	0.421248	0.679823
		for each p, fraction a
		11	12	13	14	15	16	17	18	19	20	21	22	24	25	26
		gre	mhe	cde	cmi	rst	tno	dix	dip	din	dxf	cha	sif	pha	coc	ph1
101	p01	1.215e-10	0.01365	4.267e-10	5.977e-05	7.568e-06	6.837e-05	0.0101	0.02686	0.0003349	0.02182	9.44e-10	0.005778	0.0003139	4.781e-05	2.161e-10
102	pra	1.483e-10	4.534e-11	9.681e-10	0.0002776	2.942e-06	0.0008592	1.421e-10	4.218e-11	1.642e-05	4.928e-11	3.139e-10	0.004575	0.002581	0.01001	2.047e-10
103	puc	2.984e-10	9.064e-11	3.09e-10	0.0001057	1.063e-09	4.041e-06	2.614e-10	5.876e-05	0.0002483	1.604e-05	4.03e-10	0.01031	0.009123	0.07458	0.2044
104	pal	2.961e-10	2.798e-05	4.952e-06	9.279e-05	2.293e-05	2.535e-05	0.000156	3.69e-05	0.05269	7.501e-11	4.517e-10	0.01588	0.112	0.06635	0.05039
105	plc	3.091e-10	3.451e-06	2.784e-10	5.438e-05	1.12e-07	5.512e-10	2.733e-05	1.334e-10	0.0001424	8.437e-11	0.2646	0.001984	0.0105	0.06604	0.02916
106	pax	8.062e-11	7.316e-05	3.304e-10	5.51e-05	9.273e-06	7.187e-05	0.01673	0.03824	0.01292	0.04928	8.22e-10	0.01074	0.0002656	0.002568	8.28e-06
107	xph	1.56e-10	0.039	3.986e-10	7.24e-05	5.726e-06	1.68e-06	0.0001526	1.557e-10	0.003019	1.95e-05	3.628e-10	0.00222	0.0001397	0.0009501	6.33e-06
108	pau	2.96e-10	0.001288	2.784e-10	1.352e-05	1.907e-05	3.138e-05	0.0003514	0.0336	0.0003139	0.02746	5.994e-10	0.02013	7.273e-06	0.003334	2.843e-10
109	plu	1.986e-10	4.754e-11	2.881e-10	4.417e-06	8.436e-07	0.01408	0.0005287	7.415e-06	0.0004666	4.928e-11	1.045e-09	0.004766	8.834e-05	0.005954	0.0001107
110	pca	2.371e-10	0.001159	3.262e-10	2.968e-05	1.247e-05	4.156e-07	0.0008788	0.02275	0.0002008	0.0003524	9.958e-10	0.0231	0.001299	0.002501	4.128e-06
111	pur	9.755e-11	0.0001674	3.129e-10	0.0001055	6.868e-07	3.319e-05	0.04155	1.091e-10	0.09259	4.334e-05	3.835e-10	0.02231	0.0001945	0.0009166	2.37e-05
112	pan	8.225e-11	3.655e-05	3.477e-10	2.575e-05	2.471e-05	6.039e-05	1.389e-10	0.0005407	0.08316	5.707e-06	9.58e-10	0.00697	8.305e-05	0.0022	6.598e-10
113	pln	1.201e-10	3.892e-05	3.864e-10	8.342e-05	4.09e-06	2.048e-05	0.0001124	5.121e-05	0.0003756	4.49e-06	0.1464	0.003226	0.002278	0.004908	7.292e-10
114	phi	0.01238	0.02097	0.02435	0.02396	0.0247	0.02465	0.02477	0.02319	0	0	0	0.02394	0.01211	0.01136	2.485e-05
115	plo	0	0.02097	0.02435	0.02396	0.0247	0.02465	0.02477	0.02319	0	0	0	0	0	0	4.038e-10
116	phr	0.01238	0.1258	0.1461	0.1438	0.1482	0.1479	0.1486	0.1391	0	0	0.1093	0.1197	0.1211	0.1136	0.0009967
117	pcs	0	0.01049	0.01217	0.01198	0.01235	0.01232	0.01238	0.01159	0	0	0	0	0	0	0.0001024
118	ply	0	0	0	0	0	0	0	0	0	0	0	0	0	0	0.2047
119	pyl	0.01635	0.01049	0.01217	0.01198	0.01235	0.01232	0.01238	0.01159	0	0	0	0	0	0	1.152e-06
120	pel	0.02873	0.01049	0.01217	0.01198	0.01235	0.01232	0.01238	0.01159	0.04598	0.04719	0	0.02394	0.01211	0.01136	4.054e-05
121	xpa	0.01635	0.01049	0.01217	0.01198	0.01235	0.01232	0.01238	0.01159	0	0	0	0	0	0	6.084e-05
122	phm	0.01238	0	0	0	0	0	0	0	0	0	0	0	0	0	0.1225
123	p02	9.902e-11	0.01903	4.64e-10	0.0001348	1.92e-05	1.544e-06	0.004065	0.009157	0.08247	0.03782	6.756e-10	0.01464	0.00115	0.002446	0.0002583
124	pta	0.1238	0	0	0	0	0	0	0	0.115	0.118	0	0	0	0	0.0002165
125	xpe	0.01238	0	0	0	0	0	0	0	0	0	0	0	0.01211	0.01136	0.06662
126	p03	1.939e-10	0.008757	4.429e-10	2.615e-05	6.859e-06	2.113e-05	0.0008383	0.02315	0.0001931	0.03098	9.096e-10	0.01197	0.0007722	0.002163	3.905e-10
127	p04	1.202e-10	0.009187	3.63e-10	4.281e-05	1.067e-05	3.93e-05	0.002507	0.04217	0.01332	0.04905	8.154e-10	0.01538	1.72e-09	0.001922	5.818e-06
128	p05	8.201e-11	0.01802	3.129e-10	0.0001972	6.089e-06	4.894e-05	0.003432	0.01103	0.007974	0.03971	8.392e-10	0.0149	0.0003205	0.008077	2.261e-07
129	p06	1.901e-10	0.004873	3.613e-10	8.257e-05	2.918e-06	2.107e-06	0.001838	0.04218	7.41e-05	0.02738	6.886e-10	0.01819	0.0001091	0.0008793	5.374e-10
130	p07	2.026e-10	0.009016	2.895e-10	2.643e-05	1.859e-05	6.285e-07	0.001014	0.03663	0.004283	0.04752	9.535e-10	0.0137	8.121e-05	0.001919	3.473e-05
131	p08	2.046e-10	0.0253	2.889e-10	5.951e-06	2.475e-06	3.16e-05	0.08054	0.03415	0.0006492	0.04428	8.59e-10	0.008753	7.214e-07	0.000327	1.863e-05
132	p09	1.419e-10	0.01275	3.393e-10	5.85e-05	1.264e-06	4.135e-06	0.004856	0.03208	7.158e-06	0.03634	9.998e-10	0.01122	9.562e-06	0.00415	8.669e-06
133	p10	2.475e-10	0.006955	3.176e-10	4.142e-05	1.956e-05	6.417e-05	0.09758	0.01918	0.07158	0.02558	9.493e-10	0.00269	1.706e-09	0.004375	3.604e-10
134	p11	1.31e-10	0.01234	3.404e-10	7.291e-05	6.629e-06	5.831e-05	0.003129	0.02138	0.01104	0.02989	8.987e-10	0.002552	0.0006825	0.0008845	9.457e-05
135	p12	9.258e-11	0.006995	4.412e-10	8.228e-05	1.588e-06	4.582e-06	0.00688	0.04193	0.001571	0.02575	5.928e-10	0.0005182	6.825e-06	0.003533	2.808e-05
136	p13	1.083e-10	0.01701	2.823e-10	3.041e-05	3.063e-07	2.987e-05	0.002591	0.009068	0.0001004	0.03848	9.037e-10	0.009449	0.00174	0.0009919	8.158e-06
137	p14	1.227e-10	0.01258	3.633e-10	6.952e-05	1.486e-05	4.131e-05	0.06929	0.0141	0.0002404	0.04089	9.599e-10	0.01775	0.0003613	0.0006547	3.612e-10
138	p15	9.242e-11	0.006608	3.118e-10	2.225e-06	1.823e-06	2.121e-06	0.004421	0.00531	0.0003678	0.03931	8.723e-10	0.0002446	0.0005628	0.000886	4.699e-10

## Sheet: Xp>d
1	2	3	4	5	6	7	8	9	10	11	12	13	14	15	16	17	18	19	20	21	22	23	24	25	26	27	28	29	30	31	32	33	34	35	36	37	38	39	40	41	42	43	44	45
	rank =	35	12	8	9	18	19	17	28	6	37	13	15	38	36	1	2	5	7	16	4	3	10	20	14	11	32	22	21	33	24	25	26	31	23	34	29	27	30
	sum =	4.665e-05	0.001192	0.003307	0.003192	0.000194	0.0001208	0.0002104	7.095e-05	0.01257	5.266e-06	0.0004078	0.0003008	7.202e-07	1.505e-05	0.03309	0.02229	0.01627	0.004832	0.0002855	0.01642	0.0166	0.001795	0.0001088	0.0003589	0.001461	6.013e-05	9.185e-05	9.751e-05	5.761e-05	8.73e-05	8.205e-05	7.355e-05	6.535e-05	8.86e-05	5.166e-05	7.074e-05	7.179e-05	6.725e-05
		umolC/L/d
		101	102	103	104	105	106	107	108	109	110	111	112	113	114	115	116	117	118	119	120	121	122	123	124	125	126	127	128	129	130	131	132	133	134	135	136	137	138
		p01	pra	puc	pal	plc	pax	xph	pau	plu	pca	pur	pan	pln	phi	plo	phr	pcs	ply	pyl	pel	xpa	phm	p02	pta	xpe	p03	p04	p05	p06	p07	p08	p09	p10	p11	p12	p13	p14	p15		sum	rank
161	d01	4.665e-05	0	0	0	0	0	0	0	0	0	0	0	0	0	0	0	0	0	0	0	0	0	0	0	0	0	0	0	0	0	0	0	0	0	0	0	0	0		4.665e-05	35	d01
162	ar2	0	0.001192	0	0	0	0	0	0	0	0	0	0	0	0	0	0	0	0	0	0	0	0	0	0	0	0	0	0	0	0	0	0	0	0	0	0	0	0		0.001192	12	ar2
163	fu2	0	0	0.003307	0	0	0	0	0	0	0	0	0	0	0	0	0	0	0	0	0	0	0	0	0	0	0	0	0	0	0	0	0	0	0	0	0	0	0		0.003307	8	fu2
164	ga2	0	0	0	0.003192	0	0	0	0	0	0	0	0	0	0	0	0	0	0	0	0	0	0	0	0	0	0	0	0	0	0	0	0	0	0	0	0	0	0		0.003192	9	ga2
165	gl2	0	0	0	0	0.000194	0	0	0	0	0	0	0	0	0	0	0	0	0	0	0	0	0	0	0	0	0	0	0	0	0	0	0	0	0	0	0	0	0		0.000194	18	gl2
166	ma2	0	0	0	0	0	0.0001208	0	0	0	0	0	0	0	0	0	0	0	0	0	0	0	0	0	0	0	0	0	0	0	0	0	0	0	0	0	0	0	0		0.0001208	19	ma2
167	rh2	0	0	0	0	0	0	0.0002104	0	0	0	0	0	0	0	0	0	0	0	0	0	0	0	0	0	0	0	0	0	0	0	0	0	0	0	0	0	0	0		0.0002104	17	rh2
168	ga3	0	0	0	0	0	0	0	7.095e-05	0	0	0	0	0	0	0	0	0	0	0	0	0	0	0	0	0	0	0	0	0	0	0	0	0	0	0	0	0	0		7.095e-05	28	ga3
169	gl3	0	0	0	0	0	0	0	0	0.01257	0	0	0	0	0	0	0	0	0	0	0	0	0	0	0	0	0	0	0	0	0	0	0	0	0	0	0	0	0		0.01257	6	gl3
170	gc2	0	0	0	0	0	0	0	0	0	5.266e-06	0	0	0	0	0	0	0	0	0	0	0	0	0	0	0	0	0	0	0	0	0	0	0	0	0	0	0	0		5.266e-06	37	gc2
171	mu2	0	0	0	0	0	0	0	0	0	0	0.0004078	0	0	0	0	0	0	0	0	0	0	0	0	0	0	0	0	0	0	0	0	0	0	0	0	0	0	0		0.0004078	13	mu2
172	ga4	0	0	0	0	0	0	0	0	0	0	0	0.0003008	0	0	0	0	0	0	0	0	0	0	0	0	0	0	0	0	0	0	0	0	0	0	0	0	0	0		0.0003008	15	ga4
173	gl4	0	0	0	0	0	0	0	0	0	0	0	0	7.202e-07	0	0	0	0	0	0	0	0	0	0	0	0	0	0	0	0	0	0	0	0	0	0	0	0	0		7.202e-07	38	gl4
174	chi	0	0	0	0	0	0	0	0	0	0	0	0	0	1.505e-05	0	0	0	0	0	0	0	0	0	0	0	0	0	0	0	0	0	0	0	0	0	0	0	0		1.505e-05	36	chi
175	glo	0	0	0	0	0	0	0	0	0	0	0	0	0	0	0.03309	0	0	0	0	0	0	0	0	0	0	0	0	0	0	0	0	0	0	0	0	0	0	0		0.03309	1	glo
176	chr	0	0	0	0	0	0	0	0	0	0	0	0	0	0	0	0.02229	0	0	0	0	0	0	0	0	0	0	0	0	0	0	0	0	0	0	0	0	0	0		0.02229	2	chr
177	fcs	0	0	0	0	0	0	0	0	0	0	0	0	0	0	0	0	0.01627	0	0	0	0	0	0	0	0	0	0	0	0	0	0	0	0	0	0	0	0	0		0.01627	5	fcs
178	gly	0	0	0	0	0	0	0	0	0	0	0	0	0	0	0	0	0	0.004832	0	0	0	0	0	0	0	0	0	0	0	0	0	0	0	0	0	0	0	0		0.004832	7	gly
179	xyl	0	0	0	0	0	0	0	0	0	0	0	0	0	0	0	0	0	0	0.0002855	0	0	0	0	0	0	0	0	0	0	0	0	0	0	0	0	0	0	0		0.0002855	16	xyl
180	cel	0	0	0	0	0	0	0	0	0	0	0	0	0	0	0	0	0	0	0	0.01642	0	0	0	0	0	0	0	0	0	0	0	0	0	0	0	0	0	0		0.01642	4	cel
181	man	0	0	0	0	0	0	0	0	0	0	0	0	0	0	0	0	0	0	0	0	0.0166	0	0	0	0	0	0	0	0	0	0	0	0	0	0	0	0	0		0.0166	3	man
182	rhm	0	0	0	0	0	0	0	0	0	0	0	0	0	0	0	0	0	0	0	0	0	0.001795	0	0	0	0	0	0	0	0	0	0	0	0	0	0	0	0		0.001795	10	rhm
183	d02	0	0	0	0	0	0	0	0	0	0	0	0	0	0	0	0	0	0	0	0	0	0	0.0001088	0	0	0	0	0	0	0	0	0	0	0	0	0	0	0		0.0001088	20	d02
184	sta	0	0	0	0	0	0	0	0	0	0	0	0	0	0	0	0	0	0	0	0	0	0	0	0.0003589	0	0	0	0	0	0	0	0	0	0	0	0	0	0		0.0003589	14	sta
185	pec	0	0	0	0	0	0	0	0	0	0	0	0	0	0	0	0	0	0	0	0	0	0	0	0	0.001461	0	0	0	0	0	0	0	0	0	0	0	0	0		0.001461	11	pec
186	d03	0	0	0	0	0	0	0	0	0	0	0	0	0	0	0	0	0	0	0	0	0	0	0	0	0	6.013e-05	0	0	0	0	0	0	0	0	0	0	0	0		6.013e-05	32	d03
187	d04	0	0	0	0	0	0	0	0	0	0	0	0	0	0	0	0	0	0	0	0	0	0	0	0	0	0	9.185e-05	0	0	0	0	0	0	0	0	0	0	0		9.185e-05	22	d04
188	d05	0	0	0	0	0	0	0	0	0	0	0	0	0	0	0	0	0	0	0	0	0	0	0	0	0	0	0	9.751e-05	0	0	0	0	0	0	0	0	0	0		9.751e-05	21	d05
189	d06	0	0	0	0	0	0	0	0	0	0	0	0	0	0	0	0	0	0	0	0	0	0	0	0	0	0	0	0	5.761e-05	0	0	0	0	0	0	0	0	0		5.761e-05	33	d06
190	d07	0	0	0	0	0	0	0	0	0	0	0	0	0	0	0	0	0	0	0	0	0	0	0	0	0	0	0	0	0	8.73e-05	0	0	0	0	0	0	0	0		8.73e-05	24	d07
191	d08	0	0	0	0	0	0	0	0	0	0	0	0	0	0	0	0	0	0	0	0	0	0	0	0	0	0	0	0	0	0	8.205e-05	0	0	0	0	0	0	0		8.205e-05	25	d08
192	d09	0	0	0	0	0	0	0	0	0	0	0	0	0	0	0	0	0	0	0	0	0	0	0	0	0	0	0	0	0	0	0	7.355e-05	0	0	0	0	0	0		7.355e-05	26	d09
193	d10	0	0	0	0	0	0	0	0	0	0	0	0	0	0	0	0	0	0	0	0	0	0	0	0	0	0	0	0	0	0	0	0	6.535e-05	0	0	0	0	0		6.535e-05	31	d10
194	d11	0	0	0	0	0	0	0	0	0	0	0	0	0	0	0	0	0	0	0	0	0	0	0	0	0	0	0	0	0	0	0	0	0	8.86e-05	0	0	0	0		8.86e-05	23	d11
195	d12	0	0	0	0	0	0	0	0	0	0	0	0	0	0	0	0	0	0	0	0	0	0	0	0	0	0	0	0	0	0	0	0	0	0	5.166e-05	0	0	0		5.166e-05	34	d12
196	d13	0	0	0	0	0	0	0	0	0	0	0	0	0	0	0	0	0	0	0	0	0	0	0	0	0	0	0	0	0	0	0	0	0	0	0	7.074e-05	0	0		7.074e-05	29	d13
197	d14	0	0	0	0	0	0	0	0	0	0	0	0	0	0	0	0	0	0	0	0	0	0	0	0	0	0	0	0	0	0	0	0	0	0	0	0	7.179e-05	0		7.179e-05	27	d14
198	d15	0	0	0	0	0	0	0	0	0	0	0	0	0	0	0	0	0	0	0	0	0	0	0	0	0	0	0	0	0	0	0	0	0	0	0	0	0	6.725e-05		6.725e-05	30	d15

[truncated: 12 more sheets: fp>din, Xb>d, Xb>p, Xd>b, Xd>bR, fd>bin, Xa>b, Xa>bL, Xa>bR, fa>bin, fa>binL, fa>binR]
