# Supplementary material for: Dynamic carbon flux network of a diverse marine microbial community
Source: ISME Commun. 2021 Sep 25;1:50. doi: 10.1038/s43705-021-00055-7 (PMC9723560; doi:10.1038/s43705-021-00055-7)
Supplement: Supplementary file 4 — Dataset S1 [file 43705_2021_55_MOESM4_ESM.zip › Dataset_S1_Instantaneous_2010_28.xlsx]

## Sheet: sum
1	2	3	4	5	6	7	8	9	10	11	12	13	14	15	16	17	18	19	20	21	22	23	24	25	26	27	28	29	30	31	32	33	34	35	36	37	38	39	40	41	42	43	44	45	46	47	48	49	50
	Sum =	50.9211	-26.0524	120	1.80332	-41.8188	120	3.6969	-43.296	120	5.50022	-37.5067	120			120			120			Sum =	31.2762	-15.8694	740	1.80332	-86.7221	741	0.202754	-127.403	741	0.0458321	#NUM!	686	2.05191	-75.4467	741	1.27381	-65.6525	741	1.66286	-65.2268	741			741			741
	Ave =	3.39474	-1.73683		0.120221	-2.78792		0.24646	-2.8864		0.366682	-2.50045		7.63733	0.763622		0.222798	-0.763622				Ave =	0.823058	-0.417615		0.0474558	-2.28216		0.00533563	-3.35272		0.00120611	#NUM!		0.0539975	-1.98544		0.0335213	-1.7277		0.0437594	-1.71649		26.0759	1.29888		0.0684807	-1.29888
		umolC/L			umolC/L/d			umolC/L/d			umolC/L/d			d			1/d						umolC/L			umolC/L/d			umolC/L/d			umolC/L/d			umolC/L/d			umolC/L/d			umolC/L/d			d			1/d
		Conc	log	rank	Xa>d	log	rank	Xa>p	log	rank	Xa>d+p	log	rank	Turnover	log	rank	Rate	log	rank				Conc	log	rank	Xa>d	log	rank	Xp>d	log	rank	Xb>d	log	rank	Xa+p+b>d	log	rank	Xd>b	log	rank	Xexch	log	rank	Turnover	log	rank	Rate	log	rank
11	gre	0.001378	-2.86075	10	0.000226183	-3.64554	10	6.9585e-05	-4.15748	10	0.000295768	-3.52905	10	4.65906	0.668299	10	0.214635	-0.668299	6	gre	161	d01	0.3676	-0.434624	17	0.000442474	-3.35411	31	8.451e-05	-4.07309	34	0.000758581	-3.12	12	0.00128557	-2.89091	29	0.0156441	-1.80565	24	0.00846485	-2.07238	24	43.4266	1.63776	8	0.0230274	-1.63776	31
12	mhe	29.31	1.46702	1	0.66177	-0.179293	1	0.54359	-0.264729	3	1.20536	0.0811166	3	24.3164	1.3859	1	0.0411245	-1.3859	15	mhe	162	ar2	0.0205	-1.68825	38	0.00451321	-2.34551	19	0.000589	-3.22988	14	0.00011576	-3.93644	25	0.00521797	-2.2825	22	0.00396348	-2.40192	36	0.00459073	-2.33812	36	4.46553	0.649873	38	0.223938	-0.649873	1
13	cde	0.0003793	-3.42102	12	3.41507e-05	-4.4666	14	1.11016e-05	-4.95461	14	4.52523e-05	-4.34436	14	8.38189	0.923342	5	0.119305	-0.923342	11	cde	163	fu2	1.129	0.0526939	8	0.0985539	-1.00633	6	0.00388	-2.41117	9	0.00605531	-2.21786	3	0.108489	-0.964614	7	0.0316102	-1.50017	10	0.0700497	-1.15459	8	16.1171	1.20729	21	0.0620458	-1.20729	18
14	cmi	0.0002561	-3.59159	13	4.93412e-05	-4.30679	11	1.61237e-05	-4.79253	13	6.54649e-05	-4.18399	13	3.91202	0.592401	11	0.255622	-0.592401	5	cmi	164	ga2	1.331	0.124178	6	0.111805	-0.951537	5	0.005209	-2.28325	6	0.00594618	-2.22576	4	0.122961	-0.910234	6	0.0648969	-1.18778	6	0.0939288	-1.0272	5	14.1703	1.15138	22	0.0705701	-1.15138	17
15	rst	0.006759	-2.17012	8	0.000933219	-3.03002	7	0.000302733	-3.51894	8	0.00123595	-2.908	7	5.46866	0.737881	8	0.18286	-0.737881	8	rst	165	gl2	4.767	0.678245	2	0.122668	-0.911267	4	0.0002808	-3.5516	18	4.24008e-05	-4.37263	26	0.122992	-0.910124	5	0.113945	-0.943307	3	0.118468	-0.926399	3	40.2387	1.60464	15	0.0248517	-1.60464	24
16	tno	0.3107	-0.507659	4	0.0796346	-1.0989	4	0.0281278	-1.55086	5	0.107762	-0.967533	4	2.88319	0.459874	13	0.346838	-0.459874	3	tno	166	ma2	0.5836	-0.233885	12	0.0663658	-1.17806	9	0.0001749	-3.75721	19	0.00243457	-2.61358	7	0.0689753	-1.16131	11	0.0245713	-1.60957	15	0.0467733	-1.33	11	12.4772	1.09612	25	0.0801462	-1.09612	14
17	dix	0.0009667	-3.01471	11	4.26852e-05	-4.36972	13	6.40389e-05	-4.19356	11	0.000106724	-3.97174	11	9.05794	0.957029	4	0.1104	-0.957029	12	dix	167	rh2	0.3161	-0.500176	28	0.0509274	-1.29305	12	0.001551	-2.80939	11	0.0013327	-2.87527	9	0.0538111	-1.26913	14	0.0281733	-1.55016	13	0.0409922	-1.3873	14	7.71123	0.887124	33	0.129681	-0.887124	6
18	dip	15.57	1.19229	2	0.601938	-0.220448	2	1.54011	0.187551	1	2.14205	0.330829	1	7.26875	0.86146	6	0.137575	-0.86146	10	dip	168	ga3	1.63	0.212188	5	0.066294	-1.17853	10	0.0001176	-3.92959	27	0.00322116	-2.49199	6	0.0696328	-1.15719	10	0.0348376	-1.45795	8	0.0522352	-1.28204	10	31.205	1.49422	17	0.0320461	-1.49422	22
19	din	0.3007	-0.521867	5	0.0311907	-1.50597	5	0.0457135	-1.33996	4	0.0769042	-1.11405	5	3.91006	0.592183	12	0.255751	-0.592183	4	din	169	gl3	0.1134	-0.945387	31	0.00387691	-2.41151	20	0.004378	-2.35872	8	0.00737685	-2.13213	2	0.0156318	-1.80599	18	0.0109553	-1.96038	31	0.0132935	-1.87636	18	8.53046	0.930973	32	0.117227	-0.930973	7
20	dxf	5.331	0.726809	3	0.422004	-0.374684	3	1.53002	0.184697	2	1.95202	0.290485	2	2.73101	0.436324	14	0.366164	-0.436324	2	dxf	170	gc2	0.06093	-1.21517	35	0.0156041	-1.80676	17	2.811e-05	-4.55114	37	0.0009198	-3.03631	10	0.016552	-1.78115	17	0.00782467	-2.10653	32	0.0121884	-1.91405	19	4.99903	0.698886	37	0.200039	-0.698886	2
21	cha	0.00452	-2.34486	9	0.000434514	-3.362	8	0.0004798	-3.31894	7	0.000914314	-3.0389	8	4.9436	0.694043	9	0.202282	-0.694043	7	cha	171	mu2	0.04865	-1.31292	36	0.00298904	-2.52447	21	0.0003114	-3.50668	16	0.00178823	-2.74758	8	0.00508867	-2.2934	23	0.0112533	-1.94872	30	0.00817101	-2.08772	29	5.95398	0.774807	35	0.167955	-0.774807	4
22	sif	0.0001075	-3.96859	14	6.54432e-06	-5.18414	15	5.08299e-06	-5.29388	15	1.16273e-05	-4.93452	15	9.24547	0.965929	3	0.108161	-0.965929	13	sif	172	ga4	0.09555	-1.01977	32	0.00519554	-2.28437	18	0.0002934	-3.53254	17	0.00330029	-2.48145	5	0.00878922	-2.05605	20	0.00742767	-2.12915	34	0.00810845	-2.09106	31	11.784	1.07129	27	0.0848608	-1.07129	12
24	pha	0.0125	-1.90309	7	0.000420174	-3.37657	9	0.000178628	-3.74805	9	0.000598802	-3.22272	9	20.875	1.31963	2	0.0479042	-1.31963	14	pha	173	gl4	0.07009	-1.15434	34	0.000953601	-3.02063	25	1.453e-06	-5.83773	38	0.00827861	-2.08204	1	0.00923366	-2.03463	19	0.00518222	-2.28548	35	0.00720794	-2.14219	34	9.724	0.987845	30	0.102838	-0.987845	9
25	coc	0.0001023	-3.99012	15	4.36357e-05	-4.36016	12	3.56793e-05	-4.44758	12	7.93149e-05	-4.10065	12	1.2898	0.110521	15	0.775317	-0.110521	1	coc	174	chi	0.3448	-0.462433	27	0.080263	-1.09548	7	4.077e-05	-4.38966	36	0	#NUM!	28	0.0803038	-1.09526	8	0.0399673	-1.39829	7	0.0601355	-1.22087	9	5.73371	0.758436	36	0.174407	-0.758436	3
26	ph1	0.07176	-1.14412	6	0.00459194	-2.338	6	0.00818332	-2.08707	6	0.0127753	-1.89363	6	5.61711	0.749513	7	0.178028	-0.749513	9	ph1	175	glo	1.176	0.0704073	7	0.0802506	-1.09555	8	0.05954	-1.22519	1	0	#NUM!	28	0.139791	-0.854522	4	0.0300781	-1.52175	12	0.0849344	-1.07092	6	13.846	1.14132	24	0.0722231	-1.14132	15
																					176	chr	3.956	0.597256	3	0.481891	-0.317051	1	0.03951	-1.40329	2	0	#NUM!	28	0.521401	-0.282828	1	0.167943	-0.774838	2	0.344672	-0.462594	1	11.4776	1.05985	28	0.0871264	-1.05985	11
																					177	fcs	0.6328	-0.198734	11	0.0401308	-1.39652	16	0.03307	-1.48057	3	0	#NUM!	28	0.0732008	-1.13548	9	0.0168076	-1.77449	17	0.0450042	-1.34675	13	14.0609	1.14801	23	0.0711192	-1.14801	16
																					178	gly	0.2541	-0.594995	29	0.001448	-2.83923	22	0.005051	-2.29662	7	0	#NUM!	28	0.006499	-2.18715	21	0.00778832	-2.10856	33	0.00714366	-2.14608	35	35.57	1.55108	16	0.0281136	-1.55108	23
																					179	xyl	0.2123	-0.67305	30	0.0401372	-1.39645	14	0.000772	-3.11238	13	0	#NUM!	28	0.0409092	-1.38818	16	0.0195013	-1.70994	16	0.0302053	-1.51992	16	7.02858	0.846868	34	0.142276	-0.846868	5
																					180	cel	2.644	0.422261	4	0.136554	-0.864695	3	0.01493	-1.82594	5	0	#NUM!	28	0.151484	-0.819633	3	0.0808715	-1.0922	5	0.116178	-0.934877	4	22.7582	1.35714	18	0.0439402	-1.35714	21
																					181	man	0.5126	-0.290221	13	0.0401363	-1.39646	15	0.02717	-1.56591	4	0	#NUM!	28	0.0673063	-1.17194	12	0.0260499	-1.58419	14	0.0466781	-1.33089	12	10.9816	1.04067	29	0.0910615	-1.04067	10
																					182	rhm	0.03386	-1.47031	37	4.908e-06	-5.3091	38	0.002286	-2.64092	10	0	#NUM!	28	0.00229091	-2.63999	24	0.000710389	-3.1485	38	0.00150065	-2.82372	37	22.5636	1.35341	20	0.0443192	-1.35341	19
																					183	d02	0.4705	-0.32744	14	0.0440371	-1.35618	13	0.0001344	-3.8716	21	0.000429874	-3.36666	13	0.0446014	-1.35065	15	0.0339838	-1.46873	9	0.0392926	-1.40569	15	11.9743	1.07825	26	0.0835124	-1.07825	13
																					184	sta	5.029	0.701482	1	0.242291	-0.615663	2	0.0003642	-3.43866	15	0	#NUM!	28	0.242655	-0.615011	2	0.200552	-0.697773	1	0.221603	-0.654424	2	22.6937	1.35591	19	0.0440651	-1.35591	20
																					185	pec	0.08391	-1.07619	33	0.000156892	-3.8044	36	0.001546	-2.81079	12	0	#NUM!	28	0.00170289	-2.76881	25	0.000866671	-3.06215	37	0.00128478	-2.89117	38	65.3107	1.81498	1	0.0153114	-1.81498	38
																					186	d03	0.3652	-0.437469	23	0.000348724	-3.45752	34	9.187e-05	-4.03683	32	0.000351633	-3.45391	17	0.000792227	-3.10115	35	0.0151715	-1.81897	28	0.00798185	-2.0979	32	45.7538	1.66043	4	0.0218561	-1.66043	35
																					187	d04	0.3664	-0.436045	22	0.000731343	-3.13588	27	0.0001414	-3.84955	20	0.000287043	-3.54205	18	0.00115979	-2.93562	31	0.0157912	-1.80159	23	0.00847547	-2.07184	23	43.2306	1.63579	11	0.0231317	-1.63579	28
																					188	d05	0.3666	-0.435808	20	0.000568058	-3.24561	30	0.0001282	-3.89211	25	0.000241035	-3.61792	19	0.000937292	-3.02812	33	0.0156346	-1.80591	25	0.00828595	-2.08166	28	44.2436	1.64585	6	0.0226022	-1.64585	33
																					189	d06	0.3648	-0.437945	24	0.000357171	-3.44712	33	0.0001059	-3.9751	28	0.000788249	-3.10334	11	0.00125132	-2.90263	30	0.0155659	-1.80783	26	0.00840862	-2.07528	26	43.384	1.63733	10	0.02305	-1.63733	29
																					190	d07	0.3676	-0.434624	17	0.00091704	-3.03761	26	0.0001319	-3.87976	23	0.000380005	-3.42021	16	0.00142895	-2.84498	28	0.0161958	-1.7906	19	0.00881236	-2.05491	22	41.7142	1.62028	12	0.0239727	-1.62028	27
																					191	d08	0.7173	-0.144299	9	0.000110634	-3.95611	37	0.0001312	-3.88207	24	0.000135619	-3.86768	23	0.000377453	-3.42314	38	0.0300801	-1.52172	11	0.0152288	-1.81733	17	47.1016	1.67304	2	0.0212307	-1.67304	37
																					192	d09	0.3675	-0.434743	19	0.000581372	-3.23555	29	0.0001182	-3.92738	26	0.000233893	-3.63098	20	0.000933465	-3.0299	34	0.0158977	-1.79867	21	0.00841559	-2.07492	25	43.6689	1.64017	7	0.0228996	-1.64017	32
																					193	d10	0.6432	-0.191654	10	0.0586686	-1.23159	11	9.17e-05	-4.03763	33	3.96585e-05	-4.40166	27	0.0588	-1.23062	13	0.085121	-1.06996	4	0.0719605	-1.14291	7	8.93824	0.951252	31	0.111879	-0.951252	8
																					194	d11	0.3727	-0.428641	15	0.00115306	-2.93815	24	0.0001322	-3.87877	22	0.000405225	-3.3923	15	0.00169048	-2.77199	26	0.0161915	-1.79071	20	0.00894101	-2.04861	21	41.6843	1.61997	13	0.0239898	-1.61997	26
																					195	d12	0.3665	-0.435926	21	0.000396927	-3.40129	32	9.746e-05	-4.01117	29	0.000211871	-3.67393	22	0.000706257	-3.15104	36	0.0155231	-1.80902	27	0.00811467	-2.09073	30	45.1651	1.6548	5	0.022141	-1.6548	34
																					196	d13	0.3625	-0.440692	26	0.000170678	-3.76782	35	9.313e-05	-4.03091	31	0.000124014	-3.90653	24	0.000387822	-3.41137	37	0.0150769	-1.82169	29	0.00773235	-2.11169	33	46.881	1.671	3	0.0213306	-1.671	36
																					197	d14	0.3642	-0.43866	25	0.000657204	-3.1823	28	9.651e-05	-4.01543	30	0.000228046	-3.64198	21	0.00098176	-3.00799	32	0.0157947	-1.80149	22	0.00838822	-2.07633	27	43.418	1.63767	9	0.0230319	-1.63767	30
																					198	d15	0.3684	-0.43368	16	0.00116787	-2.9326	23	8.073e-05	-4.09297	35	0.000405486	-3.39202	14	0.00165409	-2.78144	27	0.0163616	-1.78617	18	0.00900784	-2.04538	20	40.8977	1.6117	14	0.0244512	-1.6117	25
[truncated: 47 more columns]

## Sheet: Xa>d
1	2	3	4	5	6	7	8	9	10	11	12	13	14	15	16	17	18	19	20	21	22
	rank =	10	1	14	11	7	4	13	2	5	3	8	15	9	12	6
	sum =	0.000226183	0.66177	3.41507e-05	4.93412e-05	0.000933219	0.0796346	4.26852e-05	0.601938	0.0311907	0.422004	0.000434514	6.54432e-06	0.000420174	4.36357e-05	0.00459194
		umolC/L/d
		11	12	13	14	15	16	17	18	19	20	21	22	24	25	26
		gre	mhe	cde	cmi	rst	tno	dix	dip	din	dxf	cha	sif	pha	coc	ph1		sum	rank
161	d01	1.648e-05	6.704e-06	1.622e-09	4.841e-08	4.812e-08	5.333e-06	5.449e-08	0.0001568	0.000253	2.238e-10	3.611e-13	1.41e-07	2.129e-07	4.067e-08	3.61e-06		0.000442474	31	d01
162	ar2	2.304e-05	0.002622	8.734e-06	2.832e-05	4.594e-07	3.265e-05	2.003e-08	0.001483	4.277e-05	0.0002624	4.769e-13	1.499e-07	3.198e-06	6.465e-06	3.836e-12		0.00451321	19	ar2
163	fu2	5.707e-06	0.07356	1.812e-07	3.184e-07	5.638e-06	0.001034	2.565e-07	0.01893	0.002445	0.002564	1.244e-06	1.032e-07	7.203e-07	6.409e-06	2.949e-07		0.0985539	6	fu2
164	ga2	3.073e-07	0.07026	1.015e-07	1.742e-07	3.083e-06	0.0002368	1.429e-07	0.01046	0.002183	0.0286	4.795e-13	2.874e-07	3.235e-06	1.356e-06	5.696e-05		0.111805	5	ga2
165	gl2	6.658e-08	0.05965	2.554e-08	4.624e-08	0.000543	0.03729	3.589e-08	0.002672	0.001575	0.02093	5.126e-13	2.082e-07	7.905e-07	4.36e-06	2.881e-06		0.122668	4	gl2
166	ma2	3.858e-07	0.04588	1.039e-07	1.838e-07	3.231e-06	0.0002386	5.463e-07	0.01082	0.0005615	0.007478	6.966e-13	2.308e-07	8.156e-06	8.611e-07	0.001374		0.0663658	9	ma2
167	rh2	2.572e-07	0.03303	5.511e-07	2.354e-07	3.947e-06	0.001143	1.837e-07	0.01316	0.001824	0.001751	4.655e-13	1.589e-07	4.104e-06	5.476e-06	4.451e-06		0.0509274	12	rh2
168	ga3	7.432e-14	0.05394	1.069e-09	4.135e-08	1.617e-08	0.01219	2.326e-08	2.85e-10	4.242e-05	9.78e-11	1.207e-12	1.07e-07	7.737e-08	3.689e-08	0.0001213		0.066294	10	ga3
169	gl3	7.529e-14	0.003283	1.269e-05	2.744e-09	1.666e-09	9.255e-07	1.459e-05	1.431e-05	0.0002395	2.026e-10	0.0003103	2.271e-07	7.586e-09	2.735e-07	1.086e-06		0.00387691	20	gl3
170	gc2	4.94e-14	0.009832	5.536e-08	9.503e-08	6.362e-05	0.0001224	7.511e-08	0.005562	2.177e-11	1.033e-10	2.217e-05	1.795e-07	3.575e-07	1.488e-07	1.033e-06		0.0156041	17	gc2
171	mu2	2.981e-14	1.136e-05	3.151e-07	6.854e-09	8.426e-09	2.815e-06	2.611e-14	9.377e-11	0.001389	0.001585	3.431e-13	1.45e-07	6.808e-13	3.852e-07	7.934e-09		0.00298904	21	mu2
172	ga4	6.974e-14	0.001553	1.434e-14	3.257e-06	3.034e-08	0.000294	1.499e-14	9.694e-11	0.001862	0.001111	4.697e-13	1.977e-07	0.0002947	1.066e-08	7.734e-05		0.00519554	18	ga4
173	gl4	3.064e-14	5.495e-11	7.832e-10	1.666e-09	1.099e-09	1.793e-06	1.668e-14	9.75e-11	0.0009517	9.703e-11	5.3e-13	2.268e-08	7.766e-13	8.173e-08	6.176e-12		0.000953601	25	gl4
174	chi	3.67e-06	0.02623	1.11e-06	1.6e-06	3.024e-05	0.002645	2.638e-06	0.05134	0	0	0	2.756e-07	7.16e-06	9.624e-07	3.264e-07		0.080263	7	chi
175	glo	0	0.02623	1.11e-06	1.6e-06	3.024e-05	0.002645	2.638e-06	0.05134	0	0	0	0	0	0	4.893e-12		0.0802506	8	glo
176	chr	3.67e-06	0.1574	6.661e-06	9.6e-06	0.0001815	0.01587	1.583e-05	0.3081	0	0	0.0001008	1.378e-06	7.16e-05	9.624e-06	0.0001207		0.481891	1	chr
177	fcs	0	0.01312	5.551e-07	8e-07	1.512e-05	0.001323	1.319e-06	0.02567	0	0	0	0	0	0	4.932e-08		0.0401308	16	fcs
178	gly	0	0	0	0	0	0	0	0	0	0	0	0	0	0	0.001448		0.001448	22	gly
179	xyl	4.845e-06	0.01312	5.551e-07	8e-07	1.512e-05	0.001323	1.319e-06	0.02567	0	0	0	0	0	0	1.533e-06		0.0401372	14	xyl
180	cel	8.515e-06	0.01312	5.551e-07	8e-07	1.512e-05	0.001323	1.319e-06	0.02567	0.003496	0.09291	0	2.756e-07	7.16e-06	9.624e-07	3.678e-07		0.136554	3	cel
181	man	4.845e-06	0.01312	5.551e-07	8e-07	1.512e-05	0.001323	1.319e-06	0.02567	0	0	0	0	0	0	6.635e-07		0.0401363	15	man
182	rhm	3.67e-06	0	0	0	0	0	0	0	0	0	0	0	0	0	1.238e-06		4.908e-06	38	rhm
183	d02	1.954e-05	0.04389	2.287e-14	6.997e-10	6.352e-09	2.063e-06	4.81e-08	2.066e-05	0.0001026	2.322e-10	3.75e-13	1.262e-07	9.983e-07	8.326e-07	2.062e-07		0.0440371	13	d02
184	sta	3.67e-05	0	0	0	0	0	0	0	0.00874	0.2323	0	0	0	0	0.001214		0.242291	2	sta
185	pec	3.67e-06	0	0	0	0	0	0	0	0	0	0	0	7.16e-06	9.624e-07	0.0001451		0.000156892	36	pec
186	d03	1.994e-06	7.161e-05	2.159e-08	4.406e-08	1.205e-08	7.284e-06	4.158e-14	0.0001225	0.0001433	2.911e-10	6.945e-13	2.659e-07	8.938e-07	2.68e-07	5.305e-07		0.000348724	34	d03
187	d04	2.895e-06	3.24e-10	5.251e-08	1.126e-07	2.69e-08	5.466e-06	2.726e-14	0.0004275	0.0002934	1.628e-10	7.001e-13	1.851e-07	6.712e-07	8.487e-07	1.846e-07		0.000731343	27	d04
188	d05	1.065e-05	1.938e-10	3.978e-08	2.281e-08	1.126e-08	5.317e-06	2.43e-14	0.0002625	0.0002873	2.182e-10	4.96e-13	8.192e-08	7.352e-07	1.128e-06	2.712e-07		0.000568058	30	d05
189	d06	6.115e-07	1.301e-10	1.78e-09	6.352e-08	1.636e-08	1.057e-05	2.094e-08	0.0001731	0.0001699	4.139e-10	3.87e-13	2.474e-07	5.894e-07	2.758e-08	2.022e-06		0.000357171	33	d06
190	d07	7.454e-06	0.0001323	2.718e-08	4.715e-08	3.662e-08	1.782e-06	6.022e-08	0.0003441	0.0004285	1.971e-10	4.668e-13	2.462e-07	7.27e-07	5.199e-07	1.24e-06		0.00091704	26	d07
191	d08	3.185e-06	2.689e-05	3.541e-08	4.695e-08	5.774e-08	2.056e-06	4.21e-08	1.122e-05	6.594e-05	2.179e-10	4.07e-13	4.175e-08	7.624e-07	1.321e-07	2.248e-07		0.000110634	37	d08
192	d09	1.972e-05	7.979e-05	3.967e-09	9.156e-08	6.024e-09	1.692e-06	5.18e-08	4.892e-05	0.0004292	1.813e-10	4.154e-13	3.006e-07	8.31e-07	3.358e-07	4.292e-07		0.000581372	29	d09
193	d10	9.352e-09	0.000154	5.531e-09	4.183e-09	1.454e-07	0.0003829	6.577e-08	0.02311	0.002508	0.03251	3.859e-13	2.252e-07	1.026e-06	1.049e-07	2.153e-06		0.0586686	11	d10
194	d11	3.92e-06	0.0006331	5.028e-08	3.524e-08	7.293e-06	0.0001499	1.954e-08	0.0003004	5.044e-05	1.771e-10	3.428e-13	6.047e-08	8.262e-07	2.156e-07	6.798e-06		0.00115306	24	d11
195	d12	1.048e-05	2.19e-10	3.858e-08	5.291e-08	9.371e-09	8.423e-06	2.814e-14	4.948e-05	0.0003274	1.448e-10	4.01e-13	1.451e-07	6.359e-07	6.848e-08	1.929e-07		0.000396927	32	d12
196	d13	7.759e-07	1.846e-10	2.214e-14	6.569e-08	2.203e-08	1.203e-05	1.33e-08	7.723e-05	7.596e-05	2.329e-06	4.003e-13	2.014e-07	8.515e-07	5.966e-07	6.019e-07		0.000170678	35	d13
197	d14	5.969e-06	0.0001821	1.057e-08	1.094e-08	5.664e-09	6.68e-07	2.995e-08	0.0001667	0.0003003	1.929e-10	5.303e-13	1.529e-07	6.768e-07	6.116e-08	5.186e-07		0.000657204	28	d14
198	d15	2.315e-05	0.0006321	9.624e-10	1.176e-08	2.613e-08	1.683e-07	2.326e-08	0.0001056	0.0004036	1.873e-10	3.739e-13	1.766e-07	1.31e-06	8.048e-08	1.627e-06		0.00116787	23	d15

## Sheet: Xa>dR
1	2	3	4	5	6	7	8	9	10	11	12	13	14	15	16	17	18
		for each d, rank a
		11	12	13	14	15	16	17	18	19	20	21	22	24	25	26
		gre	mhe	cde	cmi	rst	tno	dix	dip	din	dxf	cha	sif	pha	coc	ph1
161	d01	3	4	13	10	11	5	9	2	1	14	15	8	7	12	6
162	ar2	7	1	8	6	11	5	13	2	4	3	15	12	10	9	14
163	fu2	7	1	14	11	8	5	13	2	4	3	9	15	10	6	12
164	ga2	10	1	14	12	8	5	13	3	4	2	15	11	7	9	6
165	gl2	11	1	14	12	6	2	13	4	5	3	15	10	9	7	8
166	ma2	11	1	14	13	8	6	10	2	5	3	15	12	7	9	4
167	rh2	11	1	10	12	9	5	13	2	3	4	15	14	8	6	7
168	ga3	15	1	11	7	10	2	9	12	4	13	14	5	6	8	3
169	gl3	15	1	6	12	13	8	4	5	3	14	2	10	11	9	7
170	gc2	15	1	12	10	4	3	11	2	14	13	5	8	7	9	6
171	mu2	14	3	6	10	8	4	15	11	2	1	13	7	12	5	9
172	ga4	13	2	15	7	9	5	14	11	1	3	12	8	4	10	6
173	gl4	14	10	7	5	6	2	15	8	1	9	13	4	12	3	11
174	chi	6	2	9	8	4	3	7	1	13	13	13	12	5	10	11
175	glo	9	2	7	6	4	3	5	1	9	9	9	9	9	9	8
176	chr	12	2	11	10	4	3	8	1	14	14	6	13	7	9	5
177	fcs	9	2	7	6	4	3	5	1	9	9	9	9	9	9	8
178	gly	2	2	2	2	2	2	2	2	2	2	2	2	2	2	1
179	xyl	5	2	9	8	4	3	7	1	10	10	10	10	10	10	6
180	cel	7	3	12	11	6	5	9	2	4	1	15	14	8	10	13
181	man	5	2	9	7	4	3	6	1	10	10	10	10	10	10	8
182	rhm	1	3	3	3	3	3	3	3	3	3	3	3	3	3	2
183	d02	4	1	15	12	11	5	10	3	2	13	14	9	6	7	8
184	sta	4	5	5	5	5	5	5	5	2	1	5	5	5	5	3
185	pec	3	5	5	5	5	5	5	5	5	5	5	5	2	4	1
186	d03	5	3	11	10	12	4	15	2	1	13	14	9	6	8	7
187	d04	4	12	10	9	11	3	15	1	2	13	14	7	6	5	8
188	d05	3	13	9	10	11	4	15	2	1	12	14	8	6	5	7
189	d06	5	14	12	8	11	3	10	1	2	13	15	7	6	9	4
190	d07	4	3	13	11	12	5	10	2	1	14	15	9	7	8	6
191	d08	4	2	13	10	9	5	11	3	1	14	15	12	6	8	7
192	d09	4	2	13	10	12	5	11	3	1	14	15	9	6	8	7
193	d10	12	5	13	14	9	4	11	2	3	1	15	8	7	10	6
194	d11	7	1	11	12	5	3	13	2	4	14	15	10	8	9	6
195	d12	3	12	10	9	11	4	15	2	1	13	14	7	5	8	6
196	d13	6	13	15	10	11	3	12	1	2	4	14	9	5	8	7
197	d14	4	2	12	11	13	6	10	3	1	14	15	8	5	9	7
198	d15	4	1	13	12	10	8	11	3	2	14	15	7	6	9	5

## Sheet: fa>din
1	2	3	4	5	6	7	8	9	10	11	12	13	14	15	16	17	18	19	20
		for each d, fraction a
		11	12	13	14	15	16	17	18	19	20	21	22	24	25	26
		gre	mhe	cde	cmi	rst	tno	dix	dip	din	dxf	cha	sif	pha	coc	ph1		sum
161	d01	0.01282	0.005215	1.261e-06	3.766e-05	3.743e-05	0.004149	4.238e-05	0.122	0.1968	1.741e-07	2.809e-10	0.0001097	0.0001656	3.164e-05	0.002808		0.344218
162	ar2	0.004416	0.5025	0.001674	0.005428	8.804e-05	0.006257	3.839e-06	0.2842	0.008196	0.05028	9.138e-11	2.873e-05	0.0006129	0.001239	7.351e-10		0.864924
163	fu2	5.26e-05	0.6781	1.671e-06	2.935e-06	5.197e-05	0.009535	2.364e-06	0.1745	0.02253	0.02363	1.146e-05	9.514e-07	6.639e-06	5.907e-05	2.718e-06		0.908487
164	ga2	2.499e-06	0.5714	8.255e-07	1.416e-06	2.508e-05	0.001926	1.162e-06	0.08505	0.01775	0.2326	3.9e-12	2.337e-06	2.631e-05	1.103e-05	0.0004632		0.90926
165	gl2	5.414e-07	0.485	2.077e-07	3.76e-07	0.004415	0.3032	2.918e-07	0.02173	0.01281	0.1702	4.168e-12	1.693e-06	6.428e-06	3.546e-05	2.342e-05		0.997423
166	ma2	5.594e-06	0.6652	1.507e-06	2.665e-06	4.684e-05	0.00346	7.921e-06	0.1568	0.008141	0.1084	1.01e-11	3.346e-06	0.0001183	1.248e-05	0.01991		0.96211
167	rh2	4.78e-06	0.6138	1.024e-05	4.374e-06	7.335e-05	0.02123	3.413e-06	0.2446	0.0339	0.03254	8.649e-12	2.953e-06	7.625e-05	0.0001018	8.27e-05		0.94643
168	ga3	1.067e-12	0.7747	1.535e-08	5.938e-07	2.322e-07	0.175	3.34e-07	4.094e-09	0.0006093	1.405e-09	1.733e-11	1.537e-06	1.111e-06	5.298e-07	0.001742		0.952056
169	gl3	4.817e-12	0.21	0.0008121	1.755e-07	1.066e-07	5.921e-05	0.0009332	0.0009153	0.01532	1.296e-08	0.01985	1.453e-05	4.853e-07	1.75e-05	6.946e-05		0.247992
170	gc2	2.984e-12	0.594	3.344e-06	5.741e-06	0.003844	0.007397	4.538e-06	0.336	1.315e-09	6.243e-09	0.001339	1.084e-05	2.16e-05	8.99e-06	6.24e-05		0.942697
171	mu2	5.856e-12	0.002233	6.19e-05	1.347e-06	1.655e-06	0.0005531	5.129e-12	1.842e-08	0.273	0.3115	6.741e-11	2.85e-05	1.338e-10	7.568e-05	1.559e-06		0.587457
172	ga4	7.935e-12	0.1767	1.632e-12	0.0003706	3.452e-06	0.03345	1.705e-12	1.103e-08	0.2118	0.1264	5.345e-11	2.25e-05	0.03353	1.213e-06	0.008799		0.591077
173	gl4	3.318e-12	5.951e-09	8.482e-08	1.804e-07	1.19e-07	0.0001942	1.806e-12	1.056e-08	0.1031	1.051e-08	5.74e-11	2.457e-06	8.411e-11	8.851e-06	6.689e-10		0.103306
174	chi	4.57e-05	0.3266	1.382e-05	1.992e-05	0.0003766	0.03294	3.285e-05	0.6393	0	0	0	3.432e-06	8.916e-05	1.198e-05	4.065e-06		0.999438
175	glo	0	0.1876	7.942e-06	1.144e-05	0.0002163	0.01892	1.887e-05	0.3673	0	0	0	0	0	0	3.5e-11		0.574075
176	chr	7.04e-06	0.3019	1.278e-05	1.841e-05	0.0003481	0.03045	3.037e-05	0.5909	0	0	0.0001934	2.644e-06	0.0001373	1.846e-05	0.0002316		0.92425
177	fcs	0	0.1792	7.584e-06	1.093e-05	0.0002066	0.01807	1.802e-05	0.3507	0	0	0	0	0	0	6.739e-07		0.548214
178	gly	0	0	0	0	0	0	0	0	0	0	0	0	0	0	0.2228		0.2228
179	xyl	0.0001184	0.3206	1.357e-05	1.956e-05	0.0003697	0.03234	3.225e-05	0.6276	0	0	0	0	0	0	3.747e-05		0.981131
180	cel	5.621e-05	0.08658	3.665e-06	5.281e-06	9.982e-05	0.008732	8.709e-06	0.1695	0.02308	0.6134	0	1.82e-06	4.727e-05	6.353e-06	2.428e-06		0.901524
181	man	7.198e-05	0.1949	8.248e-06	1.189e-05	0.0002247	0.01965	1.96e-05	0.3814	0	0	0	0	0	0	9.857e-06		0.596296
182	rhm	0.001602	0	0	0	0	0	0	0	0	0	0	0	0	0	0.0005406		0.0021426
183	d02	0.0004382	0.9841	5.127e-13	1.569e-08	1.424e-07	4.625e-05	1.078e-06	0.0004633	0.002301	5.206e-09	8.406e-12	2.83e-06	2.238e-05	1.867e-05	4.623e-06		0.987398
184	sta	0.0001513	0	0	0	0	0	0	0	0.03602	0.9573	0	0	0	0	0.005002		0.998473
185	pec	0.002155	0	0	0	0	0	0	0	0	0	0	0	0.004205	0.0005651	0.08521		0.0921351
186	d03	0.002517	0.0904	2.726e-05	5.562e-05	1.521e-05	0.009195	5.249e-11	0.1546	0.1808	3.674e-07	8.766e-10	0.0003357	0.001128	0.0003382	0.0006696		0.440082
187	d04	0.002496	2.793e-07	4.527e-05	9.708e-05	2.319e-05	0.004713	2.35e-11	0.3686	0.253	1.404e-07	6.036e-10	0.0001596	0.0005787	0.0007317	0.0001591		0.630604
188	d05	0.01136	2.067e-07	4.244e-05	2.434e-05	1.201e-05	0.005673	2.592e-11	0.2801	0.3065	2.328e-07	5.292e-10	8.74e-05	0.0007844	0.001204	0.0002894		0.606077
189	d06	0.0004887	1.04e-07	1.423e-06	5.077e-05	1.307e-05	0.008451	1.674e-05	0.1383	0.1358	3.308e-07	3.093e-10	0.0001977	0.0004711	2.204e-05	0.001616		0.285429
190	d07	0.005217	0.0926	1.902e-05	3.3e-05	2.563e-05	0.001247	4.214e-05	0.2408	0.2999	1.38e-07	3.267e-10	0.0001723	0.0005088	0.0003639	0.0008675		0.641796
191	d08	0.008439	0.07124	9.38e-05	0.0001244	0.0001529	0.005445	0.0001115	0.02972	0.1747	5.772e-07	1.078e-09	0.0001106	0.00202	0.00035	0.0005956		0.293103
192	d09	0.02113	0.08548	4.251e-06	9.809e-05	6.454e-06	0.001813	5.55e-05	0.05242	0.4598	1.943e-07	4.451e-10	0.0003221	0.0008904	0.0003598	0.0004598		0.62284
193	d10	1.591e-07	0.002619	9.407e-08	7.115e-08	2.472e-06	0.006512	1.119e-06	0.393	0.04265	0.5529	6.564e-12	3.831e-06	1.746e-05	1.785e-06	3.662e-05		0.997745
194	d11	0.002319	0.3745	2.974e-05	2.085e-05	0.004314	0.08867	1.156e-05	0.1777	0.02984	1.048e-07	2.028e-10	3.577e-05	0.0004887	0.0001275	0.004021		0.682078
195	d12	0.01484	3.1e-07	5.463e-05	7.491e-05	1.327e-05	0.01193	3.985e-11	0.07006	0.4635	2.051e-07	5.678e-10	0.0002055	0.0009004	9.697e-05	0.0002731		0.561949
196	d13	0.002001	4.761e-07	5.71e-11	0.0001694	5.68e-05	0.03102	3.43e-05	0.1991	0.1959	0.006006	1.032e-09	0.0005192	0.002196	0.001538	0.001552		0.440093
197	d14	0.006081	0.1855	1.077e-05	1.115e-05	5.769e-06	0.0006805	3.051e-05	0.1698	0.3059	1.965e-07	5.402e-10	0.0001558	0.0006895	6.23e-05	0.0005283		0.669456
198	d15	0.01399	0.3821	5.818e-07	7.11e-06	1.58e-05	0.0001018	1.406e-05	0.06386	0.244	1.132e-07	2.26e-10	0.0001068	0.0007919	4.865e-05	0.0009839		0.706021

## Sheet: fa>dout
1	2	3	4	5	6	7	8	9	10	11	12	13	14	15	16	17	18
	sum	0.764757	0.549066	0.754757	0.753656	0.755112	0.738937	0.399931	0.280966	0.405544	0.216178	0.47521	0.562794	0.701776	0.550147	0.359423
		for each d, fraction a
		11	12	13	14	15	16	17	18	19	20	21	22	24	25	26
		gre	mhe	cde	cmi	rst	tno	dix	dip	din	dxf	cha	sif	pha	coc	ph1
161	d01	0.05573	5.562e-06	3.583e-05	0.0007395	3.893e-05	4.949e-05	0.0005105	7.32e-05	0.003289	1.147e-10	3.95e-10	0.01213	0.0003556	0.0005128	0.0002826
162	ar2	0.07791	0.002175	0.193	0.4326	0.0003717	0.000303	0.0001877	0.0006925	0.0005561	0.0001344	5.215e-10	0.01289	0.005341	0.08152	3.003e-10
163	fu2	0.01929	0.06103	0.004005	0.004863	0.004562	0.0096	0.002403	0.008836	0.03179	0.001313	0.00136	0.008877	0.001203	0.0808	2.309e-05
164	ga2	0.001039	0.0583	0.002243	0.00266	0.002495	0.002197	0.001339	0.004883	0.02839	0.01465	5.244e-10	0.02471	0.005401	0.0171	0.004459
165	gl2	0.0002251	0.04949	0.0005643	0.0007063	0.4394	0.346	0.0003362	0.001248	0.02049	0.01072	5.607e-10	0.01791	0.00132	0.05498	0.0002255
166	ma2	0.001304	0.03807	0.002297	0.002808	0.002614	0.002214	0.005119	0.005049	0.007302	0.003831	7.619e-10	0.01985	0.01362	0.01086	0.1075
167	rh2	0.0008696	0.02741	0.01218	0.003596	0.003194	0.0106	0.001721	0.006146	0.02372	0.0008973	5.091e-10	0.01367	0.006853	0.06905	0.0003484
168	ga3	2.513e-10	0.04476	2.362e-05	0.0006315	1.308e-05	0.1131	0.0002179	1.331e-10	0.0005517	5.01e-11	1.32e-09	0.009201	0.0001292	0.0004651	0.009494
169	gl3	2.545e-10	0.002724	0.2805	4.191e-05	1.348e-06	8.589e-06	0.1367	6.68e-06	0.003115	1.038e-10	0.3394	0.01953	1.267e-05	0.003449	8.499e-05
170	gc2	1.67e-10	0.008157	0.001223	0.001452	0.05148	0.001136	0.0007038	0.002597	2.831e-10	5.294e-11	0.02425	0.01543	0.000597	0.001876	8.085e-05
171	mu2	1.008e-10	9.428e-06	0.006961	0.0001047	6.818e-06	2.612e-05	2.446e-10	4.378e-11	0.01807	0.0008122	3.753e-10	0.01247	1.137e-09	0.004857	6.21e-07
172	ga4	2.358e-10	0.001289	3.169e-10	0.04975	2.455e-05	0.002728	1.404e-10	4.526e-11	0.02421	0.0005691	5.138e-10	0.017	0.4922	0.0001344	0.006054
173	gl4	1.036e-10	4.559e-11	1.731e-05	2.545e-05	8.888e-07	1.664e-05	1.563e-10	4.552e-11	0.01237	4.971e-11	5.796e-10	0.001951	1.297e-09	0.00103	4.835e-10
174	chi	0.01241	0.02176	0.02453	0.02444	0.02447	0.02455	0.02472	0.02397	0	0	0	0.0237	0.01196	0.01213	2.555e-05
175	glo	0	0.02176	0.02453	0.02444	0.02447	0.02455	0.02472	0.02397	0	0	0	0	0	0	3.83e-10
176	chr	0.01241	0.1306	0.1472	0.1466	0.1468	0.1473	0.1483	0.1438	0	0	0.1102	0.1185	0.1196	0.1213	0.009452
177	fcs	0	0.01088	0.01227	0.01222	0.01224	0.01227	0.01236	0.01198	0	0	0	0	0	0	3.861e-06
178	gly	0	0	0	0	0	0	0	0	0	0	0	0	0	0	0.1134
179	xyl	0.01638	0.01088	0.01227	0.01222	0.01224	0.01227	0.01236	0.01198	0	0	0	0	0	0	0.00012
180	cel	0.02879	0.01088	0.01227	0.01222	0.01224	0.01227	0.01236	0.01198	0.04546	0.0476	0	0.0237	0.01196	0.01213	2.879e-05
181	man	0.01638	0.01088	0.01227	0.01222	0.01224	0.01227	0.01236	0.01198	0	0	0	0	0	0	5.194e-05
182	rhm	0.01241	0	0	0	0	0	0	0	0	0	0	0	0	0	9.693e-05
183	d02	0.06607	0.03642	5.053e-10	1.069e-05	5.14e-06	1.914e-05	0.0004507	9.648e-06	0.001335	1.19e-10	4.101e-10	0.01085	0.001667	0.0105	1.614e-05
184	sta	0.1241	0	0	0	0	0	0	0	0.1136	0.119	0	0	0	0	0.095
185	pec	0.01241	0	0	0	0	0	0	0	0	0	0	0	0.01196	0.01213	0.01136
186	d03	0.006742	5.942e-05	0.0004771	0.000673	9.75e-06	6.759e-05	3.896e-10	5.718e-05	0.001863	1.491e-10	7.595e-10	0.02287	0.001492	0.003378	4.152e-05
187	d04	0.009786	2.688e-10	0.00116	0.00172	2.176e-05	5.073e-05	2.554e-10	0.0001996	0.003815	8.34e-11	7.657e-10	0.01592	0.001121	0.0107	1.445e-05
188	d05	0.03601	1.608e-10	0.0008789	0.0003484	9.111e-06	4.934e-05	2.276e-10	0.0001226	0.003735	1.118e-10	5.424e-10	0.007045	0.001228	0.01423	2.123e-05
189	d06	0.002067	1.079e-10	3.934e-05	0.0009702	1.323e-05	9.812e-05	0.0001962	8.08e-05	0.002209	2.12e-10	4.233e-10	0.02127	0.0009843	0.0003478	0.0001583
190	d07	0.0252	0.0001098	0.0006006	0.0007201	2.963e-05	1.654e-05	0.0005642	0.0001606	0.005572	1.01e-10	5.105e-10	0.02117	0.001214	0.006555	9.703e-05
191	d08	0.01077	2.231e-05	0.0007824	0.0007171	4.672e-05	1.908e-05	0.0003944	5.238e-06	0.0008575	1.116e-10	4.452e-10	0.00359	0.001273	0.001666	1.76e-05
192	d09	0.06668	6.62e-05	8.766e-05	0.001398	4.874e-06	1.57e-05	0.0004853	2.284e-05	0.005581	9.289e-11	4.543e-10	0.02585	0.001388	0.004234	3.36e-05
193	d10	3.162e-05	0.0001277	0.0001222	6.389e-05	0.0001176	0.003553	0.0006162	0.01079	0.03261	0.01665	4.221e-10	0.01937	0.001714	0.001323	0.0001685
194	d11	0.01325	0.0005253	0.001111	0.0005383	0.005901	0.001391	0.0001831	0.0001403	0.0006559	9.072e-11	3.749e-10	0.0052	0.00138	0.002718	0.0005321
195	d12	0.03543	1.817e-10	0.0008525	0.0008081	7.582e-06	7.816e-05	2.637e-10	2.31e-05	0.004257	7.42e-11	4.386e-10	0.01248	0.001062	0.0008635	1.51e-05
196	d13	0.002623	1.532e-10	4.893e-10	0.001003	1.782e-05	0.0001116	0.0001246	3.606e-05	0.0009878	1.193e-06	4.378e-10	0.01732	0.001422	0.007521	4.712e-05
197	d14	0.02018	0.0001511	0.0002336	0.0001671	4.583e-06	6.199e-06	0.0002806	7.781e-05	0.003904	9.882e-11	5.8e-10	0.01315	0.00113	0.0007711	4.06e-05
198	d15	0.07826	0.0005244	2.127e-05	0.0001797	2.114e-05	1.562e-06	0.0002179	4.932e-05	0.005248	9.597e-11	4.089e-10	0.01519	0.002188	0.001015	0.0001274

## Sheet: Xa>de
1	2	3	4	5	6	7	8	9	10	11	12	13	14	15	16	17	18	19	20	21	22
	rank =	11	1	14	12	8	5	13	3	4	2	7	15	9	10	6
	sum =	2.16139e-06	0.156062	8.48476e-07	1.47083e-06	2.61638e-05	0.00194369	1.19229e-06	0.0882887	0.00698587	0.0937187	0.000107904	6.02528e-07	2.60192e-05	2.32444e-06	0.00164628
		umolC/L/d
		11	12	13	14	15	16	17	18	19	20	21	22	24	25	26
		gre	mhe	cde	cmi	rst	tno	dix	dip	din	dxf	cha	sif	pha	coc	ph1		sum	rank
161	d01	8.646e-08	5.315e-11	1.622e-09	4.8e-08	2.309e-08	3.76e-06	4.923e-08	0.0001568	0.0001719	1.266e-10	8.829e-14	7.324e-09	4.286e-08	3.329e-08	2.653e-06		0.000335405	16	d01
162	ar2	2.724e-08	0.002622	1.425e-08	2.471e-08	4.396e-07	3.265e-05	2.003e-08	0.001483	1.956e-05	0.0002624	1.462e-13	3.912e-09	3.096e-06	2.278e-07	1.372e-12		0.00442346	9	ar2
163	fu2	2.33e-07	0.03332	1.812e-07	3.14e-07	5.586e-06	0.000415	2.545e-07	0.01885	0.0001663	0.00223	1.244e-06	9.617e-09	3.643e-07	9.762e-08	2.949e-07		0.0549899	3	fu2
164	ga2	2.345e-07	0.01835	9.978e-08	1.73e-07	3.077e-06	0.0002286	1.402e-07	0.01038	0.002132	0.0286	9.682e-14	9.121e-09	2.914e-06	3.384e-07	5.65e-05		0.0597541	1	ga2
165	gl2	6.658e-08	0.004698	2.554e-08	4.427e-08	7.875e-07	5.85e-05	3.589e-08	0.002657	0.00156	0.02093	1.258e-13	1.134e-08	5.1e-07	3.189e-07	2.868e-06		0.0299082	7	gl2
166	ma2	3.858e-07	0.01912	1.039e-07	1.802e-07	3.205e-06	0.0002381	1.461e-07	0.01082	0.0005575	0.007478	1.541e-13	2.566e-08	6.557e-06	4.719e-07	0.001372		0.0395967	5	ma2
167	rh2	2.572e-07	0.02327	1.265e-07	2.193e-07	3.901e-06	0.0002898	1.778e-07	0.01316	0.0001271	0.001706	1.792e-13	6.66e-09	3.825e-06	1.009e-07	1.118e-06		0.0385626	6	rh2
168	ga3	0	0	0	0	0	0	0	0	0	0	2.824e-13	1.584e-08	0	0	0.0001208		0.000120816	21	ga3
169	gl3	0	0	0	0	0	0	0	0	0	0	8.449e-05	1.8e-16	0	0	1.704e-07		8.46604e-05	23	gl3
170	gc2	0	0.009832	5.346e-08	9.266e-08	1.648e-06	0.0001224	7.511e-08	0.005562	0	0	2.217e-05	2.199e-08	0	3.998e-08	6.101e-07		0.0155411	8	gc2
171	mu2	0	0	0	0	0	0	0	0	0	0	9.125e-14	1.69e-08	0	0	7.93e-09		2.48301e-08	26	mu2
172	ga4	0	0	0	0	0	0	0	0	0	0	2.22e-13	2.706e-08	0	0	7.653e-05		7.65571e-05	24	ga4
173	gl4	0	0	0	0	0	0	0	0	0	0	1.719e-13	2.268e-08	0	0	2.838e-12		2.2683e-08	27	gl4
174	chi	0	0	0	0	0	0	0	0	0	0	0	0	0	0	0		0	28	chi
175	glo	0	0	0	0	0	0	0	0	0	0	0	0	0	0	0		0	28	glo
176	chr	0	0	0	0	0	0	0	0	0	0	0	0	0	0	0		0	28	chr
177	fcs	0	0	0	0	0	0	0	0	0	0	0	0	0	0	0		0	28	fcs
178	gly	0	0	0	0	0	0	0	0	0	0	0	0	0	0	0		0	28	gly
179	xyl	0	0	0	0	0	0	0	0	0	0	0	0	0	0	0		0	28	xyl
180	cel	0	0	0	0	0	0	0	0	0	0	0	0	0	0	0		0	28	cel
181	man	0	0	0	0	0	0	0	0	0	0	0	0	0	0	0		0	28	man
182	rhm	0	0	0	0	0	0	0	0	0	0	0	0	0	0	0		0	28	rhm
183	d02	1.269e-07	0.04389	1.339e-16	1.369e-10	5.43e-09	7.163e-07	4.81e-08	2.066e-05	6.156e-05	1.314e-10	1.294e-13	3.645e-08	9.486e-07	7.213e-08	1.019e-07		0.0439743	4	d02
184	sta	0	0	0	0	0	0	0	0	0	0	0	0	0	0	0		0	28	sta
185	pec	0	0	0	0	0	0	0	0	0	0	0	0	0	0	0		0	28	pec
186	d03	4.871e-09	7.111e-05	1.657e-08	3.984e-08	4.453e-09	7.284e-06	1.677e-16	0.0001225	0.0001272	4.752e-11	4.504e-13	6.004e-09	7.955e-07	5.777e-08	2.338e-07		0.000329253	17	d03
187	d04	1.302e-07	1.344e-10	3.986e-08	3.93e-08	1.39e-08	5.301e-06	1.642e-16	0.0004275	0.0002744	5.995e-11	1.139e-13	3.645e-08	5.904e-07	7.307e-08	1.846e-07		0.000708309	11	d04
188	d05	3.798e-14	1.365e-10	3.834e-08	5.773e-10	8.89e-09	1.523e-06	1.595e-16	0.0002625	0.000191	1.21e-10	2.443e-13	3.645e-08	3.382e-07	7.226e-08	2.351e-07		0.000455753	15	d05
189	d06	4.063e-09	5.754e-11	1.78e-09	1.923e-08	1.276e-08	1.057e-05	1.727e-16	0.0001731	0.0001382	3.062e-10	1.322e-13	3.243e-08	5.287e-07	2.758e-08	1.903e-06		0.0003244	18	d06
190	d07	1.207e-07	1.357e-10	1.19e-08	4.257e-08	5.429e-09	8.325e-07	4.097e-08	0.0003441	0.000257	9.466e-11	2.005e-13	3.645e-08	5.146e-07	3.165e-08	5.42e-07		0.000603279	12	d07
191	d08	4.123e-08	8.23e-11	3.541e-08	4.041e-08	4.771e-08	6.434e-07	4.21e-08	1.122e-05	2.135e-05	5.525e-11	9.733e-14	1.62e-08	7.166e-07	2.18e-08	1.789e-12		3.4175e-05	25	d08
192	d09	8.87e-08	1.01e-10	3.967e-09	5.075e-08	2.644e-09	1.915e-07	4.891e-08	4.892e-05	0.0002709	8.42e-11	1.677e-13	2.823e-08	8.066e-07	7.171e-08	5.235e-12		0.000321113	19	d09
193	d10	3.749e-09	9.714e-05	4.485e-09	1.843e-09	5.617e-08	0.0003679	4.898e-08	0.02311	0.0002657	0.03251	1.402e-13	3.043e-08	9.028e-07	7.284e-08	2.153e-06		0.056354	2	d10
194	d11	2.487e-15	0.0005557	3.98e-08	2.997e-08	7.293e-06	0.0001498	1.137e-08	0.0003004	4.474e-05	7.957e-11	9.581e-14	2.079e-08	7.146e-07	4.469e-08	6.632e-06		0.00106543	10	d11
195	d12	1.101e-07	8.015e-11	3.858e-08	4.716e-08	4.252e-09	1.196e-06	2.115e-16	4.948e-05	0.0001434	3.539e-11	1.252e-13	3.645e-08	5.057e-07	5.031e-08	2.928e-12		0.000194869	20	d12
196	d13	6.94e-15	1.154e-10	1.204e-16	5.082e-08	1.732e-08	8.395e-06	3.008e-16	7.723e-05	1.166e-05	2.329e-06	9.648e-14	3.645e-08	5.538e-07	5.074e-09	4.173e-07		0.000100695	22	d13
197	d14	1.088e-07	4.811e-05	1.057e-08	3.051e-09	4.578e-10	3.617e-07	2.974e-08	0.0001667	0.0002577	7.753e-11	1.146e-13	3.617e-08	4.972e-07	4.904e-08	3.287e-07		0.000473936	14	d14
198	d15	1.313e-07	0.0001877	9.624e-10	9.036e-09	2.416e-08	1.667e-07	2.326e-08	0.0001056	0.0001867	5.644e-11	1.208e-13	3.547e-08	2.967e-07	4.573e-08	4.032e-12		0.000480733	13	d15

## Sheet: Xa>p
1	2	3	4	5	6	7	8	9	10	11	12	13	14	15	16	17	18	19	20	21	22
	rank =	10	3	14	13	8	5	11	1	4	2	7	15	9	12	6
	sum =	6.9585e-05	0.54359	1.11016e-05	1.61237e-05	0.000302733	0.0281278	6.40389e-05	1.54011	0.0457135	1.53002	0.0004798	5.08299e-06	0.000178628	3.56793e-05	0.00818332
		umolC/L/d
		11	12	13	14	15	16	17	18	19	20	21	22	24	25	26
		gre	mhe	cde	cmi	rst	tno	dix	dip	din	dxf	cha	sif	pha	coc	ph1		sum	rank
101	p01	3.6e-14	0.01707	1.946e-14	3.99e-09	9.266e-09	7.338e-06	1.075e-06	0.05947	2.546e-05	0.04295	8.705e-13	6.653e-08	1.856e-07	4.049e-09	2.602e-12		0.119524	17	p01
102	pra	4.394e-14	5.671e-11	4.415e-14	1.854e-08	3.602e-09	9.222e-05	1.513e-14	9.34e-11	1.249e-06	9.703e-11	2.894e-13	5.267e-08	1.526e-06	8.476e-07	2.464e-12		9.59177e-05	38	pra
103	puc	8.843e-14	1.134e-10	1.409e-14	7.058e-09	1.301e-12	4.337e-07	2.784e-14	0.0001301	1.888e-05	3.157e-05	3.717e-13	1.188e-07	5.394e-06	6.316e-06	0.002461		0.00265382	31	puc
104	pal	8.774e-14	3.5e-05	2.258e-10	6.195e-09	2.807e-08	2.72e-06	1.662e-08	8.171e-05	0.004006	1.477e-10	4.166e-13	1.829e-07	6.623e-05	5.619e-06	0.0006066		0.00480411	30	pal
105	plc	9.161e-14	4.316e-06	1.269e-14	3.631e-09	1.371e-10	5.916e-11	2.911e-09	2.954e-10	1.083e-05	1.661e-10	0.000244	2.284e-08	6.21e-06	5.593e-06	0.0003511		0.000622079	36	plc
106	pax	2.389e-14	9.149e-05	1.507e-14	3.679e-09	1.135e-08	7.714e-06	1.782e-06	0.08468	0.0009819	0.09702	7.58e-13	1.236e-07	1.57e-07	2.175e-07	9.968e-08		0.182783	6	pax
107	xph	4.624e-14	0.04878	1.818e-14	4.834e-09	7.011e-09	1.803e-07	1.626e-08	3.447e-10	0.0002295	3.839e-05	3.346e-13	2.555e-08	8.258e-08	8.046e-08	7.62e-08		0.0490484	24	xph
108	pau	8.772e-14	0.001611	1.269e-14	9.028e-10	2.335e-08	3.368e-06	3.743e-08	0.0744	2.386e-05	0.05405	5.528e-13	2.317e-07	4.3e-09	2.824e-07	3.422e-12		0.130089	11	pau
109	plu	5.886e-14	5.945e-11	1.314e-14	2.949e-10	1.033e-09	0.001512	5.631e-08	1.642e-05	3.548e-05	9.703e-11	9.638e-13	5.487e-08	5.223e-08	5.043e-07	1.332e-06		0.0015659	33	plu
110	pca	7.027e-14	0.00145	1.488e-14	1.982e-09	1.527e-08	4.46e-08	9.361e-08	0.05038	1.527e-05	0.0006938	9.184e-13	2.659e-07	7.678e-07	2.118e-07	4.969e-08		0.0525405	23	pca
111	pur	2.891e-14	0.0002094	1.427e-14	7.044e-09	8.41e-10	3.562e-06	4.426e-06	2.415e-10	0.007039	8.534e-05	3.536e-13	2.569e-07	1.15e-07	7.762e-08	2.853e-07		0.00734247	29	pur
112	pan	2.438e-14	4.571e-05	1.585e-14	1.72e-09	3.026e-08	6.482e-06	1.48e-14	0.001197	0.006322	1.124e-05	8.835e-13	8.025e-08	4.91e-08	1.863e-07	7.943e-12		0.00758278	28	pan
113	pln	3.561e-14	4.868e-05	1.762e-14	5.569e-09	5.007e-09	2.198e-06	1.197e-08	0.0001134	2.856e-05	8.839e-06	0.000135	3.715e-08	1.347e-06	4.157e-07	8.778e-12		0.000338499	37	pln
114	phi	3.67e-06	0.02623	1.11e-06	1.6e-06	3.024e-05	0.002645	2.638e-06	0.05134	0	0	0	2.756e-07	7.16e-06	9.624e-07	2.991e-07		0.080263	21	phi
115	plo	0	0.02623	1.11e-06	1.6e-06	3.024e-05	0.002645	2.638e-06	0.05134	0	0	0	0	0	0	4.861e-12		0.0802506	22	plo
116	phr	3.67e-06	0.1574	6.661e-06	9.6e-06	0.0001815	0.01587	1.583e-05	0.3081	0	0	0.0001008	1.378e-06	7.16e-05	9.624e-06	1.2e-05		0.481783	1	phr
117	pcs	0	0.01312	5.551e-07	8e-07	1.512e-05	0.001323	1.319e-06	0.02567	0	0	0	0	0	0	1.233e-06		0.040132	27	pcs
118	ply	0	0	0	0	0	0	0	0	0	0	0	0	0	0	0.002464		0.002464	32	ply
119	pyl	4.845e-06	0.01312	5.551e-07	8e-07	1.512e-05	0.001323	1.319e-06	0.02567	0	0	0	0	0	0	1.387e-08		0.0401357	26	pyl
120	pel	8.515e-06	0.01312	5.551e-07	8e-07	1.512e-05	0.001323	1.319e-06	0.02567	0.003496	0.09291	0	2.756e-07	7.16e-06	9.624e-07	4.881e-07		0.136554	10	pel
121	xpa	4.845e-06	0.01312	5.551e-07	8e-07	1.512e-05	0.001323	1.319e-06	0.02567	0	0	0	0	0	0	7.324e-07		0.0401364	25	xpa
122	phm	3.67e-06	0	0	0	0	0	0	0	0	0	0	0	0	0	0.001474		0.00147767	34	phm
123	p02	2.935e-14	0.0238	2.116e-14	8.997e-09	2.35e-08	1.657e-07	4.33e-07	0.02028	0.00627	0.07446	6.231e-13	1.685e-07	6.799e-07	2.072e-07	3.109e-06		0.124815	14	p02
124	pta	3.67e-05	0	0	0	0	0	0	0	0.00874	0.2323	0	0	0	0	2.607e-06		0.241079	2	pta
125	xpe	3.67e-06	0	0	0	0	0	0	0	0	0	0	0	7.16e-06	9.624e-07	0.0008019		0.000813692	35	xpe
126	p03	5.745e-14	0.01095	2.02e-14	1.746e-09	8.399e-09	2.267e-06	8.929e-08	0.05126	1.468e-05	0.061	8.388e-13	1.378e-07	4.565e-07	1.832e-07	4.701e-12		0.123228	15	p03
127	p04	3.563e-14	0.01149	1.655e-14	2.858e-09	1.307e-08	4.218e-06	2.67e-07	0.09337	0.001013	0.09657	7.519e-13	1.77e-07	1.017e-12	1.628e-07	7.004e-08		0.202448	3	p04
128	p05	2.431e-14	0.02254	1.427e-14	1.317e-08	7.455e-09	5.253e-06	3.655e-07	0.02441	0.0006063	0.07818	7.739e-13	1.716e-07	1.895e-07	6.84e-07	2.722e-09		0.125743	13	p05
129	p06	5.635e-14	0.006094	1.648e-14	5.513e-09	3.573e-09	2.262e-07	1.958e-07	0.0934	5.633e-06	0.0539	6.35e-13	2.094e-07	6.449e-08	7.446e-08	6.47e-12		0.1534	8	p06
130	p07	6.003e-14	0.01128	1.32e-14	1.765e-09	2.277e-08	6.746e-08	1.08e-07	0.0811	0.0003256	0.09356	8.793e-13	1.577e-07	4.801e-08	1.625e-07	4.181e-07		0.186267	5	p07
131	p08	6.065e-14	0.03165	1.318e-14	3.973e-10	3.03e-09	3.391e-06	8.579e-06	0.07561	4.936e-05	0.08717	7.922e-13	1.008e-07	4.265e-10	2.77e-08	2.242e-07		0.194492	4	p08
132	p09	4.205e-14	0.01595	1.547e-14	3.905e-09	1.547e-09	4.438e-07	5.173e-07	0.07103	5.442e-07	0.07155	9.22e-13	1.291e-07	5.653e-09	3.514e-07	1.044e-07		0.158532	7	p09
133	p10	7.336e-14	0.008698	1.448e-14	2.765e-09	2.395e-08	6.888e-06	1.039e-05	0.04248	0.005442	0.05037	8.754e-13	3.097e-08	1.009e-12	3.705e-07	4.338e-12		0.107008	19	p10
134	p11	3.883e-14	0.01544	1.552e-14	4.868e-09	8.117e-09	6.258e-06	3.333e-07	0.04734	0.000839	0.05884	8.288e-13	2.938e-08	4.035e-07	7.491e-08	1.138e-06		0.122467	16	p11
135	p12	2.744e-14	0.008748	2.012e-14	5.493e-09	1.944e-09	4.918e-07	7.328e-07	0.09284	0.0001195	0.05069	5.467e-13	5.966e-09	4.035e-09	2.992e-07	3.38e-07		0.152399	9	p12
136	p13	3.209e-14	0.02127	1.287e-14	2.03e-09	3.75e-10	3.206e-06	2.759e-07	0.02008	7.63e-06	0.07575	8.334e-13	1.088e-07	1.029e-06	8.4e-08	9.82e-08		0.117112	18	p13
137	p14	3.637e-14	0.01573	1.657e-14	4.641e-09	1.82e-08	4.434e-06	7.381e-06	0.03122	1.828e-05	0.08049	8.852e-13	2.043e-07	2.136e-07	5.545e-08	4.348e-12		0.127471	12	p14
138	p15	2.739e-14	0.008264	1.422e-14	1.486e-10	2.232e-09	2.277e-07	4.709e-07	0.01176	2.796e-05	0.07739	8.044e-13	2.816e-09	3.328e-07	7.503e-08	5.657e-12		0.0974431	20	p15

## Sheet: fa>pin
1	2	3	4	5	6	7	8	9	10	11	12	13	14	15	16	17	18	19	20
		for each p, fraction a
		11	12	13	14	15	16	17	18	19	20	21	22	24	25	26
		gre	mhe	cde	cmi	rst	tno	dix	dip	din	dxf	cha	sif	pha	coc	ph1		sum
101	p01	2.92e-13	0.1385	1.578e-13	3.237e-08	7.516e-08	5.952e-05	8.723e-06	0.4824	0.0002065	0.3484	7.061e-12	5.396e-07	1.505e-06	3.284e-08	2.11e-11		0.969577
102	pra	9.987e-11	1.289e-07	1.003e-10	4.213e-05	8.187e-06	0.2096	3.439e-11	2.123e-07	0.002838	2.205e-07	6.579e-10	0.0001197	0.003469	0.001926	5.599e-09		0.218004
103	puc	3.296e-11	4.225e-08	5.252e-12	2.631e-06	4.85e-10	0.0001617	1.038e-11	0.04849	0.007037	0.01177	1.385e-10	4.426e-05	0.00201	0.002354	0.9172		0.98907
104	pal	9.588e-12	0.003824	2.468e-08	6.769e-07	3.067e-06	0.0002973	1.816e-06	0.008929	0.4377	1.614e-08	4.552e-11	1.998e-05	0.007237	0.000614	0.06628		0.524907
105	plc	1.417e-10	0.006677	1.964e-11	5.618e-06	2.122e-07	9.153e-08	4.504e-06	4.571e-07	0.01675	2.57e-07	0.3775	3.534e-05	0.009608	0.008653	0.5432		0.962434
106	pax	1.286e-13	0.0004923	8.107e-14	1.979e-08	6.109e-08	4.151e-05	9.586e-06	0.4556	0.005283	0.522	4.079e-12	6.65e-07	8.449e-07	1.17e-06	5.363e-07		0.98343
107	xph	8.719e-13	0.9197	3.427e-13	9.114e-08	1.322e-07	3.4e-06	3.065e-07	6.5e-09	0.004328	0.0007239	6.309e-12	4.818e-07	1.557e-06	1.517e-06	1.437e-06		0.924761
108	pau	6.677e-13	0.01226	9.662e-14	6.871e-09	1.777e-07	2.563e-05	2.849e-07	0.5663	0.0001816	0.4114	4.207e-12	1.764e-06	3.273e-08	2.149e-06	2.605e-11		0.990172
109	plu	2.798e-11	2.826e-08	6.245e-12	1.402e-07	4.91e-07	0.7185	2.677e-05	0.007804	0.01686	4.612e-08	4.581e-10	2.608e-05	2.482e-05	0.0002397	0.0006333		0.744115
110	pca	1.325e-12	0.02733	2.805e-13	3.737e-08	2.879e-07	8.41e-07	1.765e-06	0.9499	0.0002879	0.01308	1.732e-11	5.014e-06	1.448e-05	3.993e-06	9.37e-07		0.990625
111	pur	3.517e-12	0.02547	1.736e-12	8.569e-07	1.023e-07	0.0004333	0.0005384	2.938e-08	0.8563	0.01038	4.302e-11	3.125e-05	1.399e-05	9.443e-06	3.471e-05		0.893212
112	pan	3.199e-12	0.005998	2.08e-12	2.256e-07	3.971e-06	0.0008506	1.942e-12	0.1571	0.8296	0.001474	1.159e-10	1.053e-05	6.443e-06	2.445e-05	1.042e-09		0.995068
113	pln	1.009e-10	0.1379	4.991e-11	1.578e-05	1.418e-05	0.006227	3.391e-05	0.3212	0.08089	0.02504	0.3824	0.0001052	0.003814	0.001177	2.486e-08		0.958817
114	phi	4.573e-05	0.3268	1.383e-05	1.993e-05	0.0003768	0.03296	3.287e-05	0.6396	0	0	0	3.434e-06	8.921e-05	1.199e-05	3.726e-06		0.999958
115	plo	0	0.3268	1.383e-05	1.994e-05	0.0003768	0.03296	3.288e-05	0.6397	0	0	0	0	0	0	6.057e-11		0.999903
116	phr	7.619e-06	0.3267	1.383e-05	1.993e-05	0.0003767	0.03295	3.286e-05	0.6395	0	0	0.0002093	2.861e-06	0.0001486	1.998e-05	2.491e-05		1.00001
117	pcs	0	0.3268	1.383e-05	1.994e-05	0.0003768	0.03296	3.287e-05	0.6397	0	0	0	0	0	0	3.072e-05		0.999934
118	ply	0	0	0	0	0	0	0	0	0	0	0	0	0	0	1		1
119	pyl	0.0001207	0.3268	1.383e-05	1.993e-05	0.0003768	0.03296	3.287e-05	0.6397	0	0	0	0	0	0	3.457e-07		1.00002
120	pel	6.236e-05	0.09605	4.065e-06	5.858e-06	0.0001107	0.009686	9.661e-06	0.188	0.0256	0.6804	0	2.019e-06	5.243e-05	7.048e-06	3.574e-06		0.999994
121	xpa	0.0001207	0.3268	1.383e-05	1.993e-05	0.0003768	0.03296	3.287e-05	0.6397	0	0	0	0	0	0	1.825e-05		1.00004
122	phm	0.002483	0	0	0	0	0	0	0	0	0	0	0	0	0	0.9975		0.999983
123	p02	2.311e-13	0.1874	1.666e-13	7.085e-08	1.851e-07	1.305e-06	3.41e-06	0.1597	0.04937	0.5864	4.907e-12	1.327e-06	5.355e-06	1.631e-06	2.449e-05		0.982908
124	pta	0.0001523	0	0	0	0	0	0	0	0.03625	0.9636	0	0	0	0	1.081e-05		1.00001
125	xpe	0.004511	0	0	0	0	0	0	0	0	0	0	0	0.008799	0.001183	0.9855		0.999993
126	p03	4.54e-13	0.08654	1.596e-13	1.38e-08	6.637e-08	1.792e-05	7.056e-07	0.4051	0.000116	0.482	6.629e-12	1.089e-06	3.608e-06	1.447e-06	3.715e-11		0.973781
127	p04	1.731e-13	0.05581	8.04e-14	1.388e-08	6.347e-08	2.049e-05	1.297e-06	0.4535	0.00492	0.4691	3.652e-12	8.598e-07	4.939e-12	7.906e-07	3.402e-07		0.983354
128	p05	1.898e-13	0.176	1.114e-13	1.028e-07	5.82e-08	4.101e-05	2.854e-06	0.1906	0.004733	0.6104	6.042e-12	1.34e-06	1.479e-06	5.34e-06	2.125e-08		0.981785
129	p06	3.596e-13	0.03889	1.052e-13	3.518e-08	2.28e-08	1.443e-06	1.25e-06	0.5961	3.595e-05	0.344	4.053e-12	1.337e-06	4.116e-07	4.752e-07	4.129e-11		0.979031
130	p07	3.16e-13	0.05936	6.95e-14	9.289e-09	1.199e-07	3.551e-07	5.686e-07	0.4269	0.001714	0.4925	4.629e-12	8.302e-07	2.527e-07	8.555e-07	2.201e-06		0.980479
131	p08	3.08e-13	0.1607	6.691e-14	2.018e-09	1.539e-08	1.722e-05	4.357e-05	0.384	0.0002507	0.4427	4.023e-12	5.118e-07	2.166e-09	1.406e-07	1.139e-06		0.987713
132	p09	2.593e-13	0.09832	9.541e-14	2.408e-08	9.542e-09	2.736e-06	3.19e-06	0.438	3.355e-06	0.4412	5.685e-12	7.962e-07	3.486e-08	2.167e-06	6.435e-07		0.977533
133	p10	6.608e-13	0.07836	1.305e-13	2.491e-08	2.158e-07	6.205e-05	9.363e-05	0.3826	0.04902	0.4537	7.886e-12	2.79e-07	9.085e-12	3.337e-06	3.908e-11		0.96384
134	p11	3.08e-13	0.1224	1.231e-13	3.861e-08	6.438e-08	4.964e-05	2.644e-06	0.3755	0.006655	0.4667	6.574e-12	2.331e-07	3.201e-06	5.942e-07	9.03e-06		0.97132
135	p12	1.769e-13	0.05639	1.297e-13	3.541e-08	1.253e-08	3.17e-06	4.724e-06	0.5985	0.00077	0.3268	3.524e-12	3.846e-08	2.601e-08	1.929e-06	2.179e-06		0.982472
136	p13	2.715e-13	0.18	1.089e-13	1.718e-08	3.173e-09	2.713e-05	2.335e-06	0.1699	6.456e-05	0.6409	7.052e-12	9.205e-07	8.706e-06	7.108e-07	8.309e-07		0.990905
137	p14	2.772e-13	0.1199	1.263e-13	3.537e-08	1.387e-07	3.38e-05	5.625e-05	0.238	0.0001393	0.6135	6.747e-12	1.557e-06	1.628e-06	4.226e-07	3.314e-11		0.971633
138	p15	2.7e-13	0.08145	1.401e-13	1.464e-09	2.2e-08	2.244e-06	4.641e-06	0.1159	0.0002756	0.7627	7.928e-12	2.775e-08	3.28e-06	7.395e-07	5.575e-11		0.960337

## Sheet: fa>pout
1	2	3	4	5	6	7	8	9	10	11	12	13	14	15	16	17	18
	sum	0.23529	0.450963	0.245345	0.24625	0.244921	0.26103	0.600043	0.718959	0.594375	0.783815	0.5246	0.437125	0.298337	0.449781	0.640565
		for each p, fraction a
		11	12	13	14	15	16	17	18	19	20	21	22	24	25	26
		gre	mhe	cde	cmi	rst	tno	dix	dip	din	dxf	cha	sif	pha	coc	ph1
101	p01	1.217e-10	0.01416	4.3e-10	6.095e-05	7.498e-06	6.81e-05	0.01008	0.02777	0.0003311	0.02201	9.521e-10	0.005721	0.0003099	5.104e-05	2.037e-10
102	pra	1.486e-10	4.705e-11	9.755e-10	0.0002831	2.915e-06	0.0008558	1.418e-10	4.36e-11	1.624e-05	4.971e-11	3.166e-10	0.00453	0.002548	0.01069	1.929e-10
103	puc	2.99e-10	9.405e-11	3.113e-10	0.0001078	1.053e-09	4.025e-06	2.609e-10	6.074e-05	0.0002455	1.617e-05	4.065e-10	0.01021	0.009007	0.07963	0.1926
104	pal	2.966e-10	2.904e-05	4.99e-06	9.462e-05	2.271e-05	2.524e-05	0.0001557	3.815e-05	0.05209	7.565e-11	4.556e-10	0.01573	0.1106	0.07084	0.04748
105	plc	3.097e-10	3.581e-06	2.805e-10	5.546e-05	1.11e-07	5.49e-10	2.728e-05	1.379e-10	0.0001408	8.51e-11	0.2668	0.001964	0.01037	0.07051	0.02748
106	pax	8.077e-11	7.591e-05	3.329e-10	5.619e-05	9.187e-06	7.159e-05	0.01669	0.03953	0.01277	0.0497	8.291e-10	0.01063	0.0002622	0.002742	7.803e-06
107	xph	1.563e-10	0.04047	4.016e-10	7.383e-05	5.673e-06	1.673e-06	0.0001523	1.609e-10	0.002985	1.967e-05	3.66e-10	0.002198	0.0001379	0.001015	5.965e-06
108	pau	2.966e-10	0.001337	2.805e-10	1.379e-05	1.89e-05	3.125e-05	0.0003507	0.03473	0.0003103	0.02769	6.046e-10	0.01993	7.181e-06	0.00356	2.679e-10
109	plu	1.99e-10	4.933e-11	2.903e-10	4.504e-06	8.358e-07	0.01403	0.0005276	7.665e-06	0.0004613	4.971e-11	1.054e-09	0.004719	8.721e-05	0.006358	0.0001043
110	pca	2.376e-10	0.001203	3.287e-10	3.027e-05	1.235e-05	4.139e-07	0.0008771	0.02352	0.0001985	0.0003555	1.004e-09	0.02287	0.001282	0.00267	3.89e-06
111	pur	9.774e-11	0.0001737	3.153e-10	0.0001076	6.804e-07	3.305e-05	0.04147	1.128e-10	0.09153	4.372e-05	3.868e-10	0.02209	0.000192	0.0009787	2.233e-05
112	pan	8.241e-11	3.793e-05	3.503e-10	2.626e-05	2.448e-05	6.015e-05	1.386e-10	0.000559	0.08221	5.756e-06	9.663e-10	0.006901	8.2e-05	0.002349	6.218e-10
113	pln	1.204e-10	4.039e-05	3.893e-10	8.507e-05	4.052e-06	2.04e-05	0.0001122	5.293e-05	0.0003713	4.528e-06	0.1476	0.003194	0.002249	0.005241	6.871e-10
114	phi	0.01241	0.02176	0.02453	0.02444	0.02447	0.02455	0.02472	0.02397	0	0	0	0.0237	0.01196	0.01213	2.341e-05
115	plo	0	0.02176	0.02453	0.02444	0.02447	0.02455	0.02472	0.02397	0	0	0	0	0	0	3.805e-10
116	phr	0.01241	0.1306	0.1472	0.1466	0.1468	0.1473	0.1483	0.1438	0	0	0.1102	0.1185	0.1196	0.1213	0.0009392
117	pcs	0	0.01088	0.01227	0.01222	0.01224	0.01227	0.01236	0.01198	0	0	0	0	0	0	9.65e-05
118	ply	0	0	0	0	0	0	0	0	0	0	0	0	0	0	0.1929
119	pyl	0.01638	0.01088	0.01227	0.01222	0.01224	0.01227	0.01236	0.01198	0	0	0	0	0	0	1.086e-06
120	pel	0.02879	0.01088	0.01227	0.01222	0.01224	0.01227	0.01236	0.01198	0.04546	0.0476	0	0.0237	0.01196	0.01213	3.82e-05
121	xpa	0.01638	0.01088	0.01227	0.01222	0.01224	0.01227	0.01236	0.01198	0	0	0	0	0	0	5.734e-05
122	phm	0.01241	0	0	0	0	0	0	0	0	0	0	0	0	0	0.1154
123	p02	9.922e-11	0.01974	4.676e-10	0.0001374	1.902e-05	1.538e-06	0.004057	0.009466	0.08153	0.03814	6.815e-10	0.01449	0.001135	0.002612	0.0002434
124	pta	0.1241	0	0	0	0	0	0	0	0.1136	0.119	0	0	0	0	0.000204
125	xpe	0.01241	0	0	0	0	0	0	0	0	0	0	0	0.01196	0.01213	0.06277
126	p03	1.942e-10	0.009086	4.462e-10	2.667e-05	6.796e-06	2.104e-05	0.0008366	0.02393	0.0001909	0.03125	9.174e-10	0.01185	0.0007624	0.002309	3.68e-10
127	p04	1.205e-10	0.009533	3.657e-10	4.366e-05	1.057e-05	3.914e-05	0.002502	0.04359	0.01317	0.04947	8.224e-10	0.01522	1.698e-09	0.002052	5.483e-06
128	p05	8.217e-11	0.0187	3.153e-10	0.0002011	6.032e-06	4.875e-05	0.003425	0.0114	0.007884	0.04005	8.464e-10	0.01476	0.0003164	0.008624	2.131e-07
129	p06	1.905e-10	0.005056	3.641e-10	8.421e-05	2.891e-06	2.099e-06	0.001835	0.0436	7.325e-05	0.02761	6.945e-10	0.01801	0.0001077	0.0009389	5.064e-10
130	p07	2.029e-10	0.009355	2.917e-10	2.695e-05	1.842e-05	6.26e-07	0.001012	0.03786	0.004234	0.04793	9.617e-10	0.01356	8.018e-05	0.002049	3.273e-05
131	p08	2.05e-10	0.02625	2.911e-10	6.069e-06	2.452e-06	3.147e-05	0.08038	0.0353	0.0006418	0.04466	8.664e-10	0.008667	7.122e-07	0.0003492	1.755e-05
132	p09	1.422e-10	0.01323	3.419e-10	5.965e-05	1.252e-06	4.118e-06	0.004847	0.03316	7.076e-06	0.03665	1.008e-09	0.01111	9.44e-06	0.004431	8.169e-06
133	p10	2.48e-10	0.007217	3.2e-10	4.224e-05	1.938e-05	6.392e-05	0.09739	0.01983	0.07076	0.0258	9.575e-10	0.002663	1.684e-09	0.004671	3.396e-10
134	p11	1.313e-10	0.01281	3.43e-10	7.435e-05	6.568e-06	5.808e-05	0.003123	0.0221	0.01091	0.03014	9.065e-10	0.002527	0.0006738	0.0009444	8.912e-05
135	p12	9.276e-11	0.007258	4.446e-10	8.39e-05	1.573e-06	4.564e-06	0.006866	0.04335	0.001553	0.02597	5.979e-10	0.000513	6.738e-06	0.003772	2.646e-05
136	p13	1.085e-10	0.01765	2.844e-10	3.101e-05	3.034e-07	2.975e-05	0.002585	0.009375	9.922e-05	0.03881	9.115e-10	0.009356	0.001718	0.001059	7.687e-06
137	p14	1.229e-10	0.01305	3.66e-10	7.089e-05	1.472e-05	4.115e-05	0.06915	0.01458	0.0002377	0.04124	9.681e-10	0.01757	0.0003567	0.0006991	3.404e-10
138	p15	9.26e-11	0.006857	3.141e-10	2.269e-06	1.806e-06	2.113e-06	0.004412	0.00549	0.0003636	0.03965	8.798e-10	0.0002422	0.0005557	0.000946	4.428e-10

## Sheet: Xp>d
1	2	3	4	5	6	7	8	9	10	11	12	13	14	15	16	17	18	19	20	21	22	23	24	25	26	27	28	29	30	31	32	33	34	35	36	37	38	39	40	41	42	43	44	45
	rank =	34	14	9	6	18	19	11	27	8	37	16	17	38	36	1	2	3	7	13	5	4	10	21	15	12	32	20	25	28	23	24	26	33	22	29	31	30	35
	sum =	8.451e-05	0.000589	0.00388	0.005209	0.0002808	0.0001749	0.001551	0.0001176	0.004378	2.811e-05	0.0003114	0.0002934	1.453e-06	4.077e-05	0.05954	0.03951	0.03307	0.005051	0.000772	0.01493	0.02717	0.002286	0.0001344	0.0003642	0.001546	9.187e-05	0.0001414	0.0001282	0.0001059	0.0001319	0.0001312	0.0001182	9.17e-05	0.0001322	9.746e-05	9.313e-05	9.651e-05	8.073e-05
		umolC/L/d
		101	102	103	104	105	106	107	108	109	110	111	112	113	114	115	116	117	118	119	120	121	122	123	124	125	126	127	128	129	130	131	132	133	134	135	136	137	138
		p01	pra	puc	pal	plc	pax	xph	pau	plu	pca	pur	pan	pln	phi	plo	phr	pcs	ply	pyl	pel	xpa	phm	p02	pta	xpe	p03	p04	p05	p06	p07	p08	p09	p10	p11	p12	p13	p14	p15		sum	rank
161	d01	8.451e-05	0	0	0	0	0	0	0	0	0	0	0	0	0	0	0	0	0	0	0	0	0	0	0	0	0	0	0	0	0	0	0	0	0	0	0	0	0		8.451e-05	34	d01
162	ar2	0	0.000589	0	0	0	0	0	0	0	0	0	0	0	0	0	0	0	0	0	0	0	0	0	0	0	0	0	0	0	0	0	0	0	0	0	0	0	0		0.000589	14	ar2
163	fu2	0	0	0.00388	0	0	0	0	0	0	0	0	0	0	0	0	0	0	0	0	0	0	0	0	0	0	0	0	0	0	0	0	0	0	0	0	0	0	0		0.00388	9	fu2
164	ga2	0	0	0	0.005209	0	0	0	0	0	0	0	0	0	0	0	0	0	0	0	0	0	0	0	0	0	0	0	0	0	0	0	0	0	0	0	0	0	0		0.005209	6	ga2
165	gl2	0	0	0	0	0.0002808	0	0	0	0	0	0	0	0	0	0	0	0	0	0	0	0	0	0	0	0	0	0	0	0	0	0	0	0	0	0	0	0	0		0.0002808	18	gl2
166	ma2	0	0	0	0	0	0.0001749	0	0	0	0	0	0	0	0	0	0	0	0	0	0	0	0	0	0	0	0	0	0	0	0	0	0	0	0	0	0	0	0		0.0001749	19	ma2
167	rh2	0	0	0	0	0	0	0.001551	0	0	0	0	0	0	0	0	0	0	0	0	0	0	0	0	0	0	0	0	0	0	0	0	0	0	0	0	0	0	0		0.001551	11	rh2
168	ga3	0	0	0	0	0	0	0	0.0001176	0	0	0	0	0	0	0	0	0	0	0	0	0	0	0	0	0	0	0	0	0	0	0	0	0	0	0	0	0	0		0.0001176	27	ga3
169	gl3	0	0	0	0	0	0	0	0	0.004378	0	0	0	0	0	0	0	0	0	0	0	0	0	0	0	0	0	0	0	0	0	0	0	0	0	0	0	0	0		0.004378	8	gl3
170	gc2	0	0	0	0	0	0	0	0	0	2.811e-05	0	0	0	0	0	0	0	0	0	0	0	0	0	0	0	0	0	0	0	0	0	0	0	0	0	0	0	0		2.811e-05	37	gc2
171	mu2	0	0	0	0	0	0	0	0	0	0	0.0003114	0	0	0	0	0	0	0	0	0	0	0	0	0	0	0	0	0	0	0	0	0	0	0	0	0	0	0		0.0003114	16	mu2
172	ga4	0	0	0	0	0	0	0	0	0	0	0	0.0002934	0	0	0	0	0	0	0	0	0	0	0	0	0	0	0	0	0	0	0	0	0	0	0	0	0	0		0.0002934	17	ga4
173	gl4	0	0	0	0	0	0	0	0	0	0	0	0	1.453e-06	0	0	0	0	0	0	0	0	0	0	0	0	0	0	0	0	0	0	0	0	0	0	0	0	0		1.453e-06	38	gl4
174	chi	0	0	0	0	0	0	0	0	0	0	0	0	0	4.077e-05	0	0	0	0	0	0	0	0	0	0	0	0	0	0	0	0	0	0	0	0	0	0	0	0		4.077e-05	36	chi
175	glo	0	0	0	0	0	0	0	0	0	0	0	0	0	0	0.05954	0	0	0	0	0	0	0	0	0	0	0	0	0	0	0	0	0	0	0	0	0	0	0		0.05954	1	glo
176	chr	0	0	0	0	0	0	0	0	0	0	0	0	0	0	0	0.03951	0	0	0	0	0	0	0	0	0	0	0	0	0	0	0	0	0	0	0	0	0	0		0.03951	2	chr
177	fcs	0	0	0	0	0	0	0	0	0	0	0	0	0	0	0	0	0.03307	0	0	0	0	0	0	0	0	0	0	0	0	0	0	0	0	0	0	0	0	0		0.03307	3	fcs
178	gly	0	0	0	0	0	0	0	0	0	0	0	0	0	0	0	0	0	0.005051	0	0	0	0	0	0	0	0	0	0	0	0	0	0	0	0	0	0	0	0		0.005051	7	gly
179	xyl	0	0	0	0	0	0	0	0	0	0	0	0	0	0	0	0	0	0	0.000772	0	0	0	0	0	0	0	0	0	0	0	0	0	0	0	0	0	0	0		0.000772	13	xyl
180	cel	0	0	0	0	0	0	0	0	0	0	0	0	0	0	0	0	0	0	0	0.01493	0	0	0	0	0	0	0	0	0	0	0	0	0	0	0	0	0	0		0.01493	5	cel
181	man	0	0	0	0	0	0	0	0	0	0	0	0	0	0	0	0	0	0	0	0	0.02717	0	0	0	0	0	0	0	0	0	0	0	0	0	0	0	0	0		0.02717	4	man
182	rhm	0	0	0	0	0	0	0	0	0	0	0	0	0	0	0	0	0	0	0	0	0	0.002286	0	0	0	0	0	0	0	0	0	0	0	0	0	0	0	0		0.002286	10	rhm
183	d02	0	0	0	0	0	0	0	0	0	0	0	0	0	0	0	0	0	0	0	0	0	0	0.0001344	0	0	0	0	0	0	0	0	0	0	0	0	0	0	0		0.0001344	21	d02
184	sta	0	0	0	0	0	0	0	0	0	0	0	0	0	0	0	0	0	0	0	0	0	0	0	0.0003642	0	0	0	0	0	0	0	0	0	0	0	0	0	0		0.0003642	15	sta
185	pec	0	0	0	0	0	0	0	0	0	0	0	0	0	0	0	0	0	0	0	0	0	0	0	0	0.001546	0	0	0	0	0	0	0	0	0	0	0	0	0		0.001546	12	pec
186	d03	0	0	0	0	0	0	0	0	0	0	0	0	0	0	0	0	0	0	0	0	0	0	0	0	0	9.187e-05	0	0	0	0	0	0	0	0	0	0	0	0		9.187e-05	32	d03
187	d04	0	0	0	0	0	0	0	0	0	0	0	0	0	0	0	0	0	0	0	0	0	0	0	0	0	0	0.0001414	0	0	0	0	0	0	0	0	0	0	0		0.0001414	20	d04
188	d05	0	0	0	0	0	0	0	0	0	0	0	0	0	0	0	0	0	0	0	0	0	0	0	0	0	0	0	0.0001282	0	0	0	0	0	0	0	0	0	0		0.0001282	25	d05
189	d06	0	0	0	0	0	0	0	0	0	0	0	0	0	0	0	0	0	0	0	0	0	0	0	0	0	0	0	0	0.0001059	0	0	0	0	0	0	0	0	0		0.0001059	28	d06
190	d07	0	0	0	0	0	0	0	0	0	0	0	0	0	0	0	0	0	0	0	0	0	0	0	0	0	0	0	0	0	0.0001319	0	0	0	0	0	0	0	0		0.0001319	23	d07
191	d08	0	0	0	0	0	0	0	0	0	0	0	0	0	0	0	0	0	0	0	0	0	0	0	0	0	0	0	0	0	0	0.0001312	0	0	0	0	0	0	0		0.0001312	24	d08
192	d09	0	0	0	0	0	0	0	0	0	0	0	0	0	0	0	0	0	0	0	0	0	0	0	0	0	0	0	0	0	0	0	0.0001182	0	0	0	0	0	0		0.0001182	26	d09
193	d10	0	0	0	0	0	0	0	0	0	0	0	0	0	0	0	0	0	0	0	0	0	0	0	0	0	0	0	0	0	0	0	0	9.17e-05	0	0	0	0	0		9.17e-05	33	d10
194	d11	0	0	0	0	0	0	0	0	0	0	0	0	0	0	0	0	0	0	0	0	0	0	0	0	0	0	0	0	0	0	0	0	0	0.0001322	0	0	0	0		0.0001322	22	d11
195	d12	0	0	0	0	0	0	0	0	0	0	0	0	0	0	0	0	0	0	0	0	0	0	0	0	0	0	0	0	0	0	0	0	0	0	9.746e-05	0	0	0		9.746e-05	29	d12
196	d13	0	0	0	0	0	0	0	0	0	0	0	0	0	0	0	0	0	0	0	0	0	0	0	0	0	0	0	0	0	0	0	0	0	0	0	9.313e-05	0	0		9.313e-05	31	d13
197	d14	0	0	0	0	0	0	0	0	0	0	0	0	0	0	0	0	0	0	0	0	0	0	0	0	0	0	0	0	0	0	0	0	0	0	0	0	9.651e-05	0		9.651e-05	30	d14
198	d15	0	0	0	0	0	0	0	0	0	0	0	0	0	0	0	0	0	0	0	0	0	0	0	0	0	0	0	0	0	0	0	0	0	0	0	0	0	8.073e-05		8.073e-05	35	d15

[truncated: 12 more sheets: fp>din, Xb>d, Xb>p, Xd>b, Xd>bR, fd>bin, Xa>b, Xa>bL, Xa>bR, fa>bin, fa>binL, fa>binR]
