# Supplementary material for: Dynamic carbon flux network of a diverse marine microbial community
Source: ISME Commun. 2021 Sep 25;1:50. doi: 10.1038/s43705-021-00055-7 (PMC9723560; doi:10.1038/s43705-021-00055-7)
Supplement: Supplementary file 4 — Dataset S1 [file 43705_2021_55_MOESM4_ESM.zip › Dataset_S1_Instantaneous_2010_35.xlsx]

## Sheet: sum
1	2	3	4	5	6	7	8	9	10	11	12	13	14	15	16	17	18	19	20	21	22	23	24	25	26	27	28	29	30	31	32	33	34	35	36	37	38	39	40	41	42	43	44	45	46	47	48	49	50
	Sum =	38.22	-32.4583	120	0.998522	-48.5185	120	1.32773	-49.9503	120	2.32625	-44.1656	120			120			120			Sum =	23.6304	-18.6853	739	0.998522	-102.865	741	0.141268	-142.557	741	0.092971	#NUM!	686	1.23276	-81.4247	741	2.07559	-59.8408	741	1.65418	-64.5967	741			741			741
	Ave =	2.548	-2.16389		0.0665681	-3.23457		0.088515	-3.33002		0.155083	-2.94438		8.71472	0.780489		0.21682	-0.780489				Ave =	0.621853	-0.491718		0.0262769	-2.70697		0.00371759	-3.75149		0.0024466	#NUM!		0.0324411	-2.14275		0.0546208	-1.57476		0.0435309	-1.69991		21.1733	1.2082		0.0838725	-1.2082
		umolC/L			umolC/L/d			umolC/L/d			umolC/L/d			d			1/d						umolC/L			umolC/L/d			umolC/L/d			umolC/L/d			umolC/L/d			umolC/L/d			umolC/L/d			d			1/d
		Conc	log	rank	Xa>d	log	rank	Xa>p	log	rank	Xa>d+p	log	rank	Turnover	log	rank	Rate	log	rank				Conc	log	rank	Xa>d	log	rank	Xp>d	log	rank	Xb>d	log	rank	Xa+p+b>d	log	rank	Xd>b	log	rank	Xexch	log	rank	Turnover	log	rank	Rate	log	rank
11	gre	0.001296	-2.88739	9	0.000214186	-3.66921	9	6.5828e-05	-4.18159	10	0.000280014	-3.55282	9	4.62834	0.665426	9	0.21606	-0.665426	7	gre	161	d01	0.3589	-0.445027	15	9.26694e-05	-4.03306	31	3.304e-05	-4.48096	29	0.00255194	-2.59313	9	0.00267765	-2.57225	24	0.0185844	-1.73085	20	0.010631	-1.97342	23	33.7596	1.5284	13	0.0296212	-1.5284	26
12	mhe	32.36	1.51001	1	0.751823	-0.123885	1	0.661471	-0.179489	1	1.41329	0.150232	1	22.8969	1.35978	2	0.0436741	-1.35978	14	mhe	162	ar2	0.01149	-1.93968	38	0.00281989	-2.54977	19	0.0002979	-3.52593	14	0.000112798	-3.9477	25	0.00323059	-2.49072	22	0.00324847	-2.48832	36	0.00323953	-2.48952	35	3.54681	0.549838	38	0.281943	-0.549838	1
13	cde	0.0004799	-3.31885	12	0.000122722	-3.91108	10	3.99168e-05	-4.39884	12	0.000162639	-3.78878	11	2.95071	0.469927	14	0.338901	-0.469927	2	cde	163	fu2	0.9597	-0.0178645	7	0.0838787	-1.07635	3	0.002819	-2.5499	7	0.00481327	-2.31756	7	0.091511	-1.03853	3	0.0817853	-1.08732	7	0.0866481	-1.06224	6	11.0758	1.04438	24	0.0902867	-1.04438	15
14	cmi	0.0002993	-3.52389	13	5.25497e-05	-4.27943	12	1.71323e-05	-4.76618	13	6.96819e-05	-4.15688	13	4.29523	0.632986	12	0.232816	-0.632986	4	cmi	164	ga2	0.9289	-0.032031	8	0.0843144	-1.0741	2	0.005111	-2.29149	5	0.00805365	-2.09401	4	0.097479	-1.01109	2	0.111203	-0.953884	5	0.104341	-0.981545	4	8.90255	0.949514	28	0.112327	-0.949514	11
15	rst	0.007886	-2.10314	6	0.000970505	-3.013	6	0.000317947	-3.49765	7	0.00128845	-2.88993	7	6.12052	0.786789	5	0.163385	-0.786789	11	rst	165	gl2	3.203	0.505557	1	0.074861	-1.12574	4	0.0002482	-3.6052	15	0.000110237	-3.95767	26	0.0752194	-1.12367	5	0.181444	-0.741258	3	0.128332	-0.891667	3	24.9588	1.39722	15	0.040066	-1.39722	24
16	tno	0.003861	-2.4133	8	0.00211375	-2.67495	5	0.000755348	-3.12185	6	0.00286909	-2.54226	5	1.34572	0.128955	15	0.743096	-0.128955	1	tno	166	ma2	0.5075	-0.294564	11	0.053022	-1.27554	6	4.429e-05	-4.35369	18	0.00644985	-2.19045	5	0.0595161	-1.22537	7	0.046236	-1.33502	11	0.0528761	-1.27674	9	9.59791	0.982177	26	0.104189	-0.982177	13
17	dix	0.001158	-2.93629	10	7.92839e-05	-4.10082	11	0.000119912	-3.92114	8	0.000199195	-3.70072	10	5.81339	0.764429	6	0.172017	-0.764429	10	dix	167	rh2	0.2499	-0.602234	28	0.0362624	-1.44054	10	0.001616	-2.79156	10	0.00152424	-2.81695	11	0.0394026	-1.40447	11	0.0352272	-1.45312	15	0.0373149	-1.42812	14	6.69706	0.825884	32	0.149319	-0.825884	7
18	dip	5.362	0.729327	2	0.212081	-0.673498	2	0.561364	-0.250756	2	0.773445	-0.11157	2	6.93262	0.840897	4	0.144246	-0.840897	12	dip	168	ga3	1.208	0.0820669	5	0.0659915	-1.18051	5	3.41e-05	-4.46725	26	0.00635383	-2.19696	6	0.0723794	-1.14039	6	0.0807603	-1.0928	8	0.0765698	-1.11594	8	15.7764	1.19801	20	0.0633856	-1.19801	19
19	din	0.0329	-1.4828	4	0.00290139	-2.53739	4	0.00422105	-2.37458	4	0.00712244	-2.14737	4	4.6192	0.664567	10	0.216488	-0.664567	6	din	169	gl3	0.1243	-0.905529	31	0.00412813	-2.38425	18	0.00119	-2.92445	11	0.0201368	-1.69601	2	0.0254549	-1.59423	15	0.0216985	-1.66357	18	0.0235767	-1.62752	17	5.27215	0.721988	35	0.189676	-0.721988	4
20	dxf	0.4294	-0.367138	3	0.0273329	-1.56331	3	0.0980987	-1.00834	3	0.125432	-0.901593	3	3.42338	0.534455	13	0.292109	-0.534455	3	dxf	170	gc2	0.05691	-1.24481	35	0.010233	-1.99	16	1.465e-05	-4.83416	37	0.00189035	-2.72346	10	0.012138	-1.91585	19	0.00981466	-2.00812	33	0.0109763	-1.95954	21	5.18479	0.714731	36	0.192872	-0.714731	3
21	cha	0.000531	-3.27491	11	4.55819e-05	-4.34121	13	5.103e-05	-4.29217	11	9.66119e-05	-4.01497	12	5.49622	0.740064	7	0.181943	-0.740064	9	cha	171	mu2	0.01153	-1.93817	37	0.00024519	-3.6105	25	8.403e-05	-4.07557	16	0.00143654	-2.84268	12	0.00176576	-2.75307	25	0.00370669	-2.43101	35	0.00273622	-2.56285	36	4.21384	0.624678	37	0.237313	-0.624678	2
22	sif	0.0001192	-3.92372	14	4.57228e-06	-5.33987	14	3.47838e-06	-5.45862	14	8.05066e-06	-5.09417	14	14.8062	1.17044	3	0.0675391	-1.17044	13	sif	172	ga4	0.09243	-1.03419	33	0.00231113	-2.63618	20	5.858e-05	-4.23225	17	0.0101598	-1.99311	3	0.0125295	-1.90207	18	0.00970402	-2.01305	34	0.0111168	-1.95402	20	8.31446	0.919834	30	0.120272	-0.919834	9
24	pha	0.01278	-1.89347	5	0.000243239	-3.61397	8	9.6372e-05	-4.01605	9	0.000339611	-3.46902	8	37.6312	1.57555	1	0.0265737	-1.57555	15	pha	173	gl4	0.1199	-0.921181	32	8.79599e-05	-4.05572	32	1.665e-06	-5.77859	38	0.0207158	-1.6837	1	0.0208054	-1.68182	16	0.0148931	-1.82701	31	0.0178493	-1.74838	18	6.71736	0.827199	31	0.148868	-0.827199	8
25	coc	3.702e-05	-4.43156	15	3.94614e-06	-5.40383	15	2.98619e-06	-5.52488	15	6.93233e-06	-5.15912	15	5.34019	0.727557	8	0.187259	-0.727557	8	coc	174	chi	0.2586	-0.587371	27	0.0507511	-1.29455	7	2.348e-05	-4.6293	34	0	#NUM!	28	0.0507746	-1.29435	8	0.0452892	-1.34401	12	0.0480319	-1.31847	10	5.38393	0.731099	34	0.185738	-0.731099	5
26	ph1	0.007225	-2.14116	7	0.000533222	-3.27309	7	0.00110108	-2.95818	5	0.0016343	-2.78667	6	4.42086	0.645507	11	0.2262	-0.645507	5	ph1	175	glo	1.112	0.0461048	6	0.0507434	-1.29462	8	0.03456	-1.46143	2	0	#NUM!	28	0.0853034	-1.06903	4	0.0864648	-1.06316	6	0.0858841	-1.06609	7	12.9477	1.11219	22	0.0772339	-1.11219	17
																					176	chr	3.174	0.501607	2	0.304551	-0.516339	1	0.05167	-1.28676	1	0	#NUM!	28	0.356221	-0.44828	1	0.386692	-0.412634	1	0.371457	-0.430092	1	8.54473	0.931699	29	0.117031	-0.931699	10
																					177	fcs	0.5765	-0.239201	10	0.0253737	-1.59562	14	0.01659	-1.78015	4	0	#NUM!	28	0.0419637	-1.37713	10	0.0497325	-1.30336	10	0.0458481	-1.33868	12	12.5741	1.09948	23	0.0795284	-1.09948	16
																					178	gly	0.2021	-0.694434	29	0.0001949	-3.71019	26	0.003078	-2.51173	6	0	#NUM!	28	0.0032729	-2.48507	21	0.0133217	-1.87544	32	0.00829732	-2.08106	34	24.3573	1.38663	16	0.0410555	-1.38663	23
																					179	xyl	0.1633	-0.787014	30	0.0253785	-1.59553	12	0.0004383	-3.35823	13	0	#NUM!	28	0.0258168	-1.5881	14	0.0249973	-1.60211	17	0.025407	-1.59505	15	6.42735	0.808032	33	0.155585	-0.808032	6
																					180	cel	1.649	0.217221	4	0.0316668	-1.4994	11	0.002162	-2.66514	8	0	#NUM!	28	0.0338288	-1.47071	13	0.159492	-0.797261	4	0.0966604	-1.01475	5	17.0597	1.23197	19	0.0586176	-1.23197	20
																					181	man	0.4351	-0.361411	14	0.0253784	-1.59554	13	0.01797	-1.74545	3	0	#NUM!	28	0.0433484	-1.36303	9	0.0523434	-1.28114	9	0.0478459	-1.32016	11	9.09377	0.958744	27	0.109965	-0.958744	12
																					182	rhm	0.03341	-1.47612	36	3.6386e-06	-5.43907	38	0.001748	-2.75746	9	0	#NUM!	28	0.00175164	-2.75656	26	0.0018165	-2.74076	38	0.00178407	-2.74859	37	18.7268	1.27246	17	0.0533993	-1.27246	22
																					183	d02	0.4583	-0.33885	12	0.0384054	-1.41561	9	3.359e-05	-4.47379	27	0.0007237	-3.14044	13	0.0391627	-1.40713	12	0.0445484	-1.35117	13	0.0418556	-1.37825	13	10.9496	1.0394	25	0.0913278	-1.0394	14
																					184	sta	2.637	0.42111	3	0.015895	-1.79874	15	3.156e-05	-4.50086	30	0	#NUM!	28	0.0159266	-1.79788	17	0.321493	-0.492829	2	0.16871	-0.77286	2	15.6304	1.19397	21	0.0639778	-1.19397	18
																					185	pec	0.07646	-1.11657	34	2.69456e-05	-4.56951	37	0.0009852	-3.00648	12	0	#NUM!	28	0.00101215	-2.99476	29	0.0023061	-2.63712	37	0.00165912	-2.78012	38	46.0846	1.66356	1	0.0216992	-1.66356	38
																					186	d03	0.354	-0.450997	19	0.000114286	-3.94201	29	2.807e-05	-4.55176	32	0.000624235	-3.20465	17	0.000766591	-3.11544	31	0.0175649	-1.75535	28	0.00916574	-2.03783	30	38.6221	1.58684	6	0.0258919	-1.58684	33
																					187	d04	0.3531	-0.452102	23	0.000152458	-3.81685	28	4.052e-05	-4.39233	21	0.000487941	-3.31163	18	0.000680918	-3.16691	33	0.017769	-1.75034	24	0.00922495	-2.03504	28	38.2766	1.58293	8	0.0261256	-1.58293	31
																					188	d05	0.3532	-0.451979	22	0.000112218	-3.94994	30	3.313e-05	-4.47978	28	0.000400239	-3.39768	21	0.000545587	-3.26314	35	0.0176239	-1.7539	27	0.00908474	-2.04169	31	38.8784	1.58971	5	0.0257212	-1.58971	34
																					189	d06	0.3571	-0.44721	17	6.67123e-05	-4.17579	33	3.675e-05	-4.43474	24	0.00260347	-2.58445	8	0.00270693	-2.56752	23	0.0185973	-1.73055	19	0.0106521	-1.97256	22	33.5239	1.52535	14	0.0298295	-1.52535	25
																					190	d07	0.3533	-0.451856	21	0.000306728	-3.51325	23	3.74e-05	-4.42713	23	0.000639498	-3.19416	16	0.000983625	-3.00717	30	0.0180881	-1.74261	23	0.00953586	-2.02064	26	37.0496	1.56878	10	0.0269908	-1.56878	29
																					191	d08	0.6944	-0.15839	9	4.63267e-05	-4.33417	35	4.148e-05	-4.38216	20	0.000262884	-3.58024	23	0.00035069	-3.45508	37	0.0342829	-1.46492	16	0.0173168	-1.76153	19	40.0998	1.60314	3	0.0249378	-1.60314	36
																					192	d09	0.3531	-0.452102	23	0.000171491	-3.76576	27	3.8e-05	-4.42022	22	0.000460644	-3.33663	19	0.000670135	-3.17384	34	0.0177376	-1.75111	26	0.00920386	-2.03603	29	38.3643	1.58393	7	0.0260659	-1.58393	32
																					193	d10	0.4362	-0.360314	13	0.0090828	-2.04178	17	2.834e-05	-4.5476	31	6.46172e-05	-4.18965	27	0.00917575	-2.03736	20	0.0379922	-1.42031	14	0.023584	-1.62738	16	18.4956	1.26707	18	0.0540668	-1.26707	21
																					194	d11	0.3583	-0.445753	16	0.000681957	-3.16624	22	4.199e-05	-4.37685	19	0.000688624	-3.16202	15	0.00141257	-2.84999	28	0.0183437	-1.73651	22	0.00987814	-2.00532	25	36.272	1.55957	11	0.0275695	-1.55957	28
																					195	d12	0.3535	-0.451611	20	5.57464e-05	-4.25378	34	3.443e-05	-4.46306	25	0.000380031	-3.42018	22	0.000470207	-3.32771	36	0.0174847	-1.75734	29	0.00897746	-2.04685	32	39.3764	1.59524	4	0.0253959	-1.59524	35
																					196	d13	0.3509	-0.454817	25	3.10859e-05	-4.50744	36	2.214e-05	-4.65482	35	0.000197506	-3.70442	24	0.000250732	-3.60079	38	0.0172048	-1.76435	30	0.00872779	-2.0591	33	40.2049	1.60428	2	0.0248726	-1.60428	37
																					197	d14	0.3509	-0.454817	25	0.000287172	-3.54186	24	2.566e-05	-4.59074	33	0.000414576	-3.3824	20	0.000727408	-3.13822	32	0.0177477	-1.75086	25	0.00923755	-2.03444	27	37.9863	1.57963	9	0.0263253	-1.57963	30
																					198	d15	0.3542	-0.450751	18	0.000795822	-3.09918	21	1.788e-05	-4.74763	36	0.00071393	-3.14634	14	0.00152763	-2.81598	27	0.0183508	-1.73635	21	0.00993921	-2.00265	24	35.6366	1.5519	12	0.028061	-1.5519	27
[truncated: 47 more columns]

## Sheet: Xa>d
1	2	3	4	5	6	7	8	9	10	11	12	13	14	15	16	17	18	19	20	21	22
	rank =	9	1	10	12	6	5	11	2	4	3	13	14	8	15	7
	sum =	0.000214186	0.751823	0.000122722	5.25497e-05	0.000970505	0.00211375	7.92839e-05	0.212081	0.00290139	0.0273329	4.55819e-05	4.57228e-06	0.000243239	3.94614e-06	0.000533222
		umolC/L/d
		11	12	13	14	15	16	17	18	19	20	21	22	24	25	26
		gre	mhe	cde	cmi	rst	tno	dix	dip	din	dxf	cha	sif	pha	coc	ph1		sum	rank
161	d01	1.56e-05	8.159e-06	5.698e-09	5.517e-08	4.195e-08	9.486e-08	7.586e-08	4.416e-05	2.388e-05	1.473e-11	3.789e-14	9.761e-08	1.421e-07	7.613e-09	3.495e-07		9.26694e-05	31	d01
162	ar2	2.18e-05	0.002292	3.14e-05	3.01e-05	3.189e-07	4.568e-07	2.686e-08	0.0004178	4.009e-06	1.761e-05	4.986e-14	1.032e-07	3.694e-06	5.699e-07	4.456e-13		0.00281989	19	ar2
163	fu2	5.423e-06	0.07811	6.368e-07	3.627e-07	3.843e-06	2.244e-05	3.449e-07	0.005337	0.0002263	0.000171	1.249e-07	7.212e-08	6.202e-07	5.487e-07	2.453e-08		0.0838787	3	fu2
164	ga2	3.16e-07	0.07922	3.568e-07	1.985e-07	2.094e-06	3.418e-06	1.93e-07	0.002952	0.0002081	0.001919	5.043e-14	1.981e-07	3.598e-06	1.563e-07	4.761e-06		0.0843144	2	ga2
165	gl2	7.017e-08	0.07098	8.974e-08	5.257e-08	0.0005701	0.001001	4.812e-08	0.0007539	0.0001502	0.001404	5.378e-14	1.443e-07	7.507e-07	4.053e-07	2.403e-07		0.074861	4	gl2
166	ma2	4.066e-07	0.04929	3.652e-07	2.093e-07	2.201e-06	3.345e-06	9.453e-07	0.003046	5.355e-05	0.0005018	7.319e-14	1.619e-07	8.569e-06	1.317e-07	0.0001143		0.053022	6	ma2
167	rh2	2.711e-07	0.03223	1.971e-06	2.672e-07	2.694e-06	2.696e-05	2.494e-07	0.003708	0.0001688	0.0001174	4.845e-14	1.098e-07	4.646e-06	4.711e-07	5.415e-07		0.0362624	10	rh2
168	ga3	7.03e-14	0.06565	3.842e-09	4.394e-08	1.698e-08	0.0003272	4.355e-08	1.039e-10	3.917e-06	6.271e-12	1.267e-13	7.567e-08	4.175e-08	3.088e-09	1.011e-05		0.0659915	5	ga3
169	gl3	7.121e-14	0.003995	4.563e-05	2.916e-09	1.75e-09	2.485e-08	2.731e-05	5.215e-06	2.212e-05	1.299e-11	3.251e-05	1.554e-07	4.093e-09	2.29e-08	1.373e-07		0.00412813	18	gl3
170	gc2	4.672e-14	0.008595	1.947e-07	1.082e-07	6.622e-05	1.713e-06	1.007e-07	0.001567	2.01e-12	6.626e-12	2.227e-06	1.262e-07	1.929e-07	1.751e-08	1.076e-07		0.010233	16	gc2
171	mu2	2.819e-14	1.383e-05	1.133e-06	7.285e-09	8.851e-09	7.559e-08	4.888e-14	3.418e-11	0.0001283	0.0001017	3.596e-14	1.019e-07	3.674e-13	3.224e-08	6.6e-10		0.00024519	25	mu2
172	ga4	6.597e-14	0.001891	5.157e-14	3.462e-06	3.187e-08	7.895e-06	2.806e-14	3.534e-11	0.0001719	7.123e-05	4.865e-14	1.395e-07	0.000159	8.923e-10	6.474e-06		0.00231113	20	ga4
173	gl4	2.898e-14	6.688e-11	2.816e-09	1.771e-09	1.154e-09	4.815e-08	3.123e-14	3.554e-11	8.788e-05	6.221e-12	5.535e-14	1.904e-08	4.19e-13	6.841e-09	6.852e-13		8.79599e-05	32	gl4
174	chi	3.472e-06	0.03192	3.991e-06	1.7e-06	3.177e-05	7.104e-05	4.94e-06	0.01871	0	0	0	1.886e-07	3.863e-06	8.055e-08	4.392e-08		0.0507511	7	chi
175	glo	0	0.03192	3.991e-06	1.7e-06	3.177e-05	7.104e-05	4.94e-06	0.01871	0	0	0	0	0	0	6.584e-13		0.0507434	8	glo
176	chr	3.472e-06	0.1915	2.395e-05	1.02e-05	0.0001906	0.0004262	2.964e-05	0.1123	0	0	1.072e-05	9.431e-07	3.863e-05	8.055e-07	1.625e-05		0.304551	1	chr
177	fcs	0	0.01596	1.996e-06	8.502e-07	1.588e-05	3.552e-05	2.47e-06	0.009357	0	0	0	0	0	0	6.637e-09		0.0253737	14	fcs
178	gly	0	0	0	0	0	0	0	0	0	0	0	0	0	0	0.0001949		0.0001949	26	gly
179	xyl	4.583e-06	0.01596	1.996e-06	8.502e-07	1.588e-05	3.552e-05	2.47e-06	0.009357	0	0	0	0	0	0	2.062e-07		0.0253785	12	xyl
180	cel	8.054e-06	0.01596	1.996e-06	8.502e-07	1.588e-05	3.552e-05	2.47e-06	0.009357	0.0003228	0.005958	0	1.886e-07	3.863e-06	8.055e-08	4.949e-08		0.0316668	11	cel
181	man	4.583e-06	0.01596	1.996e-06	8.502e-07	1.588e-05	3.552e-05	2.47e-06	0.009357	0	0	0	0	0	0	8.927e-08		0.0253784	13	man
182	rhm	3.472e-06	0	0	0	0	0	0	0	0	0	0	0	0	0	1.666e-07		3.6386e-06	38	rhm
183	d02	1.85e-05	0.03837	8.22e-14	7.543e-10	4.652e-09	4.618e-08	6.451e-08	5.82e-06	9.665e-06	1.528e-11	3.912e-14	9.203e-08	1.142e-06	7.88e-08	2.251e-08		0.0384054	9	d02
184	sta	3.472e-05	0	0	0	0	0	0	0	0.000807	0.01489	0	0	0	0	0.0001633		0.015895	15	sta
185	pec	3.472e-06	0	0	0	0	0	0	0	0	0	0	0	3.863e-06	8.055e-08	1.953e-05		2.69456e-05	37	pec
186	d03	1.887e-06	6.278e-05	7.628e-08	4.991e-08	1.1e-08	1.019e-07	7.777e-14	3.45e-05	1.362e-05	1.88e-11	7.121e-14	1.829e-07	9.88e-07	2.973e-08	5.936e-08		0.000114286	29	d03
187	d04	2.752e-06	3.482e-10	1.855e-07	1.227e-07	2.308e-08	7.86e-08	5.096e-14	0.0001204	2.793e-05	1.062e-11	7.379e-14	1.324e-07	7.374e-07	8.027e-08	1.535e-08		0.000152458	28	d04
188	d05	1.007e-05	1.89e-10	1.399e-07	2.429e-08	8.519e-09	1.232e-07	4.541e-14	7.394e-05	2.711e-05	1.435e-11	5.131e-14	6.172e-08	6.117e-07	1.036e-07	2.442e-08		0.000112218	30	d05
189	d06	5.788e-07	1.386e-10	6.256e-09	6.899e-08	1.243e-08	1.48e-07	3.921e-08	4.875e-05	1.61e-05	2.745e-11	4.038e-14	1.743e-07	6.541e-07	5.796e-09	1.743e-07		6.67123e-05	33	d06
190	d07	7.063e-06	0.000161	9.675e-08	5.34e-08	3.644e-08	3.715e-08	9.098e-08	9.692e-05	4.035e-05	1.292e-11	4.846e-14	1.741e-07	7.194e-07	4.752e-08	1.389e-07		0.000306728	23	d07
191	d08	3.017e-06	3.273e-05	1.244e-07	5.302e-08	4.289e-08	4.692e-08	5.645e-08	3.16e-06	6.154e-06	1.413e-11	4.272e-14	3.108e-08	8.669e-07	1.382e-08	3.025e-08		4.63267e-05	35	d08
192	d09	1.866e-05	9.71e-05	1.394e-08	1.012e-07	5.343e-09	4.297e-08	7.099e-08	1.378e-05	4.045e-05	1.188e-11	4.32e-14	2.101e-07	9.612e-07	3.718e-08	5.775e-08		0.000171491	27	d09
193	d10	9.25e-09	0.0001541	1.952e-08	4.588e-09	1.318e-07	5.549e-06	9.712e-08	0.006508	0.0002324	0.002181	4.022e-14	1.588e-07	1.128e-06	1.799e-08	1.791e-07		0.0090828	17	d10
194	d11	3.708e-06	0.00058	1.775e-07	3.977e-08	4.946e-06	2.099e-06	3.055e-08	8.462e-05	4.794e-06	1.159e-11	3.589e-14	4.461e-08	9.001e-07	2.37e-08	5.739e-07		0.000681957	22	d11
195	d12	9.924e-06	2.39e-10	1.356e-07	5.988e-08	8.261e-09	2.108e-07	5.258e-14	1.394e-05	3.066e-05	9.393e-12	4.191e-14	1.05e-07	6.646e-07	1.209e-08	2.595e-08		5.57464e-05	34	d12
196	d13	7.339e-07	1.851e-10	7.96e-14	7.374e-08	1.669e-08	2.151e-07	2.491e-08	2.175e-05	7.05e-06	1.563e-07	4.201e-14	1.435e-07	8.115e-07	5.057e-08	5.955e-08		3.10859e-05	36	d13
197	d14	5.658e-06	0.0002051	3.715e-08	1.186e-08	5.779e-09	1.329e-08	4.026e-08	4.694e-05	2.851e-05	1.26e-11	5.572e-14	1.103e-07	6.813e-07	1.132e-08	5.29e-08		0.000287172	24	d14
198	d15	2.191e-05	0.000705	3.382e-09	1.32e-08	1.845e-08	2.377e-09	3.119e-08	2.975e-05	3.784e-05	1.218e-11	3.906e-14	1.264e-07	8.955e-07	1.252e-08	2.19e-07		0.000795822	21	d15

## Sheet: Xa>dR
1	2	3	4	5	6	7	8	9	10	11	12	13	14	15	16	17	18
		for each d, rank a
		11	12	13	14	15	16	17	18	19	20	21	22	24	25	26
		gre	mhe	cde	cmi	rst	tno	dix	dip	din	dxf	cha	sif	pha	coc	ph1
161	d01	3	4	13	10	11	8	9	1	2	14	15	7	6	12	5
162	ar2	5	1	3	4	11	10	13	2	7	6	15	12	8	9	14
163	fu2	6	1	8	11	7	5	12	2	3	4	13	14	9	10	15
164	ga2	10	1	9	11	8	7	13	2	4	3	15	12	6	14	5
165	gl2	12	1	11	13	5	3	14	4	6	2	15	10	7	8	9
166	ma2	10	1	11	12	8	7	9	2	5	3	15	13	6	14	4
167	rh2	11	1	8	12	7	5	13	2	3	4	15	14	6	10	9
168	ga3	15	1	10	6	9	2	7	12	4	13	14	5	8	11	3
169	gl3	15	1	2	12	13	9	4	6	5	14	3	7	11	10	8
170	gc2	15	1	6	9	3	5	11	2	14	13	4	8	7	12	10
171	mu2	15	3	4	9	8	6	13	11	1	2	14	5	12	7	10
172	ga4	12	1	13	7	9	5	15	11	2	4	14	8	3	10	6
173	gl4	15	8	5	6	7	2	14	9	1	10	13	3	12	4	11
174	chi	8	1	6	9	4	3	5	2	13	13	13	10	7	11	12
175	glo	9	1	6	7	4	3	5	2	9	9	9	9	9	9	8
176	chr	11	1	7	10	4	3	6	2	14	14	9	12	5	13	8
177	fcs	9	1	6	7	4	3	5	2	9	9	9	9	9	9	8
178	gly	2	2	2	2	2	2	2	2	2	2	2	2	2	2	1
179	xyl	5	1	7	8	4	3	6	2	10	10	10	10	10	10	9
180	cel	7	1	10	11	6	5	9	2	4	3	15	12	8	13	14
181	man	5	1	7	8	4	3	6	2	10	10	10	10	10	10	9
182	rhm	1	3	3	3	3	3	3	3	3	3	3	3	3	3	2
183	d02	2	1	14	12	11	9	8	4	3	13	15	6	5	7	10
184	sta	4	5	5	5	5	5	5	5	2	1	5	5	5	5	3
185	pec	3	5	5	5	5	5	5	5	5	5	5	5	2	4	1
186	d03	4	1	8	10	12	7	14	2	3	13	15	6	5	11	9
187	d04	3	12	5	7	10	9	15	1	2	13	14	6	4	8	11
188	d05	3	12	5	10	11	6	15	1	2	13	14	8	4	7	9
189	d06	4	13	11	8	10	7	9	1	2	14	15	5	3	12	5
190	d07	4	1	8	10	13	12	9	2	3	14	15	6	5	11	7
191	d08	4	1	6	8	10	9	7	3	2	14	15	11	5	13	12
192	d09	3	1	12	7	13	10	8	4	2	14	15	6	5	11	9
193	d10	13	4	11	14	9	5	10	1	3	2	15	8	6	12	7
194	d11	5	1	9	11	3	6	12	2	4	14	15	10	7	13	8
195	d12	3	12	6	8	11	5	14	2	1	13	15	7	4	10	9
196	d13	4	13	14	8	12	5	11	1	2	6	15	7	3	10	9
197	d14	4	1	9	11	13	10	8	2	3	14	15	6	5	12	7
198	d15	4	1	12	10	9	13	8	3	2	14	15	7	5	11	6

## Sheet: fa>din
1	2	3	4	5	6	7	8	9	10	11	12	13	14	15	16	17	18	19	20
		for each d, fraction a
		11	12	13	14	15	16	17	18	19	20	21	22	24	25	26
		gre	mhe	cde	cmi	rst	tno	dix	dip	din	dxf	cha	sif	pha	coc	ph1		sum
161	d01	0.005826	0.003047	2.128e-06	2.06e-05	1.567e-05	3.542e-05	2.833e-05	0.01649	0.008918	5.5e-09	1.415e-11	3.645e-05	5.308e-05	2.843e-06	0.0001305		0.034606
162	ar2	0.006748	0.7095	0.009718	0.009319	9.872e-05	0.0001414	8.314e-06	0.1293	0.001241	0.005451	1.543e-11	3.195e-05	0.001143	0.0001764	1.379e-10		0.872877
163	fu2	5.926e-05	0.8536	6.959e-06	3.963e-06	4.2e-05	0.0002452	3.769e-06	0.05832	0.002472	0.001869	1.365e-06	7.882e-07	6.778e-06	5.996e-06	2.681e-07		0.916637
164	ga2	3.242e-06	0.8127	3.66e-06	2.036e-06	2.148e-05	3.506e-05	1.98e-06	0.03028	0.002134	0.01969	5.173e-13	2.032e-06	3.691e-05	1.603e-06	4.884e-05		0.864961
165	gl2	9.328e-07	0.9436	1.193e-06	6.989e-07	0.007578	0.0133	6.397e-07	0.01002	0.001997	0.01867	7.15e-13	1.918e-06	9.98e-06	5.388e-06	3.194e-06		0.995189
166	ma2	6.833e-06	0.8282	6.137e-06	3.517e-06	3.698e-05	5.621e-05	1.588e-05	0.05118	0.0008997	0.008432	1.23e-12	2.72e-06	0.000144	2.213e-06	0.001921		0.890907
167	rh2	6.881e-06	0.8179	5.003e-05	6.781e-06	6.839e-05	0.0006843	6.331e-06	0.09411	0.004285	0.00298	1.23e-12	2.786e-06	0.0001179	1.196e-05	1.374e-05		0.920244
168	ga3	9.712e-13	0.907	5.309e-08	6.071e-07	2.346e-07	0.004521	6.017e-07	1.435e-09	5.412e-05	8.664e-11	1.75e-12	1.045e-06	5.767e-07	4.266e-08	0.0001397		0.911718
169	gl3	2.798e-12	0.157	0.001793	1.146e-07	6.876e-08	9.764e-07	0.001073	0.0002049	0.000869	5.103e-10	0.001277	6.106e-06	1.608e-07	8.995e-07	5.395e-06		0.162231
170	gc2	3.849e-12	0.7081	1.604e-05	8.912e-06	0.005455	0.0001411	8.298e-06	0.1291	1.656e-10	5.459e-10	0.0001835	1.04e-05	1.589e-05	1.443e-06	8.868e-06		0.843049
171	mu2	1.597e-11	0.007832	0.0006415	4.125e-06	5.012e-06	4.281e-05	2.768e-11	1.936e-08	0.07266	0.05757	2.036e-11	5.769e-05	2.08e-10	1.826e-05	3.738e-07		0.138832
172	ga4	5.265e-12	0.1509	4.116e-12	0.0002763	2.543e-06	0.0006301	2.24e-12	2.82e-09	0.01372	0.005685	3.883e-12	1.113e-05	0.01269	7.122e-08	0.0005167		0.184432
173	gl4	1.393e-12	3.214e-09	1.353e-07	8.51e-08	5.546e-08	2.314e-06	1.501e-12	1.708e-09	0.004224	2.99e-10	2.66e-12	9.154e-07	2.014e-11	3.288e-07	3.293e-11		0.00422784
174	chi	6.836e-05	0.6286	7.859e-05	3.348e-05	0.0006255	0.001399	9.728e-05	0.3685	0	0	0	3.714e-06	7.608e-05	1.586e-06	8.649e-07		0.999484
175	glo	0	0.3742	4.678e-05	1.993e-05	0.0003724	0.0008327	5.791e-05	0.2194	0	0	0	0	0	0	7.717e-12		0.59493
176	chr	9.745e-06	0.5377	6.722e-05	2.864e-05	0.000535	0.001196	8.32e-05	0.3152	0	0	3.009e-05	2.647e-06	0.0001084	2.261e-06	4.56e-05		0.855009
177	fcs	0	0.3804	4.756e-05	2.026e-05	0.0003785	0.0008464	5.886e-05	0.223	0	0	0	0	0	0	1.582e-07		0.604752
178	gly	0	0	0	0	0	0	0	0	0	0	0	0	0	0	0.05954		0.05954
179	xyl	0.0001775	0.6182	7.729e-05	3.293e-05	0.0006152	0.001376	9.567e-05	0.3624	0	0	0	0	0	0	7.987e-06		0.982983
180	cel	0.0002381	0.4718	5.899e-05	2.513e-05	0.0004695	0.00105	7.301e-05	0.2766	0.009542	0.1761	0	5.575e-06	0.0001142	2.381e-06	1.463e-06		0.93608
181	man	0.0001057	0.3682	4.603e-05	1.961e-05	0.0003664	0.0008193	5.698e-05	0.2158	0	0	0	0	0	0	2.059e-06		0.585416
182	rhm	0.001982	0	0	0	0	0	0	0	0	0	0	0	0	0	9.513e-05		0.00207713
183	d02	0.0004724	0.9798	2.099e-12	1.926e-08	1.188e-07	1.179e-06	1.647e-06	0.0001486	0.0002468	3.902e-10	9.988e-13	2.35e-06	2.915e-05	2.012e-06	5.748e-07		0.980705
184	sta	0.002179	0	0	0	0	0	0	0	0.05066	0.9349	0	0	0	0	0.01025		0.997989
185	pec	0.00343	0	0	0	0	0	0	0	0	0	0	0	0.003817	7.959e-05	0.01929		0.0266166
186	d03	0.002461	0.08189	9.951e-05	6.51e-05	1.435e-05	0.0001329	1.014e-10	0.045	0.01776	2.453e-08	9.289e-11	0.0002386	0.001289	3.878e-05	7.744e-05		0.149067
187	d04	0.004041	5.114e-07	0.0002725	0.0001802	3.389e-05	0.0001154	7.484e-11	0.1768	0.04102	1.559e-08	1.084e-10	0.0001944	0.001083	0.0001179	2.255e-05		0.223881
188	d05	0.01846	3.465e-07	0.0002564	4.451e-05	1.561e-05	0.0002258	8.322e-11	0.1355	0.04968	2.631e-08	9.404e-11	0.0001131	0.001121	0.0001898	4.476e-05		0.205651
189	d06	0.0002138	5.119e-08	2.311e-06	2.548e-05	4.591e-06	5.468e-05	1.448e-05	0.018	0.005948	1.014e-08	1.492e-11	6.438e-05	0.0002416	2.141e-06	6.437e-05		0.0246359
190	d07	0.007181	0.1637	9.836e-05	5.429e-05	3.705e-05	3.777e-05	9.249e-05	0.09853	0.04102	1.314e-08	4.927e-11	0.000177	0.0007313	4.831e-05	0.0001412		0.311849
191	d08	0.008604	0.09333	0.0003548	0.0001512	0.0001223	0.0001338	0.000161	0.009011	0.01755	4.03e-08	1.218e-10	8.863e-05	0.002472	3.939e-05	8.627e-05		0.132104
192	d09	0.02785	0.1449	2.08e-05	0.0001511	7.975e-06	6.413e-05	0.000106	0.02056	0.06037	1.773e-08	6.447e-11	0.0003135	0.001434	5.548e-05	8.618e-05		0.255919
193	d10	1.008e-06	0.01679	2.127e-06	5e-07	1.436e-05	0.0006047	1.058e-05	0.7092	0.02532	0.2377	4.383e-12	1.731e-05	0.0001229	1.961e-06	1.952e-05		0.989805
194	d11	0.002625	0.4106	0.0001257	2.816e-05	0.003502	0.001486	2.163e-05	0.0599	0.003394	8.207e-09	2.541e-11	3.158e-05	0.0006372	1.677e-05	0.0004063		0.482774
195	d12	0.02111	5.083e-07	0.0002883	0.0001273	1.757e-05	0.0004483	1.118e-10	0.02964	0.06522	1.998e-08	8.914e-11	0.0002233	0.001414	2.572e-05	5.519e-05		0.11857
196	d13	0.002927	7.385e-07	3.175e-10	0.0002941	6.658e-05	0.0008579	9.934e-05	0.08676	0.02812	0.0006235	1.676e-10	0.0005722	0.003237	0.0002017	0.0002375		0.123998
197	d14	0.007777	0.2819	5.107e-05	1.631e-05	7.943e-06	1.826e-05	5.535e-05	0.06453	0.03919	1.732e-08	7.66e-11	0.0001516	0.0009365	1.556e-05	7.272e-05		0.394722
198	d15	0.01434	0.4615	2.214e-06	8.64e-06	1.208e-05	1.556e-06	2.042e-05	0.01948	0.02477	7.973e-09	2.557e-11	8.271e-05	0.0005862	8.195e-06	0.0001434		0.520955

## Sheet: fa>dout
1	2	3	4	5	6	7	8	9	10	11	12	13	14	15	16	17	18
	sum	0.764977	0.531937	0.754673	0.754179	0.753156	0.736749	0.39802	0.274235	0.407338	0.217901	0.471853	0.567904	0.716173	0.569237	0.326223
		for each d, fraction a
		11	12	13	14	15	16	17	18	19	20	21	22	24	25	26
		gre	mhe	cde	cmi	rst	tno	dix	dip	din	dxf	cha	sif	pha	coc	ph1
161	d01	0.05572	5.773e-06	3.503e-05	0.0007916	3.256e-05	3.307e-05	0.0003808	5.71e-05	0.003353	1.174e-10	3.922e-10	0.01213	0.0004185	0.001098	0.0002138
162	ar2	0.07785	0.001622	0.1931	0.432	0.0002475	0.0001592	0.0001348	0.0005401	0.0005628	0.0001404	5.161e-10	0.01282	0.01088	0.08221	2.727e-10
163	fu2	0.01937	0.05526	0.003916	0.005204	0.002983	0.007823	0.001731	0.0069	0.03177	0.001364	0.001293	0.008959	0.001826	0.07915	1.501e-05
164	ga2	0.001129	0.05605	0.002194	0.002848	0.001625	0.001192	0.0009689	0.003816	0.02921	0.0153	5.22e-10	0.0246	0.01059	0.02254	0.002913
165	gl2	0.0002506	0.05022	0.0005518	0.0007543	0.4424	0.3488	0.0002416	0.0009747	0.02109	0.0112	5.567e-10	0.01792	0.00221	0.05846	0.000147
166	ma2	0.001452	0.03487	0.002246	0.003003	0.001708	0.001166	0.004745	0.003938	0.007518	0.004001	7.575e-10	0.02011	0.02523	0.019	0.06995
167	rh2	0.0009682	0.0228	0.01212	0.003834	0.002091	0.009397	0.001252	0.004794	0.0237	0.0009359	5.015e-10	0.01364	0.01368	0.06796	0.0003313
168	ga3	2.511e-10	0.04645	2.363e-05	0.0006305	1.318e-05	0.1141	0.0002186	1.343e-10	0.00055	4.999e-11	1.311e-09	0.0094	0.0001229	0.0004454	0.006187
169	gl3	2.543e-10	0.002827	0.2806	4.184e-05	1.358e-06	8.664e-06	0.1371	6.743e-06	0.003105	1.036e-10	0.3365	0.01931	1.205e-05	0.003303	8.403e-05
170	gc2	1.669e-10	0.006081	0.001197	0.001552	0.05139	0.0005971	0.0005056	0.002025	2.823e-10	5.282e-11	0.02306	0.01568	0.0005679	0.002526	6.586e-05
171	mu2	1.007e-10	9.785e-06	0.006964	0.0001045	6.869e-06	2.635e-05	2.454e-10	4.419e-11	0.01801	0.0008104	3.722e-10	0.01265	1.082e-09	0.004651	4.039e-07
172	ga4	2.356e-10	0.001338	3.171e-10	0.04967	2.473e-05	0.002752	1.409e-10	4.569e-11	0.02414	0.0005679	5.036e-10	0.01733	0.4682	0.0001287	0.003961
173	gl4	1.035e-10	4.732e-11	1.731e-05	2.541e-05	8.956e-07	1.678e-05	1.568e-10	4.595e-11	0.01234	4.96e-11	5.73e-10	0.002366	1.234e-09	0.0009867	4.193e-10
174	chi	0.0124	0.02259	0.02454	0.0244	0.02466	0.02476	0.0248	0.0242	0	0	0	0.02343	0.01137	0.01162	2.688e-05
175	glo	0	0.02259	0.02454	0.0244	0.02466	0.02476	0.0248	0.0242	0	0	0	0	0	0	4.028e-10
176	chr	0.0124	0.1355	0.1473	0.1464	0.1479	0.1486	0.1488	0.1452	0	0	0.111	0.1171	0.1137	0.1162	0.009941
177	fcs	0	0.01129	0.01227	0.0122	0.01233	0.01238	0.0124	0.0121	0	0	0	0	0	0	4.061e-06
178	gly	0	0	0	0	0	0	0	0	0	0	0	0	0	0	0.1192
179	xyl	0.01637	0.01129	0.01227	0.0122	0.01233	0.01238	0.0124	0.0121	0	0	0	0	0	0	0.0001262
180	cel	0.02876	0.01129	0.01227	0.0122	0.01233	0.01238	0.0124	0.0121	0.04532	0.04749	0	0.02343	0.01137	0.01162	3.028e-05
181	man	0.01637	0.01129	0.01227	0.0122	0.01233	0.01238	0.0124	0.0121	0	0	0	0	0	0	5.462e-05
182	rhm	0.0124	0	0	0	0	0	0	0	0	0	0	0	0	0	0.0001019
183	d02	0.06607	0.02715	5.054e-10	1.082e-05	3.61e-06	1.61e-05	0.0003238	7.525e-06	0.001357	1.218e-10	4.049e-10	0.01143	0.003361	0.01137	1.377e-05
184	sta	0.124	0	0	0	0	0	0	0	0.1133	0.1187	0	0	0	0	0.09992
185	pec	0.0124	0	0	0	0	0	0	0	0	0	0	0	0.01137	0.01162	0.01195
186	d03	0.006738	4.442e-05	0.000469	0.0007161	8.537e-06	3.552e-05	3.904e-10	4.46e-05	0.001912	1.499e-10	7.371e-10	0.02272	0.002909	0.004289	3.632e-05
187	d04	0.009828	2.464e-10	0.001141	0.001761	1.791e-05	2.74e-05	2.558e-10	0.0001557	0.003921	8.464e-11	7.638e-10	0.01644	0.002171	0.01158	9.394e-06
188	d05	0.03598	1.338e-10	0.0008601	0.0003485	6.612e-06	4.294e-05	2.279e-10	9.56e-05	0.003806	1.144e-10	5.311e-10	0.007667	0.001801	0.01494	1.494e-05
189	d06	0.002067	9.805e-11	3.847e-05	0.00099	9.648e-06	5.16e-05	0.0001968	6.302e-05	0.002261	2.189e-10	4.18e-10	0.02165	0.001926	0.0008361	0.0001066
190	d07	0.02523	0.0001139	0.0005949	0.0007662	2.828e-05	1.295e-05	0.0004567	0.0001253	0.005665	1.03e-10	5.016e-10	0.02163	0.002118	0.006855	8.501e-05
191	d08	0.01078	2.316e-05	0.000765	0.0007608	3.329e-05	1.636e-05	0.0002834	4.086e-06	0.000864	1.127e-10	4.422e-10	0.003861	0.002552	0.001993	1.851e-05
192	d09	0.06666	6.87e-05	8.571e-05	0.001453	4.147e-06	1.498e-05	0.0003564	1.782e-05	0.00568	9.469e-11	4.471e-10	0.0261	0.00283	0.005363	3.533e-05
193	d10	3.304e-05	0.000109	0.00012	6.584e-05	0.0001023	0.001934	0.0004875	0.008415	0.03262	0.01739	4.163e-10	0.01973	0.00332	0.002595	0.0001096
194	d11	0.01324	0.0004104	0.001091	0.0005707	0.003839	0.0007316	0.0001533	0.0001094	0.0006731	9.241e-11	3.715e-10	0.005541	0.00265	0.003418	0.0003512
195	d12	0.03544	1.691e-10	0.0008336	0.0008591	6.411e-06	7.348e-05	2.639e-10	1.802e-05	0.004305	7.488e-11	4.338e-10	0.01304	0.001957	0.001745	1.588e-05
196	d13	0.002621	1.31e-10	4.894e-10	0.001058	1.296e-05	7.497e-05	0.000125	2.812e-05	0.0009898	1.246e-06	4.348e-10	0.01782	0.002389	0.007295	3.644e-05
197	d14	0.0202	0.0001451	0.0002284	0.0001702	4.485e-06	4.631e-06	0.0002021	6.069e-05	0.004003	1.004e-10	5.768e-10	0.0137	0.002006	0.001633	3.237e-05
198	d15	0.07825	0.0004988	2.079e-05	0.0001894	1.432e-05	8.284e-07	0.0001566	3.847e-05	0.005312	9.71e-11	4.043e-10	0.0157	0.002636	0.001806	0.000134

## Sheet: Xa>de
1	2	3	4	5	6	7	8	9	10	11	12	13	14	15	16	17	18	19	20	21	22
	rank =	11	1	10	12	8	7	13	2	4	3	9	14	6	15	5
	sum =	2.2782e-06	0.136423	2.98127e-06	1.67676e-06	1.77449e-05	2.71909e-05	1.59866e-06	0.0248667	0.000666373	0.00628777	1.08399e-05	5.05958e-07	3.05796e-05	4.88438e-07	0.000136916
		umolC/L/d
		11	12	13	14	15	16	17	18	19	20	21	22	24	25	26
		gre	mhe	cde	cmi	rst	tno	dix	dip	din	dxf	cha	sif	pha	coc	ph1		sum	rank
161	d01	9.112e-08	4.647e-11	5.698e-09	5.473e-08	1.566e-08	5.26e-08	6.601e-08	4.416e-05	1.639e-05	8.494e-12	8.87e-15	6.149e-09	5.038e-08	6.995e-09	2.206e-07		6.112e-05	18	d01
162	ar2	2.87e-08	0.002292	5.009e-08	2.817e-08	2.981e-07	4.568e-07	2.686e-08	0.0004178	1.866e-06	1.761e-05	1.468e-14	3.284e-09	3.639e-06	4.787e-08	1.141e-13		0.00273385	9	ar2
163	fu2	2.456e-07	0.02913	6.365e-07	3.58e-07	3.788e-06	5.805e-06	3.413e-07	0.005309	1.586e-05	0.0001497	1.249e-07	8.075e-09	4.281e-07	2.051e-08	2.453e-08		0.0346163	2	fu2
164	ga2	2.472e-07	0.01604	3.506e-07	1.972e-07	2.087e-06	3.198e-06	1.88e-07	0.002924	0.0002034	0.001919	9.728e-15	7.658e-09	3.425e-06	7.112e-08	4.699e-06		0.0211009	4	ga2
165	gl2	7.017e-08	0.004107	8.974e-08	5.047e-08	5.341e-07	8.184e-07	4.812e-08	0.0007485	0.0001488	0.001404	1.264e-14	9.519e-09	5.994e-07	6.701e-08	2.386e-07		0.00641083	8	gl2
166	ma2	4.066e-07	0.01671	3.652e-07	2.054e-07	2.174e-06	3.331e-06	1.958e-07	0.003046	5.317e-05	0.0005018	1.548e-14	2.155e-08	7.706e-06	9.915e-08	0.0001141		0.0204396	5	ma2
167	rh2	2.711e-07	0.02034	4.445e-07	2.5e-07	2.646e-06	4.054e-06	2.384e-07	0.003708	1.213e-05	0.0001145	1.8e-14	5.592e-09	4.495e-06	2.12e-08	9.295e-08		0.0241871	3	rh2
168	ga3	0	0	0	0	0	0	0	0	0	0	2.838e-14	1.33e-08	0	0	1.005e-05		1.00633e-05	22	ga3
169	gl3	0	0	0	0	0	0	0	0	0	0	8.488e-06	1.511e-16	0	0	1.418e-08		8.50218e-06	23	gl3
170	gc2	0	0.008595	1.878e-07	1.056e-07	1.118e-06	1.713e-06	1.007e-07	0.001567	0	0	2.227e-06	1.847e-08	0	8.401e-09	5.075e-08		0.0101675	6	gc2
171	mu2	0	0	0	0	0	0	0	0	0	0	9.167e-15	1.419e-08	0	0	6.596e-10		1.48496e-08	27	mu2
172	ga4	0	0	0	0	0	0	0	0	0	0	2.231e-14	2.272e-08	0	0	6.366e-06		6.38872e-06	24	ga4
173	gl4	0	0	0	0	0	0	0	0	0	0	1.727e-14	1.904e-08	0	0	2.36e-13		1.90403e-08	26	gl4
174	chi	0	0	0	0	0	0	0	0	0	0	0	0	0	0	0		0	28	chi
175	glo	0	0	0	0	0	0	0	0	0	0	0	0	0	0	0		0	28	glo
176	chr	0	0	0	0	0	0	0	0	0	0	0	0	0	0	0		0	28	chr
177	fcs	0	0	0	0	0	0	0	0	0	0	0	0	0	0	0		0	28	fcs
178	gly	0	0	0	0	0	0	0	0	0	0	0	0	0	0	0		0	28	gly
179	xyl	0	0	0	0	0	0	0	0	0	0	0	0	0	0	0		0	28	xyl
180	cel	0	0	0	0	0	0	0	0	0	0	0	0	0	0	0		0	28	cel
181	man	0	0	0	0	0	0	0	0	0	0	0	0	0	0	0		0	28	man
182	rhm	0	0	0	0	0	0	0	0	0	0	0	0	0	0	0		0	28	rhm
183	d02	1.338e-07	0.03837	4.705e-16	1.56e-10	3.682e-09	1.002e-08	6.451e-08	5.82e-06	5.872e-06	8.819e-12	1.3e-14	3.061e-08	1.115e-06	1.516e-08	8.478e-09		0.0383831	1	d02
184	sta	0	0	0	0	0	0	0	0	0	0	0	0	0	0	0		0	28	sta
185	pec	0	0	0	0	0	0	0	0	0	0	0	0	0	0	0		0	28	pec
186	d03	5.133e-09	6.216e-05	5.824e-08	4.543e-08	3.02e-09	1.019e-07	2.248e-16	3.45e-05	1.214e-05	3.189e-12	4.525e-14	5.041e-09	9.349e-07	1.214e-08	1.945e-08		0.000109985	15	d03
187	d04	1.372e-07	1.175e-10	1.401e-07	4.481e-08	9.427e-09	7.416e-08	2.202e-16	0.0001204	2.618e-05	4.023e-12	1.144e-14	3.061e-08	6.938e-07	1.535e-08	1.535e-08		0.000147741	12	d04
188	d05	4.002e-14	1.193e-10	1.347e-07	6.582e-10	6.029e-09	2.131e-08	2.139e-16	7.394e-05	1.822e-05	8.12e-12	2.455e-14	3.061e-08	3.975e-07	1.518e-08	1.955e-08		9.27857e-05	16	d05
189	d06	4.282e-09	5.03e-11	6.256e-09	2.193e-08	8.656e-09	1.478e-07	2.316e-16	4.875e-05	1.318e-05	2.055e-11	1.328e-14	2.723e-08	6.214e-07	5.796e-09	1.583e-07		6.29317e-05	17	d06
190	d07	1.272e-07	1.186e-10	4.181e-08	4.853e-08	3.682e-09	1.165e-08	5.494e-08	9.692e-05	2.451e-05	6.353e-12	2.014e-14	3.061e-08	6.048e-07	6.65e-09	4.508e-08		0.000122405	13	d07
191	d08	4.346e-08	7.195e-11	1.244e-07	4.607e-08	3.236e-08	9.002e-09	5.645e-08	3.16e-06	2.036e-06	3.708e-12	9.779e-15	1.36e-08	8.422e-07	4.58e-09	1.488e-13		6.3682e-06	25	d08
192	d09	9.348e-08	8.829e-11	1.394e-08	5.786e-08	1.793e-09	2.679e-09	6.558e-08	1.378e-05	2.584e-05	5.651e-12	1.685e-14	2.371e-08	9.48e-07	1.507e-08	4.354e-13		4.08422e-05	19	d09
193	d10	3.951e-09	8.492e-05	1.576e-08	2.102e-09	3.809e-08	5.147e-06	6.567e-08	0.006508	2.534e-05	0.002181	1.408e-14	2.555e-08	1.061e-06	1.531e-08	1.791e-07		0.00880581	7	d10
194	d11	2.621e-15	0.0004858	1.398e-07	3.417e-08	4.946e-06	2.095e-06	1.525e-08	8.462e-05	4.267e-06	5.34e-12	9.626e-15	1.746e-08	8.398e-07	9.39e-09	5.516e-07		0.000583335	10	d11
195	d12	1.161e-07	7.007e-11	1.356e-07	5.376e-08	2.884e-09	1.674e-08	2.836e-16	1.394e-05	1.368e-05	2.375e-12	1.258e-14	3.061e-08	5.944e-07	1.057e-08	2.436e-13		2.85807e-05	20	d12
196	d13	7.314e-15	1.009e-10	4.23e-16	5.794e-08	1.175e-08	1.174e-07	4.033e-16	2.175e-05	1.112e-06	1.563e-07	9.694e-15	3.061e-08	6.509e-07	1.066e-09	3.471e-08		2.39228e-05	21	d13
197	d14	1.147e-07	4.205e-05	3.715e-08	3.478e-09	3.105e-10	5.061e-09	3.988e-08	4.694e-05	2.458e-05	5.203e-12	1.152e-14	3.037e-08	5.843e-07	1.031e-08	2.734e-08		0.000114423	14	d14
198	d15	1.384e-07	0.0001641	3.382e-09	1.03e-08	1.639e-08	2.331e-09	3.119e-08	2.975e-05	1.78e-05	3.788e-12	1.214e-14	2.979e-08	3.487e-07	9.61e-09	3.353e-13		0.00021224	11	d15

## Sheet: Xa>p
1	2	3	4	5	6	7	8	9	10	11	12	13	14	15	16	17	18	19	20	21	22
	rank =	10	1	12	13	7	6	8	2	4	3	11	14	9	15	5
	sum =	6.5828e-05	0.661471	3.99168e-05	1.71323e-05	0.000317947	0.000755348	0.000119912	0.561364	0.00422105	0.0980987	5.103e-05	3.47838e-06	9.6372e-05	2.98619e-06	0.00110108
		umolC/L/d
		11	12	13	14	15	16	17	18	19	20	21	22	24	25	26
		gre	mhe	cde	cmi	rst	tno	dix	dip	din	dxf	cha	sif	pha	coc	ph1		sum	rank
101	p01	3.405e-14	0.02078	6.996e-14	4.241e-09	9.733e-09	1.971e-07	2.014e-06	0.02168	2.351e-06	0.002754	9.259e-14	4.552e-08	1.001e-07	3.389e-10	3.501e-13		0.0452187	10	p01
102	pra	4.156e-14	6.902e-11	1.587e-13	1.97e-08	3.784e-09	2.476e-06	2.833e-14	3.404e-11	1.153e-07	6.221e-12	3.078e-14	3.604e-08	8.235e-07	7.094e-08	3.315e-13		3.54537e-06	38	pra
103	puc	8.364e-14	1.38e-10	5.065e-14	7.501e-09	1.367e-12	1.165e-08	5.213e-14	4.742e-05	1.743e-06	2.024e-06	3.953e-14	8.126e-08	2.91e-06	5.286e-07	0.0003311		0.000385826	31	puc
104	pal	8.299e-14	4.259e-05	8.118e-10	6.584e-09	2.948e-08	7.305e-08	3.112e-08	2.978e-05	0.0003699	9.469e-12	4.431e-14	1.251e-07	3.573e-05	4.703e-07	8.161e-05		0.000560346	30	pal
105	plc	8.665e-14	5.252e-06	4.563e-14	3.859e-09	1.44e-10	1.589e-12	5.451e-09	1.077e-10	9.996e-07	1.065e-11	2.595e-05	1.563e-08	3.351e-06	4.681e-07	4.724e-05		8.32859e-05	36	plc
106	pax	2.26e-14	0.0001113	5.417e-14	3.91e-09	1.193e-08	2.071e-07	3.336e-06	0.03087	9.067e-05	0.006221	8.062e-14	8.457e-08	8.473e-08	1.82e-08	1.341e-08		0.0372967	16	pax
107	xph	4.374e-14	0.05937	6.535e-14	5.137e-09	7.364e-09	4.842e-09	3.044e-08	1.257e-10	2.12e-05	2.462e-06	3.559e-14	1.749e-08	4.456e-08	6.735e-09	1.025e-08		0.0593938	3	xph
108	pau	8.297e-14	0.001961	4.563e-14	9.594e-10	2.453e-08	9.044e-08	7.008e-08	0.02712	2.203e-06	0.003466	5.879e-14	1.586e-07	2.32e-09	2.364e-08	4.604e-13		0.0325496	19	pau
109	plu	5.567e-14	7.236e-11	4.723e-14	3.134e-10	1.085e-09	4.059e-05	1.054e-07	5.985e-06	3.276e-06	6.221e-12	1.025e-13	3.755e-08	2.818e-08	4.221e-08	1.793e-07		5.02451e-05	37	plu
110	pca	6.647e-14	0.001764	5.348e-14	2.106e-09	1.604e-08	1.198e-09	1.753e-07	0.01836	1.41e-06	4.449e-05	9.768e-14	1.82e-07	4.143e-07	1.773e-08	6.686e-09		0.0201707	25	pca
111	pur	2.734e-14	0.0002548	5.129e-14	7.486e-09	8.833e-10	9.565e-08	8.287e-06	8.804e-11	0.00065	5.472e-06	3.761e-14	1.758e-07	6.204e-08	6.497e-09	3.839e-08		0.000918946	29	pur
112	pan	2.306e-14	5.563e-05	5.7e-14	1.827e-09	3.179e-08	1.741e-07	2.771e-14	0.0004364	0.0005838	7.204e-07	9.396e-14	5.491e-08	2.649e-08	1.559e-08	1.069e-12		0.00107686	28	pan
113	pln	3.368e-14	5.925e-05	6.334e-14	5.919e-09	5.26e-09	5.904e-08	2.242e-08	4.133e-05	2.637e-06	5.668e-07	1.436e-05	2.542e-08	7.266e-07	3.479e-08	1.181e-12		0.000119023	34	pln
114	phi	3.472e-06	0.03192	3.991e-06	1.7e-06	3.177e-05	7.104e-05	4.94e-06	0.01871	0	0	0	1.886e-07	3.863e-06	8.055e-08	4.024e-08		0.0507511	5	phi
115	plo	0	0.03192	3.991e-06	1.7e-06	3.177e-05	7.104e-05	4.94e-06	0.01871	0	0	0	0	0	0	6.54e-13		0.0507434	6	plo
116	phr	3.472e-06	0.1915	2.395e-05	1.02e-05	0.0001906	0.0004262	2.964e-05	0.1123	0	0	1.072e-05	9.431e-07	3.863e-05	8.055e-07	1.614e-06		0.304537	1	phr
117	pcs	0	0.01596	1.996e-06	8.502e-07	1.588e-05	3.552e-05	2.47e-06	0.009357	0	0	0	0	0	0	1.659e-07		0.0253739	24	pcs
118	ply	0	0	0	0	0	0	0	0	0	0	0	0	0	0	0.0003315		0.0003315	32	ply
119	pyl	4.583e-06	0.01596	1.996e-06	8.502e-07	1.588e-05	3.552e-05	2.47e-06	0.009357	0	0	0	0	0	0	1.867e-09		0.0253783	23	pyl
120	pel	8.054e-06	0.01596	1.996e-06	8.502e-07	1.588e-05	3.552e-05	2.47e-06	0.009357	0.0003228	0.005958	0	1.886e-07	3.863e-06	8.055e-08	6.567e-08		0.0316668	20	pel
121	xpa	4.583e-06	0.01596	1.996e-06	8.502e-07	1.588e-05	3.552e-05	2.47e-06	0.009357	0	0	0	0	0	0	9.855e-08		0.0253784	22	xpa
122	phm	3.472e-06	0	0	0	0	0	0	0	0	0	0	0	0	0	0.0001984		0.000201872	33	phm
123	p02	2.776e-14	0.02896	7.607e-14	9.561e-09	2.469e-08	4.451e-09	8.107e-07	0.007391	0.0005789	0.004774	6.627e-14	1.153e-07	3.669e-07	1.734e-08	4.183e-07		0.0417057	12	p02
124	pta	3.472e-05	0	0	0	0	0	0	0	0.000807	0.01489	0	0	0	0	3.507e-07		0.0157321	27	pta
125	xpe	3.472e-06	0	0	0	0	0	0	0	0	0	0	0	3.863e-06	8.055e-08	0.0001079		0.000115316	35	xpe
126	p03	5.434e-14	0.01333	7.26e-14	1.855e-09	8.822e-09	6.089e-08	1.672e-07	0.01869	1.356e-06	0.003911	8.921e-14	9.432e-08	2.463e-07	1.533e-08	6.325e-13		0.035933	17	p03
127	p04	3.37e-14	0.01398	5.951e-14	3.038e-09	1.373e-08	1.133e-07	5e-07	0.03403	9.353e-05	0.006192	7.997e-14	1.211e-07	5.487e-13	1.362e-08	9.424e-09		0.0542963	4	p04
128	p05	2.299e-14	0.02743	5.129e-14	1.399e-08	7.831e-09	1.411e-07	6.844e-07	0.008899	5.598e-05	0.005013	8.231e-14	1.174e-07	1.022e-07	5.725e-08	3.663e-10		0.0413991	13	p05
129	p06	5.33e-14	0.007417	5.923e-14	5.859e-09	3.753e-09	6.074e-09	3.667e-07	0.03404	5.202e-07	0.003456	6.754e-14	1.433e-07	3.48e-08	6.233e-09	8.705e-13		0.0449141	11	p06
130	p07	5.678e-14	0.01372	4.746e-14	1.875e-09	2.391e-08	1.812e-09	2.022e-07	0.02956	3.007e-05	0.005999	9.352e-14	1.079e-07	2.591e-08	1.36e-08	5.625e-08		0.0493095	8	p07
131	p08	5.737e-14	0.03851	4.737e-14	4.223e-10	3.183e-09	9.107e-08	1.606e-05	0.02756	4.558e-06	0.005589	8.426e-14	6.896e-08	2.301e-10	2.318e-09	3.017e-08		0.0716798	2	p08
132	p09	3.978e-14	0.01941	5.563e-14	4.151e-09	1.625e-09	1.192e-08	9.686e-07	0.02589	5.025e-08	0.004588	9.807e-14	8.836e-08	3.05e-09	2.941e-08	1.404e-08		0.0498892	7	p09
133	p10	6.938e-14	0.01059	5.207e-14	2.939e-09	2.516e-08	1.85e-07	1.946e-05	0.01548	0.0005025	0.003229	9.311e-14	2.119e-08	5.442e-13	3.101e-08	5.838e-13		0.0298212	21	p10
134	p11	3.673e-14	0.01879	5.581e-14	5.173e-09	8.526e-09	1.681e-07	6.241e-07	0.01726	7.748e-05	0.003773	8.815e-14	2.011e-08	2.177e-07	6.27e-09	1.532e-07		0.0399017	14	p11
135	p12	2.595e-14	0.01065	7.233e-14	5.838e-09	2.042e-09	1.321e-08	1.372e-06	0.03384	1.103e-05	0.00325	5.814e-14	4.082e-09	2.177e-09	2.504e-08	4.548e-08		0.0477525	9	p12
136	p13	3.035e-14	0.02589	4.627e-14	2.158e-09	3.939e-10	8.61e-08	5.167e-07	0.007319	7.046e-07	0.004857	8.864e-14	7.444e-08	5.552e-07	7.031e-09	1.321e-08		0.038068	15	p13
137	p14	3.44e-14	0.01915	5.955e-14	4.933e-09	1.911e-08	1.191e-07	1.382e-05	0.01138	1.688e-06	0.005161	9.415e-14	1.398e-07	1.152e-07	4.641e-09	5.851e-13		0.0357069	18	p14
138	p15	2.591e-14	0.01006	5.111e-14	1.579e-10	2.344e-09	6.114e-09	8.817e-07	0.004286	2.582e-06	0.004962	8.555e-14	1.927e-09	1.795e-07	6.28e-09	7.611e-13		0.0193117	26	p15

## Sheet: fa>pin
1	2	3	4	5	6	7	8	9	10	11	12	13	14	15	16	17	18	19	20
		for each p, fraction a
		11	12	13	14	15	16	17	18	19	20	21	22	24	25	26
		gre	mhe	cde	cmi	rst	tno	dix	dip	din	dxf	cha	sif	pha	coc	ph1		sum
101	p01	6.181e-13	0.3772	1.27e-12	7.698e-08	1.767e-07	3.577e-06	3.655e-05	0.3935	4.268e-05	0.04999	1.681e-12	8.264e-07	1.818e-06	6.151e-09	6.355e-12		0.820776
102	pra	1.462e-10	2.428e-07	5.584e-10	6.931e-05	1.331e-05	0.008713	9.969e-11	1.198e-07	0.0004057	2.189e-08	1.083e-10	0.0001268	0.002897	0.0002496	1.166e-09		0.0124751
103	puc	1.861e-10	3.07e-07	1.127e-10	1.669e-05	3.042e-09	2.592e-05	1.16e-10	0.1055	0.003879	0.004505	8.798e-11	0.0001808	0.006477	0.001176	0.7369		0.858661
104	pal	9.298e-12	0.004772	9.095e-08	7.376e-07	3.303e-06	8.184e-06	3.487e-06	0.003337	0.04144	1.061e-09	4.964e-12	1.402e-05	0.004003	5.269e-05	0.009143		0.0627775
105	plc	6.673e-10	0.04045	3.515e-10	2.972e-05	1.109e-06	1.223e-08	4.198e-05	8.293e-07	0.007699	8.203e-08	0.1998	0.0001204	0.02581	0.003605	0.3638		0.641358
106	pax	4.981e-13	0.002454	1.194e-12	8.618e-08	2.629e-07	4.566e-06	7.354e-05	0.6804	0.001999	0.1371	1.777e-12	1.864e-06	1.868e-06	4.012e-07	2.956e-07		0.822036
107	xph	6.262e-13	0.85	9.357e-13	7.355e-08	1.054e-07	6.933e-08	4.358e-07	1.799e-09	0.0003035	3.525e-05	5.095e-13	2.504e-07	6.38e-07	9.643e-08	1.468e-07		0.850341
108	pau	2.308e-12	0.05455	1.27e-12	2.669e-08	6.824e-07	2.516e-06	1.95e-06	0.7544	6.13e-05	0.09642	1.636e-12	4.412e-06	6.455e-08	6.575e-07	1.281e-11		0.905442
109	plu	4.976e-11	6.468e-08	4.222e-11	2.801e-07	9.697e-07	0.03628	9.424e-05	0.005349	0.002928	5.561e-09	9.162e-11	3.356e-05	2.519e-05	3.772e-05	0.0001602		0.0449092
110	pca	3.095e-12	0.08216	2.491e-12	9.809e-08	7.469e-07	5.578e-08	8.163e-06	0.8551	6.565e-05	0.002072	4.549e-12	8.474e-06	1.929e-05	8.254e-07	3.114e-07		0.939436
111	pur	8.49e-12	0.07911	1.592e-11	2.324e-06	2.743e-07	2.97e-05	0.002573	2.733e-08	0.2018	0.001699	1.168e-11	5.457e-05	1.926e-05	2.017e-06	1.192e-05		0.285302
112	pan	1.976e-11	0.04767	4.884e-11	1.566e-06	2.724e-05	0.0001492	2.374e-11	0.374	0.5003	0.0006173	8.052e-11	4.705e-05	2.27e-05	1.336e-05	9.158e-10		0.922848
113	pln	2.109e-10	0.371	3.966e-10	3.706e-05	3.294e-05	0.0003697	0.0001404	0.2588	0.01651	0.003549	0.0899	0.0001592	0.00455	0.0002178	7.396e-09		0.745266
114	phi	6.839e-05	0.6289	7.863e-05	3.35e-05	0.0006258	0.0014	9.733e-05	0.3687	0	0	0	3.716e-06	7.611e-05	1.587e-06	7.928e-07		0.999986
115	plo	0	0.629	7.864e-05	3.35e-05	0.0006259	0.0014	9.734e-05	0.3687	0	0	0	0	0	0	1.289e-11		0.999935
116	phr	1.14e-05	0.6289	7.863e-05	3.35e-05	0.0006258	0.001399	9.732e-05	0.3687	0	0	3.52e-05	3.096e-06	0.0001268	2.645e-06	5.301e-06		1.00002
117	pcs	0	0.629	7.864e-05	3.35e-05	0.0006259	0.0014	9.734e-05	0.3687	0	0	0	0	0	0	6.537e-06		0.999942
118	ply	0	0	0	0	0	0	0	0	0	0	0	0	0	0	1		1
119	pyl	0.0001806	0.6289	7.863e-05	3.35e-05	0.0006258	0.001399	9.732e-05	0.3687	0	0	0	0	0	0	7.355e-08		1.00001
120	pel	0.0002543	0.504	6.302e-05	2.685e-05	0.0005016	0.001122	7.8e-05	0.2955	0.01019	0.1881	0	5.956e-06	0.000122	2.543e-06	2.074e-06		0.999968
121	xpa	0.0001806	0.6289	7.863e-05	3.35e-05	0.0006258	0.001399	9.732e-05	0.3687	0	0	0	0	0	0	3.883e-06		1.00002
122	phm	0.0172	0	0	0	0	0	0	0	0	0	0	0	0	0	0.9828		1
123	p02	5.855e-13	0.611	1.605e-12	2.017e-07	5.208e-07	9.389e-08	1.71e-05	0.1559	0.01221	0.1007	1.398e-12	2.432e-06	7.739e-06	3.658e-07	8.825e-06		0.879847
124	pta	0.002206	0	0	0	0	0	0	0	0.05128	0.9465	0	0	0	0	2.229e-05		1.00001
125	xpe	0.0301	0	0	0	0	0	0	0	0	0	0	0	0.0335	0.0006985	0.9357		0.999999
126	p03	1.218e-12	0.2988	1.628e-12	4.16e-08	1.978e-07	1.365e-06	3.748e-06	0.4189	3.04e-05	0.08769	2e-12	2.115e-06	5.523e-06	3.437e-07	1.418e-11		0.805434
127	p04	5.323e-13	0.2209	9.398e-13	4.798e-08	2.168e-07	1.789e-06	7.897e-06	0.5375	0.001477	0.09779	1.263e-12	1.913e-06	8.665e-12	2.152e-07	1.488e-07		0.857679
128	p05	4.837e-13	0.5771	1.079e-12	2.944e-07	1.648e-07	2.968e-06	1.44e-05	0.1872	0.001178	0.1055	1.732e-12	2.47e-06	2.151e-06	1.204e-06	7.706e-09		0.871002
129	p06	9.954e-13	0.1385	1.106e-12	1.094e-07	7.01e-08	1.134e-07	6.848e-06	0.6358	9.715e-06	0.06454	1.261e-12	2.677e-06	6.499e-07	1.164e-07	1.626e-11		0.83886
130	p07	9.622e-13	0.2326	8.043e-13	3.178e-08	4.053e-07	3.07e-08	3.427e-06	0.501	0.0005095	0.1017	1.585e-12	1.829e-06	4.39e-07	2.305e-07	9.533e-07		0.835817
131	p08	7.349e-13	0.4934	6.069e-13	5.41e-09	4.078e-08	1.167e-06	0.0002058	0.3531	5.839e-05	0.0716	1.079e-12	8.835e-07	2.948e-09	2.97e-08	3.865e-07		0.918367
132	p09	6.688e-13	0.3263	9.353e-13	6.978e-08	2.733e-08	2.004e-07	1.629e-05	0.4353	8.448e-07	0.07713	1.649e-12	1.486e-06	5.128e-08	4.945e-07	2.361e-07		0.83875
133	p10	1.721e-12	0.2625	1.291e-12	7.288e-08	6.24e-07	4.587e-06	0.0004827	0.384	0.01246	0.08009	2.309e-12	5.255e-07	1.35e-11	7.69e-07	1.448e-11		0.739539
134	p11	7.443e-13	0.3807	1.131e-12	1.048e-07	1.728e-07	3.406e-06	1.265e-05	0.3497	0.00157	0.07645	1.786e-12	4.074e-07	4.412e-06	1.271e-07	3.104e-06		0.808444
135	p12	4.727e-13	0.1939	1.318e-12	1.063e-07	3.719e-08	2.406e-07	2.499e-05	0.6164	0.0002009	0.0592	1.059e-12	7.436e-08	3.966e-08	4.561e-07	8.284e-07		0.869728
136	p13	7.419e-13	0.6329	1.131e-12	5.275e-08	9.63e-09	2.105e-06	1.263e-05	0.1789	1.722e-05	0.1187	2.167e-12	1.82e-06	1.357e-05	1.719e-07	3.23e-07		0.930548
137	p14	7.563e-13	0.421	1.309e-12	1.084e-07	4.202e-07	2.618e-06	0.0003038	0.2502	3.711e-05	0.1135	2.07e-12	3.074e-06	2.534e-06	1.02e-07	1.286e-11		0.78505
138	p15	8.671e-13	0.3366	1.711e-12	5.285e-09	7.846e-08	2.046e-07	2.951e-05	0.1434	8.64e-05	0.1661	2.863e-12	6.449e-08	6.009e-06	2.102e-07	2.547e-11		0.646222

## Sheet: fa>pout
1	2	3	4	5	6	7	8	9	10	11	12	13	14	15	16	17	18
	sum	0.2351	0.468008	0.245465	0.245887	0.246763	0.263323	0.601994	0.725836	0.592635	0.782024	0.5282	0.432035	0.283697	0.430767	0.673695
		for each p, fraction a
		11	12	13	14	15	16	17	18	19	20	21	22	24	25	26
		gre	mhe	cde	cmi	rst	tno	dix	dip	din	dxf	cha	sif	pha	coc	ph1
101	p01	1.216e-10	0.0147	4.302e-10	6.085e-05	7.554e-06	6.869e-05	0.01011	0.02803	0.0003301	0.02196	9.584e-10	0.005655	0.0002948	4.888e-05	2.142e-10
102	pra	1.484e-10	4.883e-11	9.759e-10	0.0002827	2.937e-06	0.0008632	1.422e-10	4.402e-11	1.619e-05	4.96e-11	3.187e-10	0.004477	0.002424	0.01023	2.028e-10
103	puc	2.987e-10	9.761e-11	3.115e-10	0.0001076	1.061e-09	4.06e-06	2.617e-10	6.131e-05	0.0002448	1.614e-05	4.092e-10	0.01009	0.008568	0.07626	0.2026
104	pal	2.964e-10	3.014e-05	4.992e-06	9.447e-05	2.288e-05	2.546e-05	0.0001562	3.851e-05	0.05193	7.548e-11	4.586e-10	0.01554	0.1052	0.06784	0.04994
105	plc	3.094e-10	3.716e-06	2.806e-10	5.537e-05	1.118e-07	5.538e-10	2.736e-05	1.392e-10	0.0001404	8.491e-11	0.2686	0.001941	0.009865	0.06752	0.0289
106	pax	8.071e-11	7.878e-05	3.331e-10	5.61e-05	9.256e-06	7.221e-05	0.01675	0.03991	0.01273	0.04959	8.345e-10	0.01051	0.0002495	0.002625	8.207e-06
107	xph	1.562e-10	0.042	4.018e-10	7.371e-05	5.715e-06	1.688e-06	0.0001528	1.625e-10	0.002976	1.962e-05	3.684e-10	0.002172	0.0001312	0.0009715	6.274e-06
108	pau	2.963e-10	0.001387	2.806e-10	1.377e-05	1.904e-05	3.153e-05	0.0003518	0.03506	0.0003094	0.02763	6.086e-10	0.0197	6.831e-06	0.003409	2.817e-10
109	plu	1.988e-10	5.12e-11	2.904e-10	4.497e-06	8.421e-07	0.01415	0.0005293	7.738e-06	0.0004599	4.96e-11	1.061e-09	0.004664	8.297e-05	0.006088	0.0001097
110	pca	2.374e-10	0.001248	3.289e-10	3.022e-05	1.245e-05	4.175e-07	0.0008799	0.02374	0.0001979	0.0003547	1.011e-09	0.0226	0.00122	0.002557	4.091e-06
111	pur	9.766e-11	0.0001803	3.154e-10	0.0001074	6.856e-07	3.334e-05	0.0416	1.138e-10	0.09126	4.362e-05	3.893e-10	0.02183	0.0001826	0.0009372	2.349e-05
112	pan	8.234e-11	3.936e-05	3.505e-10	2.622e-05	2.467e-05	6.067e-05	1.391e-10	0.0005643	0.08197	5.743e-06	9.726e-10	0.006821	7.8e-05	0.00225	6.54e-10
113	pln	1.203e-10	4.192e-05	3.895e-10	8.493e-05	4.082e-06	2.058e-05	0.0001125	5.343e-05	0.0003702	4.518e-06	0.1486	0.003157	0.002139	0.005018	7.227e-10
114	phi	0.0124	0.02259	0.02454	0.0244	0.02466	0.02476	0.0248	0.0242	0	0	0	0.02343	0.01137	0.01162	2.462e-05
115	plo	0	0.02259	0.02454	0.0244	0.02466	0.02476	0.0248	0.0242	0	0	0	0	0	0	4.002e-10
116	phr	0.0124	0.1355	0.1473	0.1464	0.1479	0.1486	0.1488	0.1452	0	0	0.111	0.1171	0.1137	0.1162	0.0009878
117	pcs	0	0.01129	0.01227	0.0122	0.01233	0.01238	0.0124	0.0121	0	0	0	0	0	0	0.0001015
118	ply	0	0	0	0	0	0	0	0	0	0	0	0	0	0	0.2028
119	pyl	0.01637	0.01129	0.01227	0.0122	0.01233	0.01238	0.0124	0.0121	0	0	0	0	0	0	1.142e-06
120	pel	0.02876	0.01129	0.01227	0.0122	0.01233	0.01238	0.0124	0.0121	0.04532	0.04749	0	0.02343	0.01137	0.01162	4.018e-05
121	xpa	0.01637	0.01129	0.01227	0.0122	0.01233	0.01238	0.0124	0.0121	0	0	0	0	0	0	6.03e-05
122	phm	0.0124	0	0	0	0	0	0	0	0	0	0	0	0	0	0.1214
123	p02	9.913e-11	0.02049	4.678e-10	0.0001372	1.916e-05	1.552e-06	0.00407	0.009556	0.08128	0.03806	6.859e-10	0.01432	0.00108	0.002501	0.000256
124	pta	0.124	0	0	0	0	0	0	0	0.1133	0.1187	0	0	0	0	0.0002146
125	xpe	0.0124	0	0	0	0	0	0	0	0	0	0	0	0.01137	0.01162	0.06602
126	p03	1.941e-10	0.00943	4.464e-10	2.662e-05	6.847e-06	2.122e-05	0.0008393	0.02416	0.0001904	0.03118	9.235e-10	0.01172	0.0007253	0.002211	3.87e-10
127	p04	1.204e-10	0.009894	3.659e-10	4.359e-05	1.065e-05	3.948e-05	0.00251	0.044	0.01313	0.04936	8.278e-10	0.01505	1.615e-09	0.001965	5.767e-06
128	p05	8.211e-11	0.01941	3.154e-10	0.0002008	6.078e-06	4.917e-05	0.003436	0.01151	0.00786	0.03996	8.52e-10	0.01459	0.000301	0.008258	2.241e-07
129	p06	1.903e-10	0.005247	3.642e-10	8.407e-05	2.913e-06	2.117e-06	0.001841	0.04402	7.303e-05	0.02755	6.991e-10	0.0178	0.0001024	0.0008991	5.327e-10
130	p07	2.028e-10	0.009709	2.918e-10	2.691e-05	1.856e-05	6.315e-07	0.001015	0.03822	0.004222	0.04782	9.681e-10	0.0134	7.627e-05	0.001962	3.442e-05
131	p08	2.049e-10	0.02725	2.913e-10	6.059e-06	2.471e-06	3.174e-05	0.08064	0.03563	0.0006399	0.04456	8.721e-10	0.008566	6.775e-07	0.0003344	1.846e-05
132	p09	1.421e-10	0.01373	3.42e-10	5.956e-05	1.262e-06	4.154e-06	0.004862	0.03347	7.055e-06	0.03657	1.015e-09	0.01098	8.98e-06	0.004243	8.592e-06
133	p10	2.478e-10	0.00749	3.202e-10	4.217e-05	1.953e-05	6.447e-05	0.0977	0.02002	0.07055	0.02575	9.638e-10	0.002632	1.602e-09	0.004473	3.572e-10
134	p11	1.312e-10	0.01329	3.432e-10	7.423e-05	6.617e-06	5.858e-05	0.003133	0.02231	0.01088	0.03007	9.124e-10	0.002497	0.000641	0.0009044	9.373e-05
135	p12	9.268e-11	0.007533	4.447e-10	8.377e-05	1.585e-06	4.604e-06	0.006888	0.04376	0.001549	0.02591	6.018e-10	0.0005071	6.41e-06	0.003612	2.783e-05
136	p13	1.084e-10	0.01832	2.845e-10	3.096e-05	3.057e-07	3.001e-05	0.002594	0.009463	9.892e-05	0.03872	9.175e-10	0.009247	0.001635	0.001014	8.085e-06
137	p14	1.228e-10	0.01355	3.662e-10	7.078e-05	1.483e-05	4.151e-05	0.06937	0.01471	0.000237	0.04114	9.745e-10	0.01737	0.0003393	0.0006694	3.58e-10
138	p15	9.252e-11	0.007116	3.143e-10	2.266e-06	1.819e-06	2.131e-06	0.004426	0.005542	0.0003625	0.03956	8.856e-10	0.0002393	0.0005286	0.0009059	4.657e-10

## Sheet: Xp>d
1	2	3	4	5	6	7	8	9	10	11	12	13	14	15	16	17	18	19	20	21	22	23	24	25	26	27	28	29	30	31	32	33	34	35	36	37	38	39	40	41	42	43	44	45
	rank =	29	14	7	5	15	18	10	26	11	37	16	17	38	34	2	1	4	6	13	8	3	9	27	30	12	32	21	28	24	23	20	22	31	19	25	35	33	36
	sum =	3.304e-05	0.0002979	0.002819	0.005111	0.0002482	4.429e-05	0.001616	3.41e-05	0.00119	1.465e-05	8.403e-05	5.858e-05	1.665e-06	2.348e-05	0.03456	0.05167	0.01659	0.003078	0.0004383	0.002162	0.01797	0.001748	3.359e-05	3.156e-05	0.0009852	2.807e-05	4.052e-05	3.313e-05	3.675e-05	3.74e-05	4.148e-05	3.8e-05	2.834e-05	4.199e-05	3.443e-05	2.214e-05	2.566e-05	1.788e-05
		umolC/L/d
		101	102	103	104	105	106	107	108	109	110	111	112	113	114	115	116	117	118	119	120	121	122	123	124	125	126	127	128	129	130	131	132	133	134	135	136	137	138
		p01	pra	puc	pal	plc	pax	xph	pau	plu	pca	pur	pan	pln	phi	plo	phr	pcs	ply	pyl	pel	xpa	phm	p02	pta	xpe	p03	p04	p05	p06	p07	p08	p09	p10	p11	p12	p13	p14	p15		sum	rank
161	d01	3.304e-05	0	0	0	0	0	0	0	0	0	0	0	0	0	0	0	0	0	0	0	0	0	0	0	0	0	0	0	0	0	0	0	0	0	0	0	0	0		3.304e-05	29	d01
162	ar2	0	0.0002979	0	0	0	0	0	0	0	0	0	0	0	0	0	0	0	0	0	0	0	0	0	0	0	0	0	0	0	0	0	0	0	0	0	0	0	0		0.0002979	14	ar2
163	fu2	0	0	0.002819	0	0	0	0	0	0	0	0	0	0	0	0	0	0	0	0	0	0	0	0	0	0	0	0	0	0	0	0	0	0	0	0	0	0	0		0.002819	7	fu2
164	ga2	0	0	0	0.005111	0	0	0	0	0	0	0	0	0	0	0	0	0	0	0	0	0	0	0	0	0	0	0	0	0	0	0	0	0	0	0	0	0	0		0.005111	5	ga2
165	gl2	0	0	0	0	0.0002482	0	0	0	0	0	0	0	0	0	0	0	0	0	0	0	0	0	0	0	0	0	0	0	0	0	0	0	0	0	0	0	0	0		0.0002482	15	gl2
166	ma2	0	0	0	0	0	4.429e-05	0	0	0	0	0	0	0	0	0	0	0	0	0	0	0	0	0	0	0	0	0	0	0	0	0	0	0	0	0	0	0	0		4.429e-05	18	ma2
167	rh2	0	0	0	0	0	0	0.001616	0	0	0	0	0	0	0	0	0	0	0	0	0	0	0	0	0	0	0	0	0	0	0	0	0	0	0	0	0	0	0		0.001616	10	rh2
168	ga3	0	0	0	0	0	0	0	3.41e-05	0	0	0	0	0	0	0	0	0	0	0	0	0	0	0	0	0	0	0	0	0	0	0	0	0	0	0	0	0	0		3.41e-05	26	ga3
169	gl3	0	0	0	0	0	0	0	0	0.00119	0	0	0	0	0	0	0	0	0	0	0	0	0	0	0	0	0	0	0	0	0	0	0	0	0	0	0	0	0		0.00119	11	gl3
170	gc2	0	0	0	0	0	0	0	0	0	1.465e-05	0	0	0	0	0	0	0	0	0	0	0	0	0	0	0	0	0	0	0	0	0	0	0	0	0	0	0	0		1.465e-05	37	gc2
171	mu2	0	0	0	0	0	0	0	0	0	0	8.403e-05	0	0	0	0	0	0	0	0	0	0	0	0	0	0	0	0	0	0	0	0	0	0	0	0	0	0	0		8.403e-05	16	mu2
172	ga4	0	0	0	0	0	0	0	0	0	0	0	5.858e-05	0	0	0	0	0	0	0	0	0	0	0	0	0	0	0	0	0	0	0	0	0	0	0	0	0	0		5.858e-05	17	ga4
173	gl4	0	0	0	0	0	0	0	0	0	0	0	0	1.665e-06	0	0	0	0	0	0	0	0	0	0	0	0	0	0	0	0	0	0	0	0	0	0	0	0	0		1.665e-06	38	gl4
174	chi	0	0	0	0	0	0	0	0	0	0	0	0	0	2.348e-05	0	0	0	0	0	0	0	0	0	0	0	0	0	0	0	0	0	0	0	0	0	0	0	0		2.348e-05	34	chi
175	glo	0	0	0	0	0	0	0	0	0	0	0	0	0	0	0.03456	0	0	0	0	0	0	0	0	0	0	0	0	0	0	0	0	0	0	0	0	0	0	0		0.03456	2	glo
176	chr	0	0	0	0	0	0	0	0	0	0	0	0	0	0	0	0.05167	0	0	0	0	0	0	0	0	0	0	0	0	0	0	0	0	0	0	0	0	0	0		0.05167	1	chr
177	fcs	0	0	0	0	0	0	0	0	0	0	0	0	0	0	0	0	0.01659	0	0	0	0	0	0	0	0	0	0	0	0	0	0	0	0	0	0	0	0	0		0.01659	4	fcs
178	gly	0	0	0	0	0	0	0	0	0	0	0	0	0	0	0	0	0	0.003078	0	0	0	0	0	0	0	0	0	0	0	0	0	0	0	0	0	0	0	0		0.003078	6	gly
179	xyl	0	0	0	0	0	0	0	0	0	0	0	0	0	0	0	0	0	0	0.0004383	0	0	0	0	0	0	0	0	0	0	0	0	0	0	0	0	0	0	0		0.0004383	13	xyl
180	cel	0	0	0	0	0	0	0	0	0	0	0	0	0	0	0	0	0	0	0	0.002162	0	0	0	0	0	0	0	0	0	0	0	0	0	0	0	0	0	0		0.002162	8	cel
181	man	0	0	0	0	0	0	0	0	0	0	0	0	0	0	0	0	0	0	0	0	0.01797	0	0	0	0	0	0	0	0	0	0	0	0	0	0	0	0	0		0.01797	3	man
182	rhm	0	0	0	0	0	0	0	0	0	0	0	0	0	0	0	0	0	0	0	0	0	0.001748	0	0	0	0	0	0	0	0	0	0	0	0	0	0	0	0		0.001748	9	rhm
183	d02	0	0	0	0	0	0	0	0	0	0	0	0	0	0	0	0	0	0	0	0	0	0	3.359e-05	0	0	0	0	0	0	0	0	0	0	0	0	0	0	0		3.359e-05	27	d02
184	sta	0	0	0	0	0	0	0	0	0	0	0	0	0	0	0	0	0	0	0	0	0	0	0	3.156e-05	0	0	0	0	0	0	0	0	0	0	0	0	0	0		3.156e-05	30	sta
185	pec	0	0	0	0	0	0	0	0	0	0	0	0	0	0	0	0	0	0	0	0	0	0	0	0	0.0009852	0	0	0	0	0	0	0	0	0	0	0	0	0		0.0009852	12	pec
186	d03	0	0	0	0	0	0	0	0	0	0	0	0	0	0	0	0	0	0	0	0	0	0	0	0	0	2.807e-05	0	0	0	0	0	0	0	0	0	0	0	0		2.807e-05	32	d03
187	d04	0	0	0	0	0	0	0	0	0	0	0	0	0	0	0	0	0	0	0	0	0	0	0	0	0	0	4.052e-05	0	0	0	0	0	0	0	0	0	0	0		4.052e-05	21	d04
188	d05	0	0	0	0	0	0	0	0	0	0	0	0	0	0	0	0	0	0	0	0	0	0	0	0	0	0	0	3.313e-05	0	0	0	0	0	0	0	0	0	0		3.313e-05	28	d05
189	d06	0	0	0	0	0	0	0	0	0	0	0	0	0	0	0	0	0	0	0	0	0	0	0	0	0	0	0	0	3.675e-05	0	0	0	0	0	0	0	0	0		3.675e-05	24	d06
190	d07	0	0	0	0	0	0	0	0	0	0	0	0	0	0	0	0	0	0	0	0	0	0	0	0	0	0	0	0	0	3.74e-05	0	0	0	0	0	0	0	0		3.74e-05	23	d07
191	d08	0	0	0	0	0	0	0	0	0	0	0	0	0	0	0	0	0	0	0	0	0	0	0	0	0	0	0	0	0	0	4.148e-05	0	0	0	0	0	0	0		4.148e-05	20	d08
192	d09	0	0	0	0	0	0	0	0	0	0	0	0	0	0	0	0	0	0	0	0	0	0	0	0	0	0	0	0	0	0	0	3.8e-05	0	0	0	0	0	0		3.8e-05	22	d09
193	d10	0	0	0	0	0	0	0	0	0	0	0	0	0	0	0	0	0	0	0	0	0	0	0	0	0	0	0	0	0	0	0	0	2.834e-05	0	0	0	0	0		2.834e-05	31	d10
194	d11	0	0	0	0	0	0	0	0	0	0	0	0	0	0	0	0	0	0	0	0	0	0	0	0	0	0	0	0	0	0	0	0	0	4.199e-05	0	0	0	0		4.199e-05	19	d11
195	d12	0	0	0	0	0	0	0	0	0	0	0	0	0	0	0	0	0	0	0	0	0	0	0	0	0	0	0	0	0	0	0	0	0	0	3.443e-05	0	0	0		3.443e-05	25	d12
196	d13	0	0	0	0	0	0	0	0	0	0	0	0	0	0	0	0	0	0	0	0	0	0	0	0	0	0	0	0	0	0	0	0	0	0	0	2.214e-05	0	0		2.214e-05	35	d13
197	d14	0	0	0	0	0	0	0	0	0	0	0	0	0	0	0	0	0	0	0	0	0	0	0	0	0	0	0	0	0	0	0	0	0	0	0	0	2.566e-05	0		2.566e-05	33	d14
198	d15	0	0	0	0	0	0	0	0	0	0	0	0	0	0	0	0	0	0	0	0	0	0	0	0	0	0	0	0	0	0	0	0	0	0	0	0	0	1.788e-05		1.788e-05	36	d15

[truncated: 12 more sheets: fp>din, Xb>d, Xb>p, Xd>b, Xd>bR, fd>bin, Xa>b, Xa>bL, Xa>bR, fa>bin, fa>binL, fa>binR]
