# Supplementary material for: Dynamic carbon flux network of a diverse marine microbial community
Source: ISME Commun. 2021 Sep 25;1:50. doi: 10.1038/s43705-021-00055-7 (PMC9723560; doi:10.1038/s43705-021-00055-7)
Supplement: Supplementary file 4 — Dataset S1 [file 43705_2021_55_MOESM4_ESM.zip › Dataset_S1_Instantaneous_2010_7.xlsx]

## Sheet: sum
1	2	3	4	5	6	7	8	9	10	11	12	13	14	15	16	17	18	19	20	21	22	23	24	25	26	27	28	29	30	31	32	33	34	35	36	37	38	39	40	41	42	43	44	45	46	47	48	49	50
	Sum =	32.2534	-17.9513	120	0.816164	-34.566	120	1.29836	-36.6287	120	2.11453	-30.5329	120			120			120			Sum =	13.5139	-23.4383	741	0.816164	-92.7549	741	0.0493776	-160.558	741	0.0469831	#NUM!	686	0.912525	-86.9413	741	0.408731	-84.5447	741	0.660628	-75.2448	741			741			741
	Ave =	2.15023	-1.19675		0.0544109	-2.3044		0.0865575	-2.44192		0.140968	-2.03553		10.3962	0.838775		0.204244	-0.838775				Ave =	0.355628	-0.616797		0.021478	-2.44092		0.00129941	-4.22522		0.0012364	#NUM!		0.0240138	-2.28793		0.0107561	-2.22486		0.0173849	-1.98013		33.2511	1.36333		0.0596832	-1.36333
		umolC/L			umolC/L/d			umolC/L/d			umolC/L/d			d			1/d						umolC/L			umolC/L/d			umolC/L/d			umolC/L/d			umolC/L/d			umolC/L/d			umolC/L/d			d			1/d
		Conc	log	rank	Xa>d	log	rank	Xa>p	log	rank	Xa>d+p	log	rank	Turnover	log	rank	Rate	log	rank				Conc	log	rank	Xa>d	log	rank	Xp>d	log	rank	Xb>d	log	rank	Xa+p+b>d	log	rank	Xd>b	log	rank	Xexch	log	rank	Turnover	log	rank	Rate	log	rank
11	gre	0.00306	-2.51428	12	0.0013672	-2.86417	11	0.00041937	-3.3774	11	0.00178657	-2.74798	11	1.71278	0.233702	15	0.583845	-0.233702	1	gre	161	d01	0.389	-0.41005	16	0.000524307	-3.28041	28	8.594e-06	-5.0658	35	5.92714e-05	-4.22715	12	0.000592173	-3.22755	30	0.0168193	-1.77419	10	0.00870573	-2.06019	23	44.6832	1.65014	11	0.0223798	-1.65014	28
12	mhe	3.746	0.573568	4	0.0584018	-1.23357	4	0.0430603	-1.36592	4	0.101462	-0.993696	4	36.9202	1.56726	1	0.0270855	-1.56726	15	mhe	162	ar2	0.03784	-1.42205	36	0.0046094	-2.33636	19	0.0008876	-3.05178	8	0.000211449	-3.67479	9	0.00570845	-2.24348	19	0.00638669	-2.19472	22	0.00604757	-2.21842	32	6.25706	0.79637	37	0.159819	-0.79637	2
13	cde	0.008183	-2.08709	10	0.00354153	-2.45081	8	0.00113402	-2.94538	8	0.00467556	-2.33017	8	1.75017	0.243079	14	0.571374	-0.243079	2	cde	163	fu2	0.741	-0.130182	4	0.03628	-1.44033	8	0.0006276	-3.20232	9	0.0112919	-1.94723	1	0.0481995	-1.31696	7	0.00278593	-2.55503	29	0.0254927	-1.59358	7	29.0671	1.4634	18	0.0344031	-1.4634	21
14	cmi	0.01029	-1.98758	9	0.00195148	-2.70964	9	0.000617901	-3.20908	10	0.00256938	-2.59017	9	4.00486	0.602588	12	0.249696	-0.602588	4	cmi	164	ga2	0.7093	-0.14917	5	0.0428615	-1.36793	6	0.0005084	-3.29379	10	0.01062	-1.97388	2	0.0539899	-1.26769	5	0.00916799	-2.03773	18	0.0315789	-1.5006	6	22.4612	1.35143	20	0.0445213	-1.35143	19
15	rst	0.1245	-0.904831	7	0.0332376	-1.47837	5	0.0107135	-1.97007	7	0.0439511	-1.35703	5	2.83269	0.4522	13	0.353021	-0.4522	3	rst	165	gl2	1.3	0.113943	1	0.153246	-0.814611	1	3.462e-05	-4.46067	16	1.1758e-05	-4.92967	27	0.153292	-0.81448	1	0.00747355	-2.12647	20	0.0803829	-1.09484	1	16.1726	1.20878	23	0.061833	-1.20878	16
16	tno	12.13	1.08386	1	0.286502	-0.542873	1	0.0822318	-1.08496	3	0.368734	-0.433287	3	32.8964	1.51715	2	0.0303985	-1.51715	14	tno	166	ma2	0.3048	-0.515985	23	0.0266628	-1.57409	9	1.851e-05	-4.73259	19	0.00336092	-2.47354	6	0.0300423	-1.52227	10	0.00637319	-2.19564	23	0.0182077	-1.73974	11	16.7401	1.22376	22	0.0597366	-1.22376	17
17	dix	0.001082	-2.96577	15	5.81795e-05	-4.23523	15	8.80845e-05	-4.0551	15	0.000146264	-3.83486	15	7.39758	0.86909	7	0.135179	-0.86909	9	dix	167	rh2	0.1709	-0.767258	26	0.0252136	-1.59837	10	5.989e-05	-4.22265	14	0.00196842	-2.70588	7	0.0272419	-1.56476	11	0.0109875	-1.9591	16	0.0191147	-1.71863	10	8.94075	0.951374	34	0.111847	-0.951374	5
18	dip	10.52	1.02202	2	0.166275	-0.779173	3	0.340677	-0.467657	2	0.506953	-0.295033	2	20.7514	1.31705	3	0.0481894	-1.31705	13	dip	168	ga3	0.5705	-0.243744	7	0.0401234	-1.3966	7	1.245e-05	-4.90483	26	0.00591451	-2.22808	4	0.0460504	-1.33677	8	0.00198877	-2.70142	32	0.0240196	-1.61943	8	23.7515	1.37569	19	0.0421027	-1.37569	20
19	din	0.3308	-0.480434	5	0.0175866	-1.75482	6	0.0214444	-1.66869	5	0.039031	-1.40859	6	8.47531	0.928156	4	0.11799	-0.928156	12	din	169	gl3	0.06909	-1.16058	33	0.00179854	-2.74508	22	0.003278	-2.48439	6	0.00115447	-2.93762	8	0.00623101	-2.20544	18	0.0052882	-2.27669	26	0.0057596	-2.23961	33	11.9956	1.07902	29	0.0833638	-1.07902	10
20	dxf	5.211	0.716921	3	0.237154	-0.62497	2	0.782665	-0.106424	1	1.01982	0.0085229	1	5.10973	0.708398	11	0.195705	-0.708398	5	dxf	170	gc2	0.06082	-1.21595	34	0.010519	-1.97803	16	2.629e-06	-5.58021	37	2.10541e-05	-4.67666	24	0.0105427	-1.97705	16	0.00705855	-2.15128	21	0.00880061	-2.05549	19	6.91088	0.839534	35	0.144699	-0.839534	4
21	cha	0.001965	-2.70664	14	0.000127653	-3.89397	14	0.00013047	-3.88449	14	0.000258123	-3.58817	14	7.61264	0.881535	6	0.131361	-0.881535	10	cha	171	mu2	0.0444	-1.35262	35	0.00151193	-2.82047	23	2.822e-05	-4.54944	17	0.00753409	-2.12297	3	0.00907424	-2.04219	17	0.00792064	-2.10124	19	0.00849744	-2.07071	30	5.2251	0.718095	38	0.191384	-0.718095	1
22	sif	0.002103	-2.67716	13	0.000230665	-3.63702	13	0.000175157	-3.75657	13	0.000405823	-3.39166	13	5.18207	0.714503	10	0.192973	-0.714503	6	sif	172	ga4	0.03039	-1.51727	37	0.00378118	-2.42237	20	2.274e-05	-4.64321	18	4.24639e-05	-4.37198	15	0.00384638	-2.41495	23	0.00183417	-2.73656	33	0.00284028	-2.54664	36	10.6997	1.02937	31	0.0934609	-1.02937	8
24	pha	0.01417	-1.84863	8	0.00150295	-2.82306	10	0.000663302	-3.17829	9	0.00216625	-2.66429	10	6.54126	0.815661	9	0.152876	-0.815661	7	pha	173	gl4	0.1045	-0.980884	29	0.000453247	-3.34367	32	1.143e-07	-6.94195	38	0.00427834	-2.36873	5	0.0047317	-2.32498	22	0.0058667	-2.23161	24	0.0052992	-2.27579	34	19.72	1.29491	21	0.05071	-1.29491	18
25	coc	0.004585	-2.33866	11	0.000368374	-3.43371	12	0.00019527	-3.70936	12	0.000563643	-3.249	12	8.13458	0.910335	5	0.122932	-0.910335	11	coc	174	chi	0.1039	-0.983384	30	0.0224834	-1.64814	11	4.838e-06	-5.31533	36	0	#NUM!	28	0.0224882	-1.64804	12	0.00972869	-2.01195	17	0.0161085	-1.79295	13	6.45003	0.809562	36	0.155038	-0.809562	3
26	ph1	0.1457	-0.83654	6	0.00785909	-2.10463	7	0.0141467	-1.84934	6	0.0220058	-1.65746	7	6.62098	0.820922	8	0.151035	-0.820922	8	ph1	175	glo	0.2426	-0.615109	24	0.0224193	-1.64938	12	0.01699	-1.76981	1	0	#NUM!	28	0.0394093	-1.4044	9	0.000854688	-3.06819	35	0.020132	-1.69611	9	12.0505	1.081	28	0.0829844	-1.081	11
																					176	chr	0.8916	-0.0498299	2	0.135127	-0.869256	2	0.003793	-2.42102	5	0	#NUM!	28	0.13892	-0.857234	2	0.00537525	-2.2696	25	0.0721479	-1.14178	2	12.358	1.09195	26	0.0809195	-1.09195	13
																					177	fcs	0.1682	-0.774174	27	0.0112095	-1.95042	15	0.009327	-2.03026	2	0	#NUM!	28	0.0205365	-1.68747	13	0.000613593	-3.21212	36	0.010575	-1.97572	17	15.9054	1.20154	24	0.0628717	-1.20154	15
																					178	gly	0.205	-0.688246	25	0.002504	-2.60137	21	0.001041	-2.98255	7	0	#NUM!	28	0.003545	-2.45038	24	0.00264886	-2.57694	31	0.00309693	-2.50907	35	66.1946	1.82082	3	0.015107	-1.82082	36
																					179	xyl	0.07444	-1.12819	31	0.0112412	-1.94919	13	9.321e-05	-4.03054	13	0	#NUM!	28	0.0113344	-1.9456	15	0.00464235	-2.33326	27	0.00798839	-2.09754	31	9.31853	0.969347	33	0.107313	-0.969347	6
																					180	cel	0.3995	-0.398483	11	0.0604727	-1.21844	4	0.003996	-2.39837	4	0	#NUM!	28	0.0644687	-1.19065	4	0.0014769	-2.83065	34	0.0329728	-1.48184	5	12.1161	1.08336	27	0.0825351	-1.08336	12
																					181	man	0.1593	-0.797784	28	0.0112397	-1.94924	14	0.007799	-2.10796	3	0	#NUM!	28	0.0190387	-1.72036	14	0.00277392	-2.55691	30	0.0109063	-1.96232	16	14.6062	1.16454	25	0.068464	-1.16454	14
																					182	rhm	0.02312	-1.63601	38	2.4261e-05	-4.61509	38	0.0002945	-3.53091	12	0	#NUM!	28	0.000318761	-3.49653	37	7.34088e-05	-4.13425	38	0.000196085	-3.70756	38	117.908	2.07154	2	0.00848118	-2.07154	37
																					183	d02	0.406	-0.391474	10	0.00540391	-2.26729	17	1.51e-05	-4.82102	20	4.32439e-05	-4.36407	14	0.00546226	-2.26263	20	0.0193907	-1.71241	4	0.0124265	-1.90565	15	32.6721	1.51418	17	0.0306071	-1.51418	22
																					184	sta	0.6041	-0.218891	6	0.125219	-0.902329	3	4.396e-05	-4.35694	15	0	#NUM!	28	0.125263	-0.902177	3	0.00356239	-2.44826	28	0.0644128	-1.19103	3	9.37857	0.972137	32	0.106626	-0.972137	7
																					185	pec	0.07006	-1.15453	32	0.000304877	-3.51588	36	0.0003381	-3.47095	11	0	#NUM!	28	0.000642977	-3.1918	28	8.19513e-05	-4.08644	37	0.000362464	-3.44073	37	193.288	2.28621	1	0.00517362	-2.28621	38
																					186	d03	0.3901	-0.408824	12	0.000460599	-3.33668	31	9.646e-06	-5.01565	33	2.16259e-05	-4.66503	23	0.000491871	-3.30815	33	0.016768	-1.77552	13	0.00862996	-2.06399	26	45.203	1.65517	7	0.0221224	-1.65517	32
																					187	d04	0.39	-0.408935	13	0.00072075	-3.14222	24	1.465e-05	-4.83416	22	1.64113e-05	-4.78486	26	0.000751812	-3.12389	25	0.0169205	-1.77159	5	0.00883617	-2.05374	18	44.1368	1.6448	15	0.0226568	-1.6448	24
																					188	d05	0.3897	-0.40927	15	0.000517512	-3.28608	29	1.423e-05	-4.8468	23	2.10448e-05	-4.67686	25	0.000552786	-3.25744	31	0.0168486	-1.77344	7	0.0087007	-2.06045	24	44.7895	1.65118	10	0.0223267	-1.65118	29
																					189	d06	0.388	-0.411168	21	0.000587245	-3.23118	26	1.095e-05	-4.96059	28	8.91795e-05	-4.04974	10	0.000687375	-3.16281	27	0.0168289	-1.77394	9	0.00875816	-2.05759	21	44.3016	1.64642	13	0.0225726	-1.64642	26
																					190	d07	0.3886	-0.410497	18	0.000624437	-3.20451	25	1.371e-05	-4.86296	24	5.94645e-05	-4.22574	11	0.000697612	-3.15639	26	0.0168875	-1.77243	6	0.00879258	-2.05588	20	44.1964	1.64539	14	0.0226263	-1.64539	25
																					191	d08	0.7701	-0.113453	3	0.000108751	-3.96357	37	1.361e-05	-4.86614	25	4.36126e-05	-4.36039	13	0.000165974	-3.77996	38	0.0330199	-1.48122	2	0.0165929	-1.78008	12	46.4114	1.66662	4	0.0215464	-1.66662	35
																					192	d09	0.3888	-0.410274	17	0.000505682	-3.29612	30	1.211e-05	-4.91686	27	3.2518e-05	-4.48788	17	0.00055031	-3.25939	32	0.0167969	-1.77477	12	0.00867359	-2.0618	25	44.8257	1.65153	9	0.0223086	-1.65153	30
																					193	d10	0.5632	-0.249337	8	0.0504198	-1.2974	5	9.866e-06	-5.00586	31	2.81593e-05	-4.55038	22	0.0504578	-1.29707	6	0.0467893	-1.32985	1	0.0486236	-1.31315	4	11.5829	1.06382	30	0.0863344	-1.06382	9
																					194	d11	0.4112	-0.385947	9	0.00524071	-2.28061	18	1.491e-05	-4.82652	21	3.4902e-05	-4.45715	16	0.00529052	-2.2765	21	0.0196274	-1.70714	3	0.012459	-1.90452	14	33.0043	1.51857	16	0.0302991	-1.51857	23
																					195	d12	0.3898	-0.409158	14	0.000385522	-3.41395	34	1.001e-05	-4.99957	30	3.08916e-05	-4.51016	20	0.000426424	-3.37016	35	0.0168102	-1.77443	11	0.00861829	-2.06458	27	45.2294	1.65542	6	0.0221095	-1.65542	33
																					196	d13	0.3885	-0.410609	19	0.000379648	-3.42062	35	9.83e-06	-5.00745	32	2.97778e-05	-4.52611	21	0.000419255	-3.37752	36	0.0166876	-1.77761	15	0.00855344	-2.06786	29	45.4203	1.65725	5	0.0220166	-1.65725	34
																					197	d14	0.3872	-0.412065	22	0.000427093	-3.36948	33	1.016e-05	-4.99311	29	3.12995e-05	-4.50446	19	0.000468552	-3.32924	34	0.016736	-1.77635	14	0.00860227	-2.06539	28	45.0114	1.65332	8	0.0222166	-1.65332	31
																					198	d15	0.3883	-0.410833	20	0.000551894	-3.25814	27	8.844e-06	-5.05335	34	3.22594e-05	-4.49134	18	0.000592997	-3.22695	29	0.016836	-1.77376	8	0.00871449	-2.05976	22	44.558	1.64893	12	0.0224427	-1.64893	27
[truncated: 47 more columns]

## Sheet: Xa>d
1	2	3	4	5	6	7	8	9	10	11	12	13	14	15	16	17	18	19	20	21	22
	rank =	11	4	8	9	5	1	15	3	6	2	14	13	10	12	7
	sum =	0.0013672	0.0584018	0.00354153	0.00195148	0.0332376	0.286502	5.81795e-05	0.166275	0.0175866	0.237154	0.000127653	0.000230665	0.00150295	0.000368374	0.00785909
		umolC/L/d
		11	12	13	14	15	16	17	18	19	20	21	22	24	25	26
		gre	mhe	cde	cmi	rst	tno	dix	dip	din	dxf	cha	sif	pha	coc	ph1		sum	rank
161	d01	9.949e-05	5.311e-07	2.66e-07	3.844e-06	1.883e-06	0.0001196	5.344e-08	9.353e-05	0.0001913	1.433e-10	1.06e-13	4.921e-06	6.967e-07	2.078e-06	6.114e-06		0.000524307	28	d01
162	ar2	0.0001389	0.0003081	0.0008929	0.001086	1.968e-05	0.0009984	1.88e-08	0.0008848	2.833e-05	0.0001939	1.425e-13	5.2e-06	5.092e-06	4.808e-05	6.566e-12		0.0046094	19	ar2
163	fu2	3.484e-05	0.007104	2.972e-05	2.521e-05	0.000243	0.0145	2.416e-07	0.01126	0.001217	0.001819	4.474e-07	3.639e-06	1.877e-06	4.052e-05	4.957e-07		0.03628	8	fu2
164	ga2	2.313e-06	0.006269	1.654e-05	1.384e-05	0.000133	0.007013	1.353e-07	0.00621	0.001926	0.02114	1.389e-13	9.98e-06	5.626e-06	2.628e-05	9.576e-05		0.0428615	6	ga2
165	gl2	5.322e-07	0.004905	4.189e-06	3.606e-06	0.01923	0.1106	3.369e-08	0.001588	0.001399	0.01546	1.505e-13	7.272e-06	1.818e-06	4.164e-05	4.843e-06		0.153246	1	gl2
166	ma2	3.084e-06	0.004367	1.705e-05	1.451e-05	0.0001393	0.007281	6.876e-07	0.006451	0.0004991	0.005526	2.03e-13	8.171e-06	1.592e-05	3.101e-05	0.002309		0.0266628	9	ma2
167	rh2	2.056e-06	0.003508	6.412e-05	1.811e-05	0.00017	0.01135	1.75e-07	0.007852	0.0009095	0.001284	1.423e-13	5.533e-06	6.858e-06	3.56e-05	7.641e-06		0.0252136	10	rh2
168	ga3	4.478e-13	0.004273	1.092e-07	1.584e-06	5.723e-07	0.03562	3.199e-08	6.305e-11	1.99e-05	5.003e-11	3.53e-13	3.822e-06	2.873e-07	2.019e-07	0.0002039		0.0401234	7	ga3
169	gl3	4.536e-13	0.00026	0.001297	1.051e-07	5.898e-08	2.706e-06	2.006e-05	3.165e-06	0.0001124	1.036e-10	9.182e-05	7.826e-06	2.817e-08	1.497e-06	1.869e-06		0.00179854	22	gl3
170	gc2	2.976e-13	0.001155	8.962e-06	7.48e-06	0.002265	0.003744	7.05e-08	0.003318	1.021e-11	5.286e-11	7.976e-06	6.371e-06	1.327e-06	3.043e-06	1.756e-06		0.010519	16	gc2
171	mu2	1.796e-13	9.002e-07	3.218e-05	2.627e-07	2.982e-07	8.229e-06	3.59e-14	2.074e-11	0.0006518	0.000811	1.013e-13	5.142e-06	2.528e-12	2.108e-06	1.334e-08		0.00151193	23	mu2
172	ga4	4.202e-13	0.0001231	1.465e-12	0.0001248	1.074e-06	0.0008594	2.061e-14	2.144e-11	0.0008734	0.0005683	1.472e-13	7.044e-06	0.001094	5.835e-08	0.00013		0.00378118	20	ga4
173	gl4	1.846e-13	4.353e-12	8e-08	6.384e-08	3.888e-08	5.241e-06	2.294e-14	2.157e-11	0.0004464	4.964e-11	1.592e-13	9.754e-07	2.884e-12	4.473e-07	1.054e-11		0.000453247	32	gl4
174	chi	2.212e-05	0.002078	0.0001134	6.131e-05	0.00107	0.007733	3.629e-06	0.01136	0	0	0	9.498e-06	2.659e-05	5.267e-06	5.644e-07		0.0224834	11	chi
175	glo	0	0.002078	0.0001134	6.131e-05	0.00107	0.007733	3.629e-06	0.01136	0	0	0	0	0	0	8.459e-12		0.0224193	12	glo
176	chr	2.212e-05	0.01247	0.0006804	0.0003679	0.006423	0.0464	2.177e-05	0.06814	0	0	2.741e-05	4.749e-05	0.0002659	5.267e-05	0.0002088		0.135127	2	chr
177	fcs	0	0.001039	5.67e-05	3.066e-05	0.0005352	0.003867	1.814e-06	0.005679	0	0	0	0	0	0	8.527e-08		0.0112095	15	fcs
178	gly	0	0	0	0	0	0	0	0	0	0	0	0	0	0	0.002504		0.002504	21	gly
179	xyl	2.919e-05	0.001039	5.67e-05	3.066e-05	0.0005352	0.003867	1.814e-06	0.005679	0	0	0	0	0	0	2.65e-06		0.0112412	13	xyl
180	cel	5.131e-05	0.001039	5.67e-05	3.066e-05	0.0005352	0.003867	1.814e-06	0.005679	0.00164	0.04753	0	9.498e-06	2.659e-05	5.267e-06	6.359e-07		0.0604727	4	cel
181	man	2.919e-05	0.001039	5.67e-05	3.066e-05	0.0005352	0.003867	1.814e-06	0.005679	0	0	0	0	0	0	1.147e-06		0.0112397	14	man
182	rhm	2.212e-05	0	0	0	0	0	0	0	0	0	0	0	0	0	2.141e-06		2.4261e-05	38	rhm
183	d02	0.000118	0.005158	2.344e-12	3.248e-08	2.67e-07	2.584e-05	4.515e-08	1.233e-05	7.418e-05	1.487e-10	1.133e-13	4.661e-06	1.629e-06	8.577e-06	3.516e-07		0.00540391	17	d02
184	sta	0.0002212	0	0	0	0	0	0	0	0.0041	0.1188	0	0	0	0	0.002098		0.125219	3	sta
185	pec	2.212e-05	0	0	0	0	0	0	0	0	0	0	0	2.659e-05	5.267e-06	0.0002509		0.000304877	36	pec
186	d03	1.203e-05	8.396e-06	3.231e-06	3.339e-06	4.611e-07	0.0002227	5.711e-14	7.306e-05	0.000121	1.597e-10	2.284e-13	9.214e-06	1.576e-06	4.686e-06	9.059e-07		0.000460599	31	d03
187	d04	1.77e-05	3.081e-11	7.83e-06	5.943e-06	1.06e-06	0.0001626	3.742e-14	0.000255	0.0002537	9.692e-11	2.004e-13	6.691e-06	1.199e-06	8.717e-06	3.102e-07		0.00072075	24	d04
188	d05	6.417e-05	2.058e-11	6.435e-06	8.98e-07	4.677e-07	5.766e-05	3.334e-14	0.0001566	0.0002155	1.391e-10	1.563e-13	3.134e-06	1.989e-06	1.02e-05	4.577e-07		0.000517512	29	d05
189	d06	3.692e-06	1.251e-11	2.92e-07	3.231e-06	6.781e-07	0.0003231	2.88e-08	0.0001032	0.0001381	2.814e-10	1.169e-13	8.801e-06	1.03e-06	1.688e-06	3.404e-06		0.000587245	26	d06
190	d07	4.515e-05	1.048e-05	3.512e-06	3.57e-06	1.338e-06	2.823e-05	6.493e-08	0.0002053	0.0003097	1.224e-10	1.445e-13	8.794e-06	1.572e-06	4.609e-06	2.117e-06		0.000624437	25	d07
191	d08	1.927e-05	2.13e-06	5.807e-06	3.473e-06	2.414e-06	2.38e-05	3.952e-08	6.693e-06	3.996e-05	1.24e-10	1.192e-13	1.577e-06	1.261e-06	1.938e-06	3.887e-07		0.000108751	37	d08
192	d09	0.000119	6.321e-06	6.507e-07	5.611e-06	2.338e-07	1.024e-05	4.988e-08	2.918e-05	0.0003159	1.119e-10	1.277e-13	1.06e-05	1.319e-06	5.835e-06	7.42e-07		0.000505682	30	d09
193	d10	6.372e-08	1.592e-05	8.424e-07	2.367e-07	5.582e-06	0.01129	6.907e-08	0.01378	0.001289	0.02402	1.173e-13	8.021e-06	1.833e-06	4.634e-06	3.619e-06		0.0504198	5	d10
194	d11	2.362e-05	7.143e-05	7.598e-06	2.592e-06	0.0003148	0.00458	2.191e-08	0.0001792	4.258e-05	1.087e-10	1.016e-13	2.261e-06	1.502e-06	3.671e-06	1.143e-05		0.00524071	18	d11
195	d12	6.336e-05	2.041e-11	6.328e-06	3.981e-06	3.647e-07	5.77e-05	3.861e-14	2.951e-05	0.0002142	8.214e-11	1.2e-13	5.313e-06	1.253e-06	3.179e-06	3.334e-07		0.000385522	34	d12
196	d13	4.675e-06	1.904e-11	2.269e-12	4.622e-06	9.143e-07	0.0002673	1.829e-08	4.607e-05	4.056e-05	1.721e-06	1.173e-13	7.25e-06	1.948e-06	3.548e-06	1.021e-06		0.000379648	35	d13
197	d14	3.618e-05	1.627e-05	1.734e-06	5.456e-07	2.04e-07	1.196e-05	2.82e-08	9.942e-05	0.0002498	1.163e-10	1.543e-13	5.578e-06	1.424e-06	3.068e-06	8.809e-07		0.000427093	33	d14
198	d15	0.0001397	5.726e-05	1.578e-07	8.25e-07	1.113e-06	5.101e-06	2.183e-08	6.301e-05	0.0002683	1.087e-10	1.123e-13	6.388e-06	4.214e-06	2.989e-06	2.814e-06		0.000551894	27	d15

## Sheet: Xa>dR
1	2	3	4	5	6	7	8	9	10	11	12	13	14	15	16	17	18
		for each d, rank a
		11	12	13	14	15	16	17	18	19	20	21	22	24	25	26
		gre	mhe	cde	cmi	rst	tno	dix	dip	din	dxf	cha	sif	pha	coc	ph1
161	d01	3	11	12	7	9	2	13	4	1	14	15	6	10	8	5
162	ar2	7	5	3	1	10	2	13	4	9	6	15	11	12	8	14
163	fu2	8	3	9	10	6	1	15	2	5	4	14	11	12	7	13
164	ga2	13	3	9	10	6	2	14	4	5	1	15	11	12	8	7
165	gl2	13	4	10	11	2	1	14	5	6	3	15	8	12	7	9
166	ma2	13	4	9	11	7	1	14	2	6	3	15	12	10	8	5
167	rh2	13	3	7	9	6	1	14	2	5	4	15	12	11	8	10
168	ga3	14	2	10	6	7	1	11	12	4	13	15	5	8	9	3
169	gl3	15	2	1	11	12	8	5	7	3	14	4	6	13	10	9
170	gc2	15	4	5	7	3	1	12	2	14	13	6	8	11	9	10
171	mu2	13	7	3	9	8	4	15	11	2	1	14	5	12	6	10
172	ga4	13	7	12	6	9	3	15	11	2	4	14	8	1	10	5
173	gl4	13	11	5	6	7	2	15	9	1	8	14	3	12	4	10
174	chi	8	3	5	6	4	2	11	1	13	13	13	9	7	10	12
175	glo	9	3	5	6	4	2	7	1	9	9	9	9	9	9	8
176	chr	12	3	5	6	4	2	13	1	14	14	11	10	7	9	8
177	fcs	9	3	5	6	4	2	7	1	9	9	9	9	9	9	8
178	gly	2	2	2	2	2	2	2	2	2	2	2	2	2	2	1
179	xyl	7	3	5	6	4	2	9	1	10	10	10	10	10	10	8
180	cel	8	5	7	9	6	3	13	2	4	1	15	11	10	12	14
181	man	7	3	5	6	4	2	8	1	10	10	10	10	10	10	9
182	rhm	1	3	3	3	3	3	3	3	3	3	3	3	3	3	2
183	d02	2	1	14	12	10	4	11	5	3	13	15	7	8	6	9
184	sta	4	5	5	5	5	5	5	5	2	1	5	5	5	5	3
185	pec	3	5	5	5	5	5	5	5	5	5	5	5	2	4	1
186	d03	4	6	9	8	12	1	15	3	2	13	14	5	10	7	11
187	d04	4	13	6	8	10	3	15	1	2	12	14	7	9	5	11
188	d05	3	13	6	9	10	4	15	2	1	12	14	7	8	5	11
189	d06	5	14	11	7	10	1	12	3	2	13	15	4	9	8	6
190	d07	3	5	9	8	12	4	13	2	1	14	15	6	11	7	10
191	d08	3	8	5	6	7	2	13	4	1	14	15	10	11	9	12
192	d09	2	6	11	8	12	5	13	3	1	14	15	4	9	7	10
193	d10	14	5	11	12	7	3	13	2	4	1	15	6	10	8	9
194	d11	6	4	8	10	2	1	13	3	5	14	15	11	12	9	7
195	d12	2	13	5	7	10	3	15	4	1	12	14	6	9	8	11
196	d13	5	13	14	6	11	1	12	2	3	9	15	4	8	7	10
197	d14	3	4	8	11	12	5	13	2	1	14	15	6	9	7	10
198	d15	2	4	12	11	10	6	13	3	1	14	15	5	7	8	9

## Sheet: fa>din
1	2	3	4	5	6	7	8	9	10	11	12	13	14	15	16	17	18	19	20
		for each d, fraction a
		11	12	13	14	15	16	17	18	19	20	21	22	24	25	26
		gre	mhe	cde	cmi	rst	tno	dix	dip	din	dxf	cha	sif	pha	coc	ph1		sum
161	d01	0.168	0.0008968	0.0004491	0.006491	0.003179	0.2019	9.025e-05	0.1579	0.3231	2.419e-07	1.789e-10	0.008309	0.001177	0.003509	0.01032		0.885321
162	ar2	0.02433	0.05397	0.1564	0.1903	0.003447	0.1749	3.293e-06	0.155	0.004963	0.03397	2.496e-11	0.0009108	0.000892	0.008422	1.15e-09		0.807508
163	fu2	0.0007229	0.1474	0.0006166	0.000523	0.005041	0.3008	5.012e-06	0.2336	0.02525	0.03773	9.282e-06	7.549e-05	3.893e-05	0.0008406	1.028e-05		0.752663
164	ga2	4.285e-05	0.1161	0.0003064	0.0002564	0.002465	0.1299	2.506e-06	0.115	0.03567	0.3915	2.573e-12	0.0001849	0.0001042	0.0004869	0.001774		0.793793
165	gl2	3.471e-06	0.03199	2.732e-05	2.352e-05	0.1254	0.7215	2.197e-07	0.01036	0.009123	0.1009	9.814e-13	4.744e-05	1.186e-05	0.0002716	3.159e-05		0.99969
166	ma2	0.0001027	0.1454	0.0005674	0.0004829	0.004636	0.2424	2.289e-05	0.2147	0.01661	0.184	6.757e-12	0.000272	0.0005299	0.001032	0.07685		0.887606
167	rh2	7.547e-05	0.1288	0.002353	0.0006645	0.006241	0.4167	6.422e-06	0.2882	0.03338	0.04712	5.224e-12	0.0002031	0.0002517	0.001306	0.0002805		0.925582
168	ga3	9.725e-12	0.0928	2.371e-06	3.441e-05	1.243e-05	0.7735	6.947e-07	1.369e-09	0.0004322	1.086e-09	7.666e-12	8.299e-05	6.238e-06	4.385e-06	0.004427		0.871303
169	gl3	7.281e-11	0.04174	0.2081	1.687e-05	9.466e-06	0.0004342	0.00322	0.000508	0.01803	1.663e-08	0.01474	0.001256	4.521e-06	0.0002403	0.0002999		0.288599
170	gc2	2.823e-11	0.1096	0.00085	0.0007095	0.2148	0.3551	6.688e-06	0.3147	9.688e-10	5.014e-09	0.0007565	0.0006043	0.0001259	0.0002886	0.0001666		0.997708
171	mu2	1.979e-11	9.92e-05	0.003546	2.894e-05	3.287e-05	0.0009068	3.956e-12	2.286e-09	0.07183	0.08937	1.117e-11	0.0005666	2.786e-10	0.0002323	1.47e-06		0.166614
172	ga4	1.092e-10	0.03199	3.809e-10	0.03245	0.0002791	0.2234	5.358e-12	5.575e-09	0.227	0.1477	3.828e-11	0.001831	0.2845	1.517e-05	0.0338		0.982965
173	gl4	3.901e-11	9.2e-10	1.691e-05	1.349e-05	8.218e-06	0.001108	4.848e-12	4.558e-09	0.09435	1.049e-08	3.365e-11	0.0002061	6.094e-10	9.454e-05	2.228e-09		0.0957973
174	chi	0.0009835	0.09241	0.005043	0.002727	0.04761	0.3439	0.0001614	0.5051	0	0	0	0.0004224	0.001182	0.0002342	2.51e-05		0.999799
175	glo	0	0.05273	0.002877	0.001556	0.02716	0.1962	9.207e-05	0.2882	0	0	0	0	0	0	2.146e-10		0.568815
176	chr	0.0001592	0.08975	0.004898	0.002648	0.04623	0.334	0.0001567	0.4905	0	0	0.0001973	0.0003418	0.001914	0.0003792	0.001503		0.972677
177	fcs	0	0.05059	0.002761	0.001493	0.02606	0.1883	8.835e-05	0.2765	0	0	0	0	0	0	4.152e-06		0.545797
178	gly	0	0	0	0	0	0	0	0	0	0	0	0	0	0	0.7064		0.7064
179	xyl	0.002576	0.09167	0.005003	0.002705	0.04723	0.3412	0.0001601	0.501	0	0	0	0	0	0	0.0002338		0.991778
180	cel	0.0007958	0.01612	0.0008795	0.0004755	0.008302	0.05997	2.814e-05	0.08808	0.02544	0.7373	0	0.0001473	0.0004124	8.17e-05	9.864e-06		0.938042
181	man	0.001533	0.05457	0.002978	0.00161	0.02811	0.2031	9.53e-05	0.2983	0	0	0	0	0	0	6.025e-05		0.590357
182	rhm	0.06938	0	0	0	0	0	0	0	0	0	0	0	0	0	0.006716		0.076096
183	d02	0.02161	0.9443	4.291e-10	5.947e-06	4.889e-05	0.00473	8.267e-06	0.002257	0.01358	2.722e-08	2.075e-11	0.0008532	0.0002982	0.00157	6.438e-05		0.989326
184	sta	0.001765	0	0	0	0	0	0	0	0.03272	0.9484	0	0	0	0	0.01675		0.999635
185	pec	0.0344	0	0	0	0	0	0	0	0	0	0	0	0.04135	0.008193	0.3902		0.474143
186	d03	0.02445	0.01707	0.006569	0.006788	0.0009374	0.4528	1.161e-10	0.1485	0.246	3.247e-07	4.644e-10	0.01873	0.003204	0.009527	0.001842		0.936418
187	d04	0.02354	4.098e-08	0.01041	0.007905	0.00141	0.2163	4.978e-11	0.3392	0.3374	1.289e-07	2.666e-10	0.0089	0.001595	0.0116	0.0004127		0.958673
188	d05	0.1161	3.722e-08	0.01164	0.001625	0.000846	0.1043	6.032e-11	0.2833	0.3898	2.517e-07	2.828e-10	0.00567	0.003598	0.01846	0.0008279		0.936167
189	d06	0.005372	1.82e-08	0.0004248	0.0047	0.0009865	0.47	4.19e-05	0.1502	0.2009	4.093e-07	1.7e-10	0.0128	0.001499	0.002456	0.004952		0.854333
190	d07	0.06473	0.01503	0.005035	0.005118	0.001919	0.04047	9.308e-05	0.2943	0.4439	1.754e-07	2.072e-10	0.01261	0.002254	0.006608	0.003035		0.895102
191	d08	0.1161	0.01283	0.03499	0.02092	0.01455	0.1434	0.0002381	0.04032	0.2408	7.472e-07	7.184e-10	0.009501	0.007597	0.01168	0.002342		0.655269
192	d09	0.2163	0.01149	0.001182	0.0102	0.0004248	0.01861	9.065e-05	0.05303	0.574	2.034e-07	2.321e-10	0.01926	0.002396	0.0106	0.001348		0.918932
193	d10	1.263e-06	0.0003154	1.669e-05	4.689e-06	0.0001106	0.2238	1.369e-06	0.2731	0.02554	0.476	2.324e-12	0.0001589	3.632e-05	9.182e-05	7.171e-05		0.999249
194	d11	0.004465	0.0135	0.001436	0.00049	0.05951	0.8657	4.142e-06	0.03387	0.008049	2.054e-08	1.921e-11	0.0004275	0.000284	0.0006938	0.002161		0.99059
195	d12	0.1486	4.787e-08	0.01484	0.009335	0.0008553	0.1353	9.054e-11	0.06921	0.5023	1.926e-07	2.815e-10	0.01246	0.002939	0.007454	0.0007819		0.904075
196	d13	0.01115	4.542e-08	5.412e-09	0.01102	0.002181	0.6376	4.363e-05	0.1099	0.09675	0.004106	2.799e-10	0.01729	0.004647	0.008462	0.002434		0.905584
197	d14	0.07721	0.03471	0.003701	0.001164	0.0004354	0.02552	6.018e-05	0.2122	0.5332	2.482e-07	3.293e-10	0.01191	0.003039	0.006547	0.00188		0.911577
198	d15	0.2356	0.09656	0.0002662	0.001391	0.001876	0.008601	3.682e-05	0.1063	0.4524	1.833e-07	1.894e-10	0.01077	0.007107	0.005041	0.004745		0.930694

## Sheet: fa>dout
1	2	3	4	5	6	7	8	9	10	11	12	13	14	15	16	17	18
	sum	0.765307	0.575602	0.757396	0.759628	0.756208	0.77702	0.397869	0.327966	0.450543	0.232535	0.494533	0.568359	0.693817	0.653549	0.357119
		for each d, fraction a
		11	12	13	14	15	16	17	18	19	20	21	22	24	25	26
		gre	mhe	cde	cmi	rst	tno	dix	dip	din	dxf	cha	sif	pha	coc	ph1
161	d01	0.05569	5.234e-06	5.689e-05	0.001496	4.284e-05	0.0003242	0.0003654	0.0001845	0.004902	1.405e-10	4.105e-10	0.01213	0.0003216	0.003686	0.0002778
162	ar2	0.07775	0.003037	0.191	0.4228	0.0004477	0.002707	0.0001285	0.001745	0.0007259	0.0001901	5.521e-10	0.01281	0.00235	0.0853	2.984e-10
163	fu2	0.0195	0.07001	0.006357	0.00981	0.005529	0.03932	0.001652	0.02221	0.03119	0.001783	0.001733	0.008966	0.0008662	0.07188	2.253e-05
164	ga2	0.001295	0.06179	0.003538	0.005385	0.003027	0.01902	0.0009249	0.01225	0.04934	0.02072	5.381e-10	0.02459	0.002597	0.04663	0.004351
165	gl2	0.0002979	0.04834	0.000896	0.001403	0.4375	0.3	0.0002303	0.003133	0.03584	0.01516	5.829e-10	0.01792	0.0008392	0.07387	0.0002201
166	ma2	0.001726	0.04304	0.003647	0.005646	0.003169	0.01975	0.004701	0.01273	0.01279	0.005419	7.864e-10	0.02014	0.007348	0.05502	0.1049
167	rh2	0.001151	0.03457	0.01372	0.007046	0.003869	0.03079	0.001196	0.01549	0.0233	0.001259	5.514e-10	0.01363	0.003165	0.06315	0.0003472
168	ga3	2.507e-10	0.04212	2.335e-05	0.0006166	1.302e-05	0.0966	0.0002187	1.244e-10	0.0005099	4.906e-11	1.368e-09	0.009418	0.0001326	0.0003582	0.009264
169	gl3	2.539e-10	0.002563	0.2773	4.091e-05	1.342e-06	7.337e-06	0.1372	6.243e-06	0.002879	1.016e-10	0.3557	0.01928	1.3e-05	0.002656	8.492e-05
170	gc2	1.666e-10	0.01139	0.001917	0.002911	0.05153	0.01015	0.000482	0.006545	2.617e-10	5.183e-11	0.0309	0.0157	0.0006127	0.005398	7.981e-05
171	mu2	1.005e-10	8.873e-06	0.006883	0.0001022	6.786e-06	2.231e-05	2.455e-10	4.092e-11	0.0167	0.0007952	3.925e-10	0.01267	1.167e-09	0.003741	6.06e-07
172	ga4	2.352e-10	0.001213	3.134e-10	0.04857	2.443e-05	0.002331	1.409e-10	4.23e-11	0.02238	0.0005572	5.704e-10	0.01736	0.5051	0.0001035	0.005909
173	gl4	1.033e-10	4.29e-11	1.711e-05	2.484e-05	8.847e-07	1.421e-05	1.568e-10	4.255e-11	0.01144	4.867e-11	6.168e-10	0.002404	1.331e-09	0.0007936	4.79e-10
174	chi	0.01238	0.02048	0.02426	0.02386	0.02436	0.02097	0.02481	0.0224	0	0	0	0.0234	0.01227	0.009345	2.565e-05
175	glo	0	0.02048	0.02426	0.02386	0.02436	0.02097	0.02481	0.0224	0	0	0	0	0	0	3.844e-10
176	chr	0.01238	0.1229	0.1455	0.1432	0.1461	0.1258	0.1489	0.1344	0	0	0.1062	0.117	0.1227	0.09345	0.009486
177	fcs	0	0.01024	0.01213	0.01193	0.01218	0.01049	0.0124	0.0112	0	0	0	0	0	0	3.875e-06
178	gly	0	0	0	0	0	0	0	0	0	0	0	0	0	0	0.1138
179	xyl	0.01634	0.01024	0.01213	0.01193	0.01218	0.01049	0.0124	0.0112	0	0	0	0	0	0	0.0001204
180	cel	0.02872	0.01024	0.01213	0.01193	0.01218	0.01049	0.0124	0.0112	0.04202	0.0466	0	0.0234	0.01227	0.009345	2.89e-05
181	man	0.01634	0.01024	0.01213	0.01193	0.01218	0.01049	0.0124	0.0112	0	0	0	0	0	0	5.212e-05
182	rhm	0.01238	0	0	0	0	0	0	0	0	0	0	0	0	0	9.728e-05
183	d02	0.06606	0.05084	5.014e-10	1.264e-05	6.076e-06	7.007e-05	0.0003087	2.432e-05	0.001901	1.458e-10	4.391e-10	0.01148	0.0007517	0.01522	1.598e-05
184	sta	0.1238	0	0	0	0	0	0	0	0.105	0.1165	0	0	0	0	0.09534
185	pec	0.01238	0	0	0	0	0	0	0	0	0	0	0	0.01227	0.009345	0.0114
186	d03	0.006731	8.275e-05	0.0006911	0.001299	1.049e-05	0.000604	3.905e-10	0.0001441	0.0031	1.566e-10	8.848e-10	0.0227	0.0007274	0.008314	4.116e-05
187	d04	0.009906	3.037e-10	0.001675	0.002313	2.412e-05	0.0004409	2.559e-10	0.0005031	0.0065	9.503e-11	7.763e-10	0.01649	0.0005533	0.01547	1.41e-05
188	d05	0.03592	2.028e-10	0.001376	0.0003495	1.064e-05	0.0001564	2.28e-10	0.0003089	0.005522	1.364e-10	6.056e-10	0.007723	0.0009181	0.0181	2.08e-05
189	d06	0.002067	1.233e-10	6.246e-05	0.001257	1.543e-05	0.0008762	0.0001969	0.0002036	0.003539	2.759e-10	4.527e-10	0.02169	0.0004755	0.002995	0.0001547
190	d07	0.02527	0.0001033	0.0007513	0.001389	3.045e-05	7.656e-05	0.0004439	0.0004049	0.007934	1.2e-10	5.599e-10	0.02167	0.0007256	0.008178	9.619e-05
191	d08	0.01079	2.1e-05	0.001242	0.001351	5.494e-05	6.455e-05	0.0002702	1.32e-05	0.001024	1.216e-10	4.619e-10	0.003886	0.000582	0.003438	1.766e-05
192	d09	0.06662	6.23e-05	0.0001392	0.002183	5.319e-06	2.777e-05	0.000341	5.757e-05	0.008093	1.097e-10	4.947e-10	0.02612	0.0006086	0.01035	3.372e-05
193	d10	3.567e-05	0.0001569	0.0001802	9.209e-05	0.000127	0.03062	0.0004722	0.02719	0.03302	0.02355	4.543e-10	0.01976	0.0008461	0.008221	0.0001645
194	d11	0.01322	0.0007041	0.001625	0.001009	0.007163	0.01242	0.0001498	0.0003535	0.001091	1.066e-10	3.937e-10	0.005572	0.0006934	0.006512	0.0005196
195	d12	0.03547	2.012e-10	0.001354	0.001549	8.299e-06	0.0001565	2.64e-10	5.822e-05	0.005489	8.054e-11	4.651e-10	0.01309	0.0005784	0.00564	1.515e-05
196	d13	0.002617	1.877e-10	4.854e-10	0.001799	2.08e-05	0.0007249	0.0001251	9.088e-05	0.001039	1.688e-06	4.546e-10	0.01787	0.0008993	0.006294	4.637e-05
197	d14	0.02025	0.0001603	0.0003709	0.0002123	4.642e-06	3.242e-05	0.0001928	0.0001961	0.006401	1.14e-10	5.977e-10	0.01375	0.0006572	0.005443	4.003e-05
198	d15	0.07822	0.0005644	3.376e-05	0.0003211	2.532e-05	1.383e-05	0.0001493	0.0001243	0.006873	1.066e-10	4.35e-10	0.01574	0.001945	0.005303	0.0001279

## Sheet: Xa>de
1	2	3	4	5	6	7	8	9	10	11	12	13	14	15	16	17	18	19	20	21	22
	rank =	14	4	9	10	7	2	15	3	5	1	12	13	11	8	6
	sum =	1.72801e-05	0.0183389	0.000139168	0.000117288	0.00112941	0.0594322	1.11913e-06	0.0526559	0.0062309	0.0692496	3.88234e-05	2.59172e-05	3.96119e-05	0.000142259	0.00276804
		umolC/L/d
		11	12	13	14	15	16	17	18	19	20	21	22	24	25	26
		gre	mhe	cde	cmi	rst	tno	dix	dip	din	dxf	cha	sif	pha	coc	ph1		sum	rank
161	d01	6.911e-07	6.246e-12	2.66e-07	3.828e-06	9.967e-07	0.000115	4.621e-08	9.353e-05	0.0001533	9.354e-11	3.176e-14	3.15e-07	6.525e-08	2.037e-06	4.459e-06		0.000374534	16	d01
162	ar2	2.177e-07	0.0003081	2.338e-06	1.97e-06	1.897e-05	0.0009984	1.88e-08	0.0008848	1.745e-05	0.0001939	5.258e-14	1.682e-07	4.714e-06	1.394e-05	2.307e-12		0.00244499	10	ar2
163	fu2	1.863e-06	0.003915	2.971e-05	2.504e-05	0.0002411	0.01269	2.389e-07	0.01124	0.0001483	0.001648	4.474e-07	4.136e-07	5.546e-07	5.975e-06	4.957e-07		0.0299471	3	fu2
164	ga2	1.875e-06	0.002157	1.637e-05	1.379e-05	0.0001328	0.006989	1.316e-07	0.006193	0.001902	0.02114	3.483e-14	3.922e-07	4.437e-06	2.071e-05	9.496e-05		0.0386665	2	ga2
165	gl2	5.322e-07	0.000552	4.189e-06	3.53e-06	3.4e-05	0.001789	3.369e-08	0.001585	0.001391	0.01546	4.526e-14	4.876e-07	7.764e-07	1.952e-05	4.821e-06		0.0208449	6	gl2
166	ma2	3.084e-06	0.002247	1.705e-05	1.437e-05	0.0001384	0.00728	1.371e-07	0.006451	0.0004972	0.005526	5.544e-14	1.104e-06	9.982e-06	2.888e-05	0.002307		0.0245212	4	ma2
167	rh2	2.056e-06	0.002734	2.075e-05	1.749e-05	0.0001684	0.008861	1.669e-07	0.007852	0.0001134	0.00126	6.447e-14	2.864e-07	5.823e-06	6.174e-06	1.879e-06		0.0210434	5	rh2
168	ga3	0	0	0	0	0	0	0	0	0	0	1.016e-13	6.812e-07	0	0	0.0002031		0.000203781	22	ga3
169	gl3	0	0	0	0	0	0	0	0	0	0	3.04e-05	7.74e-15	0	0	2.865e-07		3.06865e-05	25	gl3
170	gc2	0	0.001155	8.767e-06	7.389e-06	7.115e-05	0.003744	7.05e-08	0.003318	0	0	7.976e-06	9.458e-07	0	2.447e-06	1.026e-06		0.00831677	7	gc2
171	mu2	0	0	0	0	0	0	0	0	0	0	3.283e-14	7.269e-07	0	0	1.333e-08		7.4023e-07	27	mu2
172	ga4	0	0	0	0	0	0	0	0	0	0	7.988e-14	1.164e-06	0	0	0.0001286		0.000129764	23	ga4
173	gl4	0	0	0	0	0	0	0	0	0	0	6.185e-14	9.754e-07	0	0	4.77e-12		9.75405e-07	26	gl4
174	chi	0	0	0	0	0	0	0	0	0	0	0	0	0	0	0		0	28	chi
175	glo	0	0	0	0	0	0	0	0	0	0	0	0	0	0	0		0	28	glo
176	chr	0	0	0	0	0	0	0	0	0	0	0	0	0	0	0		0	28	chr
177	fcs	0	0	0	0	0	0	0	0	0	0	0	0	0	0	0		0	28	fcs
178	gly	0	0	0	0	0	0	0	0	0	0	0	0	0	0	0		0	28	gly
179	xyl	0	0	0	0	0	0	0	0	0	0	0	0	0	0	0		0	28	xyl
180	cel	0	0	0	0	0	0	0	0	0	0	0	0	0	0	0		0	28	cel
181	man	0	0	0	0	0	0	0	0	0	0	0	0	0	0	0		0	28	man
182	rhm	0	0	0	0	0	0	0	0	0	0	0	0	0	0	0		0	28	rhm
183	d02	1.015e-06	0.005158	2.196e-14	1.091e-08	2.344e-07	2.19e-05	4.515e-08	1.233e-05	5.491e-05	9.712e-11	4.657e-14	1.568e-06	1.444e-06	4.415e-06	1.713e-07		0.00525604	8	d02
184	sta	0	0	0	0	0	0	0	0	0	0	0	0	0	0	0		0	28	sta
185	pec	0	0	0	0	0	0	0	0	0	0	0	0	0	0	0		0	28	pec
186	d03	3.893e-08	8.356e-06	2.718e-06	3.177e-06	1.922e-07	0.0002227	1.574e-16	7.306e-05	0.0001135	3.512e-11	1.62e-13	2.582e-07	1.211e-06	3.536e-06	3.93e-07		0.00042914	14	d03
187	d04	1.041e-06	1.579e-11	6.538e-06	3.134e-06	6e-07	0.0001621	1.541e-16	0.000255	0.0002448	4.43e-11	4.097e-14	1.568e-06	8.988e-07	4.472e-06	3.102e-07		0.000680462	11	d04
188	d05	3.036e-13	1.604e-11	6.289e-06	4.604e-08	3.838e-07	4.657e-05	1.498e-16	0.0001566	0.0001703	8.941e-11	8.79e-14	1.568e-06	5.149e-07	4.422e-06	3.951e-07		0.000387089	15	d05
189	d06	3.248e-08	6.762e-12	2.92e-07	1.534e-06	5.509e-07	0.0003231	1.621e-16	0.0001032	0.0001233	2.263e-10	4.757e-14	1.395e-06	8.049e-07	1.688e-06	3.199e-06		0.000559097	12	d06
190	d07	9.648e-07	1.594e-11	1.951e-06	3.395e-06	2.343e-07	2.546e-05	3.846e-08	0.0002053	0.0002292	6.996e-11	7.213e-14	1.568e-06	7.834e-07	1.937e-06	9.111e-07		0.000471743	13	d07
191	d08	3.296e-07	9.671e-12	5.807e-06	3.222e-06	2.06e-06	1.967e-05	3.952e-08	6.693e-06	1.904e-05	4.083e-11	3.502e-14	6.965e-07	1.091e-06	1.334e-06	3.008e-12		5.99827e-05	24	d08
192	d09	7.091e-07	1.187e-11	6.507e-07	4.047e-06	1.141e-07	5.856e-06	4.591e-08	2.918e-05	0.0002416	6.223e-11	6.033e-14	1.214e-06	1.228e-06	4.389e-06	8.8e-12		0.000289034	19	d09
193	d10	2.997e-08	1.141e-05	7.356e-07	1.47e-07	2.425e-06	0.01125	4.597e-08	0.01378	0.000237	0.02402	5.043e-14	1.309e-06	1.374e-06	4.458e-06	3.619e-06		0.0493126	1	d10
194	d11	1.988e-14	6.53e-05	6.527e-06	2.39e-06	0.0003148	0.004579	1.067e-08	0.0001792	3.99e-05	5.88e-11	3.447e-14	8.942e-07	1.088e-06	2.735e-06	1.115e-05		0.00520299	9	d11
195	d12	8.804e-07	9.418e-12	6.328e-06	3.761e-06	1.835e-07	3.658e-05	1.985e-16	2.951e-05	0.0001279	2.615e-11	4.505e-14	1.568e-06	7.699e-07	3.079e-06	4.922e-12		0.00021056	21	d12
196	d13	5.548e-14	1.356e-11	1.974e-14	4.053e-06	7.477e-07	0.0002567	2.823e-16	4.607e-05	1.04e-05	1.721e-06	3.471e-14	1.568e-06	8.431e-07	3.105e-07	7.014e-07		0.000323115	18	d13
197	d14	8.698e-07	5.653e-06	1.734e-06	2.433e-07	1.976e-08	1.106e-05	2.792e-08	9.942e-05	0.0002299	5.729e-11	4.125e-14	1.556e-06	7.569e-07	3.002e-06	5.524e-07		0.000354795	17	d14
198	d15	1.05e-06	2.206e-05	1.578e-07	7.206e-07	1.043e-06	5.096e-06	2.183e-08	6.301e-05	0.0001665	4.171e-11	4.346e-14	1.526e-06	4.517e-07	2.799e-06	6.777e-12		0.000264436	20	d15

## Sheet: Xa>p
1	2	3	4	5	6	7	8	9	10	11	12	13	14	15	16	17	18	19	20	21	22
	rank =	11	4	8	10	7	3	15	2	5	1	14	13	9	12	6
	sum =	0.00041937	0.0430603	0.00113402	0.000617901	0.0107135	0.0822318	8.80845e-05	0.340677	0.0214444	0.782665	0.00013047	0.000175157	0.000663302	0.00019527	0.0141467
		umolC/L/d
		11	12	13	14	15	16	17	18	19	20	21	22	24	25	26
		gre	mhe	cde	cmi	rst	tno	dix	dip	din	dxf	cha	sif	pha	coc	ph1		sum	rank
101	p01	2.169e-13	0.001352	1.988e-12	1.529e-07	3.28e-07	2.145e-05	1.479e-06	0.01316	1.194e-05	0.02197	2.368e-13	2.292e-06	6.89e-07	2.216e-08	4.498e-12		0.0365204	20	p01
102	pra	2.648e-13	4.492e-12	4.509e-12	7.103e-07	1.275e-07	0.0002696	2.081e-14	2.066e-11	5.858e-07	4.964e-11	7.872e-14	1.815e-06	5.667e-06	4.639e-06	4.259e-12		0.000283145	37	pra
103	puc	5.328e-13	8.98e-12	1.439e-12	2.705e-07	4.606e-11	1.268e-06	3.829e-14	2.878e-05	8.856e-06	1.615e-05	1.011e-13	4.092e-06	2.003e-05	3.457e-05	0.004254		0.00436802	28	puc
104	pal	5.287e-13	2.772e-06	2.307e-08	2.374e-07	9.936e-07	7.952e-06	2.286e-08	1.808e-05	0.001879	7.555e-11	1.133e-13	6.301e-06	0.0002459	3.075e-05	0.001049		0.00324103	33	pal
105	plc	5.52e-13	3.419e-07	1.297e-12	1.391e-07	4.854e-09	1.729e-10	4.004e-09	6.535e-11	5.079e-06	8.498e-11	6.635e-05	7.87e-07	2.306e-05	3.061e-05	0.000607		0.000733376	36	plc
106	pax	1.44e-13	7.248e-06	1.539e-12	1.41e-07	4.019e-07	2.255e-05	2.45e-06	0.01873	0.0004606	0.04963	2.062e-13	4.259e-06	5.831e-07	1.19e-06	1.723e-07		0.0688596	4	pax
107	xph	2.786e-13	0.003864	1.857e-12	1.852e-07	2.482e-07	5.271e-07	2.236e-08	7.626e-11	0.0001077	1.964e-05	9.1e-14	8.805e-07	3.066e-07	4.404e-07	1.317e-07		0.00399408	30	xph
108	pau	5.285e-13	0.0001276	1.297e-12	3.459e-08	8.266e-07	9.845e-06	5.148e-08	0.01646	1.119e-05	0.02765	1.503e-13	7.985e-06	1.597e-08	1.546e-06	5.916e-12		0.0442691	15	pau
109	plu	3.546e-13	4.71e-12	1.342e-12	1.13e-08	3.656e-08	0.004419	7.745e-08	3.632e-06	1.664e-05	4.964e-11	2.621e-13	1.891e-06	1.939e-07	2.76e-06	2.303e-06		0.00444655	27	plu
110	pca	4.234e-13	0.0001148	1.52e-12	7.595e-08	5.404e-07	1.304e-07	1.287e-07	0.01114	7.162e-06	0.0003549	2.498e-13	9.163e-06	2.851e-06	1.159e-06	8.591e-08		0.011631	23	pca
111	pur	1.742e-13	1.658e-05	1.457e-12	2.699e-07	2.977e-08	1.041e-05	6.087e-06	5.343e-11	0.003302	4.365e-05	9.618e-14	8.851e-06	4.269e-07	4.248e-07	4.932e-07		0.00338922	31	pur
112	pan	1.469e-13	3.621e-06	1.619e-12	6.589e-08	1.071e-06	1.895e-05	2.035e-14	0.0002649	0.002966	5.748e-06	2.403e-13	2.765e-06	1.823e-07	1.02e-06	1.373e-11		0.00326432	32	pan
113	pln	2.145e-13	3.856e-06	1.8e-12	2.134e-07	1.772e-07	6.426e-06	1.646e-08	2.508e-05	1.34e-05	4.522e-06	3.671e-05	1.28e-06	5e-06	2.275e-06	1.518e-11		9.89561e-05	38	pln
114	phi	2.212e-05	0.002078	0.0001134	6.131e-05	0.00107	0.007733	3.629e-06	0.01136	0	0	0	9.498e-06	2.659e-05	5.267e-06	5.171e-07		0.0224833	21	phi
115	plo	0	0.002078	0.0001134	6.131e-05	0.00107	0.007733	3.629e-06	0.01136	0	0	0	0	0	0	8.404e-12		0.0224193	22	plo
116	phr	2.212e-05	0.01247	0.0006804	0.0003679	0.006423	0.0464	2.177e-05	0.06814	0	0	2.741e-05	4.749e-05	0.0002659	5.267e-05	2.074e-05		0.134939	1	phr
117	pcs	0	0.001039	5.67e-05	3.066e-05	0.0005352	0.003867	1.814e-06	0.005679	0	0	0	0	0	0	2.131e-06		0.0112115	26	pcs
118	ply	0	0	0	0	0	0	0	0	0	0	0	0	0	0	0.004259		0.004259	29	ply
119	pyl	2.919e-05	0.001039	5.67e-05	3.066e-05	0.0005352	0.003867	1.814e-06	0.005679	0	0	0	0	0	0	2.398e-08		0.0112386	25	pyl
120	pel	5.131e-05	0.001039	5.67e-05	3.066e-05	0.0005352	0.003867	1.814e-06	0.005679	0.00164	0.04753	0	9.498e-06	2.659e-05	5.267e-06	8.438e-07		0.0604729	7	pel
121	xpa	2.919e-05	0.001039	5.67e-05	3.066e-05	0.0005352	0.003867	1.814e-06	0.005679	0	0	0	0	0	0	1.266e-06		0.0112398	24	xpa
122	phm	2.212e-05	0	0	0	0	0	0	0	0	0	0	0	0	0	0.002549		0.00257112	34	phm
123	p02	1.768e-13	0.001885	2.161e-12	3.448e-07	8.32e-07	4.845e-07	5.955e-07	0.004485	0.002941	0.03809	1.695e-13	5.806e-06	2.525e-06	1.134e-06	5.375e-06		0.0474181	12	p02
124	pta	0.0002212	0	0	0	0	0	0	0	0.0041	0.1188	0	0	0	0	4.506e-06		0.123126	2	pta
125	xpe	2.212e-05	0	0	0	0	0	0	0	0	0	0	0	2.659e-05	5.267e-06	0.001386		0.00143998	35	xpe
126	p03	3.462e-13	0.0008676	2.063e-12	6.69e-08	2.973e-07	6.628e-06	1.228e-07	0.01134	6.888e-06	0.03121	2.281e-13	4.75e-06	1.695e-06	1.002e-06	8.127e-12		0.0434391	16	p03
127	p04	2.147e-13	0.0009102	1.691e-12	1.095e-07	4.625e-07	1.233e-05	3.673e-07	0.02065	0.0004752	0.0494	2.045e-13	6.099e-06	3.776e-12	8.908e-07	1.211e-07		0.0714558	3	p04
128	p05	1.465e-13	0.001786	1.457e-12	5.045e-07	2.639e-07	1.536e-05	5.027e-07	0.0054	0.0002844	0.04	2.105e-13	5.912e-06	7.035e-07	3.744e-06	4.707e-09		0.0474974	11	p05
129	p06	3.395e-13	0.0004827	1.683e-12	2.113e-07	1.265e-07	6.611e-07	2.693e-07	0.02066	2.643e-06	0.02757	1.727e-13	7.216e-06	2.394e-07	4.076e-07	1.119e-11		0.0487245	10	p06
130	p07	3.617e-13	0.0008932	1.348e-12	6.762e-08	8.059e-07	1.972e-07	1.486e-07	0.01794	0.0001528	0.04786	2.391e-13	5.434e-06	1.783e-07	8.895e-07	7.228e-07		0.0668544	5	p07
131	p08	3.654e-13	0.002507	1.346e-12	1.523e-08	1.073e-07	9.913e-06	1.18e-05	0.01673	2.315e-05	0.04459	2.154e-13	3.473e-06	1.584e-09	1.516e-07	3.876e-07		0.063876	6	p08
132	p09	2.534e-13	0.001263	1.58e-12	1.497e-07	5.477e-08	1.297e-06	7.115e-07	0.01571	2.553e-07	0.0366	2.508e-13	4.449e-06	2.099e-08	1.923e-06	1.804e-07		0.053582	8	p09
133	p10	4.42e-13	0.0006891	1.479e-12	1.06e-07	8.479e-07	2.013e-05	1.43e-05	0.009396	0.002553	0.02577	2.381e-13	1.067e-06	3.745e-12	2.028e-06	7.501e-12		0.0384466	19	p10
134	p11	2.34e-13	0.001223	1.586e-12	1.865e-07	2.873e-07	1.829e-05	4.584e-07	0.01047	0.0003936	0.0301	2.254e-13	1.012e-06	1.498e-06	4.1e-07	1.968e-06		0.0422107	18	p11
135	p12	1.653e-13	0.000693	2.055e-12	2.105e-07	6.88e-08	1.438e-06	1.008e-06	0.02054	5.604e-05	0.02593	1.487e-13	2.056e-07	1.498e-08	1.638e-06	5.844e-07		0.0472242	13	p12
136	p13	1.933e-13	0.001685	1.315e-12	7.78e-08	1.327e-08	9.373e-06	3.795e-07	0.004442	3.579e-06	0.03875	2.267e-13	3.749e-06	3.82e-06	4.598e-07	1.698e-07		0.0448986	14	p13
137	p14	2.191e-13	0.001246	1.692e-12	1.779e-07	6.441e-07	1.296e-05	1.015e-05	0.006907	8.575e-06	0.04118	2.407e-13	7.04e-06	7.931e-07	3.035e-07	7.518e-12		0.0493736	9	p14
138	p15	1.65e-13	0.0006547	1.452e-12	5.694e-09	7.899e-08	6.655e-07	6.476e-07	0.002601	1.312e-05	0.03959	2.188e-13	9.702e-08	1.236e-06	4.107e-07	9.78e-12		0.042862	17	p15

## Sheet: fa>pin
1	2	3	4	5	6	7	8	9	10	11	12	13	14	15	16	17	18	19	20
		for each p, fraction a
		11	12	13	14	15	16	17	18	19	20	21	22	24	25	26
		gre	mhe	cde	cmi	rst	tno	dix	dip	din	dxf	cha	sif	pha	coc	ph1		sum
101	p01	5.925e-12	0.03695	5.43e-11	4.177e-06	8.96e-06	0.000586	4.041e-05	0.3594	0.0003263	0.6003	6.468e-12	6.262e-05	1.882e-05	6.053e-07	1.229e-10		0.997698
102	pra	2.808e-10	4.765e-09	4.783e-09	0.0007534	0.0001352	0.2859	2.207e-11	2.191e-08	0.0006213	5.264e-08	8.349e-11	0.001925	0.00601	0.00492	4.518e-09		0.300265
103	puc	1.217e-10	2.052e-09	3.288e-10	6.18e-05	1.052e-08	0.0002897	8.749e-12	0.006575	0.002023	0.00369	2.31e-11	0.0009349	0.004576	0.007898	0.972		0.998048
104	pal	1.52e-10	0.0007971	6.632e-06	6.825e-05	0.0002857	0.002286	6.572e-06	0.005197	0.5403	2.172e-08	3.258e-11	0.001812	0.0707	0.008842	0.3015		0.931801
105	plc	7.34e-10	0.0004546	1.724e-09	0.000185	6.455e-06	2.3e-07	5.324e-06	8.69e-08	0.006754	1.13e-07	0.08824	0.001047	0.03066	0.04071	0.8072		0.975263
106	pax	2.088e-12	0.0001051	2.232e-11	2.045e-06	5.83e-06	0.0003271	3.555e-05	0.2717	0.006682	0.7199	2.99e-12	6.177e-05	8.458e-06	1.726e-05	2.5e-06		0.998848
107	xph	6.823e-11	0.9462	4.546e-10	4.536e-05	6.076e-05	0.0001291	5.474e-06	1.867e-08	0.02637	0.004809	2.228e-11	0.0002156	7.509e-05	0.0001078	3.226e-05		0.97805
108	pau	1.193e-11	0.002881	2.926e-11	7.809e-07	1.866e-05	0.0002222	1.162e-06	0.3715	0.0002527	0.6241	3.393e-12	0.0001802	3.604e-07	3.489e-05	1.335e-10		0.999192
109	plu	7.905e-11	1.05e-09	2.991e-10	2.519e-06	8.15e-06	0.9849	1.726e-05	0.0008096	0.00371	1.106e-08	5.843e-11	0.0004214	4.323e-05	0.0006152	0.0005135		0.991041
110	pca	3.634e-11	0.009854	1.304e-10	6.517e-06	4.638e-05	1.119e-05	1.105e-05	0.9563	0.0006146	0.03046	2.143e-11	0.0007863	0.0002446	9.947e-05	7.373e-06		0.998441
111	pur	5.098e-11	0.004854	4.265e-10	7.9e-05	8.712e-06	0.003047	0.001782	1.564e-08	0.9665	0.01278	2.815e-11	0.002591	0.000125	0.0001243	0.0001444		0.992035
112	pan	4.489e-11	0.001107	4.95e-10	2.014e-05	0.0003274	0.005791	6.22e-12	0.08095	0.9065	0.001757	7.344e-11	0.0008451	5.573e-05	0.0003117	4.197e-09		0.997665
113	pln	2.009e-09	0.03611	1.685e-08	0.001998	0.00166	0.06018	0.0001542	0.2349	0.1254	0.04234	0.3438	0.01198	0.04682	0.0213	1.421e-07		0.926642
114	phi	0.0009837	0.09243	0.005044	0.002727	0.04762	0.344	0.0001614	0.5052	0	0	0	0.0004225	0.001183	0.0002343	2.3e-05		1.00003
115	plo	0	0.0927	0.005058	0.002735	0.04775	0.345	0.0001619	0.5066	0	0	0	0	0	0	3.749e-10		1
116	phr	0.0001639	0.0924	0.005042	0.002726	0.0476	0.3438	0.0001613	0.505	0	0	0.0002032	0.0003519	0.00197	0.0003903	0.0001537		0.999962
117	pcs	0	0.09268	0.005057	0.002735	0.04774	0.3449	0.0001618	0.5065	0	0	0	0	0	0	0.0001901		0.999964
118	ply	0	0	0	0	0	0	0	0	0	0	0	0	0	0	1		1
119	pyl	0.002598	0.09245	0.005045	0.002728	0.04763	0.3441	0.0001614	0.5053	0	0	0	0	0	0	2.134e-06		1.00001
120	pel	0.0008484	0.01718	0.0009376	0.0005069	0.008851	0.06394	3e-05	0.0939	0.02712	0.786	0	0.0001571	0.0004396	8.71e-05	1.395e-05		1.00001
121	xpa	0.002597	0.09244	0.005045	0.002728	0.04762	0.344	0.0001614	0.5053	0	0	0	0	0	0	0.0001127		1
122	phm	0.008601	0	0	0	0	0	0	0	0	0	0	0	0	0	0.9914		1
123	p02	3.724e-12	0.03971	4.552e-11	7.261e-06	1.752e-05	1.02e-05	1.254e-05	0.09447	0.06194	0.8022	3.569e-12	0.0001223	5.317e-05	2.388e-05	0.0001132		0.99868
124	pta	0.001796	0	0	0	0	0	0	0	0.03329	0.9649	0	0	0	0	3.659e-05		1.00002
125	xpe	0.01535	0	0	0	0	0	0	0	0	0	0	0	0.01846	0.003657	0.9625		0.999967
126	p03	7.954e-12	0.01993	4.739e-11	1.537e-06	6.831e-06	0.0001523	2.822e-06	0.2606	0.0001583	0.717	5.241e-12	0.0001091	3.895e-05	2.303e-05	1.867e-10		0.998023
127	p04	3.001e-12	0.01272	2.363e-11	1.531e-06	6.465e-06	0.0001723	5.133e-06	0.2887	0.006642	0.6905	2.858e-12	8.525e-05	5.277e-11	1.245e-05	1.693e-06		0.998847
128	p05	3.08e-12	0.03755	3.065e-11	1.061e-05	5.549e-06	0.0003229	1.057e-05	0.1136	0.005981	0.8411	4.426e-12	0.0001243	1.479e-05	7.873e-05	9.898e-08		0.998799
129	p06	6.956e-12	0.009891	3.448e-11	4.328e-06	2.591e-06	1.355e-05	5.518e-06	0.4233	5.415e-05	0.5649	3.539e-12	0.0001479	4.906e-06	8.351e-06	2.292e-10		0.998332
130	p07	5.403e-12	0.01334	2.014e-11	1.01e-06	1.204e-05	2.946e-06	2.219e-06	0.268	0.002282	0.715	3.572e-12	8.117e-05	2.663e-06	1.329e-05	1.08e-05		0.998748
131	p08	5.716e-12	0.03921	2.105e-11	2.382e-07	1.678e-06	0.0001551	0.0001846	0.2616	0.0003622	0.6975	3.37e-12	5.432e-05	2.477e-08	2.371e-06	6.063e-06		0.999077
132	p09	4.721e-12	0.02354	2.945e-11	2.789e-06	1.021e-06	2.417e-05	1.326e-05	0.2928	4.757e-06	0.682	4.672e-12	8.291e-05	3.911e-07	3.584e-05	3.362e-06		0.998509
133	p10	1.147e-11	0.01788	3.839e-11	2.75e-06	2.2e-05	0.0005225	0.000371	0.2438	0.06625	0.6686	6.178e-12	2.769e-05	9.718e-11	5.262e-05	1.946e-10		0.997529
134	p11	5.531e-12	0.02891	3.749e-11	4.41e-06	6.792e-06	0.0004325	1.084e-05	0.2476	0.009306	0.7116	5.329e-12	2.394e-05	3.542e-05	9.693e-06	4.653e-05		0.997986
135	p12	3.496e-12	0.01466	4.346e-11	4.452e-06	1.455e-06	3.04e-05	2.131e-05	0.4343	0.001185	0.5484	3.144e-12	4.347e-06	3.168e-07	3.463e-05	1.236e-05		0.998654
136	p13	4.303e-12	0.03751	2.926e-11	1.732e-06	2.954e-07	0.0002086	8.447e-06	0.09887	7.967e-05	0.8625	5.045e-12	8.344e-05	8.503e-05	1.023e-05	3.779e-06		0.999361
137	p14	4.431e-12	0.0252	3.421e-11	3.596e-06	1.302e-05	0.0002621	0.0002053	0.1397	0.0001734	0.8326	4.868e-12	0.0001423	1.604e-05	6.136e-06	1.52e-10		0.998322
138	p15	3.842e-12	0.01524	3.38e-11	1.325e-07	1.839e-06	1.549e-05	1.508e-05	0.06055	0.0003053	0.9216	5.093e-12	2.259e-06	2.876e-05	9.56e-06	2.277e-10		0.997768

## Sheet: fa>pout
1	2	3	4	5	6	7	8	9	10	11	12	13	14	15	16	17	18
	sum	0.23472	0.424408	0.242545	0.240485	0.24376	0.222978	0.602248	0.671952	0.549385	0.767406	0.5055	0.43158	0.306114	0.346449	0.642772
		for each p, fraction a
		11	12	13	14	15	16	17	18	19	20	21	22	24	25	26
		gre	mhe	cde	cmi	rst	tno	dix	dip	din	dxf	cha	sif	pha	coc	ph1
101	p01	1.214e-10	0.01333	4.251e-10	5.95e-05	7.463e-06	5.817e-05	0.01011	0.02595	0.000306	0.02155	9.172e-10	0.005649	0.000318	3.931e-05	2.044e-10
102	pra	1.482e-10	4.428e-11	9.646e-10	0.0002764	2.901e-06	0.000731	1.423e-10	4.075e-11	1.501e-05	4.867e-11	3.05e-10	0.004472	0.002616	0.00823	1.935e-10
103	puc	2.983e-10	8.851e-11	3.078e-10	0.0001053	1.048e-09	3.438e-06	2.618e-10	5.677e-05	0.0002269	1.584e-05	3.916e-10	0.01008	0.009244	0.06133	0.1933
104	pal	2.959e-10	2.733e-05	4.934e-06	9.238e-05	2.261e-05	2.157e-05	0.0001563	3.565e-05	0.04815	7.407e-11	4.389e-10	0.01553	0.1135	0.05456	0.04765
105	plc	3.09e-10	3.37e-06	2.773e-10	5.414e-05	1.104e-07	4.69e-10	2.737e-05	1.289e-10	0.0001301	8.332e-11	0.2571	0.001939	0.01064	0.05431	0.02758
106	pax	8.058e-11	7.144e-05	3.292e-10	5.486e-05	9.144e-06	6.115e-05	0.01675	0.03695	0.0118	0.04866	7.986e-10	0.01049	0.0002691	0.002112	7.831e-06
107	xph	1.56e-10	0.03809	3.971e-10	7.208e-05	5.646e-06	1.429e-06	0.0001529	1.504e-10	0.002759	1.926e-05	3.525e-10	0.00217	0.0001415	0.0007813	5.986e-06
108	pau	2.959e-10	0.001258	2.773e-10	1.346e-05	1.881e-05	2.67e-05	0.0003519	0.03246	0.0002868	0.02711	5.824e-10	0.01968	7.37e-06	0.002742	2.688e-10
109	plu	1.985e-10	4.642e-11	2.87e-10	4.397e-06	8.319e-07	0.01198	0.0005295	7.164e-06	0.0004264	4.867e-11	1.015e-09	0.004659	8.951e-05	0.004897	0.0001047
110	pca	2.37e-10	0.001132	3.25e-10	2.955e-05	1.23e-05	3.536e-07	0.0008802	0.02198	0.0001835	0.000348	9.676e-10	0.02258	0.001316	0.002056	3.904e-06
111	pur	9.75e-11	0.0001635	3.117e-10	0.000105	6.773e-07	2.824e-05	0.04162	1.054e-10	0.0846	4.28e-05	3.726e-10	0.02181	0.000197	0.0007537	2.241e-05
112	pan	8.221e-11	3.569e-05	3.464e-10	2.564e-05	2.437e-05	5.138e-05	1.391e-10	0.0005225	0.07599	5.636e-06	9.308e-10	0.006813	8.415e-05	0.001809	6.24e-10
113	pln	1.201e-10	3.801e-05	3.849e-10	8.305e-05	4.033e-06	1.743e-05	0.0001126	4.947e-05	0.0003432	4.434e-06	0.1422	0.003154	0.002308	0.004036	6.896e-10
114	phi	0.01238	0.02048	0.02426	0.02386	0.02436	0.02097	0.02481	0.0224	0	0	0	0.0234	0.01227	0.009345	2.35e-05
115	plo	0	0.02048	0.02426	0.02386	0.02436	0.02097	0.02481	0.0224	0	0	0	0	0	0	3.819e-10
116	phr	0.01238	0.1229	0.1455	0.1432	0.1461	0.1258	0.1489	0.1344	0	0	0.1062	0.117	0.1227	0.09345	0.0009426
117	pcs	0	0.01024	0.01213	0.01193	0.01218	0.01049	0.0124	0.0112	0	0	0	0	0	0	9.685e-05
118	ply	0	0	0	0	0	0	0	0	0	0	0	0	0	0	0.1935
119	pyl	0.01634	0.01024	0.01213	0.01193	0.01218	0.01049	0.0124	0.0112	0	0	0	0	0	0	1.09e-06
120	pel	0.02872	0.01024	0.01213	0.01193	0.01218	0.01049	0.0124	0.0112	0.04202	0.0466	0	0.0234	0.01227	0.009345	3.834e-05
121	xpa	0.01634	0.01024	0.01213	0.01193	0.01218	0.01049	0.0124	0.0112	0	0	0	0	0	0	5.754e-05
122	phm	0.01238	0	0	0	0	0	0	0	0	0	0	0	0	0	0.1158
123	p02	9.898e-11	0.01858	4.623e-10	0.0001342	1.893e-05	1.314e-06	0.004071	0.008847	0.07536	0.03735	6.564e-10	0.01431	0.001165	0.002012	0.0002443
124	pta	0.1238	0	0	0	0	0	0	0	0.105	0.1165	0	0	0	0	0.0002048
125	xpe	0.01238	0	0	0	0	0	0	0	0	0	0	0	0.01227	0.009345	0.063
126	p03	1.938e-10	0.008551	4.412e-10	2.603e-05	6.764e-06	1.797e-05	0.0008396	0.02237	0.0001765	0.0306	8.837e-10	0.0117	0.0007824	0.001779	3.693e-10
127	p04	1.202e-10	0.008971	3.616e-10	4.262e-05	1.052e-05	3.344e-05	0.002511	0.04074	0.01217	0.04844	7.922e-10	0.01503	1.743e-09	0.00158	5.503e-06
128	p05	8.198e-11	0.0176	3.117e-10	0.0001963	6.004e-06	4.164e-05	0.003437	0.01065	0.007287	0.03922	8.154e-10	0.01457	0.0003247	0.006642	2.139e-07
129	p06	1.9e-10	0.004758	3.6e-10	8.221e-05	2.878e-06	1.793e-06	0.001841	0.04075	6.771e-05	0.02703	6.69e-10	0.01778	0.0001105	0.0007231	5.083e-10
130	p07	2.025e-10	0.008804	2.884e-10	2.631e-05	1.834e-05	5.348e-07	0.001016	0.03539	0.003914	0.04693	9.264e-10	0.01339	8.228e-05	0.001578	3.285e-05
131	p08	2.046e-10	0.02471	2.879e-10	5.925e-06	2.441e-06	2.688e-05	0.08067	0.03299	0.0005932	0.04372	8.346e-10	0.008557	7.309e-07	0.0002689	1.761e-05
132	p09	1.418e-10	0.01245	3.381e-10	5.824e-05	1.246e-06	3.518e-06	0.004864	0.03099	6.541e-06	0.03589	9.714e-10	0.01096	9.688e-06	0.003412	8.199e-06
133	p10	2.474e-10	0.006792	3.164e-10	4.124e-05	1.929e-05	5.46e-05	0.09774	0.01853	0.06541	0.02526	9.223e-10	0.002629	1.729e-09	0.003598	3.408e-10
134	p11	1.31e-10	0.01205	3.392e-10	7.259e-05	6.537e-06	4.961e-05	0.003134	0.02066	0.01008	0.02951	8.732e-10	0.002495	0.0006915	0.0007274	8.944e-05
135	p12	9.254e-11	0.00683	4.396e-10	8.191e-05	1.566e-06	3.899e-06	0.006891	0.04051	0.001436	0.02542	5.76e-10	0.0005065	6.915e-06	0.002905	2.655e-05
136	p13	1.082e-10	0.01661	2.812e-10	3.028e-05	3.02e-07	2.542e-05	0.002595	0.008762	9.171e-05	0.03799	8.781e-10	0.009237	0.001763	0.0008157	7.715e-06
137	p14	1.227e-10	0.01228	3.619e-10	6.921e-05	1.466e-05	3.515e-05	0.0694	0.01362	0.0002197	0.04037	9.326e-10	0.01735	0.0003661	0.0005384	3.416e-10
138	p15	9.238e-11	0.006453	3.106e-10	2.216e-06	1.797e-06	1.805e-06	0.004428	0.005131	0.000336	0.03882	8.475e-10	0.0002391	0.0005703	0.0007286	4.444e-10

## Sheet: Xp>d
1	2	3	4	5	6	7	8	9	10	11	12	13	14	15	16	17	18	19	20	21	22	23	24	25	26	27	28	29	30	31	32	33	34	35	36	37	38	39	40	41	42	43	44	45
	rank =	35	8	9	10	16	19	14	26	6	37	17	18	38	36	1	5	2	7	13	4	3	12	20	15	11	33	22	23	28	24	25	27	31	21	30	32	29	34
	sum =	8.594e-06	0.0008876	0.0006276	0.0005084	3.462e-05	1.851e-05	5.989e-05	1.245e-05	0.003278	2.629e-06	2.822e-05	2.274e-05	1.143e-07	4.838e-06	0.01699	0.003793	0.009327	0.001041	9.321e-05	0.003996	0.007799	0.0002945	1.51e-05	4.396e-05	0.0003381	9.646e-06	1.465e-05	1.423e-05	1.095e-05	1.371e-05	1.361e-05	1.211e-05	9.866e-06	1.491e-05	1.001e-05	9.83e-06	1.016e-05	8.844e-06
		umolC/L/d
		101	102	103	104	105	106	107	108	109	110	111	112	113	114	115	116	117	118	119	120	121	122	123	124	125	126	127	128	129	130	131	132	133	134	135	136	137	138
		p01	pra	puc	pal	plc	pax	xph	pau	plu	pca	pur	pan	pln	phi	plo	phr	pcs	ply	pyl	pel	xpa	phm	p02	pta	xpe	p03	p04	p05	p06	p07	p08	p09	p10	p11	p12	p13	p14	p15		sum	rank
161	d01	8.594e-06	0	0	0	0	0	0	0	0	0	0	0	0	0	0	0	0	0	0	0	0	0	0	0	0	0	0	0	0	0	0	0	0	0	0	0	0	0		8.594e-06	35	d01
162	ar2	0	0.0008876	0	0	0	0	0	0	0	0	0	0	0	0	0	0	0	0	0	0	0	0	0	0	0	0	0	0	0	0	0	0	0	0	0	0	0	0		0.0008876	8	ar2
163	fu2	0	0	0.0006276	0	0	0	0	0	0	0	0	0	0	0	0	0	0	0	0	0	0	0	0	0	0	0	0	0	0	0	0	0	0	0	0	0	0	0		0.0006276	9	fu2
164	ga2	0	0	0	0.0005084	0	0	0	0	0	0	0	0	0	0	0	0	0	0	0	0	0	0	0	0	0	0	0	0	0	0	0	0	0	0	0	0	0	0		0.0005084	10	ga2
165	gl2	0	0	0	0	3.462e-05	0	0	0	0	0	0	0	0	0	0	0	0	0	0	0	0	0	0	0	0	0	0	0	0	0	0	0	0	0	0	0	0	0		3.462e-05	16	gl2
166	ma2	0	0	0	0	0	1.851e-05	0	0	0	0	0	0	0	0	0	0	0	0	0	0	0	0	0	0	0	0	0	0	0	0	0	0	0	0	0	0	0	0		1.851e-05	19	ma2
167	rh2	0	0	0	0	0	0	5.989e-05	0	0	0	0	0	0	0	0	0	0	0	0	0	0	0	0	0	0	0	0	0	0	0	0	0	0	0	0	0	0	0		5.989e-05	14	rh2
168	ga3	0	0	0	0	0	0	0	1.245e-05	0	0	0	0	0	0	0	0	0	0	0	0	0	0	0	0	0	0	0	0	0	0	0	0	0	0	0	0	0	0		1.245e-05	26	ga3
169	gl3	0	0	0	0	0	0	0	0	0.003278	0	0	0	0	0	0	0	0	0	0	0	0	0	0	0	0	0	0	0	0	0	0	0	0	0	0	0	0	0		0.003278	6	gl3
170	gc2	0	0	0	0	0	0	0	0	0	2.629e-06	0	0	0	0	0	0	0	0	0	0	0	0	0	0	0	0	0	0	0	0	0	0	0	0	0	0	0	0		2.629e-06	37	gc2
171	mu2	0	0	0	0	0	0	0	0	0	0	2.822e-05	0	0	0	0	0	0	0	0	0	0	0	0	0	0	0	0	0	0	0	0	0	0	0	0	0	0	0		2.822e-05	17	mu2
172	ga4	0	0	0	0	0	0	0	0	0	0	0	2.274e-05	0	0	0	0	0	0	0	0	0	0	0	0	0	0	0	0	0	0	0	0	0	0	0	0	0	0		2.274e-05	18	ga4
173	gl4	0	0	0	0	0	0	0	0	0	0	0	0	1.143e-07	0	0	0	0	0	0	0	0	0	0	0	0	0	0	0	0	0	0	0	0	0	0	0	0	0		1.143e-07	38	gl4
174	chi	0	0	0	0	0	0	0	0	0	0	0	0	0	4.838e-06	0	0	0	0	0	0	0	0	0	0	0	0	0	0	0	0	0	0	0	0	0	0	0	0		4.838e-06	36	chi
175	glo	0	0	0	0	0	0	0	0	0	0	0	0	0	0	0.01699	0	0	0	0	0	0	0	0	0	0	0	0	0	0	0	0	0	0	0	0	0	0	0		0.01699	1	glo
176	chr	0	0	0	0	0	0	0	0	0	0	0	0	0	0	0	0.003793	0	0	0	0	0	0	0	0	0	0	0	0	0	0	0	0	0	0	0	0	0	0		0.003793	5	chr
177	fcs	0	0	0	0	0	0	0	0	0	0	0	0	0	0	0	0	0.009327	0	0	0	0	0	0	0	0	0	0	0	0	0	0	0	0	0	0	0	0	0		0.009327	2	fcs
178	gly	0	0	0	0	0	0	0	0	0	0	0	0	0	0	0	0	0	0.001041	0	0	0	0	0	0	0	0	0	0	0	0	0	0	0	0	0	0	0	0		0.001041	7	gly
179	xyl	0	0	0	0	0	0	0	0	0	0	0	0	0	0	0	0	0	0	9.321e-05	0	0	0	0	0	0	0	0	0	0	0	0	0	0	0	0	0	0	0		9.321e-05	13	xyl
180	cel	0	0	0	0	0	0	0	0	0	0	0	0	0	0	0	0	0	0	0	0.003996	0	0	0	0	0	0	0	0	0	0	0	0	0	0	0	0	0	0		0.003996	4	cel
181	man	0	0	0	0	0	0	0	0	0	0	0	0	0	0	0	0	0	0	0	0	0.007799	0	0	0	0	0	0	0	0	0	0	0	0	0	0	0	0	0		0.007799	3	man
182	rhm	0	0	0	0	0	0	0	0	0	0	0	0	0	0	0	0	0	0	0	0	0	0.0002945	0	0	0	0	0	0	0	0	0	0	0	0	0	0	0	0		0.0002945	12	rhm
183	d02	0	0	0	0	0	0	0	0	0	0	0	0	0	0	0	0	0	0	0	0	0	0	1.51e-05	0	0	0	0	0	0	0	0	0	0	0	0	0	0	0		1.51e-05	20	d02
184	sta	0	0	0	0	0	0	0	0	0	0	0	0	0	0	0	0	0	0	0	0	0	0	0	4.396e-05	0	0	0	0	0	0	0	0	0	0	0	0	0	0		4.396e-05	15	sta
185	pec	0	0	0	0	0	0	0	0	0	0	0	0	0	0	0	0	0	0	0	0	0	0	0	0	0.0003381	0	0	0	0	0	0	0	0	0	0	0	0	0		0.0003381	11	pec
186	d03	0	0	0	0	0	0	0	0	0	0	0	0	0	0	0	0	0	0	0	0	0	0	0	0	0	9.646e-06	0	0	0	0	0	0	0	0	0	0	0	0		9.646e-06	33	d03
187	d04	0	0	0	0	0	0	0	0	0	0	0	0	0	0	0	0	0	0	0	0	0	0	0	0	0	0	1.465e-05	0	0	0	0	0	0	0	0	0	0	0		1.465e-05	22	d04
188	d05	0	0	0	0	0	0	0	0	0	0	0	0	0	0	0	0	0	0	0	0	0	0	0	0	0	0	0	1.423e-05	0	0	0	0	0	0	0	0	0	0		1.423e-05	23	d05
189	d06	0	0	0	0	0	0	0	0	0	0	0	0	0	0	0	0	0	0	0	0	0	0	0	0	0	0	0	0	1.095e-05	0	0	0	0	0	0	0	0	0		1.095e-05	28	d06
190	d07	0	0	0	0	0	0	0	0	0	0	0	0	0	0	0	0	0	0	0	0	0	0	0	0	0	0	0	0	0	1.371e-05	0	0	0	0	0	0	0	0		1.371e-05	24	d07
191	d08	0	0	0	0	0	0	0	0	0	0	0	0	0	0	0	0	0	0	0	0	0	0	0	0	0	0	0	0	0	0	1.361e-05	0	0	0	0	0	0	0		1.361e-05	25	d08
192	d09	0	0	0	0	0	0	0	0	0	0	0	0	0	0	0	0	0	0	0	0	0	0	0	0	0	0	0	0	0	0	0	1.211e-05	0	0	0	0	0	0		1.211e-05	27	d09
193	d10	0	0	0	0	0	0	0	0	0	0	0	0	0	0	0	0	0	0	0	0	0	0	0	0	0	0	0	0	0	0	0	0	9.866e-06	0	0	0	0	0		9.866e-06	31	d10
194	d11	0	0	0	0	0	0	0	0	0	0	0	0	0	0	0	0	0	0	0	0	0	0	0	0	0	0	0	0	0	0	0	0	0	1.491e-05	0	0	0	0		1.491e-05	21	d11
195	d12	0	0	0	0	0	0	0	0	0	0	0	0	0	0	0	0	0	0	0	0	0	0	0	0	0	0	0	0	0	0	0	0	0	0	1.001e-05	0	0	0		1.001e-05	30	d12
196	d13	0	0	0	0	0	0	0	0	0	0	0	0	0	0	0	0	0	0	0	0	0	0	0	0	0	0	0	0	0	0	0	0	0	0	0	9.83e-06	0	0		9.83e-06	32	d13
197	d14	0	0	0	0	0	0	0	0	0	0	0	0	0	0	0	0	0	0	0	0	0	0	0	0	0	0	0	0	0	0	0	0	0	0	0	0	1.016e-05	0		1.016e-05	29	d14
198	d15	0	0	0	0	0	0	0	0	0	0	0	0	0	0	0	0	0	0	0	0	0	0	0	0	0	0	0	0	0	0	0	0	0	0	0	0	0	8.844e-06		8.844e-06	34	d15

[truncated: 12 more sheets: fp>din, Xb>d, Xb>p, Xd>b, Xd>bR, fd>bin, Xa>b, Xa>bL, Xa>bR, fa>bin, fa>binL, fa>binR]
