# Supplementary material for: Dynamic carbon flux network of a diverse marine microbial community
Source: ISME Commun. 2021 Sep 25;1:50. doi: 10.1038/s43705-021-00055-7 (PMC9723560; doi:10.1038/s43705-021-00055-7)
Supplement: Supplementary file 4 — Dataset S1 [file 43705_2021_55_MOESM4_ESM.zip › Dataset_S1_Instantaneous_2011_0.xlsx]

## Sheet: sum
1	2	3	4	5	6	7	8	9	10	11	12	13	14	15	16	17	18	19	20	21	22	23	24	25	26	27	28	29	30	31	32	33	34	35	36	37	38	39	40	41	42	43	44	45	46	47	48	49	50
	Sum =	12.571	-21.6692	120	0.315698	-37.581	120	0.161454	-40.0689	120	0.477151	-33.7243	120			120			120			Sum =	12.1217	-25.6767	741	0.315698	-101.968	741	0.0517887	-174.971	741	0.0324881	#NUM!	686	0.399974	-88.6865	741	0.424763	-80.7571	741	0.412368	-79.6486	741			741			741
	Ave =	0.838067	-1.44461		0.0210465	-2.5054		0.0107636	-2.67126		0.0318101	-2.24829		11.418	0.803674		0.297761	-0.803674				Ave =	0.318993	-0.675703		0.00830783	-2.68337		0.00136286	-4.60451		0.000854949	#NUM!		0.0105256	-2.33385		0.011178	-2.12519		0.0108518	-2.09602		33.6891	1.42031		0.0504554	-1.42031
		umolC/L			umolC/L/d			umolC/L/d			umolC/L/d			d			1/d						umolC/L			umolC/L/d			umolC/L/d			umolC/L/d			umolC/L/d			umolC/L/d			umolC/L/d			d			1/d
		Conc	log	rank	Xa>d	log	rank	Xa>p	log	rank	Xa>d+p	log	rank	Turnover	log	rank	Rate	log	rank				Conc	log	rank	Xa>d	log	rank	Xp>d	log	rank	Xb>d	log	rank	Xa+p+b>d	log	rank	Xd>b	log	rank	Xexch	log	rank	Turnover	log	rank	Rate	log	rank
11	gre	0.01089	-1.96297	10	0.0125876	-1.90006	3	0.0038794	-2.41124	5	0.016467	-1.78339	4	0.661324	-0.179585	15	1.51212	0.179585	1	gre	161	d01	0.413	-0.38405	9	0.00101239	-2.99465	23	1.306e-06	-5.88406	26	0.000855801	-3.06763	18	0.0018695	-2.72828	28	0.0162231	-1.78987	9	0.00904631	-2.04353	15	45.654	1.65948	12	0.0219039	-1.65948	27
12	mhe	11.53	1.06183	1	0.120319	-0.919666	2	0.0766267	-1.11562	1	0.196946	-0.705654	2	58.5441	1.76748	1	0.0170811	-1.76748	15	mhe	162	ar2	0.04125	-1.38458	35	0.00404533	-2.39305	17	0.0002035	-3.69144	13	6.08622e-05	-4.21565	25	0.00430969	-2.36555	19	0.0045127	-2.34556	26	0.0044112	-2.35544	32	9.35121	0.970868	34	0.106938	-0.970868	5
13	cde	0.005206	-2.2835	13	0.00278123	-2.55576	7	0.000901018	-3.04527	10	0.00368225	-2.43389	9	1.41381	0.150391	14	0.707309	-0.150391	2	cde	163	fu2	0.9975	-0.0010871	1	0.0177379	-1.7511	3	0.01007	-1.99697	1	0.00437996	-2.35853	1	0.0321878	-1.49231	3	0.019695	-1.70565	5	0.0259414	-1.58601	3	38.4521	1.58492	18	0.0260064	-1.58492	21
14	cmi	0.005678	-2.2458	12	0.00124824	-2.9037	11	0.000401602	-3.3962	13	0.00164984	-2.78256	12	3.44155	0.536753	11	0.290567	-0.536753	5	cmi	164	ga2	0.2364	-0.626353	23	0.0146056	-1.83548	5	0.004645	-2.33301	5	0.00264108	-2.57822	2	0.0218916	-1.65972	4	0.0122626	-1.91142	21	0.0170771	-1.76759	5	13.8431	1.14123	28	0.0722382	-1.14123	11
15	rst	0.3067	-0.513286	2	0.153012	-0.815274	1	0.0501153	-1.30003	2	0.203128	-0.692231	1	1.50989	0.178945	13	0.6623	-0.178945	3	rst	165	gl2	0.8863	-0.0524193	2	0.100892	-0.996143	1	0.001804	-2.74376	10	5.67174e-05	-4.24628	26	0.102753	-0.988207	1	0.030114	-1.52123	1	0.0664333	-1.17761	1	13.3412	1.12519	29	0.0749558	-1.12519	10
16	tno	0.03487	-1.45755	8	0.00265748	-2.57553	8	0.000896752	-3.04733	11	0.00355423	-2.44925	10	9.81085	0.991707	6	0.101928	-0.991707	10	tno	166	ma2	0.3978	-0.400335	16	0.0122035	-1.91352	7	9.414e-07	-6.02623	32	0.000927638	-3.03262	17	0.0131321	-1.88167	8	0.00922793	-2.0349	23	0.01118	-1.95156	9	35.5814	1.55122	20	0.0281046	-1.55122	19
17	dix	0.002132	-2.67121	15	0.000298635	-3.52486	14	0.000444745	-3.35189	12	0.00074338	-3.12879	14	2.86798	0.457576	12	0.348677	-0.457576	4	dix	167	rh2	0.07069	-1.15064	31	0.010085	-1.99632	8	0.0001923	-3.71602	14	0.00134342	-2.87179	11	0.0116207	-1.93477	9	0.00254218	-2.59479	30	0.00708144	-2.14988	24	9.98243	0.999236	31	0.100176	-0.999236	8
18	dip	0.1763	-0.753748	4	0.00507674	-2.29441	5	0.0128397	-1.89145	3	0.0179164	-1.74675	3	9.84015	0.993001	5	0.101625	-0.993001	11	dip	168	ga3	0.2362	-0.62672	24	0.00810228	-2.09139	11	7.907e-07	-6.10199	35	0.00148825	-2.82732	10	0.00959132	-2.01812	12	0.00263316	-2.57952	28	0.00611224	-2.2138	28	38.6438	1.58708	17	0.0258774	-1.58708	22
19	din	0.07495	-1.12523	5	0.00394751	-2.40368	6	0.0048575	-2.31359	4	0.00880501	-2.05527	6	8.5122	0.930042	8	0.117478	-0.930042	8	din	169	gl3	0.02255	-1.64685	37	0.00175388	-2.756	19	0.0003549	-3.44989	12	0.00115387	-2.93784	13	0.00326265	-2.48643	22	0.00141444	-2.84942	36	0.00233855	-2.63105	36	9.64275	0.984201	33	0.103705	-0.984201	6
20	dxf	0.03756	-1.42527	7	0.00125612	-2.90097	10	0.00362446	-2.44076	6	0.00488058	-2.31153	8	7.69581	0.886254	9	0.129941	-0.886254	7	dxf	170	gc2	0.07406	-1.13042	30	0.0136563	-1.86467	6	4.037e-07	-6.39394	38	0.000445525	-3.35113	21	0.0141022	-1.85071	7	0.00530431	-2.27537	25	0.00970326	-2.01308	11	7.63249	0.882666	37	0.131019	-0.882666	2
21	cha	0.002832	-2.54791	14	0.00012295	-3.91027	15	0.00010281	-3.98796	15	0.00022576	-3.64635	15	12.5443	1.09845	3	0.0797177	-1.09845	13	cha	171	mu2	0.01569	-1.80438	38	0.000210168	-3.67743	34	2.023e-05	-4.694	16	0.00195124	-2.70969	5	0.00218163	-2.66122	26	0.00182572	-2.73857	34	0.00200368	-2.69817	37	7.8306	0.893795	36	0.127704	-0.893795	3
22	sif	0.01327	-1.87713	9	0.00122967	-2.91021	12	0.000933113	-3.03007	9	0.00216278	-2.66499	11	6.13561	0.787858	10	0.162983	-0.787858	6	sif	172	ga4	0.03245	-1.48879	36	0.00469223	-2.32862	15	1.321e-05	-4.8791	17	0.0010131	-2.99435	15	0.00571854	-2.24271	16	0.0018311	-2.73729	32	0.00377482	-2.4231	34	8.59644	0.934318	35	0.116327	-0.934318	4
24	pha	0.3031	-0.518414	3	0.00837114	-2.07722	4	0.00247849	-2.60581	8	0.0108496	-1.96459	5	27.9364	1.44617	2	0.0357955	-1.44617	14	pha	173	gl4	0.06904	-1.1609	32	0.000107214	-3.96975	38	7.264e-07	-6.13882	37	0.00153743	-2.8132	9	0.00164537	-2.78374	32	0.00120913	-2.91753	37	0.00142725	-2.8455	38	48.3726	1.6846	8	0.0206728	-1.6846	31
25	coc	0.007453	-2.12767	11	0.000585399	-3.23255	13	0.000237045	-3.62517	14	0.000822444	-3.08489	13	9.06202	0.957225	7	0.110351	-0.957225	9	coc	174	chi	0.0624	-1.20482	33	0.00972677	-2.01203	9	5.845e-06	-5.23322	19	0	#NUM!	28	0.00973261	-2.01177	11	0.00148037	-2.82963	35	0.00560649	-2.25131	29	11.13	1.04649	30	0.0898477	-1.04649	9
26	ph1	0.06007	-1.22134	6	0.00220379	-2.65683	9	0.00311501	-2.50654	7	0.0053188	-2.27419	7	11.2939	1.05284	4	0.0885434	-1.05284	12	ph1	175	glo	0.08524	-1.06936	28	0.0093657	-2.02846	10	0.006476	-2.18869	3	0	#NUM!	28	0.0158417	-1.8002	6	0.00182924	-2.73773	33	0.00883547	-2.05377	16	9.64748	0.984414	32	0.103654	-0.984414	7
																					176	chr	0.2897	-0.538052	22	0.0577762	-1.23825	2	0.003385	-2.47044	8	0	#NUM!	28	0.0611612	-1.21352	2	0.0174275	-1.75876	7	0.0392944	-1.40567	2	7.37256	0.867618	38	0.135638	-0.867618	1
																					177	fcs	0.08251	-1.08349	29	0.00468333	-2.32945	16	0.003726	-2.42876	7	0	#NUM!	28	0.00840933	-2.07524	14	0.00108958	-2.96274	38	0.00474946	-2.32336	30	17.3725	1.23986	25	0.0575622	-1.23986	14
																					178	gly	0.6621	-0.179076	4	0.0005513	-3.25861	28	0.004713	-2.3267	4	0	#NUM!	28	0.0052643	-2.27866	17	0.0253607	-1.59584	3	0.0153125	-1.81495	6	43.2392	1.63588	15	0.0231272	-1.63588	24
																					179	xyl	0.05306	-1.27523	34	0.004954	-2.30504	13	0.0001198	-3.92154	15	0	#NUM!	28	0.0050738	-2.29467	18	0.00210143	-2.67748	31	0.00358761	-2.44519	35	14.7898	1.16996	26	0.0676143	-1.16996	13
																					180	cel	0.1312	-0.882066	26	0.0059062	-2.22869	12	0.0004608	-3.33649	11	0	#NUM!	28	0.006367	-2.19607	15	0.00261761	-2.5821	29	0.0044923	-2.34753	31	29.2055	1.46546	23	0.0342401	-1.46546	16
																					181	man	0.09309	-1.0311	27	0.00495366	-2.30507	14	0.003839	-2.41578	6	0	#NUM!	28	0.00879266	-2.05588	13	0.00411356	-2.38578	27	0.00645311	-2.19023	27	14.4256	1.15913	27	0.0693212	-1.15913	12
																					182	rhm	0.3914	-0.407379	19	0.000205071	-3.6881	35	0.00961	-2.01728	2	0	#NUM!	28	0.00981507	-2.00811	10	0.0128127	-1.89236	20	0.0113139	-1.94639	8	34.5947	1.53901	21	0.0289062	-1.53901	18
																					183	d02	0.4555	-0.341512	6	0.0150422	-1.82269	4	2.182e-06	-5.66115	20	0.00197909	-2.70353	3	0.0170234	-1.76895	5	0.0211076	-1.67556	4	0.0190655	-1.71975	4	23.8913	1.37824	24	0.0418562	-1.37824	15
																					184	sta	0.2246	-0.64859	25	0.003987	-2.39935	18	7.076e-06	-5.15021	18	0	#NUM!	28	0.00399408	-2.39858	20	0.00934784	-2.02929	22	0.00667096	-2.17581	26	33.6683	1.52722	22	0.0297015	-1.52722	17
																					185	pec	0.4961	-0.304431	5	0.000365584	-3.43701	30	0.002121	-2.67346	9	0	#NUM!	28	0.00248658	-2.6044	24	0.00539851	-2.26773	24	0.00394255	-2.40422	33	125.832	2.09979	1	0.00794709	-2.09979	38
																					186	d03	0.4046	-0.392974	12	0.000315919	-3.50042	32	9.801e-07	-6.00873	30	0.0016733	-2.77643	7	0.00199019	-2.7011	27	0.0146375	-1.83453	16	0.00831383	-2.0802	19	48.6659	1.68722	7	0.0205483	-1.68722	32
																					187	d04	0.3958	-0.402524	17	0.000349715	-3.45629	31	1.202e-06	-5.9201	27	0.0013055	-2.88422	12	0.00165641	-2.78083	30	0.0148301	-1.82885	15	0.00824327	-2.0839	20	48.0149	1.68138	9	0.0208269	-1.68138	30
																					188	d05	0.4066	-0.390833	11	0.000726685	-3.13865	26	1.69e-06	-5.77211	22	0.00107514	-2.96853	14	0.00180352	-2.74388	29	0.0156957	-1.80422	13	0.00874959	-2.05801	17	46.4708	1.66718	10	0.0215189	-1.66718	29
																					189	d06	0.3905	-0.408379	20	0.000183023	-3.73749	36	9.39e-07	-6.02733	33	0.00094484	-3.02464	16	0.0011288	-2.94738	34	0.0140749	-1.85156	17	0.00760183	-2.11908	22	51.3692	1.7107	5	0.0194669	-1.7107	34
																					190	d07	0.4021	-0.395666	14	0.000630642	-3.20022	27	1.116e-06	-5.95234	29	0.00167997	-2.7747	6	0.00231173	-2.63606	25	0.0159387	-1.79755	11	0.00912524	-2.03976	14	44.0646	1.64409	14	0.0226939	-1.64409	25
																					191	d08	0.7669	-0.115261	3	0.00029493	-3.53028	33	1.616e-06	-5.79156	23	0.000221257	-3.6551	24	0.000517804	-3.28583	38	0.0274137	-1.56203	2	0.0139657	-1.85494	7	54.9129	1.73967	3	0.0182106	-1.73967	36
																					192	d09	0.4121	-0.384997	10	0.00134385	-2.87165	21	1.335e-06	-5.87452	25	0.000308579	-3.51063	23	0.00165376	-2.78153	31	0.0166202	-1.77936	8	0.009137	-2.0392	13	45.1024	1.6542	13	0.0221718	-1.6542	26
																					193	d10	0.4037	-0.393941	13	0.000916959	-3.03765	24	1.352e-06	-5.86902	24	3.83012e-05	-4.41679	27	0.000956613	-3.01926	36	0.0130104	-1.88571	19	0.00698349	-2.15593	25	57.8077	1.76199	2	0.0172987	-1.76199	37
																					194	d11	0.4177	-0.379136	8	0.001332	-2.8755	22	1.714e-06	-5.76599	21	0.00197192	-2.70511	4	0.00330563	-2.48075	21	0.0160328	-1.79499	10	0.00966921	-2.01461	12	43.199	1.63547	16	0.0231487	-1.63547	23
																					195	d12	0.4013	-0.396531	15	0.000731967	-3.13551	25	9.136e-07	-6.03924	34	0.000789773	-3.1025	19	0.00152265	-2.8174	33	0.0157607	-1.80242	12	0.0086417	-2.0634	18	46.4376	1.66687	11	0.0215343	-1.66687	28
																					196	d13	0.389	-0.41005	21	0.000168569	-3.77322	37	9.696e-07	-6.01341	31	0.000394091	-3.4044	22	0.00056363	-3.24901	37	0.0136073	-1.86623	18	0.00708548	-2.14963	23	54.901	1.73958	4	0.0182146	-1.73958	35
																					197	d14	0.3928	-0.405829	18	0.000519528	-3.28439	29	1.119e-06	-5.95117	28	0.000597451	-3.2237	20	0.0011181	-2.95152	35	0.0149076	-1.82659	14	0.00801287	-2.09621	21	49.0211	1.69038	6	0.0203994	-1.69038	33
																					198	d15	0.4188	-0.377993	7	0.00156323	-2.80598	20	7.709e-07	-6.113	36	0.00165394	-2.78148	8	0.00321794	-2.49242	23	0.018751	-1.72698	6	0.0109845	-1.95922	10	38.1266	1.58123	19	0.0262284	-1.58123	20
[truncated: 47 more columns]

## Sheet: Xa>d
1	2	3	4	5	6	7	8	9	10	11	12	13	14	15	16	17	18	19	20	21	22
	rank =	3	2	7	11	1	8	14	5	6	10	15	12	4	13	9
	sum =	0.0125876	0.120319	0.00278123	0.00124824	0.153012	0.00265748	0.000298635	0.00507674	0.00394751	0.00125612	0.00012295	0.00122967	0.00837114	0.000585399	0.00220379
		umolC/L/d
		11	12	13	14	15	16	17	18	19	20	21	22	24	25	26
		gre	mhe	cde	cmi	rst	tno	dix	dip	din	dxf	cha	sif	pha	coc	ph1		sum	rank
161	d01	0.0009181	9.45e-07	1.497e-07	1.832e-06	6.649e-06	4.006e-07	4.713e-07	1.412e-06	4.246e-05	8.766e-13	1.018e-13	2.622e-05	7.14e-06	4.502e-06	2.109e-06		0.00101239	23	d01
162	ar2	0.001285	0.0008239	0.000709	0.0007058	5.097e-05	3.043e-06	1.769e-07	1.336e-05	6.318e-06	1.34e-06	1.426e-13	2.771e-05	0.0003468	7.191e-05	1.84e-12		0.00404533	17	ar2
163	fu2	0.0003156	0.01614	1.673e-05	1.202e-05	0.0006146	5.842e-05	2.261e-06	0.0001704	0.0002749	1.218e-05	6.104e-07	1.94e-05	4.557e-05	5.499e-05	1.939e-07		0.0177379	3	fu2
164	ga2	1.454e-05	0.01308	9.353e-06	6.592e-06	0.0003349	2.156e-05	1.257e-06	9.412e-05	0.0004252	0.000146	1.295e-13	5.318e-05	0.0003295	5.203e-05	3.733e-05		0.0146056	5	ga2
165	gl2	2.976e-06	0.009222	2.358e-06	1.729e-06	0.08986	0.001192	3.169e-07	2.405e-05	0.0003088	0.0001068	1.446e-13	3.876e-05	6.077e-05	6.951e-05	1.891e-06		0.100892	1	gl2
166	ma2	1.725e-05	0.00978	9.598e-06	6.927e-06	0.000352	2.221e-05	4.07e-06	9.739e-05	0.0001102	3.818e-05	1.919e-13	4.357e-05	0.0007535	6.57e-05	0.0009029		0.0122035	7	ma2
167	rh2	1.15e-05	0.008688	4.614e-05	8.722e-06	0.0004309	5.42e-05	1.611e-06	0.0001185	0.0002054	8.817e-06	1.493e-13	2.948e-05	0.0004305	4.921e-05	2.004e-06		0.010085	8	rh2
168	ga3	4.144e-12	0.007604	8.674e-08	1.03e-06	2.677e-06	0.0003885	1.615e-07	2.376e-12	4.508e-06	2.317e-13	3.367e-13	2.038e-05	1.073e-06	2.451e-07	7.962e-05		0.00810228	11	ga3
169	gl3	4.198e-12	0.0004627	0.00103	6.834e-08	2.759e-07	2.951e-08	0.0001013	1.193e-07	2.545e-05	4.799e-13	8.986e-05	4.169e-05	1.053e-07	1.817e-06	4.605e-07		0.00175388	19	gl3
170	gc2	2.754e-12	0.003089	5.091e-06	3.575e-06	0.01044	1.141e-05	6.634e-07	5.009e-05	2.313e-12	2.448e-13	1.088e-05	3.397e-05	4.961e-06	6.071e-06	5.621e-07		0.0136563	6	gc2
171	mu2	1.662e-12	1.602e-06	2.557e-05	1.707e-07	1.395e-06	8.974e-08	1.813e-13	7.818e-13	0.0001476	3.756e-06	9.875e-14	2.742e-05	9.447e-12	2.559e-06	5.216e-09		0.000210168	34	mu2
172	ga4	3.888e-12	0.000219	1.164e-12	8.113e-05	5.023e-06	9.373e-06	1.041e-13	8.083e-13	0.0001978	2.632e-06	1.621e-13	3.757e-05	0.004089	7.084e-08	5.063e-05		0.00469223	15	ga4
173	gl4	1.708e-12	7.746e-12	6.356e-08	4.15e-08	1.819e-07	5.716e-08	1.158e-13	8.129e-13	0.0001011	2.298e-13	1.611e-13	5.227e-06	1.078e-11	5.43e-07	3.137e-12		0.000107214	38	gl4
174	chi	0.0002046	0.003698	9.01e-05	3.985e-05	0.005007	8.433e-05	1.832e-05	0.0004281	0	0	0	5.06e-05	9.935e-05	6.394e-06	1.243e-07		0.00972677	9	chi
175	glo	0	0.003698	9.01e-05	3.985e-05	0.005007	8.433e-05	1.832e-05	0.0004281	0	0	0	0	0	0	1.862e-12		0.0093657	10	glo
176	chr	0.0002046	0.02219	0.0005406	0.0002391	0.03004	0.000506	0.0001099	0.002568	0	0	2.16e-05	0.000253	0.0009935	6.394e-05	4.596e-05		0.0577762	2	chr
177	fcs	0	0.001849	4.505e-05	1.993e-05	0.002504	4.217e-05	9.162e-06	0.000214	0	0	0	0	0	0	1.877e-08		0.00468333	16	fcs
178	gly	0	0	0	0	0	0	0	0	0	0	0	0	0	0	0.0005513		0.0005513	28	gly
179	xyl	0.0002701	0.001849	4.505e-05	1.993e-05	0.002504	4.217e-05	9.162e-06	0.000214	0	0	0	0	0	0	5.834e-07		0.004954	13	xyl
180	cel	0.0004748	0.001849	4.505e-05	1.993e-05	0.002504	4.217e-05	9.162e-06	0.000214	0.0003715	0.0002201	0	5.06e-05	9.935e-05	6.394e-06	1.4e-07		0.0059062	12	cel
181	man	0.0002701	0.001849	4.505e-05	1.993e-05	0.002504	4.217e-05	9.162e-06	0.000214	0	0	0	0	0	0	2.526e-07		0.00495366	14	man
182	rhm	0.0002046	0	0	0	0	0	0	0	0	0	0	0	0	0	4.713e-07		0.000205071	35	rhm
183	d02	0.001088	0.01379	1.857e-12	1.921e-08	7.418e-07	1.097e-07	4.248e-07	1.861e-07	1.649e-05	9.098e-13	1.161e-13	2.488e-05	0.0001065	1.47e-05	1.067e-07		0.0150422	4	d02
184	sta	0.002046	0	0	0	0	0	0	0	0.0009287	0.0005503	0	0	0	0	0.000462		0.003987	18	sta
185	pec	0.0002046	0	0	0	0	0	0	0	0	0	0	0	9.935e-05	6.394e-06	5.524e-05		0.000365584	30	pec
186	d03	0.0001111	2.241e-05	1.938e-06	1.617e-06	1.741e-06	6.789e-07	2.891e-13	1.103e-06	2.676e-05	8.195e-13	2.733e-13	4.909e-05	9.009e-05	9.124e-06	2.667e-07		0.000315919	32	d03
187	d04	0.0001599	6.895e-11	4.707e-06	3.317e-06	3.66e-06	4.993e-07	1.896e-13	3.85e-06	5.606e-05	5.497e-13	1.815e-13	3.57e-05	6.697e-05	1.493e-05	1.214e-07		0.000349715	31	d04
188	d05	0.0005938	5.096e-11	3.657e-06	5.757e-07	1.357e-06	2.629e-07	1.69e-13	2.364e-06	4.784e-05	8.48e-13	1.738e-13	1.675e-05	4.323e-05	1.668e-05	1.683e-07		0.000726685	26	d05
189	d06	3.405e-05	2.831e-11	1.644e-07	1.833e-06	1.98e-06	9.85e-07	1.454e-07	1.558e-06	3.058e-05	1.818e-12	1.195e-13	4.693e-05	5.981e-05	3.69e-06	1.297e-06		0.000183023	36	d06
190	d07	0.0004143	1.865e-05	2.339e-06	1.729e-06	5.753e-06	1.079e-07	4.955e-07	3.099e-06	6.883e-05	7.26e-13	1.555e-13	4.69e-05	6.034e-05	7.477e-06	6.219e-07		0.000630642	27	d07
191	d08	0.0001771	3.791e-06	3.27e-06	1.696e-06	6.836e-06	1.05e-07	3.718e-07	1.01e-07	8.942e-06	6.673e-13	1.141e-13	8.423e-06	8.056e-05	3.649e-06	8.559e-08		0.00029493	33	d08
192	d09	0.001099	1.125e-05	3.663e-07	2.942e-06	8.464e-07	6.568e-08	4.52e-07	4.405e-07	7.016e-05	6.6e-13	1.354e-13	5.65e-05	9.031e-05	1.135e-05	1.634e-07		0.00134385	21	d09
193	d10	4.799e-07	3.853e-05	4.99e-07	1.282e-07	2.086e-05	3.477e-05	5.492e-07	0.0002081	0.0002905	0.000166	1.215e-13	4.277e-05	0.0001024	9.957e-06	1.416e-06		0.000916959	24	d10
194	d11	0.0002185	0.0001855	4.525e-06	1.269e-06	0.0007911	1.396e-05	1.572e-07	2.705e-06	9.415e-06	6.373e-13	9.995e-14	1.208e-05	8.125e-05	7.113e-06	4.424e-06		0.001332	22	d11
195	d12	0.0005831	4.475e-11	3.563e-06	1.933e-06	1.309e-06	3.419e-07	1.958e-13	4.455e-07	4.779e-05	4.4e-13	1.205e-13	2.835e-05	5.821e-05	6.851e-06	7.341e-08		0.000731967	25	d12
196	d13	4.326e-05	4.602e-11	1.799e-12	2.299e-06	2.659e-06	8.984e-07	9.238e-08	6.955e-07	9.129e-06	1.189e-08	1.125e-13	3.867e-05	6.59e-05	4.609e-06	3.447e-07		0.000168569	37	d13
197	d14	0.0003316	3.4e-05	9.764e-07	3.123e-07	9.116e-07	4.348e-08	2.641e-07	1.501e-06	5.527e-05	6.691e-13	1.453e-13	2.977e-05	5.795e-05	6.641e-06	2.884e-07		0.000519528	29	d14
198	d15	0.001289	0.0001216	8.887e-08	4.107e-07	2.947e-06	1.559e-08	2.054e-07	9.512e-07	5.981e-05	5.982e-13	1.135e-13	3.408e-05	4.715e-05	6.348e-06	6.195e-07		0.00156323	20	d15

## Sheet: Xa>dR
1	2	3	4	5	6	7	8	9	10	11	12	13	14	15	16	17	18
		for each d, rank a
		11	12	13	14	15	16	17	18	19	20	21	22	24	25	26
		gre	mhe	cde	cmi	rst	tno	dix	dip	din	dxf	cha	sif	pha	coc	ph1
161	d01	1	10	13	8	5	12	11	9	2	14	15	3	4	6	7
162	ar2	1	2	3	4	7	11	13	9	10	12	15	8	5	6	14
163	fu2	3	1	10	12	2	6	13	5	4	11	14	9	8	7	15
164	ga2	11	1	12	13	3	10	14	6	2	5	15	7	4	8	9
165	gl2	10	2	11	13	1	3	14	9	4	5	15	8	7	6	12
166	ma2	11	1	12	13	4	10	14	6	5	9	15	8	3	7	2
167	rh2	10	1	8	12	2	6	14	5	4	11	15	9	3	7	13
168	ga3	12	1	11	8	6	2	10	13	5	15	14	4	7	9	3
169	gl3	14	2	1	12	9	13	3	10	6	15	4	5	11	7	8
170	gc2	13	2	8	10	1	5	11	3	14	15	6	4	9	7	12
171	mu2	12	6	3	8	7	9	14	13	1	4	15	2	11	5	10
172	ga4	11	2	12	4	8	7	15	13	3	9	14	6	1	10	5
173	gl4	11	9	5	7	4	6	15	12	1	13	14	2	8	3	10
174	chi	4	2	6	9	1	7	10	3	13	13	13	8	5	11	12
175	glo	9	2	4	6	1	5	7	3	9	9	9	9	9	9	8
176	chr	9	2	5	8	1	6	10	3	14	14	13	7	4	11	12
177	fcs	9	2	4	6	1	5	7	3	9	9	9	9	9	9	8
178	gly	2	2	2	2	2	2	2	2	2	2	2	2	2	2	1
179	xyl	3	2	5	7	1	6	8	4	10	10	10	10	10	10	9
180	cel	3	2	9	11	1	10	12	6	4	5	15	8	7	13	14
181	man	3	2	5	7	1	6	8	4	10	10	10	10	10	10	9
182	rhm	1	3	3	3	3	3	3	3	3	3	3	3	3	3	2
183	d02	2	1	13	12	7	10	8	9	5	14	15	4	3	6	11
184	sta	1	5	5	5	5	5	5	5	2	3	5	5	5	5	4
185	pec	1	5	5	5	5	5	5	5	5	5	5	5	2	4	3
186	d03	1	5	7	9	8	11	14	10	4	13	15	3	2	6	12
187	d04	1	12	6	9	8	10	14	7	3	13	15	4	2	5	11
188	d05	1	12	6	9	8	10	15	7	2	13	14	4	3	5	11
189	d06	3	13	11	7	6	10	12	8	4	14	15	2	1	5	9
190	d07	1	5	9	10	7	13	12	8	2	14	15	4	3	6	11
191	d08	1	6	8	9	5	11	10	12	3	14	15	4	2	7	13
192	d09	1	6	11	7	8	13	9	10	3	14	15	4	2	5	12
193	d10	13	6	12	14	8	7	11	2	1	3	15	5	4	9	10
194	d11	2	3	9	12	1	5	13	11	7	14	15	6	4	8	10
195	d12	1	12	6	7	8	10	14	9	3	13	15	4	2	5	11
196	d13	2	13	14	7	6	8	11	9	4	12	15	3	1	5	10
197	d14	1	4	8	10	9	13	12	7	3	14	15	5	2	6	11
198	d15	1	2	12	10	7	13	11	8	3	14	15	5	4	6	9

## Sheet: fa>din
1	2	3	4	5	6	7	8	9	10	11	12	13	14	15	16	17	18	19	20
		for each d, fraction a
		11	12	13	14	15	16	17	18	19	20	21	22	24	25	26
		gre	mhe	cde	cmi	rst	tno	dix	dip	din	dxf	cha	sif	pha	coc	ph1		sum
161	d01	0.4911	0.0005055	8.009e-05	0.0009798	0.003556	0.0002143	0.0002521	0.0007553	0.02271	4.689e-10	5.445e-11	0.01403	0.003819	0.002408	0.001128		0.541538
162	ar2	0.2981	0.1912	0.1645	0.1638	0.01183	0.0007062	4.105e-05	0.0031	0.001466	0.0003109	3.309e-11	0.00643	0.08047	0.01669	4.27e-10		0.938644
163	fu2	0.009803	0.5014	0.0005198	0.0003735	0.01909	0.001815	7.025e-05	0.005292	0.008538	0.0003782	1.896e-05	0.0006026	0.001416	0.001708	6.024e-06		0.551031
164	ga2	0.0006641	0.5976	0.0004272	0.0003011	0.01529	0.0009849	5.74e-05	0.004299	0.01942	0.006669	5.915e-12	0.002429	0.01505	0.002376	0.001705		0.667273
165	gl2	2.896e-05	0.08975	2.295e-05	1.683e-05	0.8745	0.0116	3.085e-06	0.0002341	0.003005	0.00104	1.408e-12	0.0003772	0.0005915	0.0006765	1.84e-05		0.981865
166	ma2	0.001313	0.7447	0.0007309	0.0005275	0.0268	0.001691	0.0003099	0.007416	0.008392	0.002907	1.461e-11	0.003318	0.05738	0.005003	0.06875		0.929238
167	rh2	0.0009895	0.7476	0.003971	0.0007506	0.03708	0.004664	0.0001386	0.0102	0.01767	0.0007587	1.285e-11	0.002537	0.03704	0.004235	0.0001724		0.867807
168	ga3	4.32e-10	0.7928	9.044e-06	0.0001074	0.0002791	0.0405	1.684e-05	2.478e-10	0.00047	2.416e-11	3.511e-11	0.002125	0.0001119	2.556e-05	0.008301		0.844746
169	gl3	1.287e-09	0.1418	0.3157	2.094e-05	8.455e-05	9.043e-06	0.03105	3.656e-05	0.007801	1.471e-10	0.02754	0.01278	3.226e-05	0.000557	0.0001411		0.537552
170	gc2	1.953e-10	0.2191	0.000361	0.0002535	0.7403	0.0008092	4.704e-05	0.003552	1.64e-10	1.736e-11	0.0007715	0.002409	0.0003517	0.0004305	3.986e-05		0.968425
171	mu2	7.618e-10	0.0007342	0.01172	7.825e-05	0.0006395	4.113e-05	8.311e-11	3.583e-10	0.06768	0.001722	4.527e-11	0.01257	4.33e-09	0.001173	2.391e-06		0.0963605
172	ga4	6.799e-10	0.03829	2.036e-10	0.01419	0.0008783	0.001639	1.82e-11	1.413e-10	0.03459	0.0004602	2.834e-11	0.006568	0.7151	1.239e-05	0.008853		0.820581
173	gl4	1.038e-09	4.707e-09	3.863e-05	2.522e-05	0.0001105	3.474e-05	7.04e-11	4.941e-10	0.06146	1.397e-10	9.791e-11	0.003177	6.549e-09	0.00033	1.906e-09		0.0651761
174	chi	0.02103	0.3799	0.009258	0.004095	0.5145	0.008665	0.001883	0.04398	0	0	0	0.005199	0.01021	0.000657	1.277e-05		0.99939
175	glo	0	0.2334	0.005688	0.002516	0.3161	0.005324	0.001157	0.02702	0	0	0	0	0	0	1.176e-10		0.591205
176	chr	0.003346	0.3627	0.008839	0.003909	0.4912	0.008273	0.001798	0.04199	0	0	0.0003532	0.004136	0.01624	0.001045	0.0007515		0.944581
177	fcs	0	0.2199	0.005358	0.00237	0.2978	0.005015	0.00109	0.02545	0	0	0	0	0	0	2.233e-06		0.556985
178	gly	0	0	0	0	0	0	0	0	0	0	0	0	0	0	0.1047		0.1047
179	xyl	0.05324	0.3644	0.00888	0.003927	0.4935	0.008312	0.001806	0.04219	0	0	0	0	0	0	0.000115		0.97637
180	cel	0.07457	0.2904	0.007076	0.00313	0.3933	0.006623	0.001439	0.03362	0.05835	0.03457	0	0.007948	0.01561	0.001004	2.199e-05		0.927662
181	man	0.03072	0.2103	0.005124	0.002266	0.2848	0.004796	0.001042	0.02434	0	0	0	0	0	0	2.873e-05		0.563417
182	rhm	0.02085	0	0	0	0	0	0	0	0	0	0	0	0	0	4.802e-05		0.020898
183	d02	0.06392	0.8101	1.091e-10	1.128e-06	4.357e-05	6.442e-06	2.495e-05	1.093e-05	0.0009683	5.343e-11	6.821e-12	0.001461	0.006255	0.0008635	6.268e-06		0.883661
184	sta	0.5123	0	0	0	0	0	0	0	0.2325	0.1378	0	0	0	0	0.1157		0.9983
185	pec	0.08228	0	0	0	0	0	0	0	0	0	0	0	0.03995	0.002571	0.02221		0.147011
186	d03	0.05584	0.01126	0.0009738	0.0008124	0.0008747	0.0003411	1.453e-10	0.0005542	0.01345	4.118e-10	1.374e-10	0.02467	0.04527	0.004585	0.000134		0.158765
187	d04	0.09654	4.162e-08	0.002841	0.002002	0.002209	0.0003014	1.145e-10	0.002324	0.03383	3.318e-10	1.096e-10	0.02155	0.04042	0.00901	7.325e-05		0.211101
188	d05	0.3292	2.826e-08	0.002028	0.0003192	0.0007524	0.0001458	9.373e-11	0.001311	0.02652	4.702e-10	9.639e-11	0.009286	0.02397	0.00925	9.334e-05		0.402876
189	d06	0.03016	2.508e-08	0.0001456	0.001624	0.001754	0.0008726	0.0001288	0.001381	0.02709	1.611e-09	1.059e-10	0.04158	0.05299	0.003269	0.001149		0.162144
190	d07	0.1792	0.008067	0.001012	0.0007479	0.002488	4.666e-05	0.0002143	0.00134	0.02977	3.14e-10	6.724e-11	0.02028	0.0261	0.003234	0.000269		0.272769
191	d08	0.3421	0.00732	0.006313	0.003275	0.0132	0.0002027	0.0007179	0.0001951	0.01727	1.289e-09	2.204e-10	0.01626	0.1556	0.007046	0.0001653		0.569665
192	d09	0.6645	0.006802	0.0002216	0.001779	0.0005119	3.972e-05	0.0002734	0.0002664	0.04243	3.992e-10	8.188e-11	0.03417	0.05462	0.006863	9.881e-05		0.812576
193	d10	0.0005017	0.04028	0.0005216	0.000134	0.02181	0.03634	0.0005741	0.2175	0.3037	0.1735	1.27e-10	0.04471	0.1071	0.01041	0.00148		0.958561
194	d11	0.06611	0.05612	0.001369	0.0003837	0.2393	0.004224	4.755e-05	0.0008183	0.002848	1.928e-10	3.023e-11	0.003653	0.02458	0.002152	0.001338		0.402944
195	d12	0.3829	2.939e-08	0.00234	0.001269	0.0008596	0.0002245	1.286e-10	0.0002926	0.03139	2.89e-10	7.917e-11	0.01862	0.03823	0.0045	4.822e-05		0.480674
196	d13	0.07675	8.165e-08	3.191e-09	0.004078	0.004717	0.001594	0.0001639	0.001234	0.0162	2.11e-05	1.995e-10	0.06862	0.1169	0.008177	0.0006115		0.299067
197	d14	0.2966	0.03041	0.0008732	0.0002793	0.0008153	3.889e-05	0.0002362	0.001342	0.04943	5.984e-10	1.3e-10	0.02662	0.05183	0.005939	0.000258		0.464672
198	d15	0.4006	0.03779	2.761e-05	0.0001276	0.0009156	4.843e-06	6.383e-05	0.0002956	0.01858	1.859e-10	3.527e-11	0.01059	0.01465	0.001973	0.0001925		0.485811

## Sheet: fa>dout
1	2	3	4	5	6	7	8	9	10	11	12	13	14	15	16	17	18
	sum	0.764445	0.610899	0.755314	0.756559	0.753318	0.747738	0.401808	0.283331	0.448359	0.25733	0.544584	0.568571	0.771576	0.711771	0.414336
		for each d, fraction a
		11	12	13	14	15	16	17	18	19	20	21	22	24	25	26
		gre	mhe	cde	cmi	rst	tno	dix	dip	din	dxf	cha	sif	pha	coc	ph1
161	d01	0.05575	4.798e-06	4.066e-05	0.00111	3.273e-05	0.0001127	0.0006339	7.88e-05	0.004822	1.796e-10	4.509e-10	0.01213	0.0006581	0.005474	0.0003965
162	ar2	0.078	0.004183	0.1925	0.4278	0.0002509	0.0008562	0.0002379	0.0007454	0.0007175	0.0002745	6.316e-10	0.01281	0.03196	0.08744	3.46e-10
163	fu2	0.01916	0.08197	0.004544	0.007288	0.003026	0.01644	0.003042	0.009509	0.03122	0.002495	0.002704	0.008969	0.0042	0.06686	3.646e-05
164	ga2	0.000883	0.06644	0.00254	0.003996	0.001648	0.006067	0.00169	0.005253	0.04829	0.02992	5.737e-10	0.02459	0.03037	0.06326	0.007018
165	gl2	0.0001807	0.04682	0.0006404	0.001048	0.4424	0.3354	0.0004263	0.001342	0.03507	0.02189	6.407e-10	0.01792	0.005601	0.08452	0.0003555
166	ma2	0.001047	0.04966	0.002606	0.004199	0.001733	0.006248	0.005474	0.005435	0.01252	0.007823	8.5e-10	0.02014	0.06945	0.07989	0.1697
167	rh2	0.0006983	0.04412	0.01253	0.005287	0.002121	0.01525	0.002167	0.006616	0.02332	0.001806	6.613e-10	0.01363	0.03968	0.05983	0.0003767
168	ga3	2.516e-10	0.03861	2.356e-05	0.0006242	1.318e-05	0.1093	0.0002173	1.326e-10	0.000512	4.747e-11	1.492e-09	0.009424	9.894e-05	0.000298	0.01497
169	gl3	2.549e-10	0.00235	0.2798	4.142e-05	1.358e-06	8.301e-06	0.1363	6.658e-06	0.002891	9.833e-11	0.398	0.01928	9.702e-06	0.00221	8.658e-05
170	gc2	1.672e-10	0.01569	0.001382	0.002167	0.05139	0.003211	0.0008922	0.002795	2.627e-10	5.016e-11	0.0482	0.01571	0.0004572	0.007381	0.0001057
171	mu2	1.009e-10	8.133e-06	0.006944	0.0001035	6.868e-06	2.525e-05	2.439e-10	4.363e-11	0.01677	0.0007695	4.374e-10	0.01268	8.707e-10	0.003112	9.807e-07
172	ga4	2.361e-10	0.001112	3.161e-10	0.04918	2.473e-05	0.002637	1.4e-10	4.511e-11	0.02247	0.0005392	7.178e-10	0.01737	0.3769	8.613e-05	0.009519
173	gl4	1.037e-10	3.933e-11	1.726e-05	2.515e-05	8.954e-07	1.608e-05	1.558e-10	4.537e-11	0.01148	4.709e-11	7.136e-10	0.002417	9.932e-10	0.0006602	5.898e-10
174	chi	0.01243	0.01877	0.02447	0.02415	0.02465	0.02373	0.02465	0.02389	0	0	0	0.02339	0.009157	0.007774	2.336e-05
175	glo	0	0.01877	0.02447	0.02415	0.02465	0.02373	0.02465	0.02389	0	0	0	0	0	0	3.502e-10
176	chr	0.01243	0.1126	0.1468	0.1449	0.1479	0.1424	0.1479	0.1433	0	0	0.09568	0.117	0.09157	0.07774	0.008642
177	fcs	0	0.009387	0.01223	0.01208	0.01233	0.01186	0.01232	0.01195	0	0	0	0	0	0	3.53e-06
178	gly	0	0	0	0	0	0	0	0	0	0	0	0	0	0	0.1037
179	xyl	0.0164	0.009387	0.01223	0.01208	0.01233	0.01186	0.01232	0.01195	0	0	0	0	0	0	0.0001097
180	cel	0.02883	0.009387	0.01223	0.01208	0.01233	0.01186	0.01232	0.01195	0.04219	0.0451	0	0.02339	0.009157	0.007774	2.632e-05
181	man	0.0164	0.009387	0.01223	0.01208	0.01233	0.01186	0.01232	0.01195	0	0	0	0	0	0	4.748e-05
182	rhm	0.01243	0	0	0	0	0	0	0	0	0	0	0	0	0	8.862e-05
183	d02	0.06609	0.07003	5.044e-10	1.165e-05	3.652e-06	3.086e-05	0.0005714	1.039e-05	0.001872	1.864e-10	5.144e-10	0.0115	0.009815	0.01787	2.007e-05
184	sta	0.1243	0	0	0	0	0	0	0	0.1055	0.1127	0	0	0	0	0.08686
185	pec	0.01243	0	0	0	0	0	0	0	0	0	0	0	0.009157	0.007774	0.01039
186	d03	0.006749	0.0001138	0.0005262	0.00098	8.57e-06	0.000191	3.888e-10	6.156e-05	0.003039	1.679e-10	1.211e-09	0.0227	0.008303	0.01109	5.014e-05
187	d04	0.009713	3.501e-10	0.001278	0.00201	1.802e-05	0.0001405	2.551e-10	0.0002149	0.006366	1.126e-10	8.04e-10	0.0165	0.006172	0.01815	2.282e-05
188	d05	0.03606	2.588e-10	0.000993	0.0003489	6.68e-06	7.396e-05	2.274e-10	0.0001319	0.005433	1.738e-10	7.7e-10	0.007743	0.003984	0.02028	3.165e-05
189	d06	0.002068	1.437e-10	4.464e-05	0.001111	9.745e-06	0.0002771	0.0001956	8.698e-05	0.003473	3.726e-10	5.293e-10	0.0217	0.005513	0.004486	0.0002438
190	d07	0.02516	9.471e-05	0.0006352	0.001048	2.832e-05	3.035e-05	0.0006665	0.0001729	0.007817	1.488e-10	6.886e-10	0.02168	0.005561	0.009091	0.0001169
191	d08	0.01076	1.925e-05	0.0008879	0.001028	3.365e-05	2.954e-05	0.0005001	5.639e-06	0.001016	1.367e-10	5.056e-10	0.003895	0.007425	0.004436	1.609e-05
192	d09	0.06671	5.711e-05	9.948e-05	0.001783	4.167e-06	1.848e-05	0.0006079	2.459e-05	0.007968	1.352e-10	5.997e-10	0.02613	0.008323	0.0138	3.072e-05
193	d10	2.914e-05	0.0001956	0.0001355	7.772e-05	0.0001027	0.009781	0.0007387	0.01161	0.033	0.03401	5.38e-10	0.01978	0.009439	0.01211	0.0002662
194	d11	0.01327	0.000942	0.001229	0.0007689	0.003895	0.003928	0.0002114	0.000151	0.001069	1.306e-10	4.427e-10	0.005583	0.007489	0.008649	0.0008318
195	d12	0.03541	2.272e-10	0.0009675	0.001171	6.443e-06	9.618e-05	2.634e-10	2.487e-05	0.005427	9.015e-11	5.34e-10	0.01311	0.005365	0.00833	1.38e-05
196	d13	0.002627	2.337e-10	4.884e-10	0.001393	1.309e-05	0.0002527	0.0001242	3.881e-05	0.001037	2.437e-06	4.982e-10	0.01788	0.006074	0.005603	6.48e-05
197	d14	0.02014	0.0001726	0.0002651	0.0001893	4.488e-06	1.223e-05	0.0003552	8.376e-05	0.006277	1.371e-10	6.437e-10	0.01376	0.005341	0.008074	5.423e-05
198	d15	0.07829	0.0006176	2.413e-05	0.000249	1.451e-05	4.385e-06	0.0002763	5.309e-05	0.006792	1.226e-10	5.029e-10	0.01576	0.004346	0.007719	0.0001165

## Sheet: Xa>de
1	2	3	4	5	6	7	8	9	10	11	12	13	14	15	16	17	18	19	20	21	22
	rank =	11	1	12	13	3	9	15	6	4	7	14	10	2	8	5
	sum =	9.66299e-05	0.0490365	7.83508e-05	5.58009e-05	0.0028383	0.00018114	1.05293e-05	0.000794972	0.00137561	0.00047843	5.29604e-05	0.000138869	0.00290208	0.000310925	0.00108267
		umolC/L/d
		11	12	13	14	15	16	17	18	19	20	21	22	24	25	26
		gre	mhe	cde	cmi	rst	tno	dix	dip	din	dxf	cha	sif	pha	coc	ph1		sum	rank
161	d01	3.865e-06	1.67e-11	1.497e-07	1.821e-06	2.505e-06	3.504e-07	4.348e-07	1.412e-06	3.384e-05	6.463e-13	4.333e-14	1.688e-06	4.781e-06	4.453e-06	1.744e-06		5.70439e-05	23	d01
162	ar2	1.217e-06	0.0008239	1.316e-06	9.375e-07	4.768e-05	3.043e-06	1.769e-07	1.336e-05	3.852e-06	1.34e-06	7.174e-14	9.015e-07	0.0003454	3.047e-05	9.023e-13		0.00127359	8	ar2
163	fu2	1.042e-05	0.01047	1.673e-05	1.191e-05	0.000606	3.867e-05	2.248e-06	0.0001697	3.274e-05	1.139e-05	6.104e-07	2.216e-06	4.063e-05	1.306e-05	1.939e-07		0.0114265	2	fu2
164	ga2	1.048e-05	0.005767	9.214e-06	6.563e-06	0.0003338	2.13e-05	1.238e-06	9.349e-05	0.0004198	0.000146	4.752e-14	2.102e-06	0.000325	4.527e-05	3.715e-05		0.00721841	5	ga2
165	gl2	2.976e-06	0.001476	2.358e-06	1.68e-06	8.543e-05	5.452e-06	3.169e-07	2.393e-05	0.0003072	0.0001068	6.174e-14	2.613e-06	5.688e-05	4.266e-05	1.886e-06		0.00211618	7	gl2
166	ma2	1.725e-05	0.006007	9.598e-06	6.836e-06	0.0003477	2.219e-05	1.29e-06	9.739e-05	0.0001098	3.818e-05	7.563e-14	5.915e-06	0.0007313	6.312e-05	0.0009023		0.00835987	4	ma2
167	rh2	1.15e-05	0.007312	1.168e-05	8.321e-06	0.0004232	2.701e-05	1.57e-06	0.0001185	2.504e-05	8.708e-06	8.795e-14	1.535e-06	0.0004266	1.349e-05	7.349e-07		0.00838989	3	rh2
168	ga3	0	0	0	0	0	0	0	0	0	0	1.386e-13	3.65e-06	0	0	7.945e-05		8.31e-05	21	ga3
169	gl3	0	0	0	0	0	0	0	0	0	0	4.147e-05	4.148e-14	0	0	1.121e-07		4.15821e-05	25	gl3
170	gc2	0	0.003089	4.936e-06	3.516e-06	0.0001788	1.141e-05	6.634e-07	5.009e-05	0	0	1.088e-05	5.069e-06	0	5.348e-06	4.012e-07		0.00336011	6	gc2
171	mu2	0	0	0	0	0	0	0	0	0	0	4.478e-14	3.896e-06	0	0	5.215e-09		3.90122e-06	27	mu2
172	ga4	0	0	0	0	0	0	0	0	0	0	1.09e-13	6.235e-06	0	0	5.032e-05		5.6555e-05	24	ga4
173	gl4	0	0	0	0	0	0	0	0	0	0	8.438e-14	5.227e-06	0	0	1.866e-12		5.227e-06	26	gl4
174	chi	0	0	0	0	0	0	0	0	0	0	0	0	0	0	0		0	28	chi
175	glo	0	0	0	0	0	0	0	0	0	0	0	0	0	0	0		0	28	glo
176	chr	0	0	0	0	0	0	0	0	0	0	0	0	0	0	0		0	28	chr
177	fcs	0	0	0	0	0	0	0	0	0	0	0	0	0	0	0		0	28	fcs
178	gly	0	0	0	0	0	0	0	0	0	0	0	0	0	0	0		0	28	gly
179	xyl	0	0	0	0	0	0	0	0	0	0	0	0	0	0	0		0	28	xyl
180	cel	0	0	0	0	0	0	0	0	0	0	0	0	0	0	0		0	28	cel
181	man	0	0	0	0	0	0	0	0	0	0	0	0	0	0	0		0	28	man
182	rhm	0	0	0	0	0	0	0	0	0	0	0	0	0	0	0		0	28	rhm
183	d02	5.675e-06	0.01379	1.236e-14	5.193e-09	5.89e-07	6.676e-08	4.248e-07	1.861e-07	1.212e-05	6.709e-13	6.353e-14	8.401e-06	0.0001058	9.649e-06	6.703e-08		0.013933	1	d02
184	sta	0	0	0	0	0	0	0	0	0	0	0	0	0	0	0		0	28	sta
185	pec	0	0	0	0	0	0	0	0	0	0	0	0	0	0	0		0	28	pec
186	d03	2.177e-07	2.234e-05	1.53e-06	1.512e-06	4.831e-07	6.789e-07	1.481e-15	1.103e-06	2.505e-05	2.426e-13	2.211e-13	1.384e-06	8.873e-05	7.727e-06	1.538e-07		0.00015091	14	d03
187	d04	5.82e-06	4.223e-11	3.681e-06	1.491e-06	1.508e-06	4.941e-07	1.45e-15	3.85e-06	5.404e-05	3.061e-13	5.59e-14	8.401e-06	6.585e-05	9.774e-06	1.214e-07		0.000155031	12	d04
188	d05	1.698e-12	4.288e-11	3.541e-06	2.191e-08	9.644e-07	1.42e-07	1.409e-15	2.364e-06	3.76e-05	6.177e-13	1.199e-13	8.401e-06	3.772e-05	9.665e-06	1.546e-07		0.000100574	20	d05
189	d06	1.816e-07	1.808e-11	1.644e-07	7.297e-07	1.385e-06	9.847e-07	1.525e-15	1.558e-06	2.721e-05	1.563e-12	6.489e-14	7.474e-06	5.897e-05	3.69e-06	1.252e-06		0.000103599	18	d06
190	d07	5.395e-06	4.263e-11	1.099e-06	1.615e-06	5.889e-07	7.759e-08	3.618e-07	3.099e-06	5.061e-05	4.833e-13	9.84e-14	8.401e-06	5.739e-05	4.233e-06	3.564e-07		0.000133227	16	d07
191	d08	1.843e-06	2.586e-11	3.27e-06	1.533e-06	5.176e-06	5.997e-08	3.718e-07	1.01e-07	4.204e-06	2.821e-13	4.777e-14	3.733e-06	7.993e-05	2.916e-06	1.177e-12		0.000103138	19	d08
192	d09	3.965e-06	3.174e-11	3.663e-07	1.926e-06	2.868e-07	1.785e-08	4.319e-07	4.405e-07	5.334e-05	4.299e-13	8.231e-14	6.507e-06	8.997e-05	9.592e-06	3.442e-12		0.000166843	11	d09
193	d10	1.676e-07	3.052e-05	4.141e-07	6.994e-08	6.093e-06	3.429e-05	4.325e-07	0.0002081	5.231e-05	0.000166	6.879e-14	7.013e-06	0.0001007	9.744e-06	1.416e-06		0.00061727	10	d10
194	d11	1.112e-13	0.0001746	3.675e-06	1.137e-06	0.0007911	1.396e-05	1.004e-07	2.705e-06	8.809e-06	4.063e-13	4.702e-14	4.792e-06	7.97e-05	5.978e-06	4.361e-06		0.00109092	9	d11
195	d12	4.923e-06	2.518e-11	3.563e-06	1.789e-06	4.612e-07	1.115e-07	1.868e-15	4.455e-07	2.824e-05	1.807e-13	6.145e-14	8.401e-06	5.641e-05	6.73e-06	1.926e-12		0.000111074	17	d12
196	d13	3.102e-13	3.626e-11	1.112e-14	1.928e-06	1.879e-06	7.824e-07	2.656e-15	6.954e-07	2.295e-06	1.189e-08	4.735e-14	8.401e-06	6.177e-05	6.787e-07	2.744e-07		7.87158e-05	22	d13
197	d14	4.864e-06	1.512e-05	9.764e-07	1.158e-07	4.967e-08	3.371e-08	2.627e-07	1.501e-06	5.075e-05	3.958e-13	5.627e-14	8.337e-06	5.546e-05	6.56e-06	2.161e-07		0.000144246	15	d14
198	d15	5.87e-06	5.898e-05	8.887e-08	3.429e-07	2.621e-06	1.553e-08	2.054e-07	9.512e-07	3.676e-05	2.882e-13	5.93e-14	8.175e-06	3.309e-05	6.117e-06	2.651e-12		0.000153217	13	d15

## Sheet: Xa>p
1	2	3	4	5	6	7	8	9	10	11	12	13	14	15	16	17	18	19	20	21	22
	rank =	5	1	10	13	2	11	12	3	4	6	15	9	8	14	7
	sum =	0.0038794	0.0766267	0.000901018	0.000401602	0.0501153	0.000896752	0.000444745	0.0128397	0.0048575	0.00362446	0.00010281	0.000933113	0.00247849	0.000237045	0.00311501
		umolC/L/d
		11	12	13	14	15	16	17	18	19	20	21	22	24	25	26
		gre	mhe	cde	cmi	rst	tno	dix	dip	din	dxf	cha	sif	pha	coc	ph1		sum	rank
101	p01	2.007e-12	0.002407	1.579e-12	9.939e-08	1.534e-06	2.339e-07	7.469e-06	0.0004959	2.705e-06	0.0001018	1.865e-13	1.221e-05	2.575e-06	2.69e-08	9.903e-13		0.00303155	15	p01
102	pra	2.45e-12	7.994e-12	3.583e-12	4.617e-07	5.965e-07	2.94e-06	1.051e-13	7.787e-13	1.327e-07	2.298e-13	6.202e-14	9.669e-06	2.118e-05	5.632e-06	9.378e-13		4.06119e-05	38	pra
103	puc	4.93e-12	1.598e-11	1.144e-12	1.758e-07	2.155e-10	1.383e-08	1.934e-13	1.085e-06	2.006e-06	7.479e-08	7.965e-14	2.18e-05	7.484e-05	4.196e-05	0.0009367		0.00107866	27	puc
104	pal	4.892e-12	4.933e-06	1.833e-08	1.543e-07	4.648e-06	8.672e-08	1.154e-07	6.813e-07	0.0004257	3.498e-13	8.927e-14	3.357e-05	0.0009189	3.733e-05	0.0002309		0.00165704	24	pal
105	plc	5.108e-12	6.083e-07	1.03e-12	9.043e-08	2.27e-08	1.886e-12	2.022e-08	2.463e-12	1.15e-06	3.935e-13	5.228e-05	4.193e-06	8.617e-05	3.716e-05	0.0001336		0.000315295	35	plc
106	pax	1.332e-12	1.29e-05	1.223e-12	9.163e-08	1.88e-06	2.459e-07	1.237e-05	0.000706	0.0001043	0.0002298	1.624e-13	2.269e-05	2.179e-06	1.445e-06	3.794e-08		0.00109394	26	pax
107	xph	2.578e-12	0.006876	1.475e-12	1.204e-07	1.161e-06	5.748e-09	1.129e-07	2.874e-12	2.439e-05	9.095e-08	7.17e-14	4.691e-06	1.146e-06	5.346e-07	2.901e-08		0.00690828	4	xph
108	pau	4.891e-12	0.0002271	1.03e-12	2.249e-08	3.867e-06	1.074e-07	2.6e-07	0.0006203	2.536e-06	0.000128	1.185e-13	4.254e-05	5.967e-08	1.876e-06	1.303e-12		0.00102667	28	pau
109	plu	3.281e-12	8.381e-12	1.066e-12	7.345e-09	1.71e-07	4.819e-05	3.911e-07	1.369e-07	3.77e-06	2.298e-13	2.065e-13	1.007e-05	7.247e-07	3.35e-06	5.072e-07		6.73183e-05	37	plu
110	pca	3.918e-12	0.0002043	1.207e-12	4.936e-08	2.528e-06	1.422e-09	6.501e-07	0.00042	1.622e-06	1.644e-06	1.968e-13	4.881e-05	1.065e-05	1.407e-06	1.892e-08		0.000691681	33	pca
111	pur	1.612e-12	2.951e-05	1.158e-12	1.754e-07	1.392e-07	1.135e-07	3.074e-05	2.014e-12	0.000748	2.022e-07	7.578e-14	4.715e-05	1.595e-06	5.157e-07	1.086e-07		0.00085825	30	pur
112	pan	1.359e-12	6.444e-06	1.287e-12	4.283e-08	5.01e-06	2.066e-07	1.028e-13	9.983e-06	0.0006718	2.662e-08	1.893e-13	1.473e-05	6.813e-07	1.238e-06	3.024e-12		0.000710162	32	pan
113	pln	1.985e-12	6.862e-06	1.43e-12	1.387e-07	8.291e-07	7.008e-08	8.314e-08	9.453e-07	3.034e-06	2.094e-08	2.893e-05	6.819e-06	1.868e-05	2.762e-06	3.341e-12		6.91743e-05	36	pln
114	phi	0.0002046	0.003698	9.01e-05	3.985e-05	0.005007	8.433e-05	1.832e-05	0.0004281	0	0	0	5.06e-05	9.935e-05	6.394e-06	1.139e-07		0.00972676	2	phi
115	plo	0	0.003698	9.01e-05	3.985e-05	0.005007	8.433e-05	1.832e-05	0.0004281	0	0	0	0	0	0	1.85e-12		0.0093657	3	plo
116	phr	0.0002046	0.02219	0.0005406	0.0002391	0.03004	0.000506	0.0001099	0.002568	0	0	2.16e-05	0.000253	0.0009935	6.394e-05	4.567e-06		0.0577348	1	phr
117	pcs	0	0.001849	4.505e-05	1.993e-05	0.002504	4.217e-05	9.162e-06	0.000214	0	0	0	0	0	0	4.693e-07		0.00468378	9	pcs
118	ply	0	0	0	0	0	0	0	0	0	0	0	0	0	0	0.0009378		0.0009378	29	ply
119	pyl	0.0002701	0.001849	4.505e-05	1.993e-05	0.002504	4.217e-05	9.162e-06	0.000214	0	0	0	0	0	0	5.281e-09		0.00495342	8	pyl
120	pel	0.0004748	0.001849	4.505e-05	1.993e-05	0.002504	4.217e-05	9.162e-06	0.000214	0.0003715	0.0002201	0	5.06e-05	9.935e-05	6.394e-06	1.858e-07		0.00590624	5	pel
121	xpa	0.0002701	0.001849	4.505e-05	1.993e-05	0.002504	4.217e-05	9.162e-06	0.000214	0	0	0	0	0	0	2.788e-07		0.00495369	7	xpa
122	phm	0.0002046	0	0	0	0	0	0	0	0	0	0	0	0	0	0.0005613		0.0007659	31	phm
123	p02	1.636e-12	0.003355	1.717e-12	2.241e-07	3.892e-06	5.284e-09	3.007e-06	0.000169	0.0006662	0.0001764	1.335e-13	3.093e-05	9.434e-06	1.376e-06	1.184e-06		0.00441665	10	p02
124	pta	0.002046	0	0	0	0	0	0	0	0.0009287	0.0005503	0	0	0	0	9.922e-07		0.00352599	12	pta
125	xpe	0.0002046	0	0	0	0	0	0	0	0	0	0	0	9.935e-05	6.394e-06	0.0003053		0.000615644	34	xpe
126	p03	3.203e-12	0.001544	1.639e-12	4.348e-08	1.391e-06	7.228e-08	6.201e-07	0.0004274	1.56e-06	0.0001445	1.797e-13	2.53e-05	6.335e-06	1.217e-06	1.789e-12		0.00215244	21	p03
127	p04	1.987e-12	0.00162	1.343e-12	7.119e-08	2.164e-06	1.345e-07	1.855e-06	0.0007784	0.0001076	0.0002288	1.611e-13	3.249e-05	1.411e-11	1.081e-06	2.666e-08		0.00277262	17	p04
128	p05	1.355e-12	0.003177	1.158e-12	3.279e-07	1.234e-06	1.675e-07	2.539e-06	0.0002035	6.442e-05	0.0001852	1.658e-13	3.15e-05	2.629e-06	4.545e-06	1.036e-09		0.00367306	11	p05
129	p06	3.142e-12	0.000859	1.337e-12	1.373e-07	5.916e-07	7.21e-09	1.36e-06	0.0007787	5.986e-07	0.0001277	1.361e-13	3.844e-05	8.948e-07	4.948e-07	2.463e-12		0.00180792	23	p06
130	p07	3.347e-12	0.001589	1.071e-12	4.395e-08	3.77e-06	2.151e-09	7.502e-07	0.0006762	3.46e-05	0.0002216	1.884e-13	2.895e-05	6.662e-07	1.08e-06	1.591e-07		0.00255682	19	p07
131	p08	3.382e-12	0.004461	1.069e-12	9.896e-09	5.017e-07	1.081e-07	5.958e-05	0.0006304	5.245e-06	0.0002065	1.698e-13	1.85e-05	5.917e-09	1.84e-07	8.535e-08		0.00538212	6	p08
132	p09	2.345e-12	0.002248	1.256e-12	9.727e-08	2.562e-07	1.415e-08	3.593e-06	0.0005922	5.783e-08	0.0001695	1.976e-13	2.37e-05	7.844e-08	2.335e-06	3.973e-08		0.00303987	14	p09
133	p10	4.09e-12	0.001226	1.175e-12	6.887e-08	3.966e-06	2.196e-07	7.219e-05	0.0003541	0.0005783	0.0001193	1.876e-13	5.685e-06	1.399e-11	2.462e-06	1.651e-12		0.00236229	20	p10
134	p11	2.165e-12	0.002176	1.26e-12	1.212e-07	1.344e-06	1.995e-07	2.315e-06	0.0003947	8.916e-05	0.0001394	1.776e-13	5.394e-06	5.599e-06	4.977e-07	4.334e-07		0.00281516	16	p11
135	p12	1.53e-12	0.001233	1.633e-12	1.368e-07	3.218e-07	1.568e-08	5.09e-06	0.0007741	1.269e-05	0.0001201	1.171e-13	1.095e-06	5.599e-08	1.988e-06	1.287e-07		0.00214872	22	p12
136	p13	1.789e-12	0.002998	1.045e-12	5.057e-08	6.209e-08	1.022e-07	1.916e-06	0.0001674	8.108e-07	0.0001794	1.786e-13	1.997e-05	1.428e-05	5.581e-07	3.738e-08		0.00338259	13	p13
137	p14	2.028e-12	0.002218	1.344e-12	1.156e-07	3.013e-06	1.414e-07	5.126e-05	0.0002603	1.942e-06	0.0001907	1.897e-13	3.75e-05	2.964e-06	3.684e-07	1.655e-12		0.0027663	18	p14
138	p15	1.527e-12	0.001165	1.154e-12	3.701e-09	3.695e-07	7.258e-09	3.27e-06	9.803e-05	2.971e-06	0.0001833	1.724e-13	5.169e-07	4.617e-06	4.985e-07	2.153e-12		0.00145858	25	p15

## Sheet: fa>pin
1	2	3	4	5	6	7	8	9	10	11	12	13	14	15	16	17	18	19	20
		for each p, fraction a
		11	12	13	14	15	16	17	18	19	20	21	22	24	25	26
		gre	mhe	cde	cmi	rst	tno	dix	dip	din	dxf	cha	sif	pha	coc	ph1		sum
101	p01	6.329e-10	0.7589	4.98e-10	3.134e-05	0.0004838	7.377e-05	0.002355	0.1564	0.0008531	0.03209	5.882e-11	0.003851	0.0008119	8.482e-06	3.123e-10		0.955858
102	pra	1.17e-08	3.818e-08	1.711e-08	0.002205	0.002849	0.01404	5.019e-10	3.719e-09	0.0006337	1.098e-09	2.962e-10	0.04618	0.1011	0.0269	4.479e-09		0.193908
103	puc	4.53e-09	1.468e-08	1.051e-09	0.0001615	1.979e-07	1.27e-05	1.777e-10	0.0009966	0.001843	6.872e-05	7.318e-11	0.02003	0.06876	0.03855	0.8606		0.991023
104	pal	1.169e-09	0.001179	4.38e-06	3.688e-05	0.001111	2.073e-05	2.759e-05	0.0001628	0.1017	8.361e-11	2.134e-11	0.008023	0.2196	0.008923	0.05518		0.395968
105	plc	1.581e-08	0.001883	3.189e-09	0.00028	7.029e-05	5.839e-09	6.26e-05	7.625e-09	0.003562	1.218e-09	0.1619	0.01298	0.2668	0.115	0.4137		0.976238
106	pax	1.098e-09	0.01063	1.008e-09	7.555e-05	0.00155	0.0002028	0.0102	0.5821	0.08603	0.1895	1.339e-10	0.01871	0.001797	0.001191	3.129e-05		0.902018
107	xph	3.603e-10	0.9608	2.062e-10	1.682e-05	0.0001622	8.032e-07	1.578e-05	4.016e-10	0.003408	1.271e-05	1.002e-11	0.0006555	0.0001601	7.471e-05	4.053e-06		0.965311
108	pau	4.531e-09	0.2104	9.545e-10	2.083e-05	0.003582	9.947e-05	0.0002408	0.5747	0.002349	0.1186	1.097e-10	0.03941	5.528e-05	0.001738	1.207e-09		0.951195
109	plu	8.283e-09	2.116e-08	2.692e-09	1.854e-05	0.0004317	0.1216	0.0009872	0.0003455	0.009516	5.802e-10	5.213e-10	0.02542	0.001829	0.008457	0.00128		0.169885
110	pca	5.364e-09	0.2797	1.653e-09	6.758e-05	0.003461	1.947e-06	0.00089	0.575	0.002221	0.00225	2.694e-10	0.06682	0.01458	0.001926	2.59e-05		0.946943
111	pur	1.732e-09	0.03172	1.244e-09	0.0001885	0.0001496	0.000122	0.03303	2.164e-09	0.8038	0.0002173	8.144e-11	0.05068	0.001714	0.0005543	0.0001167		0.922292
112	pan	1.822e-09	0.008641	1.726e-09	5.743e-05	0.006719	0.0002771	1.378e-10	0.01339	0.9009	3.569e-05	2.539e-10	0.01975	0.0009136	0.00166	4.055e-09		0.952344
113	pln	1.773e-08	0.06128	1.277e-08	0.001239	0.007404	0.0006259	0.0007426	0.008443	0.0271	0.000187	0.2583	0.0609	0.1669	0.02466	2.984e-08		0.617782
114	phi	0.02104	0.3801	0.009264	0.004097	0.5148	0.00867	0.001884	0.04401	0	0	0	0.005202	0.01021	0.0006574	1.17e-05		0.999946
115	plo	0	0.3948	0.009621	0.004255	0.5347	0.009005	0.001957	0.04571	0	0	0	0	0	0	1.976e-10		1.00005
116	phr	0.003544	0.3843	0.009364	0.004141	0.5204	0.008764	0.001904	0.04448	0	0	0.0003741	0.004382	0.01721	0.001108	7.911e-05		1.00005
117	pcs	0	0.3948	0.00962	0.004255	0.5346	0.009004	0.001956	0.0457	0	0	0	0	0	0	0.0001002		1.00004
118	ply	0	0	0	0	0	0	0	0	0	0	0	0	0	0	1		1
119	pyl	0.05454	0.3733	0.009096	0.004023	0.5055	0.008514	0.00185	0.04321	0	0	0	0	0	0	1.066e-06		1.00003
120	pel	0.08039	0.3131	0.007629	0.003374	0.4239	0.00714	0.001551	0.03624	0.0629	0.03727	0	0.008568	0.01682	0.001083	3.146e-05		0.999996
121	xpa	0.05454	0.3732	0.009096	0.004023	0.5055	0.008513	0.00185	0.04321	0	0	0	0	0	0	5.629e-05		0.999988
122	phm	0.2672	0	0	0	0	0	0	0	0	0	0	0	0	0	0.7328		1
123	p02	3.635e-10	0.7453	3.815e-10	4.978e-05	0.0008646	1.174e-06	0.000668	0.03756	0.148	0.03919	2.966e-11	0.006872	0.002096	0.0003058	0.0002629		0.98117
124	pta	0.5803	0	0	0	0	0	0	0	0.2634	0.156	0	0	0	0	0.0002814		0.999981
125	xpe	0.3324	0	0	0	0	0	0	0	0	0	0	0	0.1614	0.01039	0.4958		0.99999
126	p03	1.4e-09	0.6748	7.164e-10	1.901e-05	0.0006078	3.159e-05	0.0002711	0.1868	0.000682	0.06316	7.857e-11	0.01106	0.002769	0.0005319	7.821e-10		0.940732
127	p04	6.787e-10	0.5534	4.59e-10	2.432e-05	0.0007392	4.594e-05	0.0006337	0.266	0.03677	0.07816	5.505e-11	0.0111	4.82e-09	0.0003695	9.109e-06		0.947252
128	p05	3.56e-10	0.8346	3.042e-10	8.613e-05	0.0003242	4.399e-05	0.0006668	0.05346	0.01692	0.04865	4.356e-11	0.008274	0.0006905	0.001194	2.722e-07		0.96491
129	p06	1.621e-09	0.4433	6.901e-10	7.086e-05	0.0003053	3.721e-06	0.0007019	0.4018	0.0003089	0.06589	7.022e-11	0.01984	0.0004618	0.0002553	1.271e-09		0.932938
130	p07	1.241e-09	0.5895	3.974e-10	1.63e-05	0.001398	7.976e-07	0.0002782	0.2508	0.01283	0.0822	6.988e-11	0.01074	0.0002471	0.0004004	5.902e-05		0.94847
131	p08	6.112e-10	0.8063	1.933e-10	1.789e-06	9.069e-05	1.954e-05	0.01077	0.114	0.000948	0.03733	3.068e-11	0.003344	1.07e-06	3.326e-05	1.543e-05		0.972854
132	p09	7.365e-10	0.7061	3.945e-10	3.056e-05	8.049e-05	4.444e-06	0.001129	0.186	1.817e-05	0.05324	6.207e-11	0.007446	2.464e-05	0.0007335	1.248e-05		0.954819
133	p10	1.616e-09	0.4844	4.643e-10	2.721e-05	0.001567	8.674e-05	0.02852	0.1399	0.2284	0.04713	7.41e-11	0.002246	5.528e-09	0.0009724	6.524e-10		0.933249
134	p11	7.332e-10	0.7369	4.267e-10	4.106e-05	0.0004551	6.757e-05	0.0007839	0.1337	0.0302	0.0472	6.015e-11	0.001827	0.001896	0.0001686	0.0001468		0.953386
135	p12	6.769e-10	0.5457	7.226e-10	6.054e-05	0.0001424	6.938e-06	0.002252	0.3425	0.005617	0.05313	5.184e-11	0.0004846	2.477e-05	0.0008797	5.694e-05		0.950855
136	p13	5.213e-10	0.8738	3.044e-10	1.474e-05	1.809e-05	2.979e-05	0.0005585	0.04879	0.0002363	0.05229	5.204e-11	0.00582	0.00416	0.0001626	1.089e-05		0.985891
137	p14	6.977e-10	0.7631	4.626e-10	3.978e-05	0.001037	4.864e-05	0.01764	0.08957	0.0006684	0.06562	6.527e-11	0.01291	0.00102	0.0001268	5.696e-10		0.951781
138	p15	9.475e-10	0.7228	7.159e-10	2.296e-06	0.0002293	4.503e-06	0.002029	0.06082	0.001843	0.1137	1.069e-10	0.0003207	0.002865	0.0003093	1.336e-09		0.904923

## Sheet: fa>pout
1	2	3	4	5	6	7	8	9	10	11	12	13	14	15	16	17	18
	sum	0.23565	0.388967	0.244665	0.243388	0.246743	0.252329	0.598278	0.716597	0.551692	0.742592	0.45538	0.431461	0.228434	0.288215	0.585599
		for each p, fraction a
		11	12	13	14	15	16	17	18	19	20	21	22	24	25	26
		gre	mhe	cde	cmi	rst	tno	dix	dip	din	dxf	cha	sif	pha	coc	ph1
101	p01	1.219e-10	0.01222	4.289e-10	6.024e-05	7.553e-06	6.581e-05	0.01005	0.02767	0.0003073	0.02085	8.263e-10	0.005647	0.0002373	3.271e-05	1.862e-10
102	pra	1.488e-10	4.059e-11	9.73e-10	0.0002798	2.936e-06	0.0008271	1.414e-10	4.346e-11	1.507e-05	4.709e-11	2.747e-10	0.00447	0.001952	0.006847	1.763e-10
103	puc	2.994e-10	8.114e-11	3.105e-10	0.0001066	1.061e-09	3.89e-06	2.601e-10	6.054e-05	0.0002278	1.532e-05	3.528e-10	0.01008	0.006897	0.05102	0.1761
104	pal	2.971e-10	2.505e-05	4.977e-06	9.352e-05	2.288e-05	2.44e-05	0.0001553	3.802e-05	0.04834	7.168e-11	3.954e-10	0.01552	0.08469	0.04539	0.04341
105	plc	3.102e-10	3.089e-06	2.798e-10	5.482e-05	1.118e-07	5.306e-10	2.719e-05	1.375e-10	0.0001306	8.063e-11	0.2316	0.001939	0.007941	0.04518	0.02513
106	pax	8.089e-11	6.548e-05	3.321e-10	5.554e-05	9.254e-06	6.918e-05	0.01664	0.0394	0.01185	0.04709	7.195e-10	0.01049	0.0002008	0.001757	7.134e-06
107	xph	1.566e-10	0.03491	4.006e-10	7.297e-05	5.714e-06	1.617e-06	0.0001518	1.604e-10	0.00277	1.864e-05	3.176e-10	0.002169	0.0001056	0.00065	5.454e-06
108	pau	2.97e-10	0.001153	2.798e-10	1.363e-05	1.903e-05	3.02e-05	0.0003496	0.03462	0.000288	0.02624	5.247e-10	0.01967	5.499e-06	0.002281	2.449e-10
109	plu	1.993e-10	4.256e-11	2.895e-10	4.452e-06	8.419e-07	0.01356	0.000526	7.64e-06	0.0004281	4.709e-11	9.148e-10	0.004657	6.679e-05	0.004074	9.536e-05
110	pca	2.379e-10	0.001038	3.279e-10	2.992e-05	1.245e-05	4e-07	0.0008744	0.02344	0.0001843	0.0003368	8.717e-10	0.02257	0.0009818	0.001711	3.556e-06
111	pur	9.788e-11	0.0001498	3.144e-10	0.0001063	6.855e-07	3.194e-05	0.04134	1.124e-10	0.08495	4.142e-05	3.357e-10	0.0218	0.000147	0.0006271	2.042e-05
112	pan	8.253e-11	3.272e-05	3.494e-10	2.596e-05	2.466e-05	5.813e-05	1.382e-10	0.0005571	0.0763	5.454e-06	8.386e-10	0.006811	6.279e-05	0.001505	5.685e-10
113	pln	1.206e-10	3.484e-05	3.883e-10	8.408e-05	4.081e-06	1.972e-05	0.0001118	5.276e-05	0.0003446	4.29e-06	0.1281	0.003153	0.001722	0.003358	6.282e-10
114	phi	0.01243	0.01877	0.02447	0.02415	0.02465	0.02373	0.02465	0.02389	0	0	0	0.02339	0.009157	0.007774	2.141e-05
115	plo	0	0.01877	0.02447	0.02415	0.02465	0.02373	0.02465	0.02389	0	0	0	0	0	0	3.479e-10
116	phr	0.01243	0.1126	0.1468	0.1449	0.1479	0.1424	0.1479	0.1433	0	0	0.09568	0.117	0.09157	0.07774	0.0008587
117	pcs	0	0.009387	0.01223	0.01208	0.01233	0.01186	0.01232	0.01195	0	0	0	0	0	0	8.823e-05
118	ply	0	0	0	0	0	0	0	0	0	0	0	0	0	0	0.1763
119	pyl	0.0164	0.009387	0.01223	0.01208	0.01233	0.01186	0.01232	0.01195	0	0	0	0	0	0	9.929e-07
120	pel	0.02883	0.009387	0.01223	0.01208	0.01233	0.01186	0.01232	0.01195	0.04219	0.0451	0	0.02339	0.009157	0.007774	3.493e-05
121	xpa	0.0164	0.009387	0.01223	0.01208	0.01233	0.01186	0.01232	0.01195	0	0	0	0	0	0	5.242e-05
122	phm	0.01243	0	0	0	0	0	0	0	0	0	0	0	0	0	0.1055
123	p02	9.936e-11	0.01703	4.664e-10	0.0001358	1.916e-05	1.487e-06	0.004044	0.009435	0.07566	0.03614	5.914e-10	0.0143	0.0008695	0.001674	0.0002225
124	pta	0.1243	0	0	0	0	0	0	0	0.1055	0.1127	0	0	0	0	0.0001865
125	xpe	0.01243	0	0	0	0	0	0	0	0	0	0	0	0.009157	0.007774	0.05739
126	p03	1.945e-10	0.007838	4.451e-10	2.636e-05	6.846e-06	2.033e-05	0.0008341	0.02385	0.0001772	0.02961	7.962e-10	0.0117	0.0005838	0.00148	3.364e-10
127	p04	1.206e-10	0.008224	3.648e-10	4.315e-05	1.065e-05	3.783e-05	0.002494	0.04345	0.01222	0.04687	7.137e-10	0.01502	1.3e-09	0.001315	5.013e-06
128	p05	8.229e-11	0.01613	3.144e-10	0.0001988	6.077e-06	4.711e-05	0.003415	0.01136	0.007317	0.03795	7.346e-10	0.01456	0.0002423	0.005526	1.948e-07
129	p06	1.908e-10	0.004362	3.631e-10	8.323e-05	2.912e-06	2.028e-06	0.001829	0.04346	6.798e-05	0.02616	6.027e-10	0.01778	8.247e-05	0.0006016	4.63e-10
130	p07	2.032e-10	0.008071	2.909e-10	2.664e-05	1.856e-05	6.05e-07	0.001009	0.03774	0.00393	0.04541	8.346e-10	0.01339	6.14e-05	0.001313	2.992e-05
131	p08	2.053e-10	0.02265	2.904e-10	5.998e-06	2.47e-06	3.042e-05	0.08014	0.03518	0.0005957	0.04231	7.519e-10	0.008554	5.454e-07	0.0002237	1.605e-05
132	p09	1.424e-10	0.01141	3.41e-10	5.896e-05	1.261e-06	3.98e-06	0.004832	0.03305	6.567e-06	0.03473	8.752e-10	0.01096	7.229e-06	0.002839	7.469e-06
133	p10	2.484e-10	0.006226	3.192e-10	4.175e-05	1.952e-05	6.177e-05	0.09709	0.01977	0.06567	0.02445	8.309e-10	0.002628	1.29e-09	0.002993	3.105e-10
134	p11	1.315e-10	0.01105	3.421e-10	7.349e-05	6.616e-06	5.613e-05	0.003113	0.02203	0.01013	0.02856	7.867e-10	0.002494	0.000516	0.0006051	8.148e-05
135	p12	9.289e-11	0.006261	4.434e-10	8.293e-05	1.584e-06	4.411e-06	0.006845	0.0432	0.001442	0.0246	5.189e-10	0.0005063	5.16e-06	0.002417	2.419e-05
136	p13	1.086e-10	0.01522	2.837e-10	3.065e-05	3.056e-07	2.876e-05	0.002578	0.009344	9.208e-05	0.03677	7.911e-10	0.009234	0.001316	0.0006786	7.028e-06
137	p14	1.231e-10	0.01126	3.651e-10	7.007e-05	1.483e-05	3.977e-05	0.06895	0.01453	0.0002206	0.03907	8.402e-10	0.01734	0.0002731	0.0004479	3.112e-10
138	p15	9.274e-11	0.005915	3.133e-10	2.243e-06	1.819e-06	2.042e-06	0.004399	0.005472	0.0003374	0.03756	7.635e-10	0.000239	0.0004255	0.0006062	4.048e-10

## Sheet: Xp>d
1	2	3	4	5	6	7	8	9	10	11	12	13	14	15	16	17	18	19	20	21	22	23	24	25	26	27	28	29	30	31	32	33	34	35	36	37	38	39	40	41	42	43	44	45
	rank =	26	13	1	5	10	32	14	35	12	38	16	17	37	19	3	8	7	4	15	11	6	2	20	18	9	30	27	22	33	29	23	25	24	21	34	31	28	36
	sum =	1.306e-06	0.0002035	0.01007	0.004645	0.001804	9.414e-07	0.0001923	7.907e-07	0.0003549	4.037e-07	2.023e-05	1.321e-05	7.264e-07	5.845e-06	0.006476	0.003385	0.003726	0.004713	0.0001198	0.0004608	0.003839	0.00961	2.182e-06	7.076e-06	0.002121	9.801e-07	1.202e-06	1.69e-06	9.39e-07	1.116e-06	1.616e-06	1.335e-06	1.352e-06	1.714e-06	9.136e-07	9.696e-07	1.119e-06	7.709e-07
		umolC/L/d
		101	102	103	104	105	106	107	108	109	110	111	112	113	114	115	116	117	118	119	120	121	122	123	124	125	126	127	128	129	130	131	132	133	134	135	136	137	138
		p01	pra	puc	pal	plc	pax	xph	pau	plu	pca	pur	pan	pln	phi	plo	phr	pcs	ply	pyl	pel	xpa	phm	p02	pta	xpe	p03	p04	p05	p06	p07	p08	p09	p10	p11	p12	p13	p14	p15		sum	rank
161	d01	1.306e-06	0	0	0	0	0	0	0	0	0	0	0	0	0	0	0	0	0	0	0	0	0	0	0	0	0	0	0	0	0	0	0	0	0	0	0	0	0		1.306e-06	26	d01
162	ar2	0	0.0002035	0	0	0	0	0	0	0	0	0	0	0	0	0	0	0	0	0	0	0	0	0	0	0	0	0	0	0	0	0	0	0	0	0	0	0	0		0.0002035	13	ar2
163	fu2	0	0	0.01007	0	0	0	0	0	0	0	0	0	0	0	0	0	0	0	0	0	0	0	0	0	0	0	0	0	0	0	0	0	0	0	0	0	0	0		0.01007	1	fu2
164	ga2	0	0	0	0.004645	0	0	0	0	0	0	0	0	0	0	0	0	0	0	0	0	0	0	0	0	0	0	0	0	0	0	0	0	0	0	0	0	0	0		0.004645	5	ga2
165	gl2	0	0	0	0	0.001804	0	0	0	0	0	0	0	0	0	0	0	0	0	0	0	0	0	0	0	0	0	0	0	0	0	0	0	0	0	0	0	0	0		0.001804	10	gl2
166	ma2	0	0	0	0	0	9.414e-07	0	0	0	0	0	0	0	0	0	0	0	0	0	0	0	0	0	0	0	0	0	0	0	0	0	0	0	0	0	0	0	0		9.414e-07	32	ma2
167	rh2	0	0	0	0	0	0	0.0001923	0	0	0	0	0	0	0	0	0	0	0	0	0	0	0	0	0	0	0	0	0	0	0	0	0	0	0	0	0	0	0		0.0001923	14	rh2
168	ga3	0	0	0	0	0	0	0	7.907e-07	0	0	0	0	0	0	0	0	0	0	0	0	0	0	0	0	0	0	0	0	0	0	0	0	0	0	0	0	0	0		7.907e-07	35	ga3
169	gl3	0	0	0	0	0	0	0	0	0.0003549	0	0	0	0	0	0	0	0	0	0	0	0	0	0	0	0	0	0	0	0	0	0	0	0	0	0	0	0	0		0.0003549	12	gl3
170	gc2	0	0	0	0	0	0	0	0	0	4.037e-07	0	0	0	0	0	0	0	0	0	0	0	0	0	0	0	0	0	0	0	0	0	0	0	0	0	0	0	0		4.037e-07	38	gc2
171	mu2	0	0	0	0	0	0	0	0	0	0	2.023e-05	0	0	0	0	0	0	0	0	0	0	0	0	0	0	0	0	0	0	0	0	0	0	0	0	0	0	0		2.023e-05	16	mu2
172	ga4	0	0	0	0	0	0	0	0	0	0	0	1.321e-05	0	0	0	0	0	0	0	0	0	0	0	0	0	0	0	0	0	0	0	0	0	0	0	0	0	0		1.321e-05	17	ga4
173	gl4	0	0	0	0	0	0	0	0	0	0	0	0	7.264e-07	0	0	0	0	0	0	0	0	0	0	0	0	0	0	0	0	0	0	0	0	0	0	0	0	0		7.264e-07	37	gl4
174	chi	0	0	0	0	0	0	0	0	0	0	0	0	0	5.845e-06	0	0	0	0	0	0	0	0	0	0	0	0	0	0	0	0	0	0	0	0	0	0	0	0		5.845e-06	19	chi
175	glo	0	0	0	0	0	0	0	0	0	0	0	0	0	0	0.006476	0	0	0	0	0	0	0	0	0	0	0	0	0	0	0	0	0	0	0	0	0	0	0		0.006476	3	glo
176	chr	0	0	0	0	0	0	0	0	0	0	0	0	0	0	0	0.003385	0	0	0	0	0	0	0	0	0	0	0	0	0	0	0	0	0	0	0	0	0	0		0.003385	8	chr
177	fcs	0	0	0	0	0	0	0	0	0	0	0	0	0	0	0	0	0.003726	0	0	0	0	0	0	0	0	0	0	0	0	0	0	0	0	0	0	0	0	0		0.003726	7	fcs
178	gly	0	0	0	0	0	0	0	0	0	0	0	0	0	0	0	0	0	0.004713	0	0	0	0	0	0	0	0	0	0	0	0	0	0	0	0	0	0	0	0		0.004713	4	gly
179	xyl	0	0	0	0	0	0	0	0	0	0	0	0	0	0	0	0	0	0	0.0001198	0	0	0	0	0	0	0	0	0	0	0	0	0	0	0	0	0	0	0		0.0001198	15	xyl
180	cel	0	0	0	0	0	0	0	0	0	0	0	0	0	0	0	0	0	0	0	0.0004608	0	0	0	0	0	0	0	0	0	0	0	0	0	0	0	0	0	0		0.0004608	11	cel
181	man	0	0	0	0	0	0	0	0	0	0	0	0	0	0	0	0	0	0	0	0	0.003839	0	0	0	0	0	0	0	0	0	0	0	0	0	0	0	0	0		0.003839	6	man
182	rhm	0	0	0	0	0	0	0	0	0	0	0	0	0	0	0	0	0	0	0	0	0	0.00961	0	0	0	0	0	0	0	0	0	0	0	0	0	0	0	0		0.00961	2	rhm
183	d02	0	0	0	0	0	0	0	0	0	0	0	0	0	0	0	0	0	0	0	0	0	0	2.182e-06	0	0	0	0	0	0	0	0	0	0	0	0	0	0	0		2.182e-06	20	d02
184	sta	0	0	0	0	0	0	0	0	0	0	0	0	0	0	0	0	0	0	0	0	0	0	0	7.076e-06	0	0	0	0	0	0	0	0	0	0	0	0	0	0		7.076e-06	18	sta
185	pec	0	0	0	0	0	0	0	0	0	0	0	0	0	0	0	0	0	0	0	0	0	0	0	0	0.002121	0	0	0	0	0	0	0	0	0	0	0	0	0		0.002121	9	pec
186	d03	0	0	0	0	0	0	0	0	0	0	0	0	0	0	0	0	0	0	0	0	0	0	0	0	0	9.801e-07	0	0	0	0	0	0	0	0	0	0	0	0		9.801e-07	30	d03
187	d04	0	0	0	0	0	0	0	0	0	0	0	0	0	0	0	0	0	0	0	0	0	0	0	0	0	0	1.202e-06	0	0	0	0	0	0	0	0	0	0	0		1.202e-06	27	d04
188	d05	0	0	0	0	0	0	0	0	0	0	0	0	0	0	0	0	0	0	0	0	0	0	0	0	0	0	0	1.69e-06	0	0	0	0	0	0	0	0	0	0		1.69e-06	22	d05
189	d06	0	0	0	0	0	0	0	0	0	0	0	0	0	0	0	0	0	0	0	0	0	0	0	0	0	0	0	0	9.39e-07	0	0	0	0	0	0	0	0	0		9.39e-07	33	d06
190	d07	0	0	0	0	0	0	0	0	0	0	0	0	0	0	0	0	0	0	0	0	0	0	0	0	0	0	0	0	0	1.116e-06	0	0	0	0	0	0	0	0		1.116e-06	29	d07
191	d08	0	0	0	0	0	0	0	0	0	0	0	0	0	0	0	0	0	0	0	0	0	0	0	0	0	0	0	0	0	0	1.616e-06	0	0	0	0	0	0	0		1.616e-06	23	d08
192	d09	0	0	0	0	0	0	0	0	0	0	0	0	0	0	0	0	0	0	0	0	0	0	0	0	0	0	0	0	0	0	0	1.335e-06	0	0	0	0	0	0		1.335e-06	25	d09
193	d10	0	0	0	0	0	0	0	0	0	0	0	0	0	0	0	0	0	0	0	0	0	0	0	0	0	0	0	0	0	0	0	0	1.352e-06	0	0	0	0	0		1.352e-06	24	d10
194	d11	0	0	0	0	0	0	0	0	0	0	0	0	0	0	0	0	0	0	0	0	0	0	0	0	0	0	0	0	0	0	0	0	0	1.714e-06	0	0	0	0		1.714e-06	21	d11
195	d12	0	0	0	0	0	0	0	0	0	0	0	0	0	0	0	0	0	0	0	0	0	0	0	0	0	0	0	0	0	0	0	0	0	0	9.136e-07	0	0	0		9.136e-07	34	d12
196	d13	0	0	0	0	0	0	0	0	0	0	0	0	0	0	0	0	0	0	0	0	0	0	0	0	0	0	0	0	0	0	0	0	0	0	0	9.696e-07	0	0		9.696e-07	31	d13
197	d14	0	0	0	0	0	0	0	0	0	0	0	0	0	0	0	0	0	0	0	0	0	0	0	0	0	0	0	0	0	0	0	0	0	0	0	0	1.119e-06	0		1.119e-06	28	d14
198	d15	0	0	0	0	0	0	0	0	0	0	0	0	0	0	0	0	0	0	0	0	0	0	0	0	0	0	0	0	0	0	0	0	0	0	0	0	0	7.709e-07		7.709e-07	36	d15

[truncated: 12 more sheets: fp>din, Xb>d, Xb>p, Xd>b, Xd>bR, fd>bin, Xa>b, Xa>bL, Xa>bR, fa>bin, fa>binL, fa>binR]
