# Supplementary material for: Dynamic carbon flux network of a diverse marine microbial community
Source: ISME Commun. 2021 Sep 25;1:50. doi: 10.1038/s43705-021-00055-7 (PMC9723560; doi:10.1038/s43705-021-00055-7)
Supplement: Supplementary file 4 — Dataset S1 [file 43705_2021_55_MOESM4_ESM.zip › Dataset_S1_Instantaneous_2011_14.xlsx]

## Sheet: sum
1	2	3	4	5	6	7	8	9	10	11	12	13	14	15	16	17	18	19	20	21	22	23	24	25	26	27	28	29	30	31	32	33	34	35	36	37	38	39	40	41	42	43	44	45	46	47	48	49	50
	Sum =	17.2832	-34.4629	120	0.207776	-56.4738	120	0.125713	-58.6681	120	0.333489	-52.502	120			120			120			Sum =	11.3419	-25.2109	741	0.207776	-125.357	741	0.0376821	-171.393	741	0.078295	#NUM!	686	0.323753	-96.986	741	0.598611	-73.4519	741	0.461182	-77.3035	741			741			741
	Ave =	1.15222	-2.29753		0.0138517	-3.76492		0.00838084	-3.91121		0.0222326	-3.50013		21.7344	1.20261		0.0864743	-1.20261				Ave =	0.298471	-0.663445		0.00546779	-3.29887		0.000991633	-4.51034		0.0020604	#NUM!		0.00851982	-2.55226		0.0157529	-1.93294		0.0121364	-2.0343		27.9348	1.37086		0.0519701	-1.37086
		umolC/L			umolC/L/d			umolC/L/d			umolC/L/d			d			1/d						umolC/L			umolC/L/d			umolC/L/d			umolC/L/d			umolC/L/d			umolC/L/d			umolC/L/d			d			1/d
		Conc	log	rank	Xa>d	log	rank	Xa>p	log	rank	Xa>d+p	log	rank	Turnover	log	rank	Rate	log	rank				Conc	log	rank	Xa>d	log	rank	Xp>d	log	rank	Xb>d	log	rank	Xa+p+b>d	log	rank	Xd>b	log	rank	Xexch	log	rank	Turnover	log	rank	Rate	log	rank
11	gre	0.0007809	-3.1074	12	1.26056e-05	-4.89944	12	3.8658e-06	-5.41276	13	1.64714e-05	-4.78327	13	47.4094	1.67586	2	0.0210929	-1.67586	14	gre	161	d01	0.3863	-0.413075	9	1.13343e-05	-4.9456	36	4.41e-06	-5.35556	24	0.00144619	-2.83978	8	0.00146193	-2.83507	23	0.0194639	-1.71077	9	0.0104629	-1.98035	11	36.9208	1.56727	14	0.027085	-1.56727	25
12	mhe	16.99	1.23019	1	0.200318	-0.698281	1	0.117642	-0.929436	1	0.31796	-0.497628	1	53.4344	1.72782	1	0.0187145	-1.72782	15	mhe	162	ar2	0.01932	-1.71399	37	0.00169072	-2.77193	17	8.025e-05	-4.09555	15	3.46232e-05	-4.46063	27	0.00180559	-2.74338	21	0.00331645	-2.47933	35	0.00256102	-2.59159	37	7.54386	0.877594	37	0.132558	-0.877594	2
13	cde	0.0003256	-3.48732	14	9.2471e-06	-5.03399	14	2.97666e-06	-5.52627	15	1.22238e-05	-4.9128	15	26.6367	1.42548	6	0.0375423	-1.42548	10	cde	163	fu2	0.8412	-0.0751007	1	0.028278	-1.54855	2	0.004135	-2.38352	3	0.0014118	-2.85023	9	0.0338248	-1.47076	3	0.0323352	-1.49032	4	0.03308	-1.48043	3	25.4293	1.40533	21	0.0393247	-1.40533	18
14	cmi	0.0002154	-3.66675	15	9.64668e-06	-5.01562	13	3.00486e-06	-5.52218	14	1.26515e-05	-4.89786	14	17.0256	1.2311	7	0.0587351	-1.2311	9	cmi	164	ga2	0.3419	-0.466101	20	0.0221485	-1.65466	4	0.003215	-2.49282	5	0.0108261	-1.96553	4	0.0361896	-1.44142	2	0.0241961	-1.61625	6	0.0301929	-1.5201	4	11.3239	1.05399	32	0.088309	-1.05399	7
15	rst	0.005575	-2.25376	6	0.000127324	-3.89509	8	4.17257e-05	-4.3796	10	0.00016905	-3.77199	9	32.9784	1.51823	5	0.0303228	-1.51823	11	rst	165	gl2	0.6544	-0.184157	3	0.0148762	-1.82751	7	0.001242	-2.90588	9	5.50211e-05	-4.25947	25	0.0161733	-1.7912	8	0.0305369	-1.51518	5	0.0233551	-1.63162	5	28.0196	1.44746	20	0.0356893	-1.44746	19
16	tno	0.001186	-2.92592	10	0.000198589	-3.70204	6	6.93679e-05	-4.15884	8	0.000267957	-3.57193	8	4.42608	0.646019	15	0.225934	-0.646019	1	tno	166	ma2	0.3995	-0.398483	6	0.0175865	-1.75482	5	8.607e-07	-6.06515	36	0.0133174	-1.87558	2	0.0309048	-1.50997	4	0.0129707	-1.88704	22	0.0219378	-1.65881	6	18.2106	1.26032	26	0.0549131	-1.26032	13
17	dix	0.0007613	-3.11844	13	7.35857e-06	-5.13321	15	1.09797e-05	-4.95941	12	1.83383e-05	-4.73664	12	41.5142	1.6182	3	0.0240881	-1.6182	13	dix	167	rh2	0.1908	-0.719422	24	0.0159221	-1.798	6	0.0006029	-3.21975	11	0.000625155	-3.20401	17	0.0171502	-1.76573	7	0.0139183	-1.85641	21	0.0155343	-1.80871	9	12.2825	1.08929	31	0.0814165	-1.08929	8
18	dip	0.09026	-1.0445	3	0.0017927	-2.74649	3	0.00388941	-2.41012	2	0.00568211	-2.24549	2	15.885	1.20099	8	0.0629526	-1.20099	8	dip	168	ga3	0.3104	-0.508078	21	0.011741	-1.9303	8	9.642e-07	-6.01583	35	0.0142983	-1.84472	1	0.0260402	-1.58436	6	0.00552258	-2.25786	29	0.0157814	-1.80185	8	19.6687	1.29378	25	0.0508421	-1.29378	14
19	din	0.007047	-2.152	5	0.000225823	-3.64623	5	0.000297782	-3.5261	5	0.000523604	-3.281	5	13.4586	1.129	9	0.0743017	-1.129	7	din	169	gl3	0.07345	-1.13401	34	0.00075392	-3.12267	18	0.000294	-3.53165	12	0.00899081	-2.0462	5	0.0100387	-1.99832	11	0.00889546	-2.05083	24	0.0094671	-2.02378	21	7.75845	0.889775	36	0.128892	-0.889775	3
20	dxf	0.002506	-2.60102	7	7.54811e-05	-4.12216	10	0.000224398	-3.64898	6	0.000299879	-3.52305	6	8.35671	0.922036	12	0.119664	-0.922036	4	dxf	170	gc2	0.06482	-1.18829	35	0.00577509	-2.23844	11	5.702e-07	-6.24397	37	0.000776152	-3.11005	15	0.00655181	-2.18364	13	0.00843751	-2.07379	25	0.00749466	-2.12525	28	8.64882	0.936957	35	0.115623	-0.936957	4
21	cha	0.0008074	-3.09291	11	4.40543e-05	-4.35601	11	3.7776e-05	-4.42278	11	8.18303e-05	-4.08709	11	9.86676	0.994175	10	0.10135	-0.994175	6	cha	171	mu2	0.009846	-2.00674	38	1.50462e-05	-4.82257	35	9.258e-06	-5.03348	16	0.00120263	-2.91987	10	0.00122693	-2.91118	25	0.00179798	-2.74522	38	0.00151245	-2.82032	38	6.50995	0.813578	38	0.153611	-0.813578	1
22	sif	0.001352	-2.86902	9	8.30439e-05	-4.08069	9	5.63704e-05	-4.24895	9	0.000139414	-3.85569	10	9.69772	0.986669	11	0.103117	-0.986669	5	sif	172	ga4	0.07577	-1.1205	33	0.00226374	-2.64517	16	5.858e-06	-5.23225	20	0.0049967	-2.30132	6	0.0072663	-2.13869	12	0.00619505	-2.20796	27	0.00673067	-2.17194	30	11.2574	1.05144	33	0.0888303	-1.05144	6
24	pha	0.1642	-0.784627	2	0.00353255	-2.45191	2	0.00114736	-2.9403	4	0.00467991	-2.32976	3	35.0861	1.54514	4	0.0285013	-1.54514	12	pha	173	gl4	0.1171	-0.931443	29	7.12661e-06	-5.14712	37	1.033e-06	-5.9859	34	0.012337	-1.90879	3	0.0123451	-1.9085	9	0.00274941	-2.56076	37	0.00754728	-2.12221	27	15.5155	1.19077	27	0.0644516	-1.19077	12
25	coc	0.001543	-2.81163	8	0.000174055	-3.75931	7	0.000120865	-3.9177	7	0.00029492	-3.5303	7	5.23193	0.718662	13	0.191134	-0.718662	3	coc	174	chi	0.1039	-0.983384	30	0.00587104	-2.23129	9	5.549e-06	-5.25579	21	0	#NUM!	28	0.00587659	-2.23087	15	0.00423027	-2.37363	33	0.00505343	-2.29641	31	20.5603	1.31303	24	0.0486374	-1.31303	15
26	ph1	0.01668	-1.7778	4	0.00116609	-2.93327	4	0.00216429	-2.66469	3	0.00333038	-2.47751	4	5.00844	0.699702	14	0.199663	-0.699702	2	ph1	175	glo	0.189	-0.723538	25	0.00581844	-2.23519	10	0.005879	-2.2307	2	0	#NUM!	28	0.0116974	-1.93191	10	0.00606935	-2.21686	28	0.00888339	-2.05142	25	21.2757	1.32788	23	0.0470021	-1.32788	16
																					176	chr	0.4618	-0.335546	5	0.0354562	-1.45031	1	0.0099	-2.00436	1	0	#NUM!	28	0.0453562	-1.34336	1	0.0455317	-1.34169	2	0.045444	-1.34252	1	10.162	1.00698	34	0.0984061	-1.00698	5
																					177	fcs	0.135	-0.869666	27	0.00290971	-2.53615	15	0.002731	-2.56368	7	0	#NUM!	28	0.00564071	-2.24867	16	0.00313427	-2.50386	36	0.00438749	-2.35778	32	30.7693	1.48812	18	0.0324999	-1.48812	21
																					178	gly	0.2926	-0.533726	22	0.0003831	-3.41669	20	0.001552	-2.80911	8	0	#NUM!	28	0.0019351	-2.7133	20	0.0176781	-1.75256	20	0.00980661	-2.00848	16	29.837	1.47476	19	0.0335154	-1.47476	20
																					179	xyl	0.05313	-1.27466	36	0.00291038	-2.53605	13	9.872e-05	-4.00559	14	0	#NUM!	28	0.0030091	-2.52156	19	0.00407322	-2.39006	34	0.00354116	-2.45085	34	15.0036	1.17619	28	0.0666508	-1.17619	11
																					180	cel	0.1298	-0.886725	28	0.00299898	-2.52303	12	0.0002226	-3.65247	13	0	#NUM!	28	0.00322158	-2.49193	18	0.004549	-2.34208	32	0.00388529	-2.41058	33	33.4081	1.52385	17	0.0299329	-1.52385	22
																					181	man	0.0966	-1.01502	32	0.00291015	-2.53609	14	0.003034	-2.51798	6	0	#NUM!	28	0.00594415	-2.22591	14	0.00755256	-2.12191	26	0.00674835	-2.1708	29	14.3146	1.15578	29	0.0698587	-1.15578	10
																					182	rhm	0.1829	-0.737786	26	5.314e-07	-6.27458	38	0.00381	-2.41908	4	0	#NUM!	28	0.00381053	-2.41901	17	0.0114299	-1.94196	23	0.00762023	-2.11803	26	24.0019	1.38025	22	0.0416634	-1.38025	17
																					183	d02	0.5148	-0.288361	4	0.0256046	-1.59168	3	6.892e-06	-5.16165	18	0.000894562	-3.04839	11	0.0265061	-1.57665	5	0.0507379	-1.29467	1	0.038622	-1.41317	2	13.3292	1.1248	30	0.0750233	-1.1248	9
																					184	sta	0.09978	-1.00096	31	0.000414039	-3.38296	19	3.5e-07	-6.45593	38	0	#NUM!	28	0.000414389	-3.38259	33	0.00472691	-2.32542	31	0.00257065	-2.58996	36	38.8151	1.589	10	0.0257632	-1.589	29
																					185	pec	0.2883	-0.540155	23	8.78339e-05	-4.05634	24	0.0007987	-3.09762	10	0	#NUM!	28	0.000886534	-3.0523	27	0.00528315	-2.27711	30	0.00308484	-2.51077	35	93.4569	1.97061	1	0.0107001	-1.97061	38
																					186	d03	0.3853	-0.414201	10	7.96865e-05	-4.09862	26	3.059e-06	-5.51442	29	0.000777069	-3.10954	14	0.000859814	-3.0656	28	0.0193046	-1.71434	11	0.0100822	-1.99645	15	38.2159	1.58224	11	0.0261671	-1.58224	28
																					187	d04	0.3788	-0.42159	14	3.50976e-05	-4.45472	30	3.177e-06	-5.49798	27	0.000591022	-3.2284	18	0.000629296	-3.20114	30	0.0187976	-1.7259	15	0.00971344	-2.01263	17	38.9975	1.59104	9	0.0256427	-1.59104	30
																					188	d05	0.3823	-0.417596	11	2.63956e-05	-4.57847	34	6.42e-06	-5.19246	19	0.000499126	-3.30179	19	0.000531942	-3.27414	31	0.0188513	-1.72466	14	0.0096916	-2.0136	18	39.4465	1.59601	6	0.0253508	-1.59601	33
																					189	d06	0.381	-0.419075	12	2.75421e-05	-4.56	32	2.227e-06	-5.65228	33	0.00149744	-2.82465	7	0.0015272	-2.8161	22	0.0191405	-1.71805	12	0.0103339	-1.98574	13	36.8691	1.56666	15	0.027123	-1.56666	24
																					190	d07	0.3781	-0.422393	15	6.16184e-05	-4.21029	27	3.086e-06	-5.5106	28	0.000781806	-3.1069	13	0.00084651	-3.07237	29	0.0193941	-1.71233	10	0.0101203	-1.99481	14	37.3605	1.57241	12	0.0267663	-1.57241	27
																					191	d08	0.7381	-0.131885	2	3.59723e-05	-4.44403	29	7.123e-06	-5.14734	17	0.000125727	-3.90057	24	0.000168823	-3.77257	38	0.0360884	-1.44263	3	0.0181286	-1.74164	7	40.7147	1.60975	4	0.0245612	-1.60975	35
																					192	d09	0.3762	-0.424581	18	5.94299e-05	-4.226	28	4.251e-06	-5.37151	25	0.000210068	-3.67764	22	0.000273749	-3.56265	36	0.0188525	-1.72463	13	0.00956314	-2.0194	19	39.3385	1.59482	8	0.0254204	-1.59482	31
																					193	d10	0.3924	-0.406271	7	0.000266856	-3.57372	22	2.957e-06	-5.52915	30	4.09519e-05	-4.38773	26	0.000310765	-3.50757	35	0.0181265	-1.74169	18	0.00921864	-2.03533	23	42.5659	1.62906	2	0.023493	-1.62906	37
																					194	d11	0.3901	-0.408824	8	0.000375965	-3.42485	21	5.425e-06	-5.2656	22	0.000890194	-3.05052	12	0.00127158	-2.89565	24	0.0198529	-1.70218	7	0.0105622	-1.97624	10	36.9335	1.56742	13	0.0270757	-1.56742	26
																					195	d12	0.3772	-0.423428	17	2.6905e-05	-4.57017	33	2.57e-06	-5.59007	31	0.000394809	-3.40361	20	0.000424284	-3.37234	32	0.0185622	-1.73137	16	0.00949322	-2.02259	20	39.7336	1.59916	5	0.0251676	-1.59916	34
																					196	d13	0.3775	-0.423083	16	2.93824e-05	-4.53191	31	4.821e-06	-5.31686	23	0.000207701	-3.68256	23	0.000241904	-3.61636	37	0.0180436	-1.74368	19	0.00914276	-2.03892	24	41.2895	1.61584	3	0.0242192	-1.61584	36
																					197	d14	0.3732	-0.428058	19	8.45785e-05	-4.07274	25	3.742e-06	-5.4269	26	0.000301586	-3.52059	21	0.000389907	-3.40904	34	0.0185378	-1.73194	17	0.00946386	-2.02393	22	39.4342	1.59587	7	0.0253587	-1.59587	32
																					198	d15	0.3793	-0.421017	13	0.000232342	-3.63387	23	2.278e-06	-5.64245	32	0.000765074	-3.1163	16	0.000999694	-3.00013	26	0.0197266	-1.70495	8	0.0103632	-1.98451	12	36.6008	1.56349	16	0.0273218	-1.56349	23
[truncated: 47 more columns]

## Sheet: Xa>d
1	2	3	4	5	6	7	8	9	10	11	12	13	14	15	16	17	18	19	20	21	22
	rank =	12	1	14	13	8	6	15	3	5	10	11	9	2	7	4
	sum =	1.26056e-05	0.200318	9.2471e-06	9.64668e-06	0.000127324	0.000198589	7.35857e-06	0.0017927	0.000225823	7.54811e-05	4.40543e-05	8.30439e-05	0.00353255	0.000174055	0.00116609
		umolC/L/d
		11	12	13	14	15	16	17	18	19	20	21	22	24	25	26
		gre	mhe	cde	cmi	rst	tno	dix	dip	din	dxf	cha	sif	pha	coc	ph1		sum	rank
161	d01	9.173e-07	1.451e-06	6.072e-10	2.37e-08	5.475e-09	1.742e-08	1.101e-08	8.803e-07	2.205e-06	5.118e-14	3.648e-14	1.691e-06	2.741e-06	5.136e-07	8.769e-07		1.13343e-05	36	d01
162	ar2	1.281e-06	0.001527	2.343e-06	5.287e-06	4.129e-08	1.176e-07	4.114e-09	8.327e-06	3.42e-07	7.653e-08	5.087e-14	1.731e-06	0.0001197	2.447e-05	9.743e-13		0.00169072	17	ar2
163	fu2	3.214e-07	0.02811	6.786e-08	1.553e-07	4.972e-07	3.023e-06	5.261e-08	0.000106	1.646e-05	6.993e-07	2.113e-07	1.312e-06	1.63e-05	2.281e-05	6.935e-08		0.028278	2	fu2
164	ga2	2.144e-08	0.02192	3.783e-08	8.532e-08	2.708e-07	8.436e-07	2.926e-08	5.848e-05	2.113e-05	8.341e-06	4.658e-14	3.345e-06	0.0001141	8.414e-06	1.341e-05		0.0221485	4	ga2
165	gl2	4.94e-09	0.01463	9.564e-09	2.215e-08	7.481e-05	9.203e-05	7.371e-09	1.496e-05	1.532e-05	6.103e-06	5.183e-14	2.506e-06	2.142e-05	1.837e-05	6.777e-07		0.0148762	7	gl2
166	ma2	2.863e-08	0.01692	3.892e-08	8.933e-08	2.847e-07	8.59e-07	9.862e-08	6.072e-05	5.465e-06	2.181e-06	6.89e-14	3.005e-06	0.0002625	8.244e-06	0.000323		0.0175865	5	ma2
167	rh2	1.909e-08	0.01566	1.612e-07	1.109e-07	3.486e-07	3.147e-06	3.752e-08	7.39e-05	1.23e-05	5.042e-07	5.299e-14	1.878e-06	0.0001489	1.969e-05	1.144e-06		0.0159221	6	rh2
168	ga3	4.129e-15	0.01168	2.866e-10	7.707e-09	2.229e-09	3.005e-05	3.988e-09	7.198e-13	2.764e-07	1.434e-14	1.208e-13	1.462e-06	4.97e-07	1.25e-07	2.853e-05		0.011741	8	ga3
169	gl3	4.182e-15	0.0007105	3.403e-06	5.114e-10	2.297e-10	2.283e-09	2.501e-06	3.613e-08	1.56e-06	2.971e-14	3.214e-05	2.519e-06	4.873e-08	9.267e-07	2.821e-07		0.00075392	18	gl3
170	gc2	2.744e-15	0.005725	2.053e-08	4.603e-08	8.688e-06	4.411e-07	1.543e-08	3.123e-05	1.418e-13	1.516e-14	3.767e-06	2.372e-06	2.296e-06	9.554e-07	2.553e-07		0.00577509	11	gc2
171	mu2	1.656e-15	2.46e-06	8.447e-08	1.278e-09	1.162e-09	6.942e-09	4.475e-15	2.368e-13	9.051e-06	2.325e-07	3.533e-14	1.902e-06	4.373e-12	1.305e-06	1.866e-09		1.50462e-05	35	mu2
172	ga4	3.874e-15	0.0003362	3.846e-15	6.071e-07	4.182e-09	7.251e-07	2.569e-15	2.448e-13	1.213e-05	1.629e-07	5.723e-14	2.663e-06	0.001893	3.612e-08	1.821e-05		0.00226374	16	ga4
173	gl4	1.702e-15	1.189e-11	2.1e-10	3.105e-10	1.514e-10	4.422e-09	2.859e-15	2.462e-13	6.199e-06	1.423e-14	5.74e-14	6.456e-07	4.989e-12	2.769e-07	1.55e-12		7.12661e-06	37	gl4
174	chi	2.039e-07	0.005677	2.977e-07	2.982e-07	4.169e-06	6.524e-06	4.523e-07	0.0001297	0	0	0	3.057e-06	4.599e-05	3.26e-06	8.634e-08		0.00587104	9	chi
175	glo	0	0.005677	2.977e-07	2.982e-07	4.169e-06	6.524e-06	4.523e-07	0.0001297	0	0	0	0	0	0	1.294e-12		0.00581844	10	glo
176	chr	2.039e-07	0.03406	1.786e-06	1.789e-06	2.501e-05	3.914e-05	2.714e-06	0.0007779	0	0	7.936e-06	1.528e-05	0.0004599	3.26e-05	3.193e-05		0.0354562	1	chr
177	fcs	0	0.002839	1.488e-07	1.491e-07	2.085e-06	3.262e-06	2.262e-07	6.483e-05	0	0	0	0	0	0	1.305e-08		0.00290971	15	fcs
178	gly	0	0	0	0	0	0	0	0	0	0	0	0	0	0	0.0003831		0.0003831	20	gly
179	xyl	2.691e-07	0.002839	1.488e-07	1.491e-07	2.085e-06	3.262e-06	2.262e-07	6.483e-05	0	0	0	0	0	0	4.054e-07		0.00291038	13	xyl
180	cel	4.73e-07	0.002839	1.488e-07	1.491e-07	2.085e-06	3.262e-06	2.262e-07	6.483e-05	2.277e-05	1.363e-05	0	3.057e-06	4.599e-05	3.26e-06	9.728e-08		0.00299898	12	cel
181	man	2.691e-07	0.002839	1.488e-07	1.491e-07	2.085e-06	3.262e-06	2.262e-07	6.483e-05	0	0	0	0	0	0	1.755e-07		0.00291015	14	man
182	rhm	2.039e-07	0	0	0	0	0	0	0	0	0	0	0	0	0	3.275e-07		5.314e-07	38	rhm
183	d02	1.088e-06	0.02556	6.146e-15	1.723e-10	6.034e-10	5.901e-09	9.88e-09	1.16e-07	8.681e-07	5.311e-14	4.132e-14	2.033e-06	3.681e-05	3.635e-06	5.155e-08		0.0256046	3	d02
184	sta	2.039e-06	0	0	0	0	0	0	0	5.693e-05	3.407e-05	0	0	0	0	0.000321		0.000414039	19	sta
185	pec	2.039e-07	0	0	0	0	0	0	0	0	0	0	0	4.599e-05	3.26e-06	3.838e-05		8.78339e-05	24	pec
186	d03	1.109e-07	4.151e-05	7.553e-09	2.039e-08	1.438e-09	2.624e-08	7.134e-15	6.876e-07	1.346e-06	4.958e-14	9.575e-14	3.053e-06	3.123e-05	1.56e-06	1.334e-07		7.96865e-05	26	d03
187	d04	1.632e-07	1.193e-10	1.832e-08	3.3e-08	3.011e-09	1.95e-08	4.679e-15	2.4e-06	2.801e-06	3.257e-14	6.55e-14	2.686e-06	2.323e-05	3.7e-06	4.34e-08		3.50976e-05	30	d04
188	d05	5.916e-07	9.186e-11	1.474e-08	4.428e-09	1.107e-09	1.484e-08	4.17e-15	1.474e-06	2.49e-06	4.955e-14	6.133e-14	1.542e-06	1.556e-05	4.638e-06	6.484e-08		2.63956e-05	34	d05
189	d06	3.404e-08	4.92e-11	6.667e-10	1.772e-08	1.615e-09	3.808e-08	3.59e-09	9.716e-07	1.554e-06	1.051e-13	4.253e-14	3.307e-06	2.073e-05	4.048e-07	4.789e-07		2.75421e-05	32	d06
190	d07	4.163e-07	2.864e-05	8.553e-09	2.18e-08	4.775e-09	5.341e-09	1.171e-08	1.932e-06	3.624e-06	4.263e-14	5.503e-14	3.363e-06	2.116e-05	2.119e-06	3.119e-07		6.16184e-05	27	d07
191	d08	1.777e-07	5.821e-06	1.326e-08	2.11e-08	5.567e-09	5.8e-09	8.646e-09	6.299e-08	4.988e-07	3.996e-14	4.092e-14	7.443e-07	2.786e-05	6.937e-07	5.947e-08		3.59723e-05	29	d08
192	d09	1.097e-06	1.727e-05	1.486e-09	3.258e-08	6.978e-10	4.39e-09	1.054e-08	2.747e-07	3.674e-06	3.88e-14	4.8e-14	3.824e-06	3.118e-05	1.947e-06	1.135e-07		5.94299e-05	28	d09
193	d10	5.894e-10	6.885e-05	1.96e-09	1.343e-09	1.722e-08	1.362e-06	1.294e-08	0.0001297	1.72e-05	9.48e-06	4.317e-14	3.026e-06	3.552e-05	1.178e-06	5.063e-07		0.000266856	22	d10
194	d11	2.178e-07	0.0003403	1.771e-08	1.573e-08	6.397e-07	5.398e-07	3.736e-09	1.687e-06	4.736e-07	3.751e-14	3.572e-14	1.032e-06	2.82e-05	1.235e-06	1.603e-06		0.000375965	21	d11
195	d12	5.842e-07	7.671e-11	1.445e-08	2.427e-08	1.079e-09	2.213e-08	4.832e-15	2.778e-07	2.597e-06	2.637e-14	4.299e-14	2.243e-06	2.029e-05	8e-07	5.101e-08		2.6905e-05	33	d12
196	d13	4.31e-08	8.217e-11	5.95e-15	2.778e-08	2.168e-09	3.921e-08	2.28e-09	4.336e-07	5.326e-07	6.793e-10	4.032e-14	2.866e-06	2.321e-05	2.078e-06	1.469e-07		2.93824e-05	31	d13
197	d14	3.336e-07	5.701e-05	3.96e-09	2.972e-09	7.578e-10	2.058e-09	6.144e-09	9.357e-07	2.791e-06	3.953e-14	5.22e-14	2.324e-06	2.028e-05	7.608e-07	1.275e-07		8.45785e-05	25	d14
198	d15	1.288e-06	0.0002055	3.604e-10	4.954e-09	2.39e-09	6.045e-10	4.777e-09	5.93e-07	3.234e-06	3.566e-14	4.045e-14	2.575e-06	1.792e-05	7.889e-07	4.304e-07		0.000232342	23	d15

## Sheet: Xa>dR
1	2	3	4	5	6	7	8	9	10	11	12	13	14	15	16	17	18
		for each d, rank a
		11	12	13	14	15	16	17	18	19	20	21	22	24	25	26
		gre	mhe	cde	cmi	rst	tno	dix	dip	din	dxf	cha	sif	pha	coc	ph1
161	d01	5	4	13	9	12	10	11	6	2	14	15	3	1	8	7
162	ar2	8	1	6	5	12	10	13	4	9	11	15	7	2	3	14
163	fu2	10	1	14	12	9	6	15	2	4	8	11	7	5	3	13
164	ga2	14	1	12	11	10	9	13	3	4	7	15	8	2	6	5
165	gl2	14	1	12	11	3	2	13	7	6	8	15	9	4	5	10
166	ma2	14	1	13	12	10	9	11	4	6	8	15	7	3	5	2
167	rh2	14	1	11	12	10	6	13	3	5	9	15	7	2	4	8
168	ga3	15	1	11	8	10	2	9	12	6	14	13	4	5	7	3
169	gl3	15	1	3	12	13	11	5	10	6	14	2	4	9	7	8
170	gc2	15	1	11	10	3	8	12	2	13	14	4	5	6	7	9
171	mu2	15	2	6	9	10	7	14	12	1	5	13	3	11	4	8
172	ga4	13	2	14	7	10	6	15	11	4	8	12	5	1	9	3
173	gl4	15	8	6	5	7	4	14	11	1	13	12	2	9	3	10
174	chi	11	1	10	9	5	4	8	2	13	13	13	7	3	6	12
175	glo	9	1	7	6	4	3	5	2	9	9	9	9	9	9	8
176	chr	13	1	12	11	7	4	10	2	14	14	9	8	3	5	6
177	fcs	9	1	7	6	4	3	5	2	9	9	9	9	9	9	8
178	gly	2	2	2	2	2	2	2	2	2	2	2	2	2	2	1
179	xyl	6	1	9	8	4	3	7	2	10	10	10	10	10	10	5
180	cel	10	1	13	12	9	6	11	2	4	5	15	8	3	7	14
181	man	5	1	9	8	4	3	6	2	10	10	10	10	10	10	7
182	rhm	2	3	3	3	3	3	3	3	3	3	3	3	3	3	1
183	d02	5	1	15	12	11	10	9	7	6	13	14	4	2	3	8
184	sta	4	5	5	5	5	5	5	5	2	3	5	5	5	5	1
185	pec	4	5	5	5	5	5	5	5	5	5	5	5	1	3	2
186	d03	8	1	11	10	12	9	15	6	5	14	13	3	2	4	7
187	d04	6	12	10	8	11	9	15	5	3	14	13	4	1	2	7
188	d05	6	12	9	10	11	8	15	5	3	14	13	4	1	2	7
189	d06	8	13	12	9	11	7	10	4	3	14	15	2	1	6	5
190	d07	7	1	11	9	13	12	10	6	3	15	14	4	2	5	8
191	d08	6	2	10	9	13	12	11	7	5	15	14	3	1	4	8
192	d09	6	2	12	9	13	11	10	7	4	15	14	3	1	5	8
193	d10	14	2	12	13	10	7	11	1	4	5	15	6	3	8	9
194	d11	10	1	11	12	7	8	13	3	9	14	15	6	2	5	4
195	d12	5	12	10	8	11	9	15	6	2	14	13	3	1	4	7
196	d13	7	13	15	9	11	8	10	5	4	12	14	2	1	3	6
197	d14	7	1	10	11	13	12	9	5	3	15	14	4	2	6	8
198	d15	5	1	13	9	11	12	10	7	3	15	14	4	2	6	8

## Sheet: fa>din
1	2	3	4	5	6	7	8	9	10	11	12	13	14	15	16	17	18	19	20
		for each d, fraction a
		11	12	13	14	15	16	17	18	19	20	21	22	24	25	26
		gre	mhe	cde	cmi	rst	tno	dix	dip	din	dxf	cha	sif	pha	coc	ph1		sum
161	d01	0.0006273	0.0009922	4.152e-07	1.62e-05	3.744e-06	1.191e-05	7.53e-06	0.0006019	0.001508	3.499e-11	2.495e-11	0.001156	0.001874	0.0003512	0.0005997		0.0077501
162	ar2	0.0007094	0.8456	0.001298	0.002929	2.287e-05	6.516e-05	2.279e-06	0.004613	0.0001895	4.239e-05	2.818e-11	0.0009587	0.06634	0.01356	5.397e-10		0.93633
163	fu2	9.5e-06	0.8311	2.006e-06	4.592e-06	1.47e-05	8.936e-05	1.555e-06	0.003134	0.0004868	2.068e-05	6.248e-06	3.878e-05	0.0004818	0.0006744	2.05e-06		0.836066
164	ga2	5.926e-07	0.6058	1.045e-06	2.358e-06	7.482e-06	2.331e-05	8.084e-07	0.001616	0.000584	0.0002305	1.287e-12	9.244e-05	0.003154	0.0002325	0.0003705		0.612116
165	gl2	3.055e-07	0.9046	5.914e-07	1.37e-06	0.004626	0.005691	4.558e-07	0.0009248	0.0009473	0.0003774	3.205e-12	0.000155	0.001324	0.001136	4.191e-05		0.919826
166	ma2	9.263e-07	0.5476	1.259e-06	2.89e-06	9.21e-06	2.779e-05	3.191e-06	0.001964	0.0001768	7.056e-05	2.229e-12	9.723e-05	0.008492	0.0002667	0.01045		0.569163
167	rh2	1.113e-06	0.9131	9.4e-06	6.466e-06	2.032e-05	0.0001835	2.188e-06	0.004309	0.0007169	2.939e-05	3.089e-12	0.0001095	0.008682	0.001148	6.672e-05		0.928384
168	ga3	1.586e-13	0.4484	1.1e-08	2.959e-07	8.559e-08	0.001154	1.531e-07	2.764e-11	1.061e-05	5.508e-13	4.638e-12	5.613e-05	1.908e-05	4.799e-06	0.001096		0.450741
169	gl3	4.166e-13	0.07078	0.000339	5.094e-08	2.288e-08	2.274e-07	0.0002491	3.599e-06	0.0001554	2.96e-12	0.003201	0.0002509	4.854e-06	9.231e-05	2.811e-05		0.0751046
170	gc2	4.188e-13	0.8738	3.133e-06	7.026e-06	0.001326	6.733e-05	2.355e-06	0.004766	2.165e-11	2.313e-12	0.000575	0.0003621	0.0003505	0.0001458	3.897e-05		0.881444
171	mu2	1.35e-12	0.002005	6.885e-05	1.041e-06	9.467e-07	5.658e-06	3.648e-12	1.93e-10	0.007377	0.0001895	2.88e-11	0.00155	3.564e-09	0.001064	1.521e-06		0.0122635
172	ga4	5.332e-13	0.04627	5.293e-13	8.356e-05	5.755e-07	9.979e-05	3.536e-13	3.369e-11	0.001669	2.242e-05	7.876e-12	0.0003665	0.2605	4.971e-06	0.002506		0.311523
173	gl4	1.379e-13	9.634e-10	1.701e-08	2.515e-08	1.227e-08	3.582e-07	2.316e-13	1.995e-11	0.0005022	1.153e-12	4.65e-12	5.229e-05	4.041e-10	2.243e-05	1.256e-10		0.000577334
174	chi	3.469e-05	0.966	5.065e-05	5.074e-05	0.0007094	0.00111	7.696e-05	0.02206	0	0	0	0.0005201	0.007826	0.0005547	1.469e-05		0.999008
175	glo	0	0.4854	2.545e-05	2.549e-05	0.0003564	0.0005577	3.867e-05	0.01108	0	0	0	0	0	0	1.106e-10		0.497484
176	chr	4.495e-06	0.751	3.937e-05	3.945e-05	0.0005515	0.000863	5.983e-05	0.01715	0	0	0.000175	0.0003369	0.01014	0.0007187	0.000704		0.781782
177	fcs	0	0.5033	2.639e-05	2.644e-05	0.0003696	0.0005783	4.01e-05	0.01149	0	0	0	0	0	0	2.313e-06		0.515833
178	gly	0	0	0	0	0	0	0	0	0	0	0	0	0	0	0.198		0.198
179	xyl	8.945e-05	0.9435	4.947e-05	4.956e-05	0.0006928	0.001084	7.516e-05	0.02155	0	0	0	0	0	0	0.0001347		0.967225
180	cel	0.0001468	0.8812	4.62e-05	4.629e-05	0.0006471	0.001013	7.021e-05	0.02012	0.007069	0.00423	0	0.0009488	0.01428	0.001012	3.02e-05		0.93086
181	man	4.528e-05	0.4776	2.504e-05	2.509e-05	0.0003507	0.0005488	3.805e-05	0.01091	0	0	0	0	0	0	2.952e-05		0.489572
182	rhm	5.351e-05	0	0	0	0	0	0	0	0	0	0	0	0	0	8.595e-05		0.00013946
183	d02	4.106e-05	0.9643	2.319e-13	6.5e-09	2.277e-08	2.227e-07	3.728e-07	4.377e-06	3.276e-05	2.004e-12	1.559e-12	7.671e-05	0.001389	0.0001371	1.945e-06		0.965984
184	sta	0.004921	0	0	0	0	0	0	0	0.1374	0.08222	0	0	0	0	0.7746		0.999141
185	pec	0.00023	0	0	0	0	0	0	0	0	0	0	0	0.05188	0.003677	0.04329		0.099077
186	d03	0.0001289	0.04828	8.784e-06	2.371e-05	1.672e-06	3.052e-05	8.297e-12	0.0007997	0.001565	5.766e-11	1.114e-10	0.003551	0.03632	0.001814	0.0001552		0.0926785
187	d04	0.0002594	1.895e-07	2.911e-05	5.243e-05	4.784e-06	3.099e-05	7.435e-12	0.003814	0.004451	5.175e-11	1.041e-10	0.004269	0.03691	0.005879	6.896e-05		0.0557689
188	d05	0.001112	1.727e-07	2.771e-05	8.324e-06	2.08e-06	2.79e-05	7.84e-12	0.002771	0.004681	9.314e-11	1.153e-10	0.002898	0.02925	0.008718	0.0001219		0.0496181
189	d06	2.229e-05	3.221e-08	4.365e-07	1.16e-05	1.057e-06	2.493e-05	2.35e-06	0.0006361	0.001018	6.881e-11	2.784e-11	0.002165	0.01357	0.000265	0.0003136		0.0180304
190	d07	0.0004918	0.03383	1.01e-05	2.575e-05	5.641e-06	6.31e-06	1.384e-05	0.002282	0.004281	5.037e-11	6.501e-11	0.003973	0.02499	0.002503	0.0003685		0.0727809
191	d08	0.001053	0.03448	7.854e-05	0.000125	3.297e-05	3.436e-05	5.122e-05	0.0003731	0.002954	2.367e-10	2.424e-10	0.004409	0.165	0.004109	0.0003522		0.213052
192	d09	0.004008	0.06308	5.427e-06	0.000119	2.549e-06	1.604e-05	3.85e-05	0.001003	0.01342	1.417e-10	1.753e-10	0.01397	0.1139	0.007113	0.0004146		0.21709
193	d10	1.896e-06	0.2215	6.306e-06	4.321e-06	5.542e-05	0.004383	4.163e-05	0.4174	0.05533	0.0305	1.389e-10	0.009737	0.1143	0.00379	0.001629		0.858679
194	d11	0.0001713	0.2676	1.393e-05	1.237e-05	0.0005031	0.0004245	2.938e-06	0.001326	0.0003725	2.95e-11	2.81e-11	0.0008115	0.02218	0.0009711	0.001261		0.29565
195	d12	0.001377	1.808e-07	3.405e-05	5.721e-05	2.542e-06	5.216e-05	1.139e-11	0.0006546	0.006122	6.216e-11	1.013e-10	0.005286	0.04782	0.001885	0.0001202		0.0634109
196	d13	0.0001782	3.397e-07	2.46e-11	0.0001148	8.965e-06	0.0001621	9.428e-06	0.001793	0.002202	2.809e-06	1.667e-10	0.01185	0.09597	0.008592	0.0006075		0.121491
197	d14	0.0008557	0.1462	1.016e-05	7.622e-06	1.944e-06	5.28e-06	1.576e-05	0.0024	0.00716	1.014e-10	1.339e-10	0.005962	0.05201	0.001951	0.0003271		0.216907
198	d15	0.001289	0.2055	3.605e-07	4.956e-06	2.391e-06	6.047e-07	4.779e-06	0.0005933	0.003235	3.567e-11	4.047e-11	0.002576	0.01793	0.0007892	0.0004306		0.232356

## Sheet: fa>dout
1	2	3	4	5	6	7	8	9	10	11	12	13	14	15	16	17	18
	sum	0.765349	0.629983	0.756529	0.762515	0.753178	0.741056	0.401282	0.3155	0.431255	0.251682	0.538413	0.595639	0.754841	0.590124	0.350103
		for each d, fraction a
		11	12	13	14	15	16	17	18	19	20	21	22	24	25	26
		gre	mhe	cde	cmi	rst	tno	dix	dip	din	dxf	cha	sif	pha	coc	ph1
161	d01	0.05569	4.563e-06	4.968e-05	0.001873	3.239e-05	6.503e-05	0.0006005	0.0001549	0.004211	1.707e-10	4.459e-10	0.01213	0.0005857	0.001741	0.0002633
162	ar2	0.07775	0.004801	0.1917	0.4179	0.0002442	0.0004389	0.0002243	0.001466	0.0006532	0.0002552	6.217e-10	0.01241	0.02559	0.08298	2.925e-10
163	fu2	0.01951	0.08841	0.005551	0.01228	0.002941	0.01128	0.002869	0.01866	0.03144	0.002332	0.002583	0.009408	0.003482	0.07735	2.082e-05
164	ga2	0.001302	0.06894	0.003094	0.006744	0.001602	0.003148	0.001595	0.01029	0.04036	0.02782	5.693e-10	0.02399	0.02439	0.02853	0.004026
165	gl2	0.0002999	0.04601	0.0007824	0.001751	0.4425	0.3434	0.0004019	0.002632	0.02926	0.02035	6.335e-10	0.01798	0.004576	0.06229	0.0002035
166	ma2	0.001738	0.05323	0.003184	0.00706	0.001684	0.003206	0.005378	0.01069	0.01044	0.007273	8.42e-10	0.02156	0.05608	0.02795	0.09699
167	rh2	0.001159	0.04926	0.01319	0.008765	0.002062	0.01175	0.002046	0.01301	0.02348	0.001681	6.476e-10	0.01347	0.03182	0.06676	0.0003436
168	ga3	2.507e-10	0.03672	2.344e-05	0.0006091	1.318e-05	0.1121	0.0002175	1.267e-10	0.0005278	4.783e-11	1.476e-09	0.01048	0.0001062	0.0004237	0.008567
169	gl3	2.539e-10	0.002235	0.2784	4.042e-05	1.359e-06	8.518e-06	0.1364	6.359e-06	0.00298	9.908e-11	0.3928	0.01807	1.041e-05	0.003142	8.472e-05
170	gc2	1.666e-10	0.018	0.001679	0.003638	0.05139	0.001646	0.0008413	0.005496	2.709e-10	5.054e-11	0.04604	0.01701	0.0004907	0.003239	7.665e-05
171	mu2	1.005e-10	7.735e-06	0.00691	0.000101	6.871e-06	2.591e-05	2.441e-10	4.168e-11	0.01729	0.0007754	4.318e-10	0.01364	9.344e-10	0.004425	5.602e-07
172	ga4	2.352e-10	0.001057	3.146e-10	0.04799	2.474e-05	0.002706	1.401e-10	4.309e-11	0.02316	0.0005434	6.994e-10	0.0191	0.4045	0.0001225	0.005468
173	gl4	1.033e-10	3.74e-11	1.718e-05	2.454e-05	8.957e-07	1.65e-05	1.559e-10	4.334e-11	0.01184	4.745e-11	7.015e-10	0.004631	1.066e-09	0.0009388	4.655e-10
174	chi	0.01238	0.01786	0.02435	0.02357	0.02466	0.02435	0.02467	0.02282	0	0	0	0.02192	0.009827	0.01105	2.592e-05
175	glo	0	0.01786	0.02435	0.02357	0.02466	0.02435	0.02467	0.02282	0	0	0	0	0	0	3.886e-10
176	chr	0.01238	0.1071	0.1461	0.1414	0.148	0.1461	0.148	0.1369	0	0	0.09699	0.1096	0.09827	0.1105	0.009589
177	fcs	0	0.008928	0.01218	0.01179	0.01233	0.01217	0.01233	0.01141	0	0	0	0	0	0	3.917e-06
178	gly	0	0	0	0	0	0	0	0	0	0	0	0	0	0	0.115
179	xyl	0.01634	0.008928	0.01218	0.01179	0.01233	0.01217	0.01233	0.01141	0	0	0	0	0	0	0.0001217
180	cel	0.02872	0.008928	0.01218	0.01179	0.01233	0.01217	0.01233	0.01141	0.04349	0.04544	0	0.02192	0.009827	0.01105	2.921e-05
181	man	0.01634	0.008928	0.01218	0.01179	0.01233	0.01217	0.01233	0.01141	0	0	0	0	0	0	5.269e-05
182	rhm	0.01238	0	0	0	0	0	0	0	0	0	0	0	0	0	9.834e-05
183	d02	0.06606	0.08037	5.027e-10	1.361e-05	3.569e-06	2.202e-05	0.0005388	2.042e-05	0.001658	1.771e-10	5.05e-10	0.01458	0.007864	0.01232	1.548e-05
184	sta	0.1238	0	0	0	0	0	0	0	0.1087	0.1136	0	0	0	0	0.09638
185	pec	0.01238	0	0	0	0	0	0	0	0	0	0	0	0.009827	0.01105	0.01152
186	d03	0.006731	0.0001306	0.0006178	0.001612	8.504e-06	9.792e-05	3.89e-10	0.000121	0.00257	1.653e-10	1.17e-09	0.0219	0.006673	0.005289	4.007e-05
187	d04	0.009909	3.752e-10	0.001499	0.002608	1.781e-05	7.278e-05	2.552e-10	0.0004224	0.005349	1.086e-10	8.006e-10	0.01927	0.004963	0.01254	1.303e-05
188	d05	0.03592	2.889e-10	0.001206	0.00035	6.545e-06	5.539e-05	2.274e-10	0.0002594	0.004756	1.652e-10	7.495e-10	0.01106	0.003324	0.01573	1.947e-05
189	d06	0.002067	1.547e-10	5.454e-05	0.0014	9.552e-06	0.0001421	0.0001958	0.000171	0.002969	3.505e-10	5.197e-10	0.02372	0.004428	0.001373	0.0001438
190	d07	0.02528	9.007e-05	0.0006997	0.001723	2.825e-05	1.993e-05	0.0006388	0.00034	0.006922	1.422e-10	6.726e-10	0.02412	0.00452	0.007183	9.366e-05
191	d08	0.01079	1.831e-05	0.001085	0.001668	3.293e-05	2.165e-05	0.0004715	1.109e-05	0.0009526	1.333e-10	5.001e-10	0.005339	0.005952	0.002352	1.786e-05
192	d09	0.06661	5.431e-05	0.0001215	0.002575	4.128e-06	1.638e-05	0.0005748	4.834e-05	0.007016	1.294e-10	5.866e-10	0.02743	0.006663	0.006602	3.408e-05
193	d10	3.578e-05	0.0002165	0.0001603	0.0001061	0.0001019	0.005083	0.0007056	0.02283	0.03284	0.03161	5.276e-10	0.02171	0.007589	0.003993	0.000152
194	d11	0.01322	0.00107	0.001449	0.001243	0.003784	0.002015	0.0002037	0.0002968	0.0009045	1.251e-10	4.366e-10	0.007401	0.006026	0.004187	0.0004814
195	d12	0.03547	2.412e-10	0.001182	0.001919	6.38e-06	8.259e-05	2.635e-10	4.889e-05	0.004961	8.795e-11	5.254e-10	0.01609	0.004335	0.002712	1.532e-05
196	d13	0.002617	2.584e-10	4.867e-10	0.002195	1.283e-05	0.0001463	0.0001243	7.631e-05	0.001017	2.265e-06	4.927e-10	0.02056	0.00496	0.007046	4.412e-05
197	d14	0.02025	0.0001793	0.0003239	0.0002349	4.482e-06	7.682e-06	0.000335	0.0001647	0.005331	1.318e-10	6.38e-10	0.01667	0.004333	0.00258	3.829e-05
198	d15	0.07822	0.0006462	2.948e-05	0.0003915	1.414e-05	2.256e-06	0.0002605	0.0001044	0.006177	1.189e-10	4.944e-10	0.01847	0.003829	0.002675	0.0001292

## Sheet: Xa>de
1	2	3	4	5	6	7	8	9	10	11	12	13	14	15	16	17	18	19	20	21	22
	rank =	15	1	13	12	11	10	14	3	5	7	8	9	2	6	4
	sum =	1.60392e-07	0.0908758	3.17754e-07	7.23647e-07	2.29501e-06	7.00137e-06	2.44877e-07	0.000495613	6.81539e-05	2.73301e-05	1.83383e-05	1.71538e-05	0.00100081	3.41131e-05	0.000387199
		umolC/L/d
		11	12	13	14	15	16	17	18	19	20	21	22	24	25	26
		gre	mhe	cde	cmi	rst	tno	dix	dip	din	dxf	cha	sif	pha	coc	ph1		sum	rank
161	d01	6.415e-09	3.095e-11	6.072e-10	2.362e-08	2.025e-09	1.354e-08	1.011e-08	8.803e-07	1.677e-06	3.692e-14	1.5e-14	2.084e-07	1.649e-06	4.886e-07	6.237e-07		5.58335e-06	25	d01
162	ar2	2.021e-09	0.001527	5.338e-09	1.216e-08	3.855e-08	1.176e-07	4.114e-09	8.327e-06	1.908e-07	7.653e-08	2.484e-14	1.113e-07	0.0001191	3.343e-06	3.227e-13		0.00165833	8	ar2
163	fu2	1.729e-08	0.0194	6.784e-08	1.545e-07	4.9e-07	1.495e-06	5.228e-08	0.0001058	1.622e-06	6.505e-07	2.113e-07	2.737e-07	1.401e-05	1.433e-06	6.934e-08		0.0195263	2	fu2
164	ga2	1.74e-08	0.01069	3.737e-08	8.51e-08	2.699e-07	8.233e-07	2.88e-08	5.829e-05	2.08e-05	8.341e-06	1.645e-14	2.596e-07	0.0001121	4.967e-06	1.328e-05		0.0109093	5	ga2
165	gl2	4.94e-09	0.002735	9.564e-09	2.178e-08	6.908e-08	2.107e-07	7.371e-09	1.492e-05	1.522e-05	6.103e-06	2.138e-14	3.227e-07	1.962e-05	4.68e-06	6.744e-07		0.00279686	7	gl2
166	ma2	2.863e-08	0.01113	3.892e-08	8.865e-08	2.811e-07	8.577e-07	3e-08	6.072e-05	5.439e-06	2.181e-06	2.619e-14	7.305e-07	0.0002522	6.925e-06	0.0003227		0.0117822	4	ma2
167	rh2	1.909e-08	0.01355	4.738e-08	1.079e-07	3.422e-07	1.044e-06	3.651e-08	7.39e-05	1.24e-06	4.974e-07	3.045e-14	1.896e-07	0.0001471	1.481e-06	2.628e-07		0.0137763	3	rh2
168	ga3	0	0	0	0	0	0	0	0	0	0	4.799e-14	4.508e-07	0	0	2.841e-05		2.88608e-05	16	ga3
169	gl3	0	0	0	0	0	0	0	0	0	0	1.436e-05	5.123e-15	0	0	4.008e-08		1.44001e-05	24	gl3
170	gc2	0	0.005725	2.002e-08	4.559e-08	1.446e-07	4.411e-07	1.543e-08	3.123e-05	0	0	3.767e-06	6.26e-07	0	5.868e-07	1.435e-07		0.00576202	6	gc2
171	mu2	0	0	0	0	0	0	0	0	0	0	1.551e-14	4.811e-07	0	0	1.865e-09		4.82965e-07	27	mu2
172	ga4	0	0	0	0	0	0	0	0	0	0	3.773e-14	7.701e-07	0	0	1.8e-05		1.87701e-05	22	ga4
173	gl4	0	0	0	0	0	0	0	0	0	0	2.922e-14	6.456e-07	0	0	6.673e-13		6.45601e-07	26	gl4
174	chi	0	0	0	0	0	0	0	0	0	0	0	0	0	0	0		0	28	chi
175	glo	0	0	0	0	0	0	0	0	0	0	0	0	0	0	0		0	28	glo
176	chr	0	0	0	0	0	0	0	0	0	0	0	0	0	0	0		0	28	chr
177	fcs	0	0	0	0	0	0	0	0	0	0	0	0	0	0	0		0	28	fcs
178	gly	0	0	0	0	0	0	0	0	0	0	0	0	0	0	0		0	28	gly
179	xyl	0	0	0	0	0	0	0	0	0	0	0	0	0	0	0		0	28	xyl
180	cel	0	0	0	0	0	0	0	0	0	0	0	0	0	0	0		0	28	cel
181	man	0	0	0	0	0	0	0	0	0	0	0	0	0	0	0		0	28	man
182	rhm	0	0	0	0	0	0	0	0	0	0	0	0	0	0	0		0	28	rhm
183	d02	9.419e-09	0.02556	5.015e-17	6.734e-11	4.762e-10	2.58e-09	9.88e-09	1.16e-07	6.006e-07	3.833e-14	2.199e-14	1.038e-06	3.649e-05	1.059e-06	2.397e-08		0.0255993	1	d02
184	sta	0	0	0	0	0	0	0	0	0	0	0	0	0	0	0		0	28	sta
185	pec	0	0	0	0	0	0	0	0	0	0	0	0	0	0	0		0	28	pec
186	d03	3.614e-10	4.14e-05	6.207e-09	1.96e-08	3.906e-10	2.624e-08	3.444e-17	6.876e-07	1.241e-06	1.386e-14	7.653e-14	1.709e-07	3.06e-05	8.478e-07	5.498e-08		7.50551e-05	12	d03
187	d04	9.66e-09	7.825e-11	1.493e-08	1.934e-08	1.219e-09	1.91e-08	3.373e-17	2.4e-06	2.677e-06	1.748e-14	1.935e-14	1.038e-06	2.271e-05	1.072e-06	4.34e-08		3.00047e-05	15	d04
188	d05	2.818e-15	7.945e-11	1.436e-08	2.841e-10	7.798e-10	5.486e-09	3.277e-17	1.474e-06	1.863e-06	3.529e-14	4.152e-14	1.038e-06	1.301e-05	1.06e-06	5.527e-08		1.85213e-05	23	d05
189	d06	3.015e-10	3.35e-11	6.667e-10	9.462e-09	1.119e-09	3.806e-08	3.547e-17	9.716e-07	1.348e-06	8.93e-14	2.247e-14	9.23e-07	2.034e-05	4.048e-07	4.476e-07		2.44846e-05	19	d06
190	d07	8.955e-09	7.899e-11	4.456e-09	2.094e-08	4.762e-10	2.999e-09	8.415e-09	1.932e-06	2.507e-06	2.761e-14	3.407e-14	1.038e-06	1.979e-05	4.644e-07	1.275e-07		2.59052e-05	18	d07
191	d08	3.059e-09	4.792e-11	1.326e-08	1.988e-08	4.185e-09	2.318e-09	8.646e-09	6.299e-08	2.083e-07	1.611e-14	1.654e-14	4.61e-07	2.756e-05	3.199e-07	4.208e-13		2.86636e-05	17	d08
192	d09	6.582e-09	5.88e-11	1.486e-09	2.497e-08	2.319e-10	6.899e-10	1.004e-08	2.747e-07	2.643e-06	2.456e-14	2.85e-14	8.036e-07	3.103e-05	1.052e-06	1.231e-12		3.58474e-05	14	d09
193	d10	2.782e-10	5.656e-05	1.679e-09	9.069e-10	4.927e-09	1.325e-06	1.006e-08	0.0001297	2.592e-06	9.48e-06	2.382e-14	8.661e-07	3.473e-05	1.069e-06	5.063e-07		0.000236846	10	d10
194	d11	1.845e-16	0.0003235	1.49e-08	1.475e-08	6.397e-07	5.395e-07	2.335e-09	1.687e-06	4.365e-07	2.321e-14	1.628e-14	5.918e-07	2.749e-05	6.559e-07	1.559e-06		0.000357131	9	d11
195	d12	8.172e-09	4.667e-11	1.445e-08	2.32e-08	3.729e-10	4.31e-09	4.343e-17	2.778e-07	1.399e-06	1.032e-14	2.128e-14	1.038e-06	1.945e-05	7.384e-07	6.886e-13		2.29538e-05	21	d12
196	d13	5.149e-16	6.719e-11	4.508e-17	2.5e-08	1.519e-09	3.024e-08	6.177e-17	4.336e-07	1.137e-07	6.793e-10	1.64e-14	1.038e-06	2.13e-05	7.446e-08	9.813e-08		2.31154e-05	20	d13
197	d14	8.074e-09	2.801e-05	3.96e-09	1.501e-09	4.016e-11	1.303e-09	6.109e-09	9.357e-07	2.515e-06	2.261e-14	1.948e-14	1.03e-06	1.912e-05	7.198e-07	7.728e-08		5.24288e-05	13	d14
198	d15	9.744e-09	0.0001093	3.604e-10	4.446e-09	2.119e-09	6.003e-10	4.777e-09	5.93e-07	1.821e-06	1.646e-14	2.053e-14	1.01e-06	1.141e-05	6.712e-07	9.48e-13		0.000124827	11	d15

## Sheet: Xa>p
1	2	3	4	5	6	7	8	9	10	11	12	13	14	15	16	17	18	19	20	21	22
	rank =	13	1	15	14	10	8	12	2	5	6	11	9	4	7	3
	sum =	3.8658e-06	0.117642	2.97666e-06	3.00486e-06	4.17257e-05	6.93679e-05	1.09797e-05	0.00388941	0.000297782	0.000224398	3.7776e-05	5.63704e-05	0.00114736	0.000120865	0.00216429
		umolC/L/d
		11	12	13	14	15	16	17	18	19	20	21	22	24	25	26
		gre	mhe	cde	cmi	rst	tno	dix	dip	din	dxf	cha	sif	pha	coc	ph1		sum	rank
101	p01	2e-15	0.003695	5.217e-15	7.438e-10	1.277e-09	1.81e-08	1.844e-07	0.0001502	1.659e-07	6.3e-06	6.854e-14	7.377e-07	1.192e-06	1.371e-08	6.881e-13		0.00385381	9	p01
102	pra	2.441e-15	1.227e-11	1.184e-14	3.455e-09	4.966e-10	2.274e-07	2.594e-15	2.359e-13	8.134e-09	1.423e-14	2.279e-14	5.841e-07	9.803e-06	2.871e-06	6.516e-13		1.34976e-05	37	pra
103	puc	4.913e-15	2.454e-11	3.778e-15	1.316e-09	1.794e-13	1.07e-09	4.773e-15	3.285e-07	1.23e-07	4.631e-09	2.926e-14	1.317e-06	3.465e-05	2.14e-05	0.0006508		0.000708626	24	puc
104	pal	4.874e-15	7.575e-06	6.055e-11	1.155e-09	3.87e-09	6.709e-09	2.849e-09	2.063e-07	2.61e-05	2.166e-14	3.28e-14	2.028e-06	0.0004254	1.903e-05	0.0001604		0.000640754	26	pal
105	plc	5.089e-15	9.341e-07	3.403e-15	6.768e-10	1.89e-11	1.459e-13	4.991e-10	7.46e-13	7.052e-08	2.436e-14	1.921e-05	2.533e-07	3.989e-05	1.895e-05	9.285e-05		0.000172159	32	plc
106	pax	1.327e-15	1.98e-05	4.04e-15	6.857e-10	1.565e-09	1.902e-08	3.054e-07	0.0002138	6.397e-06	1.423e-05	5.968e-14	1.371e-06	1.009e-06	7.367e-07	2.636e-08		0.000257697	31	pax
107	xph	2.569e-15	0.01056	4.874e-15	9.01e-10	9.664e-10	4.447e-10	2.787e-09	8.705e-13	1.495e-06	5.631e-09	2.634e-14	2.834e-07	5.305e-07	2.726e-07	2.015e-08		0.0105626	2	xph
108	pau	4.873e-15	0.0003487	3.403e-15	1.683e-10	3.219e-09	8.306e-09	6.417e-09	0.0001879	1.554e-07	7.928e-06	4.352e-14	2.57e-06	2.762e-08	9.566e-07	9.051e-13		0.000548256	27	pau
109	plu	3.269e-15	1.287e-11	3.522e-15	5.496e-11	1.424e-10	3.728e-06	9.654e-09	4.146e-08	2.311e-07	1.423e-14	7.588e-14	6.085e-07	3.355e-07	1.708e-06	3.524e-07		7.01482e-06	38	plu
110	pca	3.904e-15	0.0003137	3.989e-15	3.694e-10	2.105e-09	1.1e-10	1.605e-08	0.0001272	9.946e-08	1.018e-07	7.23e-14	2.949e-06	4.932e-06	7.174e-07	1.314e-08		0.000449731	28	pca
111	pur	1.606e-15	4.531e-05	3.825e-15	1.313e-09	1.159e-10	8.784e-09	7.587e-07	6.099e-13	4.585e-05	1.252e-08	2.784e-14	2.849e-06	7.385e-07	2.63e-07	7.546e-08		9.58674e-05	33	pur
112	pan	1.354e-15	9.894e-06	4.251e-15	3.205e-10	4.172e-09	1.599e-08	2.537e-15	3.024e-06	4.119e-05	1.648e-09	6.955e-14	8.899e-07	3.154e-07	6.312e-07	2.101e-12		5.59666e-05	35	pan
113	pln	1.978e-15	1.054e-05	4.724e-15	1.038e-09	6.903e-10	5.422e-09	2.052e-09	2.863e-07	1.86e-07	1.296e-09	1.063e-05	4.119e-07	8.65e-06	1.408e-06	2.322e-12		3.21227e-05	36	pln
114	phi	2.039e-07	0.005677	2.977e-07	2.982e-07	4.169e-06	6.524e-06	4.523e-07	0.0001297	0	0	0	3.057e-06	4.599e-05	3.26e-06	7.91e-08		0.00587103	4	phi
115	plo	0	0.005677	2.977e-07	2.982e-07	4.169e-06	6.524e-06	4.523e-07	0.0001297	0	0	0	0	0	0	1.286e-12		0.00581844	5	plo
116	phr	2.039e-07	0.03406	1.786e-06	1.789e-06	2.501e-05	3.914e-05	2.714e-06	0.0007779	0	0	7.936e-06	1.528e-05	0.0004599	3.26e-05	3.173e-06		0.0354274	1	phr
117	pcs	0	0.002839	1.488e-07	1.491e-07	2.085e-06	3.262e-06	2.262e-07	6.483e-05	0	0	0	0	0	0	3.261e-07		0.00291003	15	pcs
118	ply	0	0	0	0	0	0	0	0	0	0	0	0	0	0	0.0006516		0.0006516	25	ply
119	pyl	2.691e-07	0.002839	1.488e-07	1.491e-07	2.085e-06	3.262e-06	2.262e-07	6.483e-05	0	0	0	0	0	0	3.669e-09		0.00290997	16	pyl
120	pel	4.73e-07	0.002839	1.488e-07	1.491e-07	2.085e-06	3.262e-06	2.262e-07	6.483e-05	2.277e-05	1.363e-05	0	3.057e-06	4.599e-05	3.26e-06	1.291e-07		0.00299901	13	pel
121	xpa	2.691e-07	0.002839	1.488e-07	1.491e-07	2.085e-06	3.262e-06	2.262e-07	6.483e-05	0	0	0	0	0	0	1.937e-07		0.00291016	14	xpa
122	phm	2.039e-07	0	0	0	0	0	0	0	0	0	0	0	0	0	0.00039		0.000390204	29	phm
123	p02	1.63e-15	0.005151	5.673e-15	1.677e-09	3.24e-09	4.088e-10	7.422e-08	5.12e-05	4.084e-05	1.092e-05	4.905e-14	1.869e-06	4.368e-06	7.018e-07	8.223e-07		0.0052618	6	p02
124	pta	2.039e-06	0	0	0	0	0	0	0	5.693e-05	3.407e-05	0	0	0	0	6.894e-07		9.37284e-05	34	pta
125	xpe	2.039e-07	0	0	0	0	0	0	0	0	0	0	0	4.599e-05	3.26e-06	0.0002121		0.000261554	30	xpe
126	p03	3.191e-15	0.00237	5.415e-15	3.254e-10	1.158e-09	5.592e-09	1.531e-08	0.0001295	9.565e-08	8.947e-06	6.604e-14	1.529e-06	2.933e-06	6.205e-07	1.243e-12		0.00251365	19	p03
127	p04	1.979e-15	0.002487	4.438e-15	5.328e-10	1.801e-09	1.04e-08	4.578e-08	0.0002358	6.598e-06	1.416e-05	5.92e-14	1.963e-06	6.531e-12	5.514e-07	1.853e-08		0.00274615	17	p04
128	p05	1.35e-15	0.004879	3.825e-15	2.454e-09	1.028e-09	1.296e-08	6.267e-08	6.165e-05	3.949e-06	1.147e-05	6.093e-14	1.903e-06	1.217e-06	2.317e-06	7.2e-10		0.00496159	7	p05
129	p06	3.13e-15	0.001319	4.418e-15	1.028e-09	4.926e-10	5.578e-10	3.357e-08	0.0002359	3.67e-08	7.905e-06	5e-14	2.322e-06	4.142e-07	2.523e-07	1.711e-12		0.00156587	23	p06
130	p07	3.335e-15	0.00244	3.54e-15	3.289e-10	3.139e-09	1.664e-10	1.852e-08	0.0002048	2.121e-06	1.372e-05	6.923e-14	1.749e-06	3.084e-07	5.505e-07	1.106e-07		0.00266338	18	p07
131	p08	3.369e-15	0.006849	3.533e-15	7.406e-11	4.177e-10	8.363e-09	1.471e-06	0.0001909	3.215e-07	1.278e-05	6.237e-14	1.118e-06	2.739e-09	9.382e-08	5.93e-08		0.00705576	3	p08
132	p09	2.336e-15	0.003451	4.149e-15	7.279e-10	2.133e-10	1.094e-09	8.868e-08	0.0001794	3.545e-09	1.049e-05	7.259e-14	1.432e-06	3.631e-08	1.19e-06	2.76e-08		0.00364367	10	p09
133	p10	4.075e-15	0.001883	3.883e-15	5.154e-10	3.302e-09	1.699e-08	1.782e-06	0.0001073	3.545e-05	7.387e-06	6.892e-14	3.434e-07	6.478e-12	1.255e-06	1.147e-12		0.00203654	21	p10
134	p11	2.157e-15	0.003341	4.162e-15	9.073e-10	1.119e-09	1.543e-08	5.714e-08	0.0001196	5.466e-06	8.629e-06	6.525e-14	3.258e-07	2.592e-06	2.538e-07	3.011e-07		0.00347824	12	p11
135	p12	1.524e-15	0.001893	5.394e-15	1.024e-09	2.68e-10	1.213e-09	1.256e-07	0.0002345	7.781e-07	7.434e-06	4.304e-14	6.615e-08	2.592e-08	1.014e-06	8.94e-08		0.00213704	20	p12
136	p13	1.782e-15	0.004604	3.451e-15	3.784e-10	5.169e-11	7.907e-09	4.731e-08	5.071e-05	4.971e-08	1.111e-05	6.562e-14	1.206e-06	6.609e-06	2.846e-07	2.597e-08		0.00467405	8	p13
137	p14	2.02e-15	0.003405	4.441e-15	8.651e-10	2.508e-09	1.094e-08	1.265e-06	7.885e-05	1.191e-07	1.181e-05	6.969e-14	2.266e-06	1.372e-06	1.878e-07	1.15e-12		0.00350088	11	p14
138	p15	1.522e-15	0.001789	3.812e-15	2.769e-11	3.076e-10	5.615e-10	8.073e-08	2.969e-05	1.821e-07	1.135e-05	6.333e-14	3.123e-08	2.137e-06	2.542e-07	1.496e-12		0.00183273	22	p15

## Sheet: fa>pin
1	2	3	4	5	6	7	8	9	10	11	12	13	14	15	16	17	18	19	20
		for each p, fraction a
		11	12	13	14	15	16	17	18	19	20	21	22	24	25	26
		gre	mhe	cde	cmi	rst	tno	dix	dip	din	dxf	cha	sif	pha	coc	ph1		sum
101	p01	4.648e-13	0.8588	1.213e-12	1.729e-07	2.969e-07	4.206e-06	4.285e-05	0.0349	3.854e-05	0.001464	1.593e-11	0.0001715	0.000277	3.187e-06	1.599e-10		0.895702
102	pra	2.087e-11	1.049e-07	1.012e-10	2.954e-05	4.246e-06	0.001945	2.218e-11	2.017e-09	6.955e-05	1.217e-10	1.949e-10	0.004994	0.08382	0.02455	5.572e-09		0.115412
103	puc	6.809e-12	3.401e-08	5.236e-12	1.823e-06	2.486e-10	1.483e-06	6.616e-12	0.0004554	0.0001705	6.418e-06	4.056e-11	0.001825	0.04802	0.02966	0.9021		0.982241
104	pal	1.923e-12	0.002989	2.389e-08	4.556e-07	1.527e-06	2.647e-06	1.124e-06	8.142e-05	0.0103	8.546e-12	1.294e-11	0.0008001	0.1679	0.007511	0.0633		0.252887
105	plc	2.836e-11	0.005205	1.896e-11	3.771e-06	1.053e-07	8.129e-10	2.781e-06	4.157e-09	0.0003929	1.357e-10	0.107	0.001411	0.2223	0.1056	0.5174		0.959316
106	pax	2.147e-12	0.03203	6.535e-12	1.109e-06	2.532e-06	3.078e-05	0.0004941	0.3459	0.01035	0.02302	9.654e-11	0.002217	0.001632	0.001192	4.265e-05		0.416912
107	xph	2.322e-13	0.9545	4.406e-13	8.145e-08	8.737e-08	4.02e-08	2.519e-07	7.87e-11	0.0001352	5.091e-07	2.381e-12	2.562e-05	4.796e-05	2.464e-05	1.822e-06		0.954736
108	pau	6.444e-12	0.4611	4.5e-12	2.225e-07	4.257e-06	1.098e-05	8.485e-06	0.2484	0.0002055	0.01048	5.755e-11	0.003398	3.652e-05	0.001265	1.197e-09		0.724909
109	plu	9.48e-12	3.731e-08	1.021e-11	1.594e-07	4.129e-07	0.01081	2.799e-05	0.0001202	0.0006701	4.126e-11	2.2e-10	0.001764	0.0009727	0.004953	0.001022		0.0203406
110	pca	7.216e-12	0.5799	7.373e-12	6.828e-07	3.891e-06	2.033e-07	2.966e-05	0.2352	0.0001838	0.0001881	1.336e-10	0.005451	0.009116	0.001326	2.429e-05		0.831424
111	pur	7.388e-12	0.2085	1.76e-11	6.04e-06	5.333e-07	4.041e-05	0.00349	2.806e-09	0.2109	5.758e-05	1.281e-10	0.0131	0.003397	0.00121	0.0003471		0.441049
112	pan	1.589e-11	0.1161	4.989e-11	3.761e-06	4.896e-05	0.0001876	2.977e-11	0.03549	0.4834	1.934e-05	8.163e-10	0.01044	0.003702	0.007408	2.465e-08		0.6568
113	pln	3.166e-11	0.1686	7.56e-11	1.661e-05	1.105e-05	8.677e-05	3.285e-05	0.004582	0.002977	2.075e-05	0.1701	0.006592	0.1384	0.02254	3.716e-08		0.513959
114	phi	3.473e-05	0.967	5.07e-05	5.079e-05	0.0007101	0.001111	7.704e-05	0.02208	0	0	0	0.0005206	0.007833	0.0005553	1.347e-05		1.00004
115	plo	0	0.9757	5.116e-05	5.125e-05	0.0007165	0.001121	7.773e-05	0.02228	0	0	0	0	0	0	2.209e-10		0.999998
116	phr	5.754e-06	0.9614	5.041e-05	5.05e-05	0.000706	0.001105	7.659e-05	0.02196	0	0	0.000224	0.0004313	0.01298	0.0009201	8.956e-05		0.999999
117	pcs	0	0.9756	5.115e-05	5.124e-05	0.0007164	0.001121	7.772e-05	0.02228	0	0	0	0	0	0	0.0001121		1.00001
118	ply	0	0	0	0	0	0	0	0	0	0	0	0	0	0	1		1
119	pyl	9.25e-05	0.9756	5.115e-05	5.125e-05	0.0007164	0.001121	7.773e-05	0.02228	0	0	0	0	0	0	1.261e-06		0.999991
120	pel	0.0001577	0.9466	4.963e-05	4.972e-05	0.0006951	0.001088	7.542e-05	0.02162	0.007594	0.004544	0	0.001019	0.01534	0.001087	4.305e-05		0.999963
121	xpa	9.249e-05	0.9755	5.115e-05	5.124e-05	0.0007164	0.001121	7.772e-05	0.02228	0	0	0	0	0	0	6.657e-05		0.999957
122	phm	0.0005226	0	0	0	0	0	0	0	0	0	0	0	0	0	0.9995		1.00002
123	p02	2.958e-13	0.9345	1.029e-12	3.042e-07	5.878e-07	7.416e-08	1.347e-05	0.009289	0.007409	0.001981	8.899e-12	0.000339	0.0007923	0.0001273	0.0001492		0.954601
124	pta	0.02175	0	0	0	0	0	0	0	0.6074	0.3635	0	0	0	0	0.007355		1.00001
125	xpe	0.0007796	0	0	0	0	0	0	0	0	0	0	0	0.1758	0.01246	0.8109		0.99994
126	p03	1.1e-12	0.8172	1.867e-12	1.122e-07	3.991e-07	1.928e-06	5.277e-06	0.04463	3.297e-05	0.003084	2.277e-11	0.000527	0.001011	0.0002139	4.286e-10		0.866707
127	p04	6.299e-13	0.7914	1.412e-12	1.695e-07	5.733e-07	3.311e-06	1.457e-05	0.07504	0.0021	0.004507	1.884e-11	0.0006247	2.079e-09	0.0001755	5.895e-06		0.873872
128	p05	2.561e-13	0.9252	7.255e-13	4.654e-07	1.949e-07	2.457e-06	1.188e-05	0.01169	0.000749	0.002175	1.155e-11	0.0003609	0.0002308	0.0004395	1.366e-07		0.94086
129	p06	1.623e-12	0.6841	2.291e-12	5.329e-07	2.555e-07	2.893e-07	1.741e-05	0.1223	1.903e-05	0.0041	2.593e-11	0.001205	0.0002148	0.0001308	8.875e-10		0.812088
130	p07	1.088e-12	0.796	1.155e-12	1.073e-07	1.024e-06	5.427e-08	6.04e-06	0.06681	0.0006919	0.004476	2.258e-11	0.0005704	0.0001006	0.0001796	3.607e-05		0.868872
131	p08	4.579e-13	0.9308	4.801e-13	1.006e-08	5.677e-08	1.137e-06	0.0001999	0.02595	4.369e-05	0.001737	8.476e-12	0.0001519	3.723e-07	1.275e-05	8.059e-06		0.958905
132	p09	5.76e-13	0.8511	1.023e-12	1.795e-07	5.26e-08	2.699e-07	2.187e-05	0.04423	8.741e-07	0.002587	1.79e-11	0.0003531	8.954e-06	0.0002935	6.806e-06		0.898603
133	p10	1.638e-12	0.7568	1.561e-12	2.072e-07	1.327e-06	6.828e-06	0.0007163	0.04312	0.01425	0.002969	2.77e-11	0.000138	2.604e-09	0.0005045	4.613e-10		0.818506
134	p11	5.572e-13	0.8629	1.075e-12	2.343e-07	2.89e-07	3.987e-06	1.476e-05	0.03088	0.001412	0.002229	1.685e-11	8.416e-05	0.0006694	6.554e-05	7.777e-05		0.898337
135	p12	6.209e-13	0.7713	2.198e-12	4.171e-07	1.092e-07	4.941e-07	5.118e-05	0.09552	0.000317	0.003028	1.753e-11	2.695e-05	1.056e-05	0.0004129	3.642e-05		0.870704
136	p13	3.678e-13	0.95	7.121e-13	7.809e-08	1.067e-08	1.632e-06	9.761e-06	0.01046	1.026e-05	0.002292	1.354e-11	0.0002489	0.001364	5.872e-05	5.359e-06		0.964451
137	p14	5.15e-13	0.8681	1.132e-12	2.205e-07	6.395e-07	2.788e-06	0.0003226	0.0201	3.036e-05	0.00301	1.777e-11	0.0005776	0.0003498	4.789e-05	2.932e-10		0.892542
138	p15	6.582e-13	0.7738	1.649e-12	1.198e-08	1.331e-07	2.429e-07	3.492e-05	0.01285	7.879e-05	0.00491	2.74e-11	1.351e-05	0.0009246	0.00011	6.472e-10		0.792722

## Sheet: fa>pout
1	2	3	4	5	6	7	8	9	10	11	12	13	14	15	16	17	18
	sum	0.23472	0.369962	0.243525	0.237523	0.246863	0.258897	0.598741	0.684497	0.568685	0.748295	0.46169	0.40429	0.245154	0.409764	0.649903
		for each p, fraction a
		11	12	13	14	15	16	17	18	19	20	21	22	24	25	26
		gre	mhe	cde	cmi	rst	tno	dix	dip	din	dxf	cha	sif	pha	coc	ph1
101	p01	1.214e-10	0.01162	4.268e-10	5.878e-05	7.556e-06	6.753e-05	0.01005	0.02643	0.0003167	0.02101	8.376e-10	0.005292	0.0002547	4.65e-05	2.066e-10
102	pra	1.482e-10	3.86e-11	9.683e-10	0.0002731	2.937e-06	0.0008487	1.415e-10	4.151e-11	1.554e-05	4.745e-11	2.785e-10	0.00419	0.002095	0.009736	1.957e-10
103	puc	2.982e-10	7.717e-11	3.09e-10	0.000104	1.061e-09	3.992e-06	2.603e-10	5.782e-05	0.0002349	1.544e-05	3.576e-10	0.009446	0.007403	0.07255	0.1954
104	pal	2.959e-10	2.382e-05	4.953e-06	9.126e-05	2.289e-05	2.504e-05	0.0001554	3.632e-05	0.04984	7.223e-11	4.008e-10	0.01455	0.09089	0.06454	0.04817
105	plc	3.089e-10	2.938e-06	2.784e-10	5.349e-05	1.118e-07	5.445e-10	2.722e-05	1.313e-10	0.0001347	8.124e-11	0.2348	0.001817	0.008523	0.06424	0.02788
106	pax	8.058e-11	6.228e-05	3.305e-10	5.42e-05	9.258e-06	7.1e-05	0.01666	0.03764	0.01222	0.04745	7.294e-10	0.009831	0.0002155	0.002498	7.916e-06
107	xph	1.559e-10	0.0332	3.987e-10	7.121e-05	5.717e-06	1.659e-06	0.000152	1.532e-10	0.002856	1.878e-05	3.219e-10	0.002033	0.0001133	0.0009242	6.052e-06
108	pau	2.958e-10	0.001097	2.784e-10	1.33e-05	1.904e-05	3.1e-05	0.0003499	0.03307	0.0002969	0.02644	5.319e-10	0.01843	5.902e-06	0.003244	2.718e-10
109	plu	1.985e-10	4.047e-11	2.882e-10	4.344e-06	8.422e-07	0.01391	0.0005265	7.297e-06	0.0004414	4.745e-11	9.273e-10	0.004364	7.168e-05	0.005792	0.0001058
110	pca	2.37e-10	0.0009867	3.263e-10	2.92e-05	1.245e-05	4.105e-07	0.0008751	0.02239	0.0001899	0.0003393	8.836e-10	0.02115	0.001054	0.002432	3.946e-06
111	pur	9.75e-11	0.0001425	3.129e-10	0.0001038	6.857e-07	3.278e-05	0.04138	1.073e-10	0.08757	4.174e-05	3.403e-10	0.02043	0.0001578	0.0008916	2.266e-05
112	pan	8.221e-11	3.112e-05	3.477e-10	2.533e-05	2.467e-05	5.965e-05	1.383e-10	0.0005322	0.07866	5.495e-06	8.501e-10	0.006383	6.739e-05	0.00214	6.308e-10
113	pln	1.201e-10	3.314e-05	3.864e-10	8.205e-05	4.083e-06	2.023e-05	0.0001119	5.039e-05	0.0003553	4.323e-06	0.1299	0.002955	0.001848	0.004774	6.971e-10
114	phi	0.01238	0.01786	0.02435	0.02357	0.02466	0.02435	0.02467	0.02282	0	0	0	0.02192	0.009827	0.01105	2.375e-05
115	plo	0	0.01786	0.02435	0.02357	0.02466	0.02435	0.02467	0.02282	0	0	0	0	0	0	3.86e-10
116	phr	0.01238	0.1071	0.1461	0.1414	0.148	0.1461	0.148	0.1369	0	0	0.09699	0.1096	0.09827	0.1105	0.0009528
117	pcs	0	0.008928	0.01218	0.01179	0.01233	0.01217	0.01233	0.01141	0	0	0	0	0	0	9.79e-05
118	ply	0	0	0	0	0	0	0	0	0	0	0	0	0	0	0.1957
119	pyl	0.01634	0.008928	0.01218	0.01179	0.01233	0.01217	0.01233	0.01141	0	0	0	0	0	0	1.102e-06
120	pel	0.02872	0.008928	0.01218	0.01179	0.01233	0.01217	0.01233	0.01141	0.04349	0.04544	0	0.02192	0.009827	0.01105	3.876e-05
121	xpa	0.01634	0.008928	0.01218	0.01179	0.01233	0.01217	0.01233	0.01141	0	0	0	0	0	0	5.817e-05
122	phm	0.01238	0	0	0	0	0	0	0	0	0	0	0	0	0	0.1171
123	p02	9.897e-11	0.0162	4.641e-10	0.0001325	1.917e-05	1.525e-06	0.004048	0.009012	0.078	0.03642	5.995e-10	0.0134	0.0009332	0.00238	0.0002469
124	pta	0.1238	0	0	0	0	0	0	0	0.1087	0.1136	0	0	0	0	0.000207
125	xpe	0.01238	0	0	0	0	0	0	0	0	0	0	0	0.009827	0.01105	0.06369
126	p03	1.938e-10	0.007455	4.429e-10	2.572e-05	6.848e-06	2.087e-05	0.0008348	0.02278	0.0001827	0.02983	8.071e-10	0.01096	0.0006266	0.002104	3.733e-10
127	p04	1.202e-10	0.007821	3.63e-10	4.211e-05	1.066e-05	3.882e-05	0.002497	0.0415	0.0126	0.04723	7.235e-10	0.01408	1.396e-09	0.00187	5.562e-06
128	p05	8.197e-11	0.01534	3.129e-10	0.0001939	6.079e-06	4.835e-05	0.003417	0.01085	0.007543	0.03824	7.446e-10	0.01365	0.00026	0.007857	2.162e-07
129	p06	1.9e-10	0.004148	3.614e-10	8.121e-05	2.914e-06	2.082e-06	0.001831	0.04151	7.008e-05	0.02636	6.11e-10	0.01666	8.851e-05	0.0008553	5.138e-10
130	p07	2.024e-10	0.007675	2.895e-10	2.599e-05	1.856e-05	6.209e-07	0.00101	0.03605	0.004051	0.04576	8.461e-10	0.01254	6.589e-05	0.001867	3.32e-05
131	p08	2.045e-10	0.02154	2.89e-10	5.853e-06	2.471e-06	3.121e-05	0.0802	0.03361	0.0006141	0.04263	7.622e-10	0.008016	5.853e-07	0.0003181	1.781e-05
132	p09	1.418e-10	0.01085	3.394e-10	5.753e-05	1.262e-06	4.084e-06	0.004836	0.03157	6.77e-06	0.03499	8.872e-10	0.01027	7.758e-06	0.004037	8.288e-06
133	p10	2.474e-10	0.005921	3.177e-10	4.074e-05	1.953e-05	6.339e-05	0.09717	0.01888	0.0677	0.02463	8.423e-10	0.002463	1.384e-09	0.004256	3.445e-10
134	p11	1.31e-10	0.01051	3.405e-10	7.171e-05	6.619e-06	5.76e-05	0.003116	0.02104	0.01044	0.02878	7.975e-10	0.002337	0.0005538	0.0008604	9.041e-05
135	p12	9.253e-11	0.005955	4.413e-10	8.092e-05	1.585e-06	4.526e-06	0.006851	0.04127	0.001486	0.02479	5.26e-10	0.0004745	5.538e-06	0.003437	2.684e-05
136	p13	1.082e-10	0.01448	2.823e-10	2.991e-05	3.058e-07	2.951e-05	0.00258	0.008925	9.493e-05	0.03705	8.019e-10	0.008654	0.001412	0.0009649	7.799e-06
137	p14	1.226e-10	0.01071	3.633e-10	6.837e-05	1.484e-05	4.081e-05	0.069	0.01388	0.0002274	0.03937	8.517e-10	0.01625	0.0002931	0.0006369	3.453e-10
138	p15	9.237e-11	0.005626	3.118e-10	2.189e-06	1.82e-06	2.095e-06	0.004402	0.005226	0.0003478	0.03785	7.74e-10	0.000224	0.0004567	0.0008619	4.492e-10

## Sheet: Xp>d
1	2	3	4	5	6	7	8	9	10	11	12	13	14	15	16	17	18	19	20	21	22	23	24	25	26	27	28	29	30	31	32	33	34	35	36	37	38	39	40	41	42	43	44	45
	rank =	24	15	3	5	9	36	11	35	12	37	16	20	34	21	2	1	7	8	14	13	6	4	18	38	10	29	27	19	33	28	17	25	30	22	31	23	26	32
	sum =	4.41e-06	8.025e-05	0.004135	0.003215	0.001242	8.607e-07	0.0006029	9.642e-07	0.000294	5.702e-07	9.258e-06	5.858e-06	1.033e-06	5.549e-06	0.005879	0.0099	0.002731	0.001552	9.872e-05	0.0002226	0.003034	0.00381	6.892e-06	3.5e-07	0.0007987	3.059e-06	3.177e-06	6.42e-06	2.227e-06	3.086e-06	7.123e-06	4.251e-06	2.957e-06	5.425e-06	2.57e-06	4.821e-06	3.742e-06	2.278e-06
		umolC/L/d
		101	102	103	104	105	106	107	108	109	110	111	112	113	114	115	116	117	118	119	120	121	122	123	124	125	126	127	128	129	130	131	132	133	134	135	136	137	138
		p01	pra	puc	pal	plc	pax	xph	pau	plu	pca	pur	pan	pln	phi	plo	phr	pcs	ply	pyl	pel	xpa	phm	p02	pta	xpe	p03	p04	p05	p06	p07	p08	p09	p10	p11	p12	p13	p14	p15		sum	rank
161	d01	4.41e-06	0	0	0	0	0	0	0	0	0	0	0	0	0	0	0	0	0	0	0	0	0	0	0	0	0	0	0	0	0	0	0	0	0	0	0	0	0		4.41e-06	24	d01
162	ar2	0	8.025e-05	0	0	0	0	0	0	0	0	0	0	0	0	0	0	0	0	0	0	0	0	0	0	0	0	0	0	0	0	0	0	0	0	0	0	0	0		8.025e-05	15	ar2
163	fu2	0	0	0.004135	0	0	0	0	0	0	0	0	0	0	0	0	0	0	0	0	0	0	0	0	0	0	0	0	0	0	0	0	0	0	0	0	0	0	0		0.004135	3	fu2
164	ga2	0	0	0	0.003215	0	0	0	0	0	0	0	0	0	0	0	0	0	0	0	0	0	0	0	0	0	0	0	0	0	0	0	0	0	0	0	0	0	0		0.003215	5	ga2
165	gl2	0	0	0	0	0.001242	0	0	0	0	0	0	0	0	0	0	0	0	0	0	0	0	0	0	0	0	0	0	0	0	0	0	0	0	0	0	0	0	0		0.001242	9	gl2
166	ma2	0	0	0	0	0	8.607e-07	0	0	0	0	0	0	0	0	0	0	0	0	0	0	0	0	0	0	0	0	0	0	0	0	0	0	0	0	0	0	0	0		8.607e-07	36	ma2
167	rh2	0	0	0	0	0	0	0.0006029	0	0	0	0	0	0	0	0	0	0	0	0	0	0	0	0	0	0	0	0	0	0	0	0	0	0	0	0	0	0	0		0.0006029	11	rh2
168	ga3	0	0	0	0	0	0	0	9.642e-07	0	0	0	0	0	0	0	0	0	0	0	0	0	0	0	0	0	0	0	0	0	0	0	0	0	0	0	0	0	0		9.642e-07	35	ga3
169	gl3	0	0	0	0	0	0	0	0	0.000294	0	0	0	0	0	0	0	0	0	0	0	0	0	0	0	0	0	0	0	0	0	0	0	0	0	0	0	0	0		0.000294	12	gl3
170	gc2	0	0	0	0	0	0	0	0	0	5.702e-07	0	0	0	0	0	0	0	0	0	0	0	0	0	0	0	0	0	0	0	0	0	0	0	0	0	0	0	0		5.702e-07	37	gc2
171	mu2	0	0	0	0	0	0	0	0	0	0	9.258e-06	0	0	0	0	0	0	0	0	0	0	0	0	0	0	0	0	0	0	0	0	0	0	0	0	0	0	0		9.258e-06	16	mu2
172	ga4	0	0	0	0	0	0	0	0	0	0	0	5.858e-06	0	0	0	0	0	0	0	0	0	0	0	0	0	0	0	0	0	0	0	0	0	0	0	0	0	0		5.858e-06	20	ga4
173	gl4	0	0	0	0	0	0	0	0	0	0	0	0	1.033e-06	0	0	0	0	0	0	0	0	0	0	0	0	0	0	0	0	0	0	0	0	0	0	0	0	0		1.033e-06	34	gl4
174	chi	0	0	0	0	0	0	0	0	0	0	0	0	0	5.549e-06	0	0	0	0	0	0	0	0	0	0	0	0	0	0	0	0	0	0	0	0	0	0	0	0		5.549e-06	21	chi
175	glo	0	0	0	0	0	0	0	0	0	0	0	0	0	0	0.005879	0	0	0	0	0	0	0	0	0	0	0	0	0	0	0	0	0	0	0	0	0	0	0		0.005879	2	glo
176	chr	0	0	0	0	0	0	0	0	0	0	0	0	0	0	0	0.0099	0	0	0	0	0	0	0	0	0	0	0	0	0	0	0	0	0	0	0	0	0	0		0.0099	1	chr
177	fcs	0	0	0	0	0	0	0	0	0	0	0	0	0	0	0	0	0.002731	0	0	0	0	0	0	0	0	0	0	0	0	0	0	0	0	0	0	0	0	0		0.002731	7	fcs
178	gly	0	0	0	0	0	0	0	0	0	0	0	0	0	0	0	0	0	0.001552	0	0	0	0	0	0	0	0	0	0	0	0	0	0	0	0	0	0	0	0		0.001552	8	gly
179	xyl	0	0	0	0	0	0	0	0	0	0	0	0	0	0	0	0	0	0	9.872e-05	0	0	0	0	0	0	0	0	0	0	0	0	0	0	0	0	0	0	0		9.872e-05	14	xyl
180	cel	0	0	0	0	0	0	0	0	0	0	0	0	0	0	0	0	0	0	0	0.0002226	0	0	0	0	0	0	0	0	0	0	0	0	0	0	0	0	0	0		0.0002226	13	cel
181	man	0	0	0	0	0	0	0	0	0	0	0	0	0	0	0	0	0	0	0	0	0.003034	0	0	0	0	0	0	0	0	0	0	0	0	0	0	0	0	0		0.003034	6	man
182	rhm	0	0	0	0	0	0	0	0	0	0	0	0	0	0	0	0	0	0	0	0	0	0.00381	0	0	0	0	0	0	0	0	0	0	0	0	0	0	0	0		0.00381	4	rhm
183	d02	0	0	0	0	0	0	0	0	0	0	0	0	0	0	0	0	0	0	0	0	0	0	6.892e-06	0	0	0	0	0	0	0	0	0	0	0	0	0	0	0		6.892e-06	18	d02
184	sta	0	0	0	0	0	0	0	0	0	0	0	0	0	0	0	0	0	0	0	0	0	0	0	3.5e-07	0	0	0	0	0	0	0	0	0	0	0	0	0	0		3.5e-07	38	sta
185	pec	0	0	0	0	0	0	0	0	0	0	0	0	0	0	0	0	0	0	0	0	0	0	0	0	0.0007987	0	0	0	0	0	0	0	0	0	0	0	0	0		0.0007987	10	pec
186	d03	0	0	0	0	0	0	0	0	0	0	0	0	0	0	0	0	0	0	0	0	0	0	0	0	0	3.059e-06	0	0	0	0	0	0	0	0	0	0	0	0		3.059e-06	29	d03
187	d04	0	0	0	0	0	0	0	0	0	0	0	0	0	0	0	0	0	0	0	0	0	0	0	0	0	0	3.177e-06	0	0	0	0	0	0	0	0	0	0	0		3.177e-06	27	d04
188	d05	0	0	0	0	0	0	0	0	0	0	0	0	0	0	0	0	0	0	0	0	0	0	0	0	0	0	0	6.42e-06	0	0	0	0	0	0	0	0	0	0		6.42e-06	19	d05
189	d06	0	0	0	0	0	0	0	0	0	0	0	0	0	0	0	0	0	0	0	0	0	0	0	0	0	0	0	0	2.227e-06	0	0	0	0	0	0	0	0	0		2.227e-06	33	d06
190	d07	0	0	0	0	0	0	0	0	0	0	0	0	0	0	0	0	0	0	0	0	0	0	0	0	0	0	0	0	0	3.086e-06	0	0	0	0	0	0	0	0		3.086e-06	28	d07
191	d08	0	0	0	0	0	0	0	0	0	0	0	0	0	0	0	0	0	0	0	0	0	0	0	0	0	0	0	0	0	0	7.123e-06	0	0	0	0	0	0	0		7.123e-06	17	d08
192	d09	0	0	0	0	0	0	0	0	0	0	0	0	0	0	0	0	0	0	0	0	0	0	0	0	0	0	0	0	0	0	0	4.251e-06	0	0	0	0	0	0		4.251e-06	25	d09
193	d10	0	0	0	0	0	0	0	0	0	0	0	0	0	0	0	0	0	0	0	0	0	0	0	0	0	0	0	0	0	0	0	0	2.957e-06	0	0	0	0	0		2.957e-06	30	d10
194	d11	0	0	0	0	0	0	0	0	0	0	0	0	0	0	0	0	0	0	0	0	0	0	0	0	0	0	0	0	0	0	0	0	0	5.425e-06	0	0	0	0		5.425e-06	22	d11
195	d12	0	0	0	0	0	0	0	0	0	0	0	0	0	0	0	0	0	0	0	0	0	0	0	0	0	0	0	0	0	0	0	0	0	0	2.57e-06	0	0	0		2.57e-06	31	d12
196	d13	0	0	0	0	0	0	0	0	0	0	0	0	0	0	0	0	0	0	0	0	0	0	0	0	0	0	0	0	0	0	0	0	0	0	0	4.821e-06	0	0		4.821e-06	23	d13
197	d14	0	0	0	0	0	0	0	0	0	0	0	0	0	0	0	0	0	0	0	0	0	0	0	0	0	0	0	0	0	0	0	0	0	0	0	0	3.742e-06	0		3.742e-06	26	d14
198	d15	0	0	0	0	0	0	0	0	0	0	0	0	0	0	0	0	0	0	0	0	0	0	0	0	0	0	0	0	0	0	0	0	0	0	0	0	0	2.278e-06		2.278e-06	32	d15

[truncated: 12 more sheets: fp>din, Xb>d, Xb>p, Xd>b, Xd>bR, fd>bin, Xa>b, Xa>bL, Xa>bR, fa>bin, fa>binL, fa>binR]
