# Supplementary material for: Dynamic carbon flux network of a diverse marine microbial community
Source: ISME Commun. 2021 Sep 25;1:50. doi: 10.1038/s43705-021-00055-7 (PMC9723560; doi:10.1038/s43705-021-00055-7)
Supplement: Supplementary file 4 — Dataset S1 [file 43705_2021_55_MOESM4_ESM.zip › Dataset_S1_Instantaneous_2011_21.xlsx]

## Sheet: sum
1	2	3	4	5	6	7	8	9	10	11	12	13	14	15	16	17	18	19	20	21	22	23	24	25	26	27	28	29	30	31	32	33	34	35	36	37	38	39	40	41	42	43	44	45	46	47	48	49	50
	Sum =	3.05046	-37.7591	120	0.908796	-59.1816	120	0.954849	-62.0852	120	1.86364	-55.5959	120			120			120			Sum =	15.7074	-21.9265	741	0.908796	-118.315	741	0.175152	-147.259	741	0.0667319	#NUM!	686	1.15068	-92.7907	741	0.796044	-71.4506	741	0.973362	-73.3349	741			741			741
	Ave =	0.203364	-2.51727		0.0605864	-3.94544		0.0636566	-4.13901		0.124243	-3.70639		18.5633	1.18912		0.0986435	-1.18912				Ave =	0.413353	-0.577013		0.0239157	-3.11355		0.00460927	-3.87525		0.0017561	#NUM!		0.030281	-2.44186		0.0209485	-1.88028		0.0256148	-1.92987		28.8453	1.35285		0.0575527	-1.35285
		umolC/L			umolC/L/d			umolC/L/d			umolC/L/d			d			1/d						umolC/L			umolC/L/d			umolC/L/d			umolC/L/d			umolC/L/d			umolC/L/d			umolC/L/d			d			1/d
		Conc	log	rank	Xa>d	log	rank	Xa>p	log	rank	Xa>d+p	log	rank	Turnover	log	rank	Rate	log	rank				Conc	log	rank	Xa>d	log	rank	Xp>d	log	rank	Xb>d	log	rank	Xa+p+b>d	log	rank	Xd>b	log	rank	Xexch	log	rank	Turnover	log	rank	Rate	log	rank
11	gre	0.001086	-2.96417	8	5.23027e-05	-4.28148	7	1.61008e-05	-4.79315	10	6.84035e-05	-4.16492	9	15.8764	1.20075	9	0.0629867	-1.20075	7	gre	161	d01	0.3749	-0.426085	11	2.03884e-05	-4.69062	31	5.246e-05	-4.28017	22	0.00152669	-2.81625	8	0.00159954	-2.79601	20	0.0161569	-1.79164	15	0.00887821	-2.05167	17	42.227	1.62559	15	0.0236815	-1.62559	24
12	mhe	2.884	0.459995	1	0.905569	-0.0430787	1	0.952576	-0.0211006	1	1.85814	0.269079	1	1.55209	0.190916	15	0.644294	-0.190916	1	mhe	162	ar2	0.008936	-2.04886	37	0.000427168	-3.3694	19	0.0001762	-3.75399	15	5.04138e-05	-4.29745	25	0.000653782	-3.18457	26	0.00149936	-2.82409	37	0.00107657	-2.96796	38	8.30041	0.919099	35	0.120476	-0.919099	4
13	cde	0.0004018	-3.39599	12	3.4246e-05	-4.46539	8	1.10874e-05	-4.95517	11	4.53334e-05	-4.34358	11	8.86322	0.947592	14	0.112826	-0.947592	2	cde	163	fu2	1.044	0.0187005	3	0.0747461	-1.12641	5	0.002496	-2.60276	7	0.00121837	-2.91422	9	0.0784604	-1.10535	6	0.0433462	-1.36305	4	0.0609033	-1.21536	6	17.1419	1.23406	21	0.0583365	-1.23406	18
14	cmi	0.0002321	-3.63432	15	1.35123e-05	-4.86927	13	4.19519e-06	-5.37725	14	1.77075e-05	-4.75184	13	13.1075	1.11752	11	0.0762924	-1.11752	5	cmi	164	ga2	0.8542	-0.0684404	5	0.0933829	-1.02973	4	0.002454	-2.61013	8	0.0119489	-1.92267	3	0.107786	-0.967438	3	0.0612604	-1.21282	2	0.0845231	-1.07302	2	10.1061	1.00458	31	0.09895	-1.00458	8
15	rst	0.006056	-2.21781	5	0.000238229	-3.62301	4	7.80685e-05	-4.10752	6	0.000316297	-3.4999	4	19.1465	1.28209	6	0.0522287	-1.28209	10	rst	165	gl2	1.069	0.0289777	2	0.0970677	-1.01293	2	0.0009415	-3.02618	11	3.9006e-05	-4.40887	26	0.0980483	-1.00856	5	0.0460636	-1.33664	3	0.0720559	-1.14233	3	14.8357	1.17131	25	0.067405	-1.17131	14
16	tno	0.0003329	-3.47769	13	1.15188e-05	-4.93859	14	4.03128e-06	-5.39456	15	1.555e-05	-4.80827	14	21.4083	1.33058	5	0.0467108	-1.33058	11	tno	166	ma2	0.721	-0.142065	6	0.0495437	-1.30501	6	5.788e-07	-6.23747	37	0.0145512	-1.8371	2	0.0640954	-1.19317	7	0.0282395	-1.54914	7	0.0461675	-1.33566	7	15.6171	1.1936	22	0.0640326	-1.1936	17
17	dix	0.0009643	-3.01579	9	3.04484e-05	-4.51644	10	4.49601e-05	-4.34717	8	7.54085e-05	-4.12258	7	12.7877	1.10679	12	0.0782002	-1.10679	4	dix	167	rh2	0.2701	-0.568475	25	0.0201336	-1.69608	13	0.008071	-2.09307	5	0.00060837	-3.21583	12	0.028813	-1.54041	11	0.015537	-1.80863	22	0.022175	-1.65414	11	12.1804	1.08566	27	0.0820992	-1.08566	12
18	dip	0.05812	-1.23567	3	0.000695678	-3.15759	3	0.00120041	-2.92067	2	0.00189609	-2.72214	3	30.6525	1.48647	2	0.0326238	-1.48647	14	dip	168	ga3	1.032	0.0136797	4	0.0945479	-1.02435	3	6.253e-06	-5.20391	33	0.0213743	-1.67011	1	0.115928	-0.93581	2	0.0205959	-1.68622	9	0.0682622	-1.16582	4	15.1182	1.1795	23	0.0661455	-1.1795	16
19	din	0.006744	-2.17108	4	0.000116597	-3.93331	6	0.000111249	-3.9537	5	0.000227846	-3.64236	6	29.599	1.47128	3	0.0337849	-1.47128	13	din	169	gl3	0.06697	-1.17412	34	0.00578342	-2.23782	14	0.0002583	-3.58788	14	0.000942834	-3.02556	11	0.00698456	-2.15586	14	0.00899707	-2.0459	28	0.00799081	-2.09741	26	8.38087	0.923289	34	0.119319	-0.923289	5
20	dxf	0.002092	-2.67944	7	2.5173e-05	-4.59906	12	4.86837e-05	-4.31262	7	7.38567e-05	-4.13161	8	28.3251	1.45217	4	0.0353043	-1.45217	12	dxf	170	gc2	0.04207	-1.37603	36	0.00125528	-2.90126	17	4.309e-06	-5.36562	35	0.00175819	-2.75494	6	0.00301777	-2.52031	18	0.00495883	-2.30462	33	0.0039883	-2.39921	33	10.5483	1.02318	30	0.0948016	-1.02318	9
21	cha	0.0002601	-3.58486	14	7.8074e-06	-5.10749	15	5.975e-06	-5.22366	13	1.37824e-05	-4.86068	15	18.8719	1.27582	7	0.0529889	-1.27582	9	cha	171	mu2	0.007615	-2.11833	38	2.45519e-05	-4.60992	30	2.446e-05	-4.61154	29	0.00104872	-2.97934	10	0.00109773	-2.9595	23	0.00106612	-2.97219	38	0.00108193	-2.9658	37	7.03836	0.847472	38	0.142079	-0.847472	1
22	sif	0.0005675	-3.24603	11	3.39503e-05	-4.46916	9	2.32891e-05	-4.63285	9	5.72394e-05	-4.2423	10	9.91449	0.996271	13	0.100862	-0.996271	3	sif	172	ga4	0.06942	-1.15852	33	0.00363427	-2.43958	16	5.507e-06	-5.25908	34	0.00206516	-2.68505	5	0.00570494	-2.24375	16	0.00522308	-2.28207	31	0.00546401	-2.26249	30	12.705	1.10397	26	0.0787095	-1.10397	13
24	pha	0.08388	-1.07634	2	0.0018081	-2.74278	2	0.000546896	-3.26209	3	0.002355	-2.62801	2	35.6178	1.55167	1	0.0280758	-1.55167	15	pha	173	gl4	0.1245	-0.904831	31	2.59342e-06	-5.58613	37	1.283e-06	-5.89177	36	0.00500176	-2.30088	4	0.00500564	-2.30054	17	0.00339336	-2.46937	35	0.0041995	-2.3768	32	29.6464	1.47197	19	0.0337309	-1.47197	20
25	coc	0.0005885	-3.23025	10	2.78921e-05	-4.55452	11	9.76585e-06	-5.01029	12	3.76579e-05	-4.42414	12	15.6275	1.19389	10	0.0639896	-1.19389	6	coc	174	chi	0.3558	-0.448794	24	0.0460459	-1.33681	7	7.234e-05	-4.14062	19	0	#NUM!	28	0.0461182	-1.33613	10	0.0167874	-1.77502	12	0.0314528	-1.50234	10	11.3122	1.05355	28	0.0884002	-1.05355	11
26	ph1	0.005133	-2.28963	6	0.000131696	-3.88043	5	0.000168499	-3.7734	4	0.000300195	-3.5226	5	17.0989	1.23297	8	0.0584833	-1.23297	8	ph1	175	glo	0.5897	-0.229369	8	0.0460216	-1.33704	8	0.05805	-1.2362	1	0	#NUM!	28	0.104072	-0.982668	4	0.0256673	-1.59062	8	0.0648694	-1.18796	5	9.09057	0.958591	33	0.110004	-0.958591	6
																					176	chr	1.871	0.272074	1	0.276342	-0.558553	1	0.0364	-1.4389	2	0	#NUM!	28	0.312742	-0.504814	1	0.17647	-0.753329	1	0.244606	-0.611533	1	7.64904	0.883607	37	0.130735	-0.883607	2
																					177	fcs	0.3562	-0.448306	23	0.0230158	-1.63797	12	0.03224	-1.4916	3	0	#NUM!	28	0.0552558	-1.25762	8	0.00924602	-2.03404	27	0.0322509	-1.49146	9	11.0447	1.04315	29	0.0905416	-1.04315	10
																					178	gly	0.2001	-0.698753	29	2.983e-05	-4.52535	28	0.0006916	-3.16015	12	0	#NUM!	28	0.00072143	-3.14181	24	0.0084218	-2.07459	30	0.00457162	-2.33993	31	43.7701	1.64118	13	0.0228467	-1.64118	26
																					179	xyl	0.1728	-0.762456	30	0.0230169	-1.63795	10	0.001335	-2.87452	10	0	#NUM!	28	0.0243519	-1.61347	13	0.0117041	-1.93166	26	0.018028	-1.74405	12	9.58509	0.981596	32	0.104329	-0.981596	7
																					180	cel	0.2579	-0.588549	27	0.0230527	-1.63728	9	0.002787	-2.55486	6	0	#NUM!	28	0.0258397	-1.58771	12	0.00884884	-2.05311	29	0.0173443	-1.76084	14	14.8695	1.1723	24	0.0672519	-1.1723	15
																					181	man	0.2633	-0.579549	26	0.0230169	-1.63795	11	0.02572	-1.58973	4	0	#NUM!	28	0.0487369	-1.31214	9	0.0190299	-1.72056	10	0.0338834	-1.47001	8	7.77076	0.890463	36	0.128688	-0.890463	3
																					182	rhm	0.1142	-0.942334	32	8.747e-07	-6.05814	38	0.002259	-2.64608	9	0	#NUM!	28	0.00225987	-2.64592	19	0.00517194	-2.28635	32	0.00371591	-2.42994	34	30.7327	1.4876	18	0.0325386	-1.4876	21
																					183	d02	0.4366	-0.359916	9	0.00546187	-2.26266	15	9.017e-05	-4.04494	16	0.000385456	-3.41403	14	0.0059375	-2.2264	15	0.0296157	-1.52848	6	0.0177766	-1.75015	13	24.5604	1.39023	20	0.040716	-1.39023	19
																					184	sta	0.06629	-1.17855	35	6.2143e-05	-4.20661	26	1.116e-07	-6.95234	38	0	#NUM!	28	6.22546e-05	-4.20583	38	0.00251205	-2.59997	36	0.00128715	-2.89037	36	51.5013	1.71182	2	0.019417	-1.71182	37
																					185	pec	0.2093	-0.679231	28	2.60206e-05	-4.58468	29	0.0004325	-3.36401	13	0	#NUM!	28	0.000458521	-3.33864	28	0.00440767	-2.35579	34	0.00243309	-2.61384	35	86.0222	1.93461	1	0.0116249	-1.93461	38
																					186	d03	0.3691	-0.432856	14	3.2131e-05	-4.49308	27	3.224e-05	-4.4916	25	0.000367605	-3.43462	15	0.000431976	-3.36454	30	0.0160792	-1.79374	17	0.00825557	-2.08325	21	44.7092	1.6504	9	0.0223668	-1.6504	30
																					187	d04	0.3647	-0.438064	19	2.02434e-05	-4.69372	32	3.219e-05	-4.49228	26	0.000256271	-3.5913	18	0.000308704	-3.51046	33	0.0159181	-1.79811	20	0.00811342	-2.0908	24	44.9502	1.65273	8	0.0222468	-1.65273	31
																					188	d05	0.3672	-0.435097	15	1.5671e-05	-4.8049	36	8.352e-05	-4.07821	18	0.000225937	-3.64601	19	0.000325128	-3.48795	32	0.0158285	-1.80056	21	0.0080768	-2.09276	25	45.4636	1.65766	6	0.0219956	-1.65766	33
																					189	d06	0.3718	-0.429691	13	1.60141e-05	-4.7955	34	1.745e-05	-4.7582	32	0.00154946	-2.80982	7	0.00158293	-2.80054	21	0.0160935	-1.79335	16	0.00883819	-2.05364	18	42.0674	1.62395	16	0.0237714	-1.62395	23
																					190	d07	0.3639	-0.439018	20	0.000251748	-3.59903	21	3.152e-05	-4.50141	27	0.000343846	-3.46364	16	0.000627114	-3.20265	27	0.0164603	-1.78356	13	0.00854372	-2.06835	19	42.5927	1.62934	14	0.0234782	-1.62934	25
																					191	d08	0.7161	-0.145026	7	6.55061e-05	-4.18372	25	8.993e-05	-4.0461	17	7.57105e-05	-4.12084	24	0.000231147	-3.63611	36	0.0314173	-1.50283	5	0.0158242	-1.80068	15	45.2534	1.65565	7	0.0220978	-1.65565	32
																					192	d09	0.3625	-0.440692	21	0.000168123	-3.77437	24	4.941e-05	-4.30619	23	0.000151094	-3.82075	22	0.000368627	-3.43341	31	0.0159769	-1.79651	19	0.00817276	-2.08763	23	44.3547	1.64694	10	0.0225455	-1.64694	29
																					193	d10	0.38	-0.420216	10	0.000224936	-3.64794	23	2.746e-05	-4.5613	28	3.61384e-05	-4.44203	27	0.000288535	-3.5398	34	0.0146083	-1.8354	25	0.00744844	-2.12793	29	51.0174	1.70772	3	0.0196011	-1.70772	36
																					194	d11	0.3731	-0.428175	12	0.000226033	-3.64583	22	6.337e-05	-4.19812	21	0.000399067	-3.39895	13	0.00068847	-3.16211	25	0.0163297	-1.78702	14	0.00850909	-2.07012	20	43.8472	1.64194	12	0.0228065	-1.64194	27
																					195	d12	0.3653	-0.43735	18	1.76668e-05	-4.75284	33	2.396e-05	-4.62051	30	0.000192948	-3.71456	20	0.000234575	-3.62972	35	0.0152152	-1.81772	23	0.00772489	-2.11211	27	47.2887	1.67476	5	0.0211467	-1.67476	34
																					196	d13	0.3669	-0.435452	17	1.5839e-05	-4.80027	35	6.429e-05	-4.19186	20	0.000123166	-3.90951	23	0.000203295	-3.69187	37	0.0150102	-1.82361	24	0.00760675	-2.1188	28	48.2335	1.68335	4	0.0207325	-1.68335	35
																					197	d14	0.3618	-0.441531	22	0.00025827	-3.58793	20	4.477e-05	-4.34901	24	0.000155075	-3.80946	21	0.000458114	-3.33903	29	0.0160292	-1.79509	18	0.00824368	-2.08388	22	43.8882	1.64235	11	0.0227852	-1.64235	28
																					198	d15	0.3671	-0.435216	16	0.000821285	-3.08551	18	2.254e-05	-4.64705	31	0.000336285	-3.47329	17	0.00118011	-2.92808	22	0.0168579	-1.7732	11	0.00901899	-2.04484	16	40.703	1.60963	17	0.0245682	-1.60963	22
[truncated: 47 more columns]

## Sheet: Xa>d
1	2	3	4	5	6	7	8	9	10	11	12	13	14	15	16	17	18	19	20	21	22
	rank =	7	1	8	13	4	14	10	3	6	12	15	9	2	11	5
	sum =	5.23027e-05	0.905569	3.4246e-05	1.35123e-05	0.000238229	1.15188e-05	3.04484e-05	0.000695678	0.000116597	2.5173e-05	7.8074e-06	3.39503e-05	0.0018081	2.78921e-05	0.000131696
		umolC/L/d
		11	12	13	14	15	16	17	18	19	20	21	22	24	25	26
		gre	mhe	cde	cmi	rst	tno	dix	dip	din	dxf	cha	sif	pha	coc	ph1		sum	rank
161	d01	3.812e-06	1.175e-05	1.875e-09	3.456e-08	1.022e-08	9.718e-10	5.836e-08	5.246e-07	1.617e-06	2.299e-14	6.458e-15	6.941e-07	1.511e-06	2.395e-07	1.342e-07		2.03884e-05	31	d01
162	ar2	5.331e-06	0.0003245	8.724e-06	7.381e-06	7.688e-08	6.481e-09	2.224e-08	4.962e-06	2.18e-07	4.124e-08	9.184e-15	7.126e-07	7.186e-05	3.333e-06	1.099e-13		0.000427168	19	ar2
163	fu2	1.317e-06	0.07466	2.096e-07	2.265e-07	9.256e-07	1.711e-07	2.84e-07	6.312e-05	6.918e-06	3.611e-07	4.31e-08	5.362e-07	9.508e-06	2.424e-06	1.272e-08		0.0747461	5	fu2
164	ga2	6.767e-08	0.09325	1.171e-07	1.245e-07	5.041e-07	4.654e-08	1.576e-07	3.479e-05	1.773e-05	4.495e-06	8.121e-15	1.377e-06	6.832e-05	2.693e-06	2.447e-06		0.0933829	4	ga2
165	gl2	1.443e-08	0.09688	2.954e-08	3.229e-08	0.00014	5.347e-06	3.985e-08	8.902e-06	1.292e-05	3.289e-06	9.177e-15	1.029e-06	1.264e-05	3.382e-06	1.24e-07		0.0970677	2	gl2
166	ma2	8.364e-08	0.04928	1.202e-07	1.303e-07	5.3e-07	4.733e-08	4.432e-07	3.618e-05	4.614e-06	1.175e-06	1.21e-14	1.226e-06	0.0001564	3.473e-06	5.924e-05		0.0495437	6	ma2
167	rh2	5.576e-08	0.01999	5.703e-07	1.616e-07	6.489e-07	1.797e-07	2.015e-07	4.404e-05	5.18e-06	2.695e-07	9.775e-15	7.719e-07	8.924e-05	2.191e-06	1.169e-07		0.0201336	13	rh2
168	ga3	1.72e-14	0.09454	1.067e-09	1.076e-08	4.17e-09	1.746e-06	1.633e-08	2.222e-13	1.032e-07	3.112e-15	2.13e-14	5.944e-07	2.369e-07	1.01e-08	5.223e-06		0.0945479	3	ga3
169	gl3	1.742e-14	0.005753	1.268e-05	7.139e-10	4.297e-10	1.326e-10	1.024e-05	1.115e-08	5.829e-07	6.446e-15	5.741e-06	1.041e-06	2.323e-08	7.487e-08	2.62e-08		0.00578342	14	gl3
170	gc2	1.143e-14	0.001217	6.372e-08	6.713e-08	1.625e-05	2.43e-08	8.341e-08	1.861e-05	5.298e-14	3.288e-15	7.683e-07	9.668e-07	1.095e-06	3.15e-07	3.503e-08		0.00125528	17	gc2
171	mu2	6.896e-15	1.992e-05	3.146e-07	1.783e-09	2.173e-09	4.034e-10	1.833e-14	7.309e-14	3.381e-06	5.045e-08	6.299e-15	7.757e-07	2.084e-12	1.054e-07	3.422e-10		2.45519e-05	30	mu2
172	ga4	1.614e-14	0.002722	1.432e-14	8.475e-07	7.823e-09	4.213e-08	1.052e-14	7.556e-14	4.531e-06	3.535e-08	1.078e-14	1.084e-06	0.0009024	2.918e-09	3.319e-06		0.00363427	16	ga4
173	gl4	7.088e-15	9.63e-11	7.821e-10	4.335e-10	2.833e-10	2.569e-10	1.171e-14	7.6e-14	2.316e-06	3.087e-15	1.042e-14	2.532e-07	2.378e-12	2.237e-08	1.912e-13		2.59342e-06	37	gl4
174	chi	8.492e-07	0.04597	1.109e-06	4.163e-07	7.799e-06	3.791e-07	1.852e-06	4.002e-05	0	0	0	1.263e-06	2.192e-05	2.634e-07	6.722e-09		0.0460459	7	chi
175	glo	0	0.04597	1.109e-06	4.163e-07	7.799e-06	3.791e-07	1.852e-06	4.002e-05	0	0	0	0	0	0	1.008e-13		0.0460216	8	glo
176	chr	8.492e-07	0.2758	6.652e-06	2.498e-06	4.68e-05	2.275e-06	1.111e-05	0.0002401	0	0	1.255e-06	6.314e-06	0.0002192	2.634e-06	2.486e-06		0.276342	1	chr
177	fcs	0	0.02299	5.543e-07	2.081e-07	3.9e-06	1.895e-07	9.262e-07	2.001e-05	0	0	0	0	0	0	1.016e-09		0.0230158	12	fcs
178	gly	0	0	0	0	0	0	0	0	0	0	0	0	0	0	2.983e-05		2.983e-05	28	gly
179	xyl	1.121e-06	0.02299	5.543e-07	2.081e-07	3.9e-06	1.895e-07	9.262e-07	2.001e-05	0	0	0	0	0	0	3.156e-08		0.0230169	10	xyl
180	cel	1.97e-06	0.02299	5.543e-07	2.081e-07	3.9e-06	1.895e-07	9.262e-07	2.001e-05	8.507e-06	2.956e-06	0	1.263e-06	2.192e-05	2.634e-07	7.575e-09		0.0230527	9	cel
181	man	1.121e-06	0.02299	5.543e-07	2.081e-07	3.9e-06	1.895e-07	9.262e-07	2.001e-05	0	0	0	0	0	0	1.366e-08		0.0230169	11	man
182	rhm	8.492e-07	0	0	0	0	0	0	0	0	0	0	0	0	0	2.55e-08		8.747e-07	38	rhm
183	d02	4.52e-06	0.005433	2.286e-14	2.447e-10	1.124e-09	3.351e-10	5.342e-08	6.913e-08	6.084e-07	2.386e-14	7.543e-15	8.181e-07	2.207e-05	7.228e-07	6.546e-09		0.00546187	15	d02
184	sta	8.492e-06	0	0	0	0	0	0	0	2.127e-05	7.391e-06	0	0	0	0	2.499e-05		6.2143e-05	26	sta
185	pec	8.492e-07	0	0	0	0	0	0	0	0	0	0	0	2.192e-05	2.634e-07	2.988e-06		2.60206e-05	29	pec
186	d03	4.613e-07	9.688e-06	2.418e-08	2.97e-08	2.686e-09	1.446e-09	2.926e-14	4.098e-07	1.09e-06	1.522e-14	1.865e-14	1.258e-06	1.868e-05	4.697e-07	1.62e-08		3.2131e-05	27	d03
187	d04	6.678e-07	3.489e-10	5.873e-08	4.728e-08	5.621e-09	1.076e-09	1.921e-14	1.43e-06	2.313e-06	1.269e-14	1.125e-14	1.088e-06	1.389e-05	7.336e-07	7.964e-09		2.02434e-05	32	d04
188	d05	2.464e-06	1.173e-10	4.578e-08	6.199e-09	2.063e-09	8.46e-10	1.712e-14	8.783e-07	1.812e-06	2.211e-14	1.16e-14	6.152e-07	9.031e-06	8.046e-07	1.089e-08		1.5671e-05	36	d05
189	d06	1.414e-07	1.342e-10	2.059e-09	2.533e-08	3.011e-09	2.098e-09	1.47e-08	5.79e-07	1.218e-06	5.155e-14	7.755e-15	1.347e-06	1.24e-05	1.968e-07	8.456e-08		1.60141e-05	34	d06
190	d07	1.723e-06	0.0002319	2.902e-08	3.175e-08	8.929e-09	3.013e-10	5.901e-08	1.151e-06	2.54e-06	1.814e-14	1.026e-14	1.368e-06	1.254e-05	3.594e-07	3.775e-08		0.000251748	21	d07
191	d08	7.364e-07	4.713e-05	4.095e-08	3.071e-08	1.038e-08	3.301e-10	4.675e-08	3.754e-08	2.849e-07	1.386e-14	7.23e-15	2.978e-07	1.67e-05	1.857e-07	4.63e-09		6.55061e-05	25	d08
192	d09	4.562e-06	0.0001398	4.588e-09	4.705e-08	1.303e-09	2.53e-10	5.634e-08	1.637e-07	2.622e-06	1.632e-14	8.897e-15	1.563e-06	1.871e-05	5.839e-07	8.838e-09		0.000168123	24	d09
193	d10	2.109e-09	0.0001116	6.231e-09	1.932e-09	3.217e-08	7.517e-08	6.618e-08	7.73e-05	7.65e-06	5.109e-06	7.918e-15	1.232e-06	2.124e-05	5.285e-07	9.29e-08		0.000224936	23	d10
194	d11	9.069e-07	0.0002045	5.649e-08	2.288e-08	1.191e-06	2.975e-08	1.836e-08	1.005e-06	3.834e-07	1.561e-14	6.396e-15	4.139e-07	1.685e-05	3.656e-07	2.896e-07		0.000226033	22	d11
195	d12	2.423e-06	2.532e-10	4.462e-08	3.534e-08	2.014e-09	1.273e-09	1.984e-14	1.655e-07	1.632e-06	9.045e-15	7.774e-15	9.048e-07	1.209e-05	3.64e-07	3.972e-09		1.76668e-05	33	d12
196	d13	1.795e-07	1.356e-10	2.213e-14	4.035e-08	4.042e-09	2.187e-09	9.339e-09	2.584e-07	2.528e-07	3.661e-10	7.128e-15	1.162e-06	1.371e-05	1.981e-07	2.181e-08		1.5839e-05	35	d13
197	d14	1.379e-06	0.0002407	1.223e-08	4.243e-09	1.417e-09	1.157e-10	3.317e-08	5.576e-07	2.232e-06	1.585e-14	9.149e-15	9.386e-07	1.204e-05	3.532e-07	1.809e-08		0.00025827	20	d14
198	d15	5.354e-06	0.0008021	1.113e-09	7.195e-09	4.452e-09	3.332e-11	2.583e-08	3.534e-07	2.07e-06	1.304e-14	7.339e-15	1.042e-06	9.958e-06	3.358e-07	3.352e-08		0.000821285	18	d15

## Sheet: Xa>dR
1	2	3	4	5	6	7	8	9	10	11	12	13	14	15	16	17	18
		for each d, rank a
		11	12	13	14	15	16	17	18	19	20	21	22	24	25	26
		gre	mhe	cde	cmi	rst	tno	dix	dip	din	dxf	cha	sif	pha	coc	ph1
161	d01	2	1	12	10	11	13	9	6	3	14	15	5	4	7	8
162	ar2	5	1	3	4	10	13	12	6	9	11	15	8	2	7	14
163	fu2	6	1	12	11	7	13	10	2	4	9	14	8	3	5	15
164	ga2	13	1	12	11	9	14	10	3	4	5	15	8	2	6	7
165	gl2	14	1	13	12	2	6	11	5	3	8	15	9	4	7	10
166	ma2	13	1	12	11	9	14	10	4	5	8	15	7	2	6	3
167	rh2	14	1	8	12	7	11	10	3	4	9	15	6	2	5	13
168	ga3	14	1	11	8	10	3	7	12	6	15	13	4	5	9	2
169	gl3	14	1	2	11	12	13	3	10	6	15	4	5	9	7	8
170	gc2	14	1	10	9	3	12	8	2	13	15	6	5	4	7	11
171	mu2	14	1	4	8	7	9	13	12	2	6	15	3	11	5	10
172	ga4	12	1	13	6	9	7	15	11	3	8	14	5	2	10	4
173	gl4	14	8	4	5	6	7	12	11	1	15	13	2	9	3	10
174	chi	8	1	7	9	4	10	5	2	13	13	13	6	3	11	12
175	glo	9	1	5	6	3	7	4	2	9	9	9	9	9	9	8
176	chr	13	1	6	9	4	11	5	2	14	14	12	7	3	8	10
177	fcs	9	1	5	6	3	7	4	2	9	9	9	9	9	9	8
178	gly	2	2	2	2	2	2	2	2	2	2	2	2	2	2	1
179	xyl	4	1	6	7	3	8	5	2	10	10	10	10	10	10	9
180	cel	7	1	10	12	5	13	9	3	4	6	15	8	2	11	14
181	man	4	1	6	7	3	8	5	2	10	10	10	10	10	10	9
182	rhm	1	3	3	3	3	3	3	3	3	3	3	3	3	3	2
183	d02	3	1	14	12	10	11	8	7	6	13	15	4	2	5	9
184	sta	3	5	5	5	5	5	5	5	2	4	5	5	5	5	1
185	pec	3	5	5	5	5	5	5	5	5	5	5	5	1	4	2
186	d03	6	2	9	8	11	12	13	7	4	15	14	3	1	5	10
187	d04	6	12	7	8	10	11	13	3	2	14	15	4	1	5	9
188	d05	2	12	7	9	10	11	14	4	3	13	15	6	1	5	8
189	d06	6	13	12	8	10	11	9	4	3	14	15	2	1	5	7
190	d07	4	1	11	10	12	13	8	6	3	14	15	5	2	7	9
191	d08	3	1	8	10	11	13	7	9	5	14	15	4	2	6	12
192	d09	3	1	11	9	12	13	8	7	4	14	15	5	2	6	10
193	d10	13	1	12	14	11	9	10	2	4	5	15	6	3	7	8
194	d11	5	1	10	12	3	11	13	4	7	14	15	6	2	8	9
195	d12	2	12	7	8	10	11	13	6	3	14	15	4	1	5	9
196	d13	6	13	14	7	10	11	9	3	4	12	15	2	1	5	8
197	d14	4	1	10	11	12	13	8	6	3	14	15	5	2	7	9
198	d15	3	1	12	10	11	13	9	6	4	14	15	5	2	7	8

## Sheet: fa>din
1	2	3	4	5	6	7	8	9	10	11	12	13	14	15	16	17	18	19	20
		for each d, fraction a
		11	12	13	14	15	16	17	18	19	20	21	22	24	25	26
		gre	mhe	cde	cmi	rst	tno	dix	dip	din	dxf	cha	sif	pha	coc	ph1		sum
161	d01	0.002384	0.007347	1.173e-06	2.161e-05	6.393e-06	6.077e-07	3.649e-05	0.000328	0.001011	1.437e-11	4.038e-12	0.000434	0.0009449	0.0001498	8.39e-05		0.0127489
162	ar2	0.008154	0.4963	0.01334	0.01129	0.0001176	9.913e-06	3.402e-05	0.00759	0.0003335	6.307e-05	1.405e-11	0.00109	0.1099	0.005097	1.682e-10		0.653319
163	fu2	1.678e-05	0.9516	2.671e-06	2.887e-06	1.18e-05	2.181e-06	3.62e-06	0.0008045	8.818e-05	4.603e-06	5.493e-07	6.834e-06	0.0001212	3.089e-05	1.622e-07		0.952697
164	ga2	6.279e-07	0.8652	1.087e-06	1.155e-06	4.677e-06	4.318e-07	1.462e-06	0.0003228	0.0001645	4.17e-05	7.535e-14	1.277e-05	0.0006339	2.499e-05	2.27e-05		0.866433
165	gl2	1.472e-07	0.9881	3.012e-07	3.293e-07	0.001427	5.453e-05	4.064e-07	9.079e-05	0.0001318	3.354e-05	9.359e-14	1.049e-05	0.0001289	3.449e-05	1.265e-06		0.990014
166	ma2	1.305e-06	0.7688	1.876e-06	2.033e-06	8.268e-06	7.385e-07	6.915e-06	0.0005645	7.199e-05	1.834e-05	1.887e-13	1.913e-05	0.00244	5.419e-05	0.0009242		0.772913
167	rh2	1.935e-06	0.6938	1.979e-05	5.608e-06	2.252e-05	6.238e-06	6.994e-06	0.001528	0.0001798	9.353e-06	3.392e-13	2.679e-05	0.003097	7.604e-05	4.056e-06		0.698784
168	ga3	1.483e-13	0.8155	9.207e-09	9.279e-08	3.597e-08	1.506e-05	1.409e-07	1.916e-12	8.905e-07	2.684e-14	1.837e-13	5.127e-06	2.043e-06	8.709e-08	4.505e-05		0.815569
169	gl3	2.494e-12	0.8237	0.001815	1.022e-07	6.152e-08	1.899e-08	0.001466	1.597e-06	8.346e-05	9.229e-13	0.0008219	0.000149	3.325e-06	1.072e-05	3.751e-06		0.828055
170	gc2	3.787e-12	0.4032	2.112e-05	2.224e-05	0.005385	8.053e-06	2.764e-05	0.006166	1.756e-11	1.09e-12	0.0002546	0.0003204	0.0003627	0.0001044	1.161e-05		0.415884
171	mu2	6.283e-12	0.01814	0.0002866	1.625e-06	1.98e-06	3.675e-07	1.67e-11	6.659e-11	0.003081	4.596e-05	5.739e-12	0.0007067	1.899e-09	9.606e-05	3.118e-07		0.0223606
172	ga4	2.828e-12	0.4772	2.511e-12	0.0001486	1.371e-06	7.385e-06	1.844e-12	1.324e-11	0.0007941	6.196e-06	1.889e-12	0.00019	0.1582	5.115e-07	0.0005817		0.63713
173	gl4	1.416e-12	1.924e-08	1.563e-07	8.661e-08	5.66e-08	5.134e-08	2.34e-12	1.518e-11	0.0004627	6.168e-13	2.081e-12	5.058e-05	4.75e-10	4.469e-06	3.82e-11		0.00051812
174	chi	1.841e-05	0.9968	2.404e-05	9.026e-06	0.0001691	8.22e-06	4.017e-05	0.0008677	0	0	0	2.738e-05	0.0004753	5.711e-06	1.458e-07		0.998445
175	glo	0	0.4417	1.065e-05	4e-06	7.494e-05	3.643e-06	1.78e-05	0.0003845	0	0	0	0	0	0	9.681e-13		0.442196
176	chr	2.715e-06	0.8819	2.127e-05	7.986e-06	0.0001496	7.272e-06	3.554e-05	0.0007677	0	0	4.014e-06	2.019e-05	0.0007009	8.421e-06	7.95e-06		0.883634
177	fcs	0	0.4161	1.003e-05	3.768e-06	7.058e-05	3.431e-06	1.676e-05	0.0003622	0	0	0	0	0	0	1.838e-08		0.416567
178	gly	0	0	0	0	0	0	0	0	0	0	0	0	0	0	0.04134		0.04134
179	xyl	4.604e-05	0.9441	2.277e-05	8.549e-06	0.0001602	7.785e-06	3.804e-05	0.0008218	0	0	0	0	0	0	1.296e-06		0.945206
180	cel	7.625e-05	0.8897	2.146e-05	8.057e-06	0.0001509	7.337e-06	3.585e-05	0.0007745	0.0003293	0.0001144	0	4.888e-05	0.0008485	1.02e-05	2.932e-07		0.892126
181	man	2.3e-05	0.4717	1.138e-05	4.271e-06	8.002e-05	3.89e-06	1.901e-05	0.0004106	0	0	0	0	0	0	2.804e-07		0.472252
182	rhm	0.0003758	0	0	0	0	0	0	0	0	0	0	0	0	0	1.128e-05		0.00038708
183	d02	0.0007613	0.915	3.85e-12	4.121e-08	1.894e-07	5.645e-08	8.997e-06	1.164e-05	0.0001025	4.019e-12	1.27e-12	0.0001378	0.003718	0.0001217	1.102e-06		0.919863
184	sta	0.1364	0	0	0	0	0	0	0	0.3416	0.1187	0	0	0	0	0.4014		0.9981
185	pec	0.001852	0	0	0	0	0	0	0	0	0	0	0	0.04781	0.0005744	0.006517		0.0567534
186	d03	0.001068	0.02243	5.597e-05	6.874e-05	6.218e-06	3.347e-06	6.773e-11	0.0009485	0.002523	3.522e-11	4.316e-11	0.002911	0.04325	0.001087	3.749e-05		0.0743893
187	d04	0.002163	1.13e-06	0.0001902	0.0001531	1.821e-05	3.485e-06	6.221e-11	0.004632	0.007491	4.111e-11	3.643e-11	0.003524	0.04499	0.002376	2.579e-05		0.0655679
188	d05	0.007578	3.608e-07	0.0001408	1.906e-05	6.344e-06	2.602e-06	5.266e-11	0.002701	0.005571	6.799e-11	3.568e-11	0.001892	0.02777	0.002474	3.348e-05		0.0481886
189	d06	8.935e-05	8.481e-08	1.301e-06	1.6e-05	1.902e-06	1.326e-06	9.289e-06	0.0003658	0.0007698	3.257e-11	4.9e-12	0.0008508	0.007837	0.0001243	5.343e-05		0.0101204
190	d07	0.002747	0.3698	4.628e-05	5.062e-05	1.424e-05	4.805e-07	9.409e-05	0.001836	0.00405	2.892e-11	1.637e-11	0.002181	0.02	0.0005731	6.019e-05		0.401453
191	d08	0.003186	0.2039	0.0001772	0.0001328	4.489e-05	1.428e-06	0.0002022	0.0001624	0.001232	5.995e-11	3.128e-11	0.001289	0.07224	0.0008034	2.003e-05		0.283391
192	d09	0.01237	0.3793	1.245e-05	0.0001276	3.535e-06	6.863e-07	0.0001528	0.000444	0.007113	4.428e-11	2.413e-11	0.00424	0.05076	0.001584	2.397e-05		0.456132
193	d10	7.309e-06	0.3868	2.16e-05	6.695e-06	0.0001115	0.0002605	0.0002294	0.2679	0.02651	0.0177	2.744e-11	0.00427	0.07361	0.001832	0.000322		0.779581
194	d11	0.001317	0.297	8.206e-05	3.324e-05	0.00173	4.321e-05	2.667e-05	0.00146	0.0005569	2.267e-11	9.29e-12	0.0006011	0.02448	0.0005311	0.0004206		0.328282
195	d12	0.01033	1.079e-06	0.0001902	0.0001507	8.586e-06	5.426e-06	8.459e-11	0.0007056	0.006958	3.855e-11	3.314e-11	0.003857	0.05151	0.001551	1.693e-05		0.0752845
196	d13	0.0008831	6.671e-07	1.089e-10	0.0001985	1.988e-05	1.076e-05	4.594e-05	0.001271	0.001243	1.801e-06	3.506e-11	0.005718	0.06743	0.0009744	0.0001073		0.0779043
197	d14	0.003011	0.5254	2.669e-05	9.26e-06	3.093e-06	2.525e-07	7.24e-05	0.001217	0.004872	3.461e-11	1.997e-11	0.002049	0.02628	0.000771	3.949e-05		0.563751
198	d15	0.004537	0.6797	9.432e-07	6.097e-06	3.773e-06	2.823e-08	2.189e-05	0.0002995	0.001754	1.105e-11	6.219e-12	0.0008834	0.008438	0.0002846	2.84e-05		0.695958

## Sheet: fa>dout
1	2	3	4	5	6	7	8	9	10	11	12	13	14	15	16	17	18
	sum	0.764587	0.487314	0.755553	0.763068	0.753217	0.740839	0.403842	0.366871	0.511755	0.340863	0.566457	0.593104	0.767809	0.740675	0.438645
		for each d, fraction a
		11	12	13	14	15	16	17	18	19	20	21	22	24	25	26
		gre	mhe	cde	cmi	rst	tno	dix	dip	din	dxf	cha	sif	pha	coc	ph1
161	d01	0.05574	6.323e-06	4.137e-05	0.001952	3.233e-05	6.25e-05	0.0007737	0.0002767	0.007096	3.112e-10	4.685e-10	0.01213	0.0006417	0.006361	0.0004469
162	ar2	0.07794	0.0001746	0.1925	0.4168	0.0002431	0.0004168	0.0002949	0.002617	0.0009569	0.0005583	6.663e-10	0.01245	0.03051	0.0885	3.662e-10
163	fu2	0.01925	0.04018	0.004624	0.01279	0.002927	0.01101	0.003766	0.03329	0.03036	0.004889	0.003127	0.009367	0.004037	0.06437	4.238e-05
164	ga2	0.0009893	0.05018	0.002584	0.007029	0.001594	0.002993	0.002089	0.01835	0.07783	0.06086	5.892e-10	0.02405	0.02901	0.07152	0.008152
165	gl2	0.000211	0.05214	0.0006516	0.001823	0.4426	0.3439	0.0005284	0.004695	0.05671	0.04453	6.659e-10	0.01797	0.005369	0.0898	0.0004131
166	ma2	0.001223	0.02652	0.002652	0.007357	0.001676	0.003044	0.005876	0.01908	0.02025	0.01591	8.777e-10	0.02142	0.06642	0.09223	0.1973
167	rh2	0.0008152	0.01076	0.01258	0.009126	0.002052	0.01156	0.002672	0.02323	0.02274	0.003649	7.093e-10	0.01349	0.03789	0.05818	0.0003893
168	ga3	2.514e-10	0.05088	2.355e-05	0.0006075	1.318e-05	0.1123	0.0002165	1.172e-10	0.0004531	4.214e-11	1.546e-09	0.01038	0.0001006	0.0002681	0.0174
169	gl3	2.547e-10	0.003096	0.2797	4.032e-05	1.359e-06	8.53e-06	0.1358	5.882e-06	0.002558	8.728e-11	0.4165	0.01818	9.863e-06	0.001988	8.728e-05
170	gc2	1.671e-10	0.0006549	0.001406	0.003791	0.05139	0.001563	0.001106	0.009814	2.325e-10	4.452e-11	0.05574	0.01689	0.0004648	0.008366	0.0001167
171	mu2	1.008e-10	1.072e-05	0.006941	0.0001007	6.871e-06	2.594e-05	2.43e-10	3.855e-11	0.01484	0.000683	4.57e-10	0.01355	8.851e-10	0.0028	1.14e-06
172	ga4	2.359e-10	0.001465	3.16e-10	0.04786	2.474e-05	0.00271	1.395e-10	3.985e-11	0.01989	0.0004786	7.821e-10	0.01894	0.3832	7.749e-05	0.01105
173	gl4	1.036e-10	5.183e-11	1.725e-05	2.448e-05	8.958e-07	1.652e-05	1.553e-10	4.008e-11	0.01016	4.18e-11	7.558e-10	0.004423	1.01e-09	0.000594	6.369e-10
174	chi	0.01241	0.02474	0.02446	0.02351	0.02466	0.02438	0.02456	0.02111	0	0	0	0.02206	0.009309	0.006995	2.239e-05
175	glo	0	0.02474	0.02446	0.02351	0.02466	0.02438	0.02456	0.02111	0	0	0	0	0	0	3.356e-10
176	chr	0.01241	0.1484	0.1468	0.1411	0.148	0.1463	0.1474	0.1266	0	0	0.09109	0.1103	0.09309	0.06995	0.008283
177	fcs	0	0.01237	0.01223	0.01175	0.01233	0.01219	0.01228	0.01055	0	0	0	0	0	0	3.383e-06
178	gly	0	0	0	0	0	0	0	0	0	0	0	0	0	0	0.09935
179	xyl	0.01639	0.01237	0.01223	0.01175	0.01233	0.01219	0.01228	0.01055	0	0	0	0	0	0	0.0001051
180	cel	0.0288	0.01237	0.01223	0.01175	0.01233	0.01219	0.01228	0.01055	0.03734	0.04003	0	0.02206	0.009309	0.006995	2.523e-05
181	man	0.01639	0.01237	0.01223	0.01175	0.01233	0.01219	0.01228	0.01055	0	0	0	0	0	0	4.551e-05
182	rhm	0.01241	0	0	0	0	0	0	0	0	0	0	0	0	0	8.494e-05
183	d02	0.06608	0.002924	5.043e-10	1.382e-05	3.556e-06	2.155e-05	0.0007083	3.646e-05	0.00267	3.231e-10	5.473e-10	0.01429	0.009373	0.01919	2.18e-05
184	sta	0.1241	0	0	0	0	0	0	0	0.09334	0.1001	0	0	0	0	0.08325
185	pec	0.01241	0	0	0	0	0	0	0	0	0	0	0	0.009309	0.006995	0.009954
186	d03	0.006744	5.214e-06	0.0005335	0.001677	8.494e-06	9.298e-05	3.88e-10	0.0002161	0.004784	2.06e-10	1.353e-09	0.02197	0.007933	0.01247	5.395e-05
187	d04	0.009763	1.878e-10	0.001296	0.00267	1.778e-05	6.919e-05	2.547e-10	0.0007543	0.01015	1.719e-10	8.161e-10	0.01901	0.005898	0.01948	2.653e-05
188	d05	0.03602	6.314e-11	0.00101	0.0003501	6.523e-06	5.44e-05	2.27e-10	0.0004632	0.007951	2.993e-10	8.417e-10	0.01075	0.003835	0.02137	3.627e-05
189	d06	0.002067	7.224e-11	4.542e-05	0.00143	9.52e-06	0.0001349	0.0001949	0.0003054	0.005348	6.979e-10	5.627e-10	0.02353	0.005267	0.005226	0.0002817
190	d07	0.02519	0.0001248	0.0006403	0.001793	2.824e-05	1.938e-05	0.0007824	0.0006071	0.01115	2.456e-10	7.447e-10	0.02389	0.005325	0.009545	0.0001257
191	d08	0.01077	2.536e-05	0.0009034	0.001734	3.281e-05	2.123e-05	0.0006198	1.98e-05	0.00125	1.876e-10	5.246e-10	0.005203	0.007091	0.004932	1.542e-05
192	d09	0.06669	7.525e-05	0.0001012	0.002657	4.121e-06	1.627e-05	0.000747	8.632e-05	0.01151	2.21e-10	6.455e-10	0.02731	0.007947	0.01551	2.944e-05
193	d10	3.083e-05	6.006e-05	0.0001375	0.0001091	0.0001017	0.004834	0.0008774	0.04077	0.03358	0.06917	5.745e-10	0.02153	0.009019	0.01403	0.0003094
194	d11	0.01326	0.00011	0.001246	0.001292	0.003765	0.001913	0.0002435	0.0005301	0.001683	2.113e-10	4.641e-10	0.007231	0.007157	0.009709	0.0009646
195	d12	0.03542	1.363e-10	0.0009844	0.001996	6.37e-06	8.187e-05	2.631e-10	8.73e-05	0.007164	1.225e-10	5.64e-10	0.01581	0.005132	0.009665	1.323e-05
196	d13	0.002624	7.299e-11	4.883e-10	0.002279	1.278e-05	0.0001407	0.0001238	0.0001363	0.001109	4.956e-06	5.172e-10	0.02031	0.005821	0.00526	7.264e-05
197	d14	0.02017	0.0001296	0.0002698	0.0002396	4.481e-06	7.44e-06	0.0004398	0.0002941	0.009798	2.147e-10	6.638e-10	0.0164	0.005112	0.00938	6.027e-05
198	d15	0.07827	0.0004317	2.456e-05	0.0004063	1.408e-05	2.143e-06	0.0003425	0.0001864	0.009084	1.765e-10	5.325e-10	0.01821	0.004229	0.008918	0.0001116

## Sheet: Xa>de
1	2	3	4	5	6	7	8	9	10	11	12	13	14	15	16	17	18	19	20	21	22
	rank =	14	1	13	12	9	15	11	3	5	7	10	8	2	6	4
	sum =	4.68571e-07	0.0193167	9.81282e-07	1.05563e-06	4.27218e-06	3.85776e-07	1.32401e-06	0.000295366	5.76952e-05	1.47281e-05	3.7394e-06	6.72544e-06	0.000601228	1.65844e-05	7.10455e-05
		umolC/L/d
		11	12	13	14	15	16	17	18	19	20	21	22	24	25	26
		gre	mhe	cde	cmi	rst	tno	dix	dip	din	dxf	cha	sif	pha	coc	ph1		sum	rank
161	d01	1.874e-08	6.579e-12	1.875e-09	3.446e-08	3.77e-09	7.463e-10	5.466e-08	5.246e-07	1.42e-06	1.989e-14	3.06e-15	8.174e-08	9.904e-07	2.375e-07	1.145e-07		3.483e-06	24	d01
162	ar2	5.904e-09	0.0003245	1.649e-08	1.774e-08	7.177e-08	6.481e-09	2.224e-08	4.962e-06	1.616e-07	4.124e-08	5.065e-15	4.366e-08	7.155e-05	1.625e-06	5.921e-14		0.000403024	8	ar2
163	fu2	5.051e-08	0.004124	2.095e-07	2.254e-07	9.121e-07	8.236e-08	2.827e-07	6.306e-05	1.373e-06	3.505e-07	4.31e-08	1.073e-07	8.417e-06	6.965e-07	1.272e-08		0.00419982	2	fu2
164	ga2	5.084e-08	0.002272	1.154e-07	1.241e-07	5.024e-07	4.537e-08	1.557e-07	3.474e-05	1.761e-05	4.495e-06	3.355e-15	1.018e-07	6.734e-05	2.415e-06	2.438e-06		0.00240213	5	ga2
165	gl2	1.443e-08	0.0005814	2.954e-08	3.178e-08	1.286e-07	1.161e-08	3.985e-08	8.891e-06	1.288e-05	3.289e-06	4.359e-15	1.265e-07	1.178e-05	2.275e-06	1.237e-07		0.000621021	7	gl2
166	ma2	8.364e-08	0.002366	1.202e-07	1.293e-07	5.233e-07	4.726e-08	1.622e-07	3.618e-05	4.604e-06	1.175e-06	5.34e-15	2.864e-07	0.0001515	3.367e-06	5.921e-05		0.00262339	4	ma2
167	rh2	5.576e-08	0.00288	1.463e-07	1.574e-07	6.369e-07	5.752e-08	1.974e-07	4.404e-05	1.05e-06	2.68e-07	6.21e-15	7.433e-08	8.838e-05	7.198e-07	4.822e-08		0.00301583	3	rh2
168	ga3	0	0	0	0	0	0	0	0	0	0	9.788e-15	1.768e-07	0	0	5.213e-06		5.3898e-06	22	ga3
169	gl3	0	0	0	0	0	0	0	0	0	0	2.928e-06	2.009e-15	0	0	7.354e-09		2.93535e-06	25	gl3
170	gc2	0	0.001217	6.182e-08	6.651e-08	2.691e-07	2.43e-08	8.341e-08	1.861e-05	0	0	7.683e-07	2.455e-07	0	2.853e-07	2.632e-08		0.00123744	6	gc2
171	mu2	0	0	0	0	0	0	0	0	0	0	3.162e-15	1.887e-07	0	0	3.422e-10		1.89042e-07	27	mu2
172	ga4	0	0	0	0	0	0	0	0	0	0	7.694e-15	3.02e-07	0	0	3.302e-06		3.604e-06	23	ga4
173	gl4	0	0	0	0	0	0	0	0	0	0	5.958e-15	2.532e-07	0	0	1.224e-13		2.532e-07	26	gl4
174	chi	0	0	0	0	0	0	0	0	0	0	0	0	0	0	0		0	28	chi
175	glo	0	0	0	0	0	0	0	0	0	0	0	0	0	0	0		0	28	glo
176	chr	0	0	0	0	0	0	0	0	0	0	0	0	0	0	0		0	28	chr
177	fcs	0	0	0	0	0	0	0	0	0	0	0	0	0	0	0		0	28	fcs
178	gly	0	0	0	0	0	0	0	0	0	0	0	0	0	0	0		0	28	gly
179	xyl	0	0	0	0	0	0	0	0	0	0	0	0	0	0	0		0	28	xyl
180	cel	0	0	0	0	0	0	0	0	0	0	0	0	0	0	0		0	28	cel
181	man	0	0	0	0	0	0	0	0	0	0	0	0	0	0	0		0	28	man
182	rhm	0	0	0	0	0	0	0	0	0	0	0	0	0	0	0		0	28	rhm
183	d02	2.752e-08	0.005433	1.549e-16	9.824e-11	8.865e-10	1.422e-10	5.342e-08	6.913e-08	5.085e-07	2.065e-14	4.485e-15	4.069e-07	2.192e-05	5.147e-07	4.398e-09		0.00545651	1	d02
184	sta	0	0	0	0	0	0	0	0	0	0	0	0	0	0	0		0	28	sta
185	pec	0	0	0	0	0	0	0	0	0	0	0	0	0	0	0		0	28	pec
186	d03	1.056e-09	8.801e-06	1.917e-08	2.86e-08	7.271e-10	1.446e-09	1.862e-16	4.098e-07	1.051e-06	7.468e-15	1.561e-14	6.701e-08	1.838e-05	4.122e-07	1.009e-08		2.91821e-05	12	d03
187	d04	2.822e-08	1.663e-11	4.61e-08	2.821e-08	2.27e-09	1.052e-09	1.824e-16	1.43e-06	2.267e-06	9.422e-15	3.947e-15	4.069e-07	1.364e-05	5.213e-07	7.964e-09		1.8379e-05	15	d04
188	d05	8.232e-15	1.689e-11	4.435e-08	4.144e-10	1.452e-09	3.023e-10	1.772e-16	8.783e-07	1.577e-06	1.901e-14	8.467e-15	4.069e-07	7.815e-06	5.155e-07	1.014e-08		1.12494e-05	21	d05
189	d06	8.807e-10	7.122e-12	2.059e-09	1.38e-08	2.084e-09	2.097e-09	1.918e-16	5.79e-07	1.141e-06	4.812e-14	4.582e-15	3.619e-07	1.222e-05	1.968e-07	8.212e-08		1.46017e-05	18	d06
190	d07	2.616e-08	1.679e-11	1.376e-08	3.055e-08	8.864e-10	1.652e-10	4.55e-08	1.151e-06	2.123e-06	1.488e-14	6.948e-15	4.069e-07	1.189e-05	2.258e-07	2.339e-08		1.59371e-05	17	d07
191	d08	8.938e-09	1.019e-11	4.095e-08	2.9e-08	7.79e-09	1.277e-10	4.675e-08	3.754e-08	1.763e-07	8.683e-15	3.373e-15	1.808e-07	1.656e-05	1.555e-07	7.721e-14		1.72437e-05	16	d08
192	d09	1.923e-08	1.25e-11	4.588e-09	3.643e-08	4.316e-10	3.801e-11	5.431e-08	1.637e-07	2.237e-06	1.323e-14	5.812e-15	3.151e-07	1.864e-05	5.116e-07	2.259e-13		2.19824e-05	13	d09
193	d10	8.127e-10	1.202e-05	5.187e-09	1.323e-09	9.171e-09	7.302e-08	5.438e-08	7.73e-05	2.194e-06	5.109e-06	4.857e-15	3.396e-07	2.086e-05	5.197e-07	9.29e-08		0.000118579	9	d10
194	d11	5.391e-16	6.878e-05	4.603e-08	2.151e-08	1.191e-06	2.973e-08	1.263e-08	1.005e-06	3.695e-07	1.251e-14	3.32e-15	2.321e-07	1.651e-05	3.188e-07	2.862e-07		8.88025e-05	10	d11
195	d12	2.387e-08	9.92e-12	4.462e-08	3.385e-08	6.942e-10	2.375e-10	2.348e-16	1.655e-07	1.185e-06	5.562e-15	4.339e-15	4.069e-07	1.169e-05	3.59e-07	1.264e-13		1.39097e-05	19	d12
196	d13	1.504e-15	1.428e-11	1.392e-16	3.648e-08	2.828e-09	1.666e-09	3.34e-16	2.584e-07	9.627e-08	3.661e-10	3.344e-15	4.069e-07	1.28e-05	3.62e-08	1.801e-08		1.36571e-05	20	d13
197	d14	2.359e-08	5.954e-06	1.223e-08	2.19e-09	7.476e-11	7.18e-11	3.303e-08	5.576e-07	2.129e-06	1.218e-14	3.973e-15	4.037e-07	1.149e-05	3.499e-07	1.418e-08		2.09696e-05	14	d14
198	d15	2.847e-08	2.323e-05	1.113e-09	6.486e-09	3.945e-09	3.308e-11	2.583e-08	3.534e-07	1.542e-06	8.87e-15	4.187e-15	3.959e-07	6.856e-06	3.263e-07	1.74e-13		3.27695e-05	11	d15

## Sheet: Xa>p
1	2	3	4	5	6	7	8	9	10	11	12	13	14	15	16	17	18	19	20	21	22
	rank =	10	1	11	14	6	15	8	2	5	7	13	9	3	12	4
	sum =	1.61008e-05	0.952576	1.10874e-05	4.19519e-06	7.80685e-05	4.03128e-06	4.49601e-05	0.00120041	0.000111249	4.86837e-05	5.975e-06	2.32891e-05	0.000546896	9.76585e-06	0.000168499
		umolC/L/d
		11	12	13	14	15	16	17	18	19	20	21	22	24	25	26
		gre	mhe	cde	cmi	rst	tno	dix	dip	din	dxf	cha	sif	pha	coc	ph1		sum	rank
101	p01	8.329e-15	0.02992	1.943e-14	1.038e-09	2.39e-09	1.052e-09	7.551e-07	4.636e-05	6.196e-08	1.367e-06	1.084e-14	3.048e-07	5.681e-07	1.108e-09	5.358e-14		0.0299694	9	p01
102	pra	1.017e-14	9.938e-11	4.409e-14	4.823e-09	9.29e-10	1.322e-08	1.062e-14	7.28e-14	3.039e-09	3.087e-15	3.605e-15	2.413e-07	4.672e-06	2.32e-07	5.073e-14		5.16741e-06	37	pra
103	puc	2.046e-14	1.987e-10	1.407e-14	1.836e-09	3.356e-13	6.215e-11	1.955e-14	1.014e-07	4.594e-08	1.005e-09	4.629e-15	5.441e-07	1.651e-05	1.729e-06	5.067e-05		6.96035e-05	31	puc
104	pal	2.03e-14	6.134e-05	2.255e-10	1.612e-09	7.239e-09	3.898e-10	1.167e-08	6.369e-08	9.748e-06	4.699e-15	5.188e-15	8.378e-07	0.0002028	1.538e-06	1.249e-05		0.000288839	27	pal
105	plc	2.119e-14	7.564e-06	1.268e-14	9.447e-10	3.536e-11	8.478e-15	2.044e-09	2.303e-13	2.634e-08	5.286e-15	3.039e-06	1.046e-07	1.901e-05	1.531e-06	7.23e-06		3.8508e-05	34	plc
106	pax	5.528e-15	0.0001603	1.505e-14	9.572e-10	2.928e-09	1.105e-09	1.251e-06	6.6e-05	2.39e-06	3.087e-06	9.441e-15	5.662e-07	4.808e-07	5.952e-08	2.053e-09		0.000234142	28	pax
107	xph	1.07e-14	0.08549	1.815e-14	1.258e-09	1.808e-09	2.584e-11	1.141e-08	2.687e-13	5.586e-07	1.222e-09	4.167e-15	1.171e-07	2.528e-07	2.202e-08	1.569e-09		0.085491	2	xph
108	pau	2.029e-14	0.002824	1.268e-14	2.349e-10	6.022e-09	4.826e-10	2.628e-08	5.799e-05	5.807e-08	1.72e-06	6.884e-15	1.062e-06	1.317e-08	7.729e-08	7.047e-14		0.00288495	24	pau
109	plu	1.362e-14	1.042e-10	1.312e-14	7.673e-11	2.664e-10	2.166e-07	3.954e-08	1.28e-08	8.633e-08	3.087e-15	1.2e-14	2.514e-07	1.599e-07	1.38e-07	2.744e-08		9.32457e-07	38	plu
110	pca	1.626e-14	0.00254	1.486e-14	5.157e-10	3.937e-09	6.392e-12	6.572e-08	3.927e-05	3.715e-08	2.208e-08	1.144e-14	1.218e-06	2.351e-06	5.796e-08	1.023e-09		0.00258303	25	pca
111	pur	6.689e-15	0.0003669	1.425e-14	1.833e-09	2.169e-10	5.104e-10	3.107e-06	1.883e-13	1.713e-05	2.715e-09	4.404e-15	1.177e-06	3.52e-07	2.125e-08	5.875e-09		0.000388698	26	pur
112	pan	5.639e-15	8.011e-05	1.583e-14	4.474e-10	7.804e-09	9.289e-10	1.039e-14	9.333e-07	1.539e-05	3.575e-10	1.1e-14	3.676e-07	1.503e-07	5.1e-08	1.636e-13		9.70117e-05	29	pan
113	pln	8.238e-15	8.531e-05	1.759e-14	1.449e-09	1.291e-09	3.15e-10	8.405e-09	8.838e-08	6.949e-08	2.813e-10	1.681e-06	1.702e-07	4.123e-06	1.138e-07	1.808e-13		9.15676e-05	30	pln
114	phi	8.492e-07	0.04597	1.109e-06	4.163e-07	7.799e-06	3.791e-07	1.852e-06	4.002e-05	0	0	0	1.263e-06	2.192e-05	2.634e-07	6.159e-09		0.0460459	4	phi
115	plo	0	0.04597	1.109e-06	4.163e-07	7.799e-06	3.791e-07	1.852e-06	4.002e-05	0	0	0	0	0	0	1.001e-13		0.0460216	5	plo
116	phr	8.492e-07	0.2758	6.652e-06	2.498e-06	4.68e-05	2.275e-06	1.111e-05	0.0002401	0	0	1.255e-06	6.314e-06	0.0002192	2.634e-06	2.471e-07		0.27634	1	phr
117	pcs	0	0.02299	5.543e-07	2.081e-07	3.9e-06	1.895e-07	9.262e-07	2.001e-05	0	0	0	0	0	0	2.539e-08		0.0230158	16	pcs
118	ply	0	0	0	0	0	0	0	0	0	0	0	0	0	0	5.073e-05		5.073e-05	32	ply
119	pyl	1.121e-06	0.02299	5.543e-07	2.081e-07	3.9e-06	1.895e-07	9.262e-07	2.001e-05	0	0	0	0	0	0	2.857e-10		0.0230169	15	pyl
120	pel	1.97e-06	0.02299	5.543e-07	2.081e-07	3.9e-06	1.895e-07	9.262e-07	2.001e-05	8.507e-06	2.956e-06	0	1.263e-06	2.192e-05	2.634e-07	1.005e-08		0.0230527	13	pel
121	xpa	1.121e-06	0.02299	5.543e-07	2.081e-07	3.9e-06	1.895e-07	9.262e-07	2.001e-05	0	0	0	0	0	0	1.508e-08		0.0230169	14	xpa
122	phm	8.492e-07	0	0	0	0	0	0	0	0	0	0	0	0	0	3.036e-05		3.12092e-05	36	phm
123	p02	6.79e-15	0.04171	2.113e-14	2.341e-09	6.061e-09	2.375e-11	3.04e-07	1.58e-05	1.526e-05	2.369e-06	7.76e-15	7.72e-07	2.082e-06	5.67e-08	6.403e-08		0.0417467	6	p02
124	pta	8.492e-06	0	0	0	0	0	0	0	2.127e-05	7.391e-06	0	0	0	0	5.368e-08		3.72067e-05	35	pta
125	xpe	8.492e-07	0	0	0	0	0	0	0	0	0	0	0	2.192e-05	2.634e-07	1.651e-05		3.95426e-05	33	xpe
126	p03	1.329e-14	0.01919	2.017e-14	4.542e-10	2.166e-09	3.249e-10	6.269e-08	3.996e-05	3.573e-08	1.941e-06	1.045e-14	6.315e-07	1.398e-06	5.013e-08	9.68e-14		0.0192341	19	p03
127	p04	8.244e-15	0.02014	1.653e-14	7.437e-10	3.37e-09	6.045e-10	1.875e-07	7.277e-05	2.465e-06	3.073e-06	9.365e-15	8.11e-07	3.113e-12	4.455e-08	1.442e-09		0.0202194	17	p04
128	p05	5.623e-15	0.0395	1.425e-14	3.425e-09	1.923e-09	7.528e-10	2.566e-07	1.903e-05	1.475e-06	2.488e-06	9.638e-15	7.861e-07	5.8e-07	1.872e-07	5.606e-11		0.0395248	7	p05
129	p06	1.304e-14	0.01068	1.645e-14	1.434e-09	9.214e-10	3.241e-11	1.375e-07	7.28e-05	1.371e-08	1.715e-06	7.909e-15	9.595e-07	1.974e-07	2.038e-08	1.332e-13		0.0107558	23	p06
130	p07	1.389e-14	0.01976	1.318e-14	4.591e-10	5.871e-09	9.667e-12	7.584e-08	6.322e-05	7.924e-07	2.977e-06	1.095e-14	7.225e-07	1.47e-07	4.448e-08	8.61e-09		0.019828	18	p07
131	p08	1.403e-14	0.05546	1.316e-14	1.034e-10	7.815e-10	4.86e-10	6.023e-06	5.894e-05	1.201e-07	2.774e-06	9.866e-15	4.617e-07	1.306e-09	7.58e-09	4.617e-09		0.0555283	3	p08
132	p09	9.729e-15	0.02795	1.545e-14	1.016e-09	3.991e-10	6.36e-11	3.632e-07	5.536e-05	1.324e-09	2.277e-06	1.148e-14	5.916e-07	1.731e-08	9.618e-08	2.149e-09		0.0280087	10	p09
133	p10	1.697e-14	0.01524	1.446e-14	7.195e-10	6.177e-09	9.87e-10	7.298e-06	3.311e-05	1.324e-05	1.603e-06	1.09e-14	1.419e-07	3.088e-12	1.014e-07	8.934e-14		0.0152955	21	p10
134	p11	8.984e-15	0.02705	1.55e-14	1.267e-09	2.093e-09	8.968e-10	2.34e-07	3.69e-05	2.042e-06	1.872e-06	1.032e-14	1.346e-07	1.235e-06	2.05e-08	2.344e-08		0.0270925	12	p11
135	p12	6.348e-15	0.01533	2.009e-14	1.429e-09	5.013e-10	7.048e-11	5.145e-07	7.237e-05	2.907e-07	1.613e-06	6.808e-15	2.733e-08	1.235e-08	8.189e-08	6.961e-09		0.0154049	20	p12
136	p13	7.423e-15	0.03728	1.285e-14	5.283e-10	9.67e-11	4.595e-10	1.937e-07	1.565e-05	1.857e-08	2.41e-06	1.038e-14	4.984e-07	3.15e-06	2.299e-08	2.022e-09		0.0373019	8	p13
137	p14	8.414e-15	0.02757	1.654e-14	1.208e-09	4.693e-09	6.354e-10	5.182e-06	2.434e-05	4.448e-08	2.561e-06	1.102e-14	9.36e-07	6.539e-07	1.518e-08	8.955e-14		0.0276037	11	p14
138	p15	6.337e-15	0.01448	1.42e-14	3.866e-11	5.755e-10	3.262e-11	3.306e-07	9.165e-06	6.804e-08	2.462e-06	1.002e-14	1.29e-08	1.019e-06	2.054e-08	1.165e-13		0.0144931	22	p15

## Sheet: fa>pin
1	2	3	4	5	6	7	8	9	10	11	12	13	14	15	16	17	18	19	20
		for each p, fraction a
		11	12	13	14	15	16	17	18	19	20	21	22	24	25	26
		gre	mhe	cde	cmi	rst	tno	dix	dip	din	dxf	cha	sif	pha	coc	ph1		sum
101	p01	2.768e-13	0.9943	6.458e-13	3.45e-08	7.941e-08	3.494e-08	2.509e-05	0.00154	2.059e-06	4.542e-05	3.603e-13	1.013e-05	1.888e-05	3.682e-08	1.78e-12		0.995942
102	pra	3.972e-11	3.883e-07	1.723e-10	1.884e-05	3.63e-06	5.163e-05	4.151e-11	2.844e-10	1.187e-05	1.206e-11	1.408e-11	0.0009428	0.01826	0.0009064	1.982e-10		0.0201956
103	puc	2.559e-10	2.485e-06	1.76e-10	2.297e-05	4.198e-09	7.775e-07	2.445e-10	0.001269	0.0005747	1.257e-05	5.791e-11	0.006806	0.2066	0.02162	0.6339		0.870809
104	pal	1.302e-11	0.03933	1.446e-07	1.034e-06	4.642e-06	2.5e-07	7.484e-06	4.084e-05	0.006252	3.013e-12	3.327e-12	0.0005373	0.13	0.0009862	0.00801		0.18517
105	plc	4.659e-10	0.1663	2.787e-10	2.077e-05	7.774e-07	1.864e-10	4.493e-05	5.062e-09	0.0005791	1.162e-10	0.0668	0.0023	0.418	0.03365	0.1589		0.846596
106	pax	1.653e-11	0.4795	4.499e-11	2.862e-06	8.755e-06	3.306e-06	0.003741	0.1974	0.007145	0.009231	2.823e-11	0.001693	0.001438	0.000178	6.138e-06		0.700347
107	xph	1.249e-13	0.9981	2.119e-13	1.468e-08	2.111e-08	3.017e-10	1.332e-07	3.137e-12	6.521e-06	1.426e-08	4.865e-14	1.367e-06	2.952e-06	2.571e-07	1.832e-08		0.998111
108	pau	6.785e-12	0.944	4.238e-12	7.853e-08	2.013e-06	1.613e-07	8.785e-06	0.01939	1.941e-05	0.000575	2.302e-12	0.0003549	4.401e-06	2.584e-05	2.356e-11		0.964381
109	plu	5.526e-11	4.229e-07	5.325e-11	3.114e-07	1.081e-06	0.0008791	0.0001605	5.194e-05	0.0003504	1.253e-11	4.871e-11	0.00102	0.0006489	0.0005601	0.0001114		0.00378416
110	pca	6.128e-12	0.9576	5.6e-12	1.944e-07	1.484e-06	2.409e-09	2.477e-05	0.0148	1.4e-05	8.322e-06	4.311e-12	0.0004592	0.0008861	2.185e-05	3.857e-07		0.973816
111	pur	1.585e-11	0.8693	3.376e-11	4.342e-06	5.138e-07	1.209e-06	0.007362	4.46e-10	0.04058	6.433e-06	1.043e-11	0.002788	0.0008339	5.033e-05	1.392e-05		0.920941
112	pan	4.825e-11	0.6854	1.355e-10	3.828e-06	6.676e-05	7.947e-06	8.888e-11	0.007984	0.1316	3.059e-06	9.414e-11	0.003145	0.001286	0.0004363	1.399e-09		0.829933
113	pln	7.101e-11	0.7354	1.517e-10	1.249e-05	1.113e-05	2.716e-06	7.245e-05	0.0007618	0.000599	2.425e-06	0.01449	0.001467	0.03554	0.0009807	1.558e-09		0.78934
114	phi	1.844e-05	0.9984	2.408e-05	9.041e-06	0.0001694	8.233e-06	4.023e-05	0.0008691	0	0	0	2.742e-05	0.0004761	5.72e-06	1.338e-07		1.00005
115	plo	0	0.9989	2.409e-05	9.045e-06	0.0001695	8.237e-06	4.025e-05	0.0008695	0	0	0	0	0	0	2.175e-12		1.00002
116	phr	3.073e-06	0.998	2.407e-05	9.038e-06	0.0001693	8.23e-06	4.022e-05	0.0008688	0	0	4.542e-06	2.285e-05	0.0007932	9.531e-06	8.94e-07		0.999954
117	pcs	0	0.9989	2.409e-05	9.045e-06	0.0001695	8.237e-06	4.025e-05	0.0008695	0	0	0	0	0	0	1.103e-06		1.00002
118	ply	0	0	0	0	0	0	0	0	0	0	0	0	0	0	1		1
119	pyl	4.871e-05	0.9988	2.409e-05	9.045e-06	0.0001695	8.237e-06	4.025e-05	0.0008695	0	0	0	0	0	0	1.241e-08		0.999969
120	pel	8.548e-05	0.9973	2.405e-05	9.031e-06	0.0001692	8.224e-06	4.019e-05	0.0008681	0.0003691	0.0001283	0	5.479e-05	0.0009511	1.143e-05	4.361e-07		1.00002
121	xpa	4.871e-05	0.9988	2.409e-05	9.045e-06	0.0001695	8.237e-06	4.025e-05	0.0008695	0	0	0	0	0	0	6.554e-07		0.99997
122	phm	0.02721	0	0	0	0	0	0	0	0	0	0	0	0	0	0.9728		1.00001
123	p02	1.624e-13	0.9977	5.055e-13	5.599e-08	1.45e-07	5.681e-10	7.271e-06	0.000378	0.0003649	5.667e-05	1.856e-13	1.847e-05	4.979e-05	1.356e-06	1.532e-06		0.998578
124	pta	0.2282	0	0	0	0	0	0	0	0.5716	0.1987	0	0	0	0	0.001443		0.999943
125	xpe	0.02147	0	0	0	0	0	0	0	0	0	0	0	0.5543	0.00666	0.4176		1.00003
126	p03	6.877e-13	0.993	1.043e-12	2.35e-08	1.121e-07	1.681e-08	3.243e-06	0.002067	1.849e-06	0.0001004	5.405e-13	3.267e-05	7.232e-05	2.594e-06	5.008e-12		0.99528
127	p04	4.053e-13	0.9901	8.127e-13	3.657e-08	1.657e-07	2.972e-08	9.218e-06	0.003578	0.0001212	0.0001511	4.604e-13	3.987e-05	1.531e-10	2.19e-06	7.092e-08		0.994002
128	p05	1.42e-13	0.9972	3.597e-13	8.647e-08	4.854e-08	1.9e-08	6.479e-06	0.0004804	3.724e-05	6.28e-05	2.433e-13	1.985e-05	1.464e-05	4.726e-06	1.415e-09		0.997826
129	p06	1.202e-12	0.9849	1.517e-12	1.323e-07	8.497e-08	2.989e-09	1.268e-05	0.006713	1.264e-06	0.0001582	7.293e-13	8.848e-05	1.821e-05	1.879e-06	1.229e-11		0.991894
130	p07	6.971e-13	0.9919	6.617e-13	2.304e-08	2.947e-07	4.852e-10	3.806e-06	0.003173	3.977e-05	0.0001494	5.497e-13	3.626e-05	7.378e-06	2.232e-06	4.321e-07		0.995313
131	p08	2.523e-13	0.9972	2.366e-13	1.859e-09	1.405e-08	8.738e-09	0.0001083	0.00106	2.16e-06	4.987e-05	1.774e-13	8.302e-06	2.348e-08	1.363e-07	8.302e-08		0.998429
132	p09	3.462e-13	0.9943	5.498e-13	3.615e-08	1.42e-08	2.263e-09	1.292e-05	0.00197	4.711e-08	8.1e-05	4.085e-13	2.105e-05	6.158e-07	3.422e-06	7.646e-08		0.996389
133	p10	1.101e-12	0.9889	9.383e-13	4.667e-08	4.007e-07	6.403e-08	0.0004734	0.002148	0.0008591	0.000104	7.073e-13	9.204e-06	2.003e-10	6.578e-06	5.796e-12		0.992501
134	p11	3.304e-13	0.9948	5.701e-13	4.657e-08	7.698e-08	3.298e-08	8.605e-06	0.001357	7.509e-05	6.885e-05	3.796e-13	4.95e-06	4.543e-05	7.539e-07	8.621e-07		0.996362
135	p12	4.1e-13	0.9902	1.298e-12	9.231e-08	3.238e-08	4.552e-09	3.323e-05	0.004674	1.877e-05	0.0001042	4.397e-13	1.765e-06	7.978e-07	5.289e-06	4.496e-07		0.995039
136	p13	1.988e-13	0.9983	3.442e-13	1.415e-08	2.59e-09	1.23e-08	5.188e-06	0.0004192	4.973e-07	6.455e-05	2.78e-13	1.335e-05	8.436e-05	6.157e-07	5.416e-08		0.998888
137	p14	3.035e-13	0.9944	5.967e-13	4.356e-08	1.692e-07	2.292e-08	0.0001869	0.0008777	1.604e-06	9.238e-05	3.976e-13	3.376e-05	2.359e-05	5.474e-07	3.23e-12		0.995617
138	p15	4.334e-13	0.9906	9.71e-13	2.644e-09	3.936e-08	2.231e-09	2.261e-05	0.0006268	4.653e-06	0.0001684	6.852e-13	8.823e-07	6.967e-05	1.405e-06	7.967e-12		0.991494

## Sheet: fa>pout
1	2	3	4	5	6	7	8	9	10	11	12	13	14	15	16	17	18
	sum	0.23532	0.512625	0.244645	0.236938	0.246863	0.25926	0.596231	0.633046	0.488243	0.659194	0.43359	0.406849	0.232231	0.259327	0.561296
		for each p, fraction a
		11	12	13	14	15	16	17	18	19	20	21	22	24	25	26
		gre	mhe	cde	cmi	rst	tno	dix	dip	din	dxf	cha	sif	pha	coc	ph1
101	p01	1.218e-10	0.0161	4.287e-10	5.863e-05	7.556e-06	6.763e-05	0.01001	0.02445	0.0002719	0.01851	7.866e-10	0.005325	0.0002412	2.943e-05	1.785e-10
102	pra	1.486e-10	5.348e-11	9.726e-10	0.0002724	2.938e-06	0.0008499	1.409e-10	3.839e-11	1.334e-05	4.18e-11	2.616e-10	0.004216	0.001984	0.006161	1.69e-10
103	puc	2.991e-10	1.069e-10	3.104e-10	0.0001037	1.061e-09	3.997e-06	2.592e-10	5.348e-05	0.0002016	1.36e-05	3.359e-10	0.009505	0.007012	0.04591	0.1688
104	pal	2.968e-10	3.301e-05	4.975e-06	9.103e-05	2.289e-05	2.507e-05	0.0001547	3.359e-05	0.04279	6.362e-11	3.765e-10	0.01464	0.0861	0.04084	0.04161
105	plc	3.099e-10	4.07e-06	2.797e-10	5.335e-05	1.118e-07	5.452e-10	2.71e-05	1.214e-10	0.0001156	7.156e-11	0.2205	0.001828	0.008073	0.04065	0.02408
106	pax	8.081e-11	8.629e-05	3.319e-10	5.406e-05	9.259e-06	7.109e-05	0.01659	0.03481	0.01049	0.0418	6.85e-10	0.009893	0.0002042	0.001581	6.838e-06
107	xph	1.564e-10	0.04601	4.005e-10	7.102e-05	5.717e-06	1.662e-06	0.0001513	1.417e-10	0.002452	1.654e-05	3.024e-10	0.002045	0.0001074	0.0005848	5.227e-06
108	pau	2.967e-10	0.00152	2.797e-10	1.327e-05	1.904e-05	3.104e-05	0.0003484	0.03058	0.0002549	0.02329	4.995e-10	0.01855	5.59e-06	0.002052	2.347e-10
109	plu	1.991e-10	5.608e-11	2.894e-10	4.333e-06	8.423e-07	0.01393	0.0005242	6.749e-06	0.0003789	4.18e-11	8.709e-10	0.004392	6.79e-05	0.003665	9.139e-05
110	pca	2.377e-10	0.001367	3.277e-10	2.912e-05	1.245e-05	4.11e-07	0.0008714	0.02071	0.0001631	0.0002989	8.299e-10	0.02128	0.0009982	0.001539	3.409e-06
111	pur	9.778e-11	0.0001975	3.143e-10	0.0001035	6.858e-07	3.282e-05	0.0412	9.928e-11	0.07518	3.676e-05	3.196e-10	0.02056	0.0001495	0.0005642	1.957e-05
112	pan	8.245e-11	4.311e-05	3.493e-10	2.527e-05	2.468e-05	5.973e-05	1.377e-10	0.0004922	0.06753	4.841e-06	7.983e-10	0.006423	6.384e-05	0.001354	5.449e-10
113	pln	1.204e-10	4.591e-05	3.882e-10	8.184e-05	4.083e-06	2.026e-05	0.0001114	4.661e-05	0.000305	3.808e-06	0.122	0.002973	0.001751	0.003021	6.021e-10
114	phi	0.01241	0.02474	0.02446	0.02351	0.02466	0.02438	0.02456	0.02111	0	0	0	0.02206	0.009309	0.006995	2.052e-05
115	plo	0	0.02474	0.02446	0.02351	0.02466	0.02438	0.02456	0.02111	0	0	0	0	0	0	3.334e-10
116	phr	0.01241	0.1484	0.1468	0.1411	0.148	0.1463	0.1474	0.1266	0	0	0.09109	0.1103	0.09309	0.06995	0.000823
117	pcs	0	0.01237	0.01223	0.01175	0.01233	0.01219	0.01228	0.01055	0	0	0	0	0	0	8.457e-05
118	ply	0	0	0	0	0	0	0	0	0	0	0	0	0	0	0.169
119	pyl	0.01639	0.01237	0.01223	0.01175	0.01233	0.01219	0.01228	0.01055	0	0	0	0	0	0	9.516e-07
120	pel	0.0288	0.01237	0.01223	0.01175	0.01233	0.01219	0.01228	0.01055	0.03734	0.04003	0	0.02206	0.009309	0.006995	3.348e-05
121	xpa	0.01639	0.01237	0.01223	0.01175	0.01233	0.01219	0.01228	0.01055	0	0	0	0	0	0	5.024e-05
122	phm	0.01241	0	0	0	0	0	0	0	0	0	0	0	0	0	0.1011
123	p02	9.926e-11	0.02245	4.662e-10	0.0001322	1.917e-05	1.528e-06	0.00403	0.008335	0.06696	0.03208	5.63e-10	0.01349	0.000884	0.001506	0.0002133
124	pta	0.1241	0	0	0	0	0	0	0	0.09334	0.1001	0	0	0	0	0.0001788
125	xpe	0.01241	0	0	0	0	0	0	0	0	0	0	0	0.009309	0.006995	0.05501
126	p03	1.943e-10	0.01033	4.449e-10	2.565e-05	6.849e-06	2.09e-05	0.0008312	0.02107	0.0001568	0.02628	7.58e-10	0.01103	0.0005935	0.001331	3.224e-10
127	p04	1.205e-10	0.01084	3.647e-10	4.2e-05	1.066e-05	3.887e-05	0.002486	0.03838	0.01082	0.04161	6.795e-10	0.01417	1.322e-09	0.001183	4.805e-06
128	p05	8.221e-11	0.02126	3.143e-10	0.0001934	6.08e-06	4.841e-05	0.003403	0.01004	0.006475	0.03368	6.993e-10	0.01373	0.0002463	0.004972	1.867e-07
129	p06	1.906e-10	0.005748	3.63e-10	8.1e-05	2.914e-06	2.084e-06	0.001823	0.03839	6.017e-05	0.02322	5.738e-10	0.01676	8.384e-05	0.0005412	4.438e-10
130	p07	2.03e-10	0.01063	2.908e-10	2.593e-05	1.857e-05	6.217e-07	0.001005	0.03334	0.003478	0.04031	7.946e-10	0.01262	6.242e-05	0.001181	2.868e-05
131	p08	2.051e-10	0.02985	2.903e-10	5.838e-06	2.471e-06	3.125e-05	0.07986	0.03108	0.0005272	0.03755	7.159e-10	0.008067	5.544e-07	0.0002013	1.538e-05
132	p09	1.422e-10	0.01504	3.409e-10	5.739e-05	1.262e-06	4.09e-06	0.004816	0.0292	5.812e-06	0.03082	8.332e-10	0.01034	7.349e-06	0.002554	7.159e-06
133	p10	2.481e-10	0.008204	3.191e-10	4.063e-05	1.953e-05	6.347e-05	0.09676	0.01746	0.05812	0.0217	7.911e-10	0.002479	1.311e-09	0.002693	2.976e-10
134	p11	1.313e-10	0.01456	3.42e-10	7.152e-05	6.619e-06	5.768e-05	0.003103	0.01946	0.008962	0.02535	7.489e-10	0.002352	0.0005246	0.0005444	7.809e-05
135	p12	9.28e-11	0.008251	4.432e-10	8.071e-05	1.585e-06	4.532e-06	0.006822	0.03817	0.001276	0.02184	4.94e-10	0.0004775	5.246e-06	0.002175	2.319e-05
136	p13	1.085e-10	0.02006	2.836e-10	2.983e-05	3.058e-07	2.955e-05	0.002569	0.008254	8.15e-05	0.03263	7.531e-10	0.008708	0.001338	0.0006105	6.736e-06
137	p14	1.23e-10	0.01484	3.649e-10	6.82e-05	1.484e-05	4.086e-05	0.06871	0.01283	0.0001952	0.03468	7.999e-10	0.01635	0.0002777	0.000403	2.983e-10
138	p15	9.264e-11	0.007795	3.132e-10	2.183e-06	1.82e-06	2.098e-06	0.004384	0.004834	0.0002986	0.03334	7.269e-10	0.0002254	0.0004326	0.0005454	3.88e-10

## Sheet: Xp>d
1	2	3	4	5	6	7	8	9	10	11	12	13	14	15	16	17	18	19	20	21	22	23	24	25	26	27	28	29	30	31	32	33	34	35	36	37	38	39	40	41	42	43	44	45
	rank =	22	15	7	8	11	37	5	33	14	35	29	34	36	19	1	2	3	12	10	6	4	9	16	38	13	25	26	18	32	27	17	23	28	21	30	20	24	31
	sum =	5.246e-05	0.0001762	0.002496	0.002454	0.0009415	5.788e-07	0.008071	6.253e-06	0.0002583	4.309e-06	2.446e-05	5.507e-06	1.283e-06	7.234e-05	0.05805	0.0364	0.03224	0.0006916	0.001335	0.002787	0.02572	0.002259	9.017e-05	1.116e-07	0.0004325	3.224e-05	3.219e-05	8.352e-05	1.745e-05	3.152e-05	8.993e-05	4.941e-05	2.746e-05	6.337e-05	2.396e-05	6.429e-05	4.477e-05	2.254e-05
		umolC/L/d
		101	102	103	104	105	106	107	108	109	110	111	112	113	114	115	116	117	118	119	120	121	122	123	124	125	126	127	128	129	130	131	132	133	134	135	136	137	138
		p01	pra	puc	pal	plc	pax	xph	pau	plu	pca	pur	pan	pln	phi	plo	phr	pcs	ply	pyl	pel	xpa	phm	p02	pta	xpe	p03	p04	p05	p06	p07	p08	p09	p10	p11	p12	p13	p14	p15		sum	rank
161	d01	5.246e-05	0	0	0	0	0	0	0	0	0	0	0	0	0	0	0	0	0	0	0	0	0	0	0	0	0	0	0	0	0	0	0	0	0	0	0	0	0		5.246e-05	22	d01
162	ar2	0	0.0001762	0	0	0	0	0	0	0	0	0	0	0	0	0	0	0	0	0	0	0	0	0	0	0	0	0	0	0	0	0	0	0	0	0	0	0	0		0.0001762	15	ar2
163	fu2	0	0	0.002496	0	0	0	0	0	0	0	0	0	0	0	0	0	0	0	0	0	0	0	0	0	0	0	0	0	0	0	0	0	0	0	0	0	0	0		0.002496	7	fu2
164	ga2	0	0	0	0.002454	0	0	0	0	0	0	0	0	0	0	0	0	0	0	0	0	0	0	0	0	0	0	0	0	0	0	0	0	0	0	0	0	0	0		0.002454	8	ga2
165	gl2	0	0	0	0	0.0009415	0	0	0	0	0	0	0	0	0	0	0	0	0	0	0	0	0	0	0	0	0	0	0	0	0	0	0	0	0	0	0	0	0		0.0009415	11	gl2
166	ma2	0	0	0	0	0	5.788e-07	0	0	0	0	0	0	0	0	0	0	0	0	0	0	0	0	0	0	0	0	0	0	0	0	0	0	0	0	0	0	0	0		5.788e-07	37	ma2
167	rh2	0	0	0	0	0	0	0.008071	0	0	0	0	0	0	0	0	0	0	0	0	0	0	0	0	0	0	0	0	0	0	0	0	0	0	0	0	0	0	0		0.008071	5	rh2
168	ga3	0	0	0	0	0	0	0	6.253e-06	0	0	0	0	0	0	0	0	0	0	0	0	0	0	0	0	0	0	0	0	0	0	0	0	0	0	0	0	0	0		6.253e-06	33	ga3
169	gl3	0	0	0	0	0	0	0	0	0.0002583	0	0	0	0	0	0	0	0	0	0	0	0	0	0	0	0	0	0	0	0	0	0	0	0	0	0	0	0	0		0.0002583	14	gl3
170	gc2	0	0	0	0	0	0	0	0	0	4.309e-06	0	0	0	0	0	0	0	0	0	0	0	0	0	0	0	0	0	0	0	0	0	0	0	0	0	0	0	0		4.309e-06	35	gc2
171	mu2	0	0	0	0	0	0	0	0	0	0	2.446e-05	0	0	0	0	0	0	0	0	0	0	0	0	0	0	0	0	0	0	0	0	0	0	0	0	0	0	0		2.446e-05	29	mu2
172	ga4	0	0	0	0	0	0	0	0	0	0	0	5.507e-06	0	0	0	0	0	0	0	0	0	0	0	0	0	0	0	0	0	0	0	0	0	0	0	0	0	0		5.507e-06	34	ga4
173	gl4	0	0	0	0	0	0	0	0	0	0	0	0	1.283e-06	0	0	0	0	0	0	0	0	0	0	0	0	0	0	0	0	0	0	0	0	0	0	0	0	0		1.283e-06	36	gl4
174	chi	0	0	0	0	0	0	0	0	0	0	0	0	0	7.234e-05	0	0	0	0	0	0	0	0	0	0	0	0	0	0	0	0	0	0	0	0	0	0	0	0		7.234e-05	19	chi
175	glo	0	0	0	0	0	0	0	0	0	0	0	0	0	0	0.05805	0	0	0	0	0	0	0	0	0	0	0	0	0	0	0	0	0	0	0	0	0	0	0		0.05805	1	glo
176	chr	0	0	0	0	0	0	0	0	0	0	0	0	0	0	0	0.0364	0	0	0	0	0	0	0	0	0	0	0	0	0	0	0	0	0	0	0	0	0	0		0.0364	2	chr
177	fcs	0	0	0	0	0	0	0	0	0	0	0	0	0	0	0	0	0.03224	0	0	0	0	0	0	0	0	0	0	0	0	0	0	0	0	0	0	0	0	0		0.03224	3	fcs
178	gly	0	0	0	0	0	0	0	0	0	0	0	0	0	0	0	0	0	0.0006916	0	0	0	0	0	0	0	0	0	0	0	0	0	0	0	0	0	0	0	0		0.0006916	12	gly
179	xyl	0	0	0	0	0	0	0	0	0	0	0	0	0	0	0	0	0	0	0.001335	0	0	0	0	0	0	0	0	0	0	0	0	0	0	0	0	0	0	0		0.001335	10	xyl
180	cel	0	0	0	0	0	0	0	0	0	0	0	0	0	0	0	0	0	0	0	0.002787	0	0	0	0	0	0	0	0	0	0	0	0	0	0	0	0	0	0		0.002787	6	cel
181	man	0	0	0	0	0	0	0	0	0	0	0	0	0	0	0	0	0	0	0	0	0.02572	0	0	0	0	0	0	0	0	0	0	0	0	0	0	0	0	0		0.02572	4	man
182	rhm	0	0	0	0	0	0	0	0	0	0	0	0	0	0	0	0	0	0	0	0	0	0.002259	0	0	0	0	0	0	0	0	0	0	0	0	0	0	0	0		0.002259	9	rhm
183	d02	0	0	0	0	0	0	0	0	0	0	0	0	0	0	0	0	0	0	0	0	0	0	9.017e-05	0	0	0	0	0	0	0	0	0	0	0	0	0	0	0		9.017e-05	16	d02
184	sta	0	0	0	0	0	0	0	0	0	0	0	0	0	0	0	0	0	0	0	0	0	0	0	1.116e-07	0	0	0	0	0	0	0	0	0	0	0	0	0	0		1.116e-07	38	sta
185	pec	0	0	0	0	0	0	0	0	0	0	0	0	0	0	0	0	0	0	0	0	0	0	0	0	0.0004325	0	0	0	0	0	0	0	0	0	0	0	0	0		0.0004325	13	pec
186	d03	0	0	0	0	0	0	0	0	0	0	0	0	0	0	0	0	0	0	0	0	0	0	0	0	0	3.224e-05	0	0	0	0	0	0	0	0	0	0	0	0		3.224e-05	25	d03
187	d04	0	0	0	0	0	0	0	0	0	0	0	0	0	0	0	0	0	0	0	0	0	0	0	0	0	0	3.219e-05	0	0	0	0	0	0	0	0	0	0	0		3.219e-05	26	d04
188	d05	0	0	0	0	0	0	0	0	0	0	0	0	0	0	0	0	0	0	0	0	0	0	0	0	0	0	0	8.352e-05	0	0	0	0	0	0	0	0	0	0		8.352e-05	18	d05
189	d06	0	0	0	0	0	0	0	0	0	0	0	0	0	0	0	0	0	0	0	0	0	0	0	0	0	0	0	0	1.745e-05	0	0	0	0	0	0	0	0	0		1.745e-05	32	d06
190	d07	0	0	0	0	0	0	0	0	0	0	0	0	0	0	0	0	0	0	0	0	0	0	0	0	0	0	0	0	0	3.152e-05	0	0	0	0	0	0	0	0		3.152e-05	27	d07
191	d08	0	0	0	0	0	0	0	0	0	0	0	0	0	0	0	0	0	0	0	0	0	0	0	0	0	0	0	0	0	0	8.993e-05	0	0	0	0	0	0	0		8.993e-05	17	d08
192	d09	0	0	0	0	0	0	0	0	0	0	0	0	0	0	0	0	0	0	0	0	0	0	0	0	0	0	0	0	0	0	0	4.941e-05	0	0	0	0	0	0		4.941e-05	23	d09
193	d10	0	0	0	0	0	0	0	0	0	0	0	0	0	0	0	0	0	0	0	0	0	0	0	0	0	0	0	0	0	0	0	0	2.746e-05	0	0	0	0	0		2.746e-05	28	d10
194	d11	0	0	0	0	0	0	0	0	0	0	0	0	0	0	0	0	0	0	0	0	0	0	0	0	0	0	0	0	0	0	0	0	0	6.337e-05	0	0	0	0		6.337e-05	21	d11
195	d12	0	0	0	0	0	0	0	0	0	0	0	0	0	0	0	0	0	0	0	0	0	0	0	0	0	0	0	0	0	0	0	0	0	0	2.396e-05	0	0	0		2.396e-05	30	d12
196	d13	0	0	0	0	0	0	0	0	0	0	0	0	0	0	0	0	0	0	0	0	0	0	0	0	0	0	0	0	0	0	0	0	0	0	0	6.429e-05	0	0		6.429e-05	20	d13
197	d14	0	0	0	0	0	0	0	0	0	0	0	0	0	0	0	0	0	0	0	0	0	0	0	0	0	0	0	0	0	0	0	0	0	0	0	0	4.477e-05	0		4.477e-05	24	d14
198	d15	0	0	0	0	0	0	0	0	0	0	0	0	0	0	0	0	0	0	0	0	0	0	0	0	0	0	0	0	0	0	0	0	0	0	0	0	0	2.254e-05		2.254e-05	31	d15

[truncated: 12 more sheets: fp>din, Xb>d, Xb>p, Xd>b, Xd>bR, fd>bin, Xa>b, Xa>bL, Xa>bR, fa>bin, fa>binL, fa>binR]
