# Supplementary material for: Dynamic carbon flux network of a diverse marine microbial community
Source: ISME Commun. 2021 Sep 25;1:50. doi: 10.1038/s43705-021-00055-7 (PMC9723560; doi:10.1038/s43705-021-00055-7)
Supplement: Supplementary file 4 — Dataset S1 [file 43705_2021_55_MOESM4_ESM.zip › Dataset_S1_Instantaneous_2011_28.xlsx]

## Sheet: sum
1	2	3	4	5	6	7	8	9	10	11	12	13	14	15	16	17	18	19	20	21	22	23	24	25	26	27	28	29	30	31	32	33	34	35	36	37	38	39	40	41	42	43	44	45	46	47	48	49	50
	Sum =	0.171458	-40.4227	120	0.0191114	-63.7502	120	0.0190652	-67.8199	120	0.0381766	-60.6457	120			120			120			Sum =	12.5786	-25.2082	741	0.0191114	-156.774	741	0.0523649	-180.301	741	0.108188	#NUM!	686	0.179665	-118.72	741	0.763643	-73.8879	741	0.471654	-81.1743	741			741			741
	Ave =	0.0114305	-2.69484		0.00127409	-4.25001		0.00127101	-4.52133		0.00254511	-4.04304		28.907	1.3482		0.0826759	-1.3482				Ave =	0.331015	-0.663374		0.000502931	-4.12563		0.00137802	-4.74476		0.00284706	#NUM!		0.00472801	-3.1242		0.0200959	-1.94442		0.0124119	-2.13617		37.5561	1.47279		0.0492026	-1.47279
		umolC/L			umolC/L/d			umolC/L/d			umolC/L/d			d			1/d						umolC/L			umolC/L/d			umolC/L/d			umolC/L/d			umolC/L/d			umolC/L/d			umolC/L/d			d			1/d
		Conc	log	rank	Xa>d	log	rank	Xa>p	log	rank	Xa>d+p	log	rank	Turnover	log	rank	Rate	log	rank				Conc	log	rank	Xa>d	log	rank	Xp>d	log	rank	Xb>d	log	rank	Xa+p+b>d	log	rank	Xd>b	log	rank	Xexch	log	rank	Turnover	log	rank	Rate	log	rank
11	gre	0.001137	-2.94424	8	7.17431e-05	-4.14422	6	2.1408e-05	-4.66942	9	9.31511e-05	-4.03081	7	12.206	1.08657	13	0.0819271	-1.08657	3	gre	161	d01	0.374	-0.427128	11	9.19449e-06	-5.03647	34	2.875e-06	-5.54136	22	0.000940669	-3.02656	10	0.000952738	-3.02103	17	0.0157611	-1.80241	19	0.0083569	-2.07795	20	44.7535	1.65083	14	0.0223446	-1.65083	25
12	mhe	0.05437	-1.26464	1	0.0170857	-1.76737	1	0.0179677	-1.74551	1	0.0350535	-1.45527	1	1.55106	0.190629	15	0.64472	-0.190629	1	mhe	162	ar2	0.005128	-2.29005	38	7.40312e-05	-4.13059	18	0.0003675	-3.43474	9	0.000252955	-3.59696	12	0.000694486	-3.15834	19	0.000719372	-3.14305	38	0.000706929	-3.15062	38	7.25391	0.860572	37	0.137857	-0.860572	2
13	cde	0.0003578	-3.44636	11	2.2439e-05	-4.649	9	7.01854e-06	-5.15375	11	2.94575e-05	-4.5308	10	12.1463	1.08444	14	0.0823295	-1.08444	2	cde	163	fu2	0.7542	-0.122513	4	0.00147296	-2.83181	5	0.001393	-2.85605	6	0.000634158	-3.1978	11	0.00350012	-2.45592	10	0.0223773	-1.65019	8	0.0129387	-1.88811	10	58.2902	1.7656	5	0.0171555	-1.7656	34
14	cmi	0.0002295	-3.63922	15	7.35991e-06	-5.13313	13	2.10314e-06	-5.67713	14	9.46305e-06	-5.02397	13	24.2522	1.38475	8	0.0412334	-1.38475	8	cmi	164	ga2	0.4582	-0.338945	6	0.00185987	-2.73052	3	0.001735	-2.7607	4	0.00689328	-2.16157	6	0.0104882	-1.9793	4	0.0639705	-1.19402	2	0.0372293	-1.42911	2	12.3075	1.09017	32	0.0812512	-1.09017	7
15	rst	0.005663	-2.24695	5	0.000178596	-3.74813	4	5.84348e-05	-4.23333	5	0.000237031	-3.62519	4	23.8914	1.37824	9	0.0418561	-1.37824	7	rst	165	gl2	0.8135	-0.0896424	3	0.00197102	-2.70531	2	0.000626	-3.20343	8	2.66945e-05	-4.57358	26	0.00262371	-2.58108	12	0.0289701	-1.53805	6	0.0157969	-1.80143	9	51.4975	1.71179	8	0.0194184	-1.71179	31
16	tno	0.0002651	-3.57659	12	2.81305e-06	-5.55082	15	9.80007e-07	-6.00877	15	3.79306e-06	-5.42101	15	69.8908	1.84442	1	0.014308	-1.84442	15	tno	166	ma2	0.433	-0.363512	7	0.00110967	-2.95481	6	1.315e-07	-6.88107	37	0.00834981	-2.07832	5	0.00945961	-2.02413	7	0.0524648	-1.28013	3	0.0309622	-1.50917	3	13.9848	1.14566	30	0.0715063	-1.14566	9
17	dix	0.0009338	-3.02975	9	2.15645e-05	-4.66626	10	3.08833e-05	-4.51028	8	5.24478e-05	-4.28027	9	17.8044	1.25053	11	0.056166	-1.25053	5	dix	167	rh2	0.1991	-0.700929	26	0.000474171	-3.32407	10	0.0003517	-3.45383	10	0.008692	-2.06088	4	0.00951787	-2.02146	6	0.00858936	-2.06604	25	0.00905362	-2.04318	12	21.9912	1.34225	27	0.0454727	-1.34225	12
18	dip	0.04343	-1.36221	3	0.000382799	-3.41703	3	0.000483602	-3.31551	2	0.000866401	-3.06228	3	50.1269	1.70007	2	0.0199494	-1.70007	14	dip	168	ga3	0.9877	-0.00537495	1	0.00178762	-2.74772	4	4.334e-07	-6.36311	35	0.0194836	-1.71033	2	0.0212717	-1.6722	3	0.0177675	-1.75037	10	0.0195196	-1.70953	6	50.6004	1.70415	9	0.0197627	-1.70415	30
19	din	0.007184	-2.14363	4	0.000106102	-3.97427	5	7.06613e-05	-4.15082	4	0.000176764	-3.75261	5	40.6418	1.60897	4	0.0246052	-1.60897	12	din	169	gl3	0.02213	-1.65502	36	0.000127755	-3.89362	15	0.0001604	-3.7948	13	0.00018646	-3.72942	13	0.000474615	-3.32366	22	0.00473302	-2.32486	31	0.00260382	-2.58439	33	8.49906	0.929371	35	0.11766	-0.929371	4
20	dxf	0.00223	-2.6517	7	2.39894e-05	-4.61998	8	3.35119e-05	-4.4748	7	5.75014e-05	-4.24032	8	38.7817	1.58863	5	0.0257854	-1.58863	11	dxf	170	gc2	0.08275	-1.08223	32	5.14173e-05	-4.28889	19	2.563e-07	-6.59125	36	0.0472233	-1.32584	1	0.0472749	-1.32537	1	0.00658875	-2.1812	29	0.0269318	-1.56973	5	3.07257	0.487502	38	0.32546	-0.487502	1
21	cha	0.000235	-3.62893	14	4.64929e-06	-5.33261	14	3.4395e-06	-5.4635	12	8.08879e-06	-5.09212	14	29.0526	1.46318	7	0.0344204	-1.46318	9	cha	171	mu2	0.007581	-2.12027	37	3.07821e-06	-5.5117	36	1.811e-06	-5.74208	31	0.00105062	-2.97856	8	0.00105551	-2.97654	15	0.00094074	-3.02653	37	0.000998122	-3.00082	36	7.59526	0.880543	36	0.131661	-0.880543	3
22	sif	0.0002607	-3.58386	13	1.21101e-05	-4.91685	12	7.71361e-06	-5.11274	10	1.98237e-05	-4.70282	12	13.1509	1.11896	12	0.0760403	-1.11896	4	sif	172	ga4	0.04907	-1.30918	35	0.000601867	-3.2205	9	1.557e-06	-5.80771	33	0.00225594	-2.64667	7	0.00285936	-2.54373	11	0.0037211	-2.42933	32	0.00329023	-2.48277	31	14.9139	1.17359	29	0.0670517	-1.17359	10
24	pha	0.04985	-1.30233	2	0.00110458	-2.9568	2	0.000329969	-3.48153	3	0.00143455	-2.84329	2	34.7497	1.54095	6	0.0287773	-1.54095	10	pha	173	gl4	0.1098	-0.959398	31	1.59616e-06	-5.79692	37	1.01e-06	-5.99568	34	0.0102715	-1.98836	3	0.0102741	-1.98825	5	0.00258567	-2.58743	35	0.00642991	-2.1918	26	17.0765	1.2324	28	0.0585602	-1.2324	11
25	coc	0.0005217	-3.28258	10	1.99704e-05	-4.69961	11	3.39041e-06	-5.46975	13	2.33608e-05	-4.63151	11	22.3323	1.34893	10	0.0447782	-1.34893	6	coc	174	chi	0.2604	-0.584359	24	0.000906203	-3.04277	7	3.486e-06	-5.45767	20	0	#NUM!	28	0.000909689	-3.04111	18	0.00946408	-2.02392	24	0.00518688	-2.28509	28	50.2036	1.70073	11	0.0199189	-1.70073	28
26	ph1	0.00479	-2.31966	6	6.69729e-05	-4.1741	7	4.4354e-05	-4.35307	6	0.000111327	-3.9534	6	43.0264	1.63374	3	0.0232415	-1.63374	13	ph1	175	glo	0.4116	-0.385525	8	0.000891333	-3.04996	8	0.007059	-2.15126	2	0	#NUM!	28	0.00795033	-2.09961	8	0.0517981	-1.28569	4	0.0298742	-1.5247	4	13.7778	1.13918	31	0.0725806	-1.13918	8
																					176	chr	0.9128	-0.0396244	2	0.00548622	-2.26073	1	0.03215	-1.49282	1	0	#NUM!	28	0.0376362	-1.42439	2	0.162923	-0.788018	1	0.100279	-0.998788	1	9.10256	0.959164	34	0.109859	-0.959164	5
																					177	fcs	0.3286	-0.483332	23	0.000445718	-3.35094	14	0.00164	-2.78516	5	0	#NUM!	28	0.00208572	-2.68074	13	0.00845476	-2.0729	26	0.00527024	-2.27817	27	62.3501	1.79484	4	0.0160385	-1.79484	35
																					178	gly	0.1665	-0.778586	28	7.851e-06	-5.10508	35	0.0002666	-3.57414	11	0	#NUM!	28	0.000274451	-3.56154	23	0.00503921	-2.29764	30	0.00265683	-2.57564	32	62.6686	1.79705	3	0.015957	-1.79705	36
																					179	xyl	0.1158	-0.936291	30	0.000447217	-3.34948	12	4.806e-05	-4.31822	15	0	#NUM!	28	0.000495277	-3.30515	21	0.00683426	-2.16531	28	0.00366477	-2.43595	30	31.5982	1.49966	26	0.0316474	-1.49966	13
																					180	cel	0.2038	-0.690796	25	0.000469518	-3.32835	11	8.867e-05	-4.05222	14	0	#NUM!	28	0.000558188	-3.25322	20	0.00699878	-2.15498	27	0.00377848	-2.42268	29	53.937	1.73189	7	0.0185402	-1.73189	32
																					181	man	0.1705	-0.768276	27	0.000447212	-3.34949	13	0.005059	-2.29594	3	0	#NUM!	28	0.00550621	-2.25915	9	0.0267067	-1.57338	7	0.0161065	-1.793	8	10.5858	1.02472	33	0.094466	-1.02472	6
																					182	rhm	0.07779	-1.10908	33	1.13571e-06	-5.94473	38	0.001173	-2.9307	7	0	#NUM!	28	0.00117414	-2.93028	14	0.00299783	-2.52319	33	0.00208598	-2.68069	34	37.2917	1.57161	24	0.0268156	-1.57161	15
																					183	d02	0.3763	-0.424466	10	0.000125342	-3.9019	16	4.262e-06	-5.37039	17	8.83045e-05	-4.05402	18	0.000217908	-3.66173	24	0.0209399	-1.67903	9	0.0105789	-1.97556	11	35.5708	1.55109	25	0.0281129	-1.55109	14
																					184	sta	0.05102	-1.29226	34	3.6466e-05	-4.43811	20	7.13e-08	-7.14691	38	0	#NUM!	28	3.65373e-05	-4.43726	38	0.0015554	-2.80816	36	0.000795969	-3.0991	37	64.098	1.80684	2	0.0156011	-1.80684	37
																					185	pec	0.1562	-0.806319	29	1.5237e-05	-4.8171	26	0.0001954	-3.70908	12	0	#NUM!	28	0.000210637	-3.67647	25	0.00268007	-2.57185	34	0.00144535	-2.84003	35	108.071	2.03371	1	0.00925322	-2.03371	38
																					186	d03	0.359	-0.444906	17	1.49926e-05	-4.82412	27	2.242e-06	-5.64936	25	8.91545e-05	-4.04986	17	0.000106389	-3.9731	30	0.0172234	-1.76388	12	0.0086649	-2.06224	14	41.4315	1.61733	20	0.0241362	-1.61733	19
																					187	d04	0.3565	-0.44794	18	1.46246e-05	-4.83492	28	2.218e-06	-5.65404	26	3.60294e-05	-4.44334	24	5.2872e-05	-4.27677	36	0.0168847	-1.77251	16	0.00846879	-2.07218	19	42.0958	1.62424	16	0.0237554	-1.62424	23
																					188	d05	0.3618	-0.441531	16	1.252e-05	-4.9024	31	4.061e-06	-5.39137	18	4.3463e-05	-4.36188	23	6.0044e-05	-4.22153	35	0.016092	-1.79339	18	0.00807604	-2.0928	22	44.7992	1.65127	13	0.0223218	-1.65127	26
																					189	d06	0.372	-0.429457	12	1.05743e-05	-4.97575	32	1.75e-06	-5.75696	32	0.000943745	-3.02515	9	0.000956069	-3.01951	16	0.0157233	-1.80346	20	0.00833967	-2.07885	21	44.6061	1.64939	15	0.0224185	-1.64939	24
																					190	d07	0.354	-0.450997	21	1.92016e-05	-4.71666	23	2.16e-06	-5.66555	28	6.47282e-05	-4.18891	22	8.60898e-05	-4.06505	34	0.0171625	-1.76542	14	0.00862429	-2.06428	16	41.0468	1.61328	23	0.0243624	-1.61328	16
																					191	d08	0.7031	-0.152983	5	1.31036e-05	-4.88261	30	5.06e-06	-5.29585	16	3.42927e-05	-4.4648	25	5.24563e-05	-4.2802	37	0.0334943	-1.47503	5	0.0167734	-1.77538	7	41.9176	1.6224	18	0.0238563	-1.6224	21
																					192	d09	0.3553	-0.449405	20	2.4733e-05	-4.60672	22	2.793e-06	-5.55393	23	0.000117087	-3.93149	15	0.000144613	-3.83979	27	0.0167998	-1.7747	17	0.00847221	-2.072	18	41.9371	1.6226	17	0.0238452	-1.6226	22
																					193	d10	0.3828	-0.417028	9	8.64411e-05	-4.06328	17	2.215e-06	-5.65463	27	2.15883e-05	-4.66578	27	0.000110244	-3.95764	29	0.0140089	-1.8536	23	0.00705956	-2.15122	25	54.2243	1.73419	6	0.0184419	-1.73419	33
																					194	d11	0.3622	-0.441052	15	1.861e-05	-4.73025	24	3.66e-06	-5.43652	19	0.000114205	-3.94232	16	0.000136475	-3.86495	28	0.0172642	-1.76285	11	0.00870035	-2.06046	13	41.6305	1.61941	19	0.0240208	-1.61941	20
																					195	d12	0.3669	-0.435452	14	1.35135e-05	-4.86923	29	1.915e-06	-5.71783	29	0.00015026	-3.82316	14	0.000165689	-3.78071	26	0.0145809	-1.83622	21	0.00737329	-2.13234	23	49.7607	1.69689	12	0.0200962	-1.69689	27
																					196	d13	0.3684	-0.43368	13	9.80223e-06	-5.00867	33	3.161e-06	-5.50018	21	8.69056e-05	-4.06095	19	9.98689e-05	-4.00057	31	0.0145406	-1.83742	22	0.00732021	-2.13548	24	50.3264	1.7018	10	0.0198703	-1.7018	29
																					197	d14	0.3531	-0.452102	22	1.78046e-05	-4.74947	25	2.589e-06	-5.58687	24	7.23611e-05	-4.1405	20	9.27547e-05	-4.03266	33	0.0170753	-1.76763	15	0.00858403	-2.06631	17	41.1345	1.61421	21	0.0243105	-1.61421	18
																					198	d15	0.356	-0.44855	19	3.17609e-05	-4.49811	21	1.873e-06	-5.72746	30	6.50858e-05	-4.18651	21	9.87197e-05	-4.0056	32	0.017212	-1.76417	13	0.00865537	-2.06271	15	41.1305	1.61416	22	0.0243128	-1.61416	17
[truncated: 47 more columns]

## Sheet: Xa>d
1	2	3	4	5	6	7	8	9	10	11	12	13	14	15	16	17	18	19	20	21	22
	rank =	6	1	9	13	4	15	10	3	5	8	14	12	2	11	7
	sum =	7.17431e-05	0.0170857	2.2439e-05	7.35991e-06	0.000178596	2.81305e-06	2.15645e-05	0.000382799	0.000106102	2.39894e-05	4.64929e-06	1.21101e-05	0.00110458	1.99704e-05	6.69729e-05
		umolC/L/d
		11	12	13	14	15	16	17	18	19	20	21	22	24	25	26
		gre	mhe	cde	cmi	rst	tno	dix	dip	din	dxf	cha	sif	pha	coc	ph1		sum	rank
161	d01	5.158e-06	2.216e-07	2.644e-09	3.642e-08	7.901e-09	2.614e-10	6.68e-08	3.934e-07	1.815e-06	2.482e-14	3.844e-15	2.404e-07	9.342e-07	2.305e-07	8.736e-08		9.19449e-06	34	d01
162	ar2	7.119e-06	6.193e-06	5.535e-06	3.711e-06	6.227e-08	1.794e-09	2.615e-08	3.721e-06	2.282e-07	4.704e-08	5.496e-15	2.417e-07	4.498e-05	2.165e-06	5.586e-14		7.40312e-05	18	ar2
163	fu2	1.987e-06	0.001409	2.955e-07	2.384e-07	7.528e-07	4.438e-08	3.333e-07	4.732e-05	5.157e-06	4.071e-07	2.659e-08	1.914e-07	5.928e-06	1.274e-06	9.135e-09		0.00147296	5	fu2
164	ga2	3.268e-07	0.001759	1.638e-07	1.312e-07	4.103e-07	1.285e-08	1.843e-07	2.607e-05	2.104e-05	5.127e-06	4.814e-15	4.691e-07	4.275e-05	2.433e-06	1.753e-06		0.00185987	3	ga2
165	gl2	8.642e-08	0.001828	4.165e-08	3.379e-08	0.0001048	1.3e-06	4.685e-08	6.672e-06	1.536e-05	3.751e-06	5.463e-15	3.57e-07	7.896e-06	2.585e-06	8.891e-08		0.00197102	2	gl2
166	ma2	5.009e-07	0.00093	1.695e-07	1.37e-07	4.311e-07	1.31e-08	3.837e-07	2.714e-05	5.488e-06	1.341e-06	7.185e-15	4.43e-07	9.781e-05	3.294e-06	4.252e-05		0.00110967	6	ma2
167	rh2	3.339e-07	0.0003778	4.747e-07	1.682e-07	5.276e-07	4.564e-08	2.349e-07	3.303e-05	3.874e-06	3.068e-07	5.884e-15	2.652e-07	5.585e-05	1.207e-06	5.269e-08		0.000474171	10	rh2
168	ga3	2.287e-14	0.001783	6.757e-10	5.395e-09	3.121e-09	4.245e-07	1.122e-08	8.951e-14	6.558e-08	2.142e-15	1.267e-14	2.196e-07	1.429e-07	3.506e-09	3.745e-06		0.00178762	4	ga3
169	gl3	2.317e-14	0.0001085	8.025e-06	3.58e-10	3.216e-10	3.224e-11	7.034e-06	4.493e-09	3.703e-07	4.438e-15	3.426e-06	3.447e-07	1.401e-08	2.599e-08	1.024e-08		0.000127755	15	gl3
170	gc2	1.52e-14	2.322e-05	8.837e-08	7.05e-08	1.218e-05	6.728e-09	9.806e-08	1.396e-05	3.365e-14	2.264e-15	4.74e-07	3.518e-07	6.604e-07	2.863e-07	2.119e-08		5.14173e-05	19	gc2
171	mu2	9.173e-15	3.756e-07	1.992e-07	8.943e-10	1.626e-09	9.807e-11	1.259e-14	2.945e-14	2.148e-06	3.473e-08	3.757e-15	2.812e-07	1.258e-12	3.661e-08	2.457e-10		3.07821e-06	36	mu2
172	ga4	2.146e-14	5.135e-05	9.068e-15	4.25e-07	5.856e-09	1.024e-08	7.227e-15	3.044e-14	2.878e-06	2.434e-08	6.523e-15	3.979e-07	0.0005444	1.013e-09	2.375e-06		0.000601867	9	ga4
173	gl4	9.428e-15	1.816e-12	4.951e-10	2.174e-10	2.12e-10	6.247e-11	8.043e-15	3.062e-14	1.471e-06	2.125e-15	6.243e-15	1.164e-07	1.434e-12	7.767e-09	1.06e-13		1.59616e-06	37	gl4
174	chi	1.129e-06	0.0008671	7.019e-07	2.087e-07	5.838e-06	9.216e-08	1.272e-06	1.612e-05	0	0	0	4.183e-07	1.323e-05	9.145e-08	1.769e-09		0.000906203	7	chi
175	glo	0	0.0008671	7.019e-07	2.087e-07	5.838e-06	9.216e-08	1.272e-06	1.612e-05	0	0	0	0	0	0	2.652e-14		0.000891333	8	glo
176	chr	1.129e-06	0.005203	4.211e-06	1.252e-06	3.503e-05	5.53e-07	7.634e-06	9.673e-05	0	0	7.227e-07	2.091e-06	0.0001323	9.145e-07	6.545e-07		0.00548622	1	chr
177	fcs	0	0.0004336	3.509e-07	1.044e-07	2.919e-06	4.608e-08	6.362e-07	8.061e-06	0	0	0	0	0	0	2.673e-10		0.000445718	14	fcs
178	gly	0	0	0	0	0	0	0	0	0	0	0	0	0	0	7.851e-06		7.851e-06	35	gly
179	xyl	1.491e-06	0.0004336	3.509e-07	1.044e-07	2.919e-06	4.608e-08	6.362e-07	8.061e-06	0	0	0	0	0	0	8.307e-09		0.000447217	12	xyl
180	cel	2.62e-06	0.0004336	3.509e-07	1.044e-07	2.919e-06	4.608e-08	6.362e-07	8.061e-06	5.404e-06	2.035e-06	0	4.183e-07	1.323e-05	9.145e-08	1.994e-09		0.000469518	11	cel
181	man	1.491e-06	0.0004336	3.509e-07	1.044e-07	2.919e-06	4.608e-08	6.362e-07	8.061e-06	0	0	0	0	0	0	3.596e-09		0.000447212	13	man
182	rhm	1.129e-06	0	0	0	0	0	0	0	0	0	0	0	0	0	6.712e-09		1.13571e-06	38	rhm
183	d02	6.14e-06	0.0001037	1.459e-14	1.771e-10	9e-10	8.627e-11	6.28e-08	5.185e-08	6.688e-07	2.577e-14	4.528e-15	3.233e-07	1.382e-05	5.702e-07	3.723e-09		0.000125342	16	d02
184	sta	1.129e-05	0	0	0	0	0	0	0	1.351e-05	5.088e-06	0	0	0	0	6.578e-06		3.6466e-05	20	sta
185	pec	1.129e-06	0	0	0	0	0	0	0	0	0	0	0	1.323e-05	9.145e-08	7.865e-07		1.5237e-05	26	pec
186	d03	6.185e-07	1.847e-07	3.02e-08	3.073e-08	2.058e-09	4.003e-10	2.019e-14	3.073e-07	1.276e-06	1.385e-14	1.138e-14	4.252e-07	1.169e-05	4.187e-07	8.851e-09		1.49926e-05	27	d03
187	d04	1.02e-06	6.584e-12	7.3e-08	3.933e-08	4.357e-09	2.97e-10	1.328e-14	1.073e-06	2.728e-06	1.3e-14	6.638e-15	4.128e-07	8.69e-06	5.781e-07	5.717e-09		1.46246e-05	28	d04
188	d05	3.277e-06	2.217e-12	6.343e-08	3.338e-09	1.64e-09	2.159e-10	1.185e-14	6.587e-07	2.027e-06	2.382e-14	7.028e-15	2.561e-07	5.626e-06	5.991e-07	7.478e-09		1.252e-05	31	d05
189	d06	1.922e-07	2.534e-12	2.903e-09	2.035e-08	2.391e-09	5.809e-10	1.01e-08	4.342e-07	1.408e-06	5.725e-14	4.654e-15	4.926e-07	7.761e-06	1.904e-07	5.96e-08		1.05743e-05	32	d06
190	d07	2.413e-06	4.374e-06	2.906e-08	3.284e-08	6.742e-09	7.883e-11	6.277e-08	8.633e-07	2.792e-06	1.921e-14	6.195e-15	5.054e-07	7.837e-06	2.648e-07	2.057e-08		1.92016e-05	23	d07
191	d08	1.021e-06	8.89e-07	5.774e-08	3.146e-08	8.278e-09	8.455e-11	5.496e-08	2.815e-08	2.789e-07	1.347e-14	4.301e-15	1.219e-07	1.045e-05	1.609e-07	1.219e-09		1.31036e-05	30	d08
192	d09	6.157e-06	2.638e-06	6.469e-09	4.377e-08	1.004e-09	6.279e-11	6.524e-08	1.227e-07	2.908e-06	1.722e-14	5.362e-15	5.583e-07	1.171e-05	5.201e-07	2.326e-09		2.4733e-05	22	d09
193	d10	6.591e-09	2.108e-06	7.974e-09	1.702e-09	2.469e-08	2.074e-08	7.204e-08	5.798e-05	6.078e-06	5.827e-06	4.759e-15	4.518e-07	1.329e-05	5.059e-07	6.67e-08		8.64411e-05	17	d10
194	d11	1.206e-06	3.872e-06	7.152e-08	2.339e-08	9.696e-07	8.234e-09	1.879e-08	7.538e-07	4.487e-07	1.64e-14	3.819e-15	1.67e-07	1.054e-05	3.247e-07	2.063e-07		1.861e-05	24	d11
195	d12	3.334e-06	4.778e-12	6.292e-08	3.647e-08	1.553e-09	3.175e-10	1.374e-14	1.241e-07	1.695e-06	8.742e-15	4.654e-15	3.521e-07	7.557e-06	3.49e-07	1.045e-09		1.35135e-05	29	d12
196	d13	2.388e-07	2.561e-12	1.412e-14	4.044e-08	3.212e-09	5.88e-10	6.414e-09	1.938e-07	2.14e-07	4.176e-10	4.241e-15	4.374e-07	8.562e-06	9.123e-08	1.393e-08		9.80223e-06	33	d13
197	d14	1.945e-06	4.542e-06	1.724e-08	3.34e-09	1.066e-09	3.055e-11	3.893e-08	4.182e-07	2.6e-06	1.643e-14	5.431e-15	3.629e-07	7.525e-06	3.397e-07	1.121e-08		1.78046e-05	25	d14
198	d15	7.254e-06	1.514e-05	1.569e-09	7.2e-09	3.592e-09	9.216e-12	3.037e-08	2.65e-07	2.171e-06	1.299e-14	4.398e-15	3.963e-07	6.164e-06	3.19e-07	8.822e-09		3.17609e-05	21	d15

## Sheet: Xa>dR
1	2	3	4	5	6	7	8	9	10	11	12	13	14	15	16	17	18
		for each d, rank a
		11	12	13	14	15	16	17	18	19	20	21	22	24	25	26
		gre	mhe	cde	cmi	rst	tno	dix	dip	din	dxf	cha	sif	pha	coc	ph1
161	d01	1	7	12	10	11	13	9	4	2	14	15	5	3	6	8
162	ar2	2	3	4	6	10	13	12	5	9	11	15	8	1	7	14
163	fu2	5	1	10	11	7	13	9	2	4	8	14	12	3	6	15
164	ga2	10	1	12	13	9	14	11	3	4	5	15	8	2	6	7
165	gl2	11	1	13	14	2	8	12	5	3	6	15	9	4	7	10
166	ma2	8	1	12	13	10	14	11	4	5	7	15	9	2	6	3
167	rh2	8	1	7	12	6	14	11	3	4	9	15	10	2	5	13
168	ga3	13	1	11	8	10	3	7	12	6	15	14	4	5	9	2
169	gl3	14	1	2	11	12	13	3	10	5	15	4	6	8	7	9
170	gc2	14	1	9	10	3	12	8	2	13	15	5	6	4	7	11
171	mu2	14	2	4	8	7	10	13	12	1	6	15	3	11	5	9
172	ga4	12	2	13	5	9	8	14	11	3	7	15	6	1	10	4
173	gl4	12	8	4	5	6	7	13	11	1	15	14	2	9	3	10
174	chi	6	1	7	9	4	10	5	2	13	13	13	8	3	11	12
175	glo	9	1	5	6	3	7	4	2	9	9	9	9	9	9	8
176	chr	9	1	6	8	4	13	5	3	14	14	11	7	2	10	12
177	fcs	9	1	5	6	3	7	4	2	9	9	9	9	9	9	8
178	gly	2	2	2	2	2	2	2	2	2	2	2	2	2	2	1
179	xyl	4	1	6	7	3	8	5	2	10	10	10	10	10	10	9
180	cel	6	1	10	11	5	13	8	3	4	7	15	9	2	12	14
181	man	4	1	6	7	3	8	5	2	10	10	10	10	10	10	9
182	rhm	1	3	3	3	3	3	3	3	3	3	3	3	3	3	2
183	d02	3	1	14	11	10	12	7	8	4	13	15	6	2	5	9
184	sta	2	5	5	5	5	5	5	5	1	4	5	5	5	5	3
185	pec	2	5	5	5	5	5	5	5	5	5	5	5	1	4	3
186	d03	3	7	9	8	11	12	13	6	2	14	15	4	1	5	10
187	d04	4	12	7	8	10	11	13	3	2	14	15	6	1	5	9
188	d05	2	12	7	9	10	11	14	4	3	13	15	6	1	5	8
189	d06	5	13	10	8	11	12	9	4	2	14	15	3	1	6	7
190	d07	4	2	10	9	12	13	8	5	3	14	15	6	1	7	11
191	d08	2	3	7	9	11	13	8	10	4	14	15	6	1	5	12
192	d09	2	4	10	9	12	13	8	7	3	14	15	5	1	6	11
193	d10	13	5	12	14	10	11	8	1	3	4	15	7	2	6	9
194	d11	3	2	10	11	4	13	12	5	6	14	15	9	1	7	8
195	d12	2	12	7	8	9	11	13	6	3	14	15	4	1	5	10
196	d13	3	13	14	7	10	11	9	5	4	12	15	2	1	6	8
197	d14	4	2	9	11	12	13	8	5	3	14	15	6	1	7	10
198	d15	2	1	12	10	11	13	8	7	4	14	15	5	3	6	9

## Sheet: fa>din
1	2	3	4	5	6	7	8	9	10	11	12	13	14	15	16	17	18	19	20
		for each d, fraction a
		11	12	13	14	15	16	17	18	19	20	21	22	24	25	26
		gre	mhe	cde	cmi	rst	tno	dix	dip	din	dxf	cha	sif	pha	coc	ph1		sum
161	d01	0.005414	0.0002326	2.775e-06	3.822e-05	8.293e-06	2.744e-07	7.012e-05	0.0004129	0.001905	2.605e-11	4.034e-12	0.0002524	0.0009805	0.0002419	9.169e-05		0.00965067
162	ar2	0.01025	0.008918	0.00797	0.005343	8.966e-05	2.583e-06	3.765e-05	0.005358	0.0003286	6.773e-05	7.913e-12	0.000348	0.06477	0.003118	8.044e-11		0.106601
163	fu2	0.0005676	0.4025	8.44e-05	6.811e-05	0.000215	1.268e-05	9.52e-05	0.01352	0.001473	0.0001163	7.596e-06	5.468e-05	0.001693	0.0003638	2.61e-06		0.420774
164	ga2	3.116e-05	0.1677	1.562e-05	1.251e-05	3.912e-05	1.225e-06	1.758e-05	0.002486	0.002006	0.0004889	4.59e-13	4.472e-05	0.004076	0.000232	0.0001671		0.177318
165	gl2	3.294e-05	0.6967	1.588e-05	1.288e-05	0.03994	0.0004957	1.786e-05	0.002543	0.005857	0.00143	2.083e-12	0.0001361	0.00301	0.0009856	3.389e-05		0.751211
166	ma2	5.295e-05	0.09831	1.792e-05	1.448e-05	4.557e-05	1.385e-06	4.056e-05	0.002869	0.0005802	0.0001417	7.595e-13	4.683e-05	0.01034	0.0003482	0.004495		0.117304
167	rh2	3.508e-05	0.03969	4.988e-05	1.767e-05	5.543e-05	4.795e-06	2.468e-05	0.00347	0.000407	3.223e-05	6.182e-13	2.787e-05	0.005868	0.0001268	5.536e-06		0.049815
168	ga3	1.075e-12	0.08382	3.176e-08	2.536e-07	1.467e-07	1.995e-05	5.272e-07	4.207e-12	3.082e-06	1.007e-13	5.954e-13	1.032e-05	6.717e-06	1.648e-07	0.000176		0.0840372
169	gl3	4.881e-11	0.2286	0.01691	7.542e-07	6.776e-07	6.793e-08	0.01482	9.466e-06	0.0007801	9.349e-12	0.007217	0.0007261	2.952e-05	5.477e-05	2.157e-05		0.26917
170	gc2	3.216e-13	0.0004913	1.87e-06	1.491e-06	0.0002577	1.423e-07	2.075e-06	0.0002952	7.119e-13	4.788e-14	1.003e-05	7.443e-06	1.397e-05	6.057e-06	4.483e-07		0.00108773
171	mu2	8.691e-12	0.0003559	0.0001887	8.473e-07	1.541e-06	9.291e-08	1.193e-11	2.79e-11	0.002035	3.29e-05	3.559e-12	0.0002664	1.191e-09	3.468e-05	2.328e-07		0.0029163
172	ga4	7.506e-12	0.01796	3.171e-12	0.0001486	2.048e-06	3.582e-06	2.527e-12	1.065e-11	0.001006	8.511e-06	2.281e-12	0.0001392	0.1904	3.543e-07	0.0008306		0.210499
173	gl4	9.176e-13	1.768e-10	4.819e-08	2.116e-08	2.064e-08	6.08e-09	7.829e-13	2.98e-12	0.0001432	2.069e-13	6.076e-13	1.133e-05	1.396e-10	7.559e-07	1.032e-11		0.000155382
174	chi	0.001242	0.9532	0.0007715	0.0002295	0.006417	0.0001013	0.001399	0.01772	0	0	0	0.0004598	0.01454	0.0001005	1.945e-06		0.996183
175	glo	0	0.1091	8.829e-05	2.626e-05	0.0007343	1.159e-05	0.00016	0.002028	0	0	0	0	0	0	3.336e-12		0.112148
176	chr	3.001e-05	0.1382	0.0001119	3.328e-05	0.0009308	1.469e-05	0.0002028	0.00257	0	0	1.92e-05	5.557e-05	0.003514	2.43e-05	1.739e-05		0.145724
177	fcs	0	0.2078	0.0001682	5.003e-05	0.001399	2.209e-05	0.000305	0.003864	0	0	0	0	0	0	1.282e-07		0.213608
178	gly	0	0	0	0	0	0	0	0	0	0	0	0	0	0	0.0286		0.0286
179	xyl	0.003011	0.8755	0.0007086	0.0002108	0.005894	9.305e-05	0.001285	0.01628	0	0	0	0	0	0	1.677e-05		0.902999
180	cel	0.004695	0.7768	0.0006287	0.000187	0.00523	8.256e-05	0.00114	0.01444	0.009682	0.003646	0	0.0007494	0.0237	0.0001639	3.572e-06		0.841148
181	man	0.0002708	0.07874	6.373e-05	1.896e-05	0.0005301	8.369e-06	0.0001155	0.001464	0	0	0	0	0	0	6.531e-07		0.0812121
182	rhm	0.0009616	0	0	0	0	0	0	0	0	0	0	0	0	0	5.714e-06		0.000967314
183	d02	0.02818	0.4758	6.696e-11	8.129e-07	4.131e-06	3.959e-07	0.0002882	0.000238	0.00307	1.183e-10	2.078e-11	0.001484	0.06341	0.002617	1.709e-05		0.57511
184	sta	0.3091	0	0	0	0	0	0	0	0.3697	0.1392	0	0	0	0	0.18		0.998
185	pec	0.005363	0	0	0	0	0	0	0	0	0	0	0	0.0628	0.0004342	0.003735		0.0723322
186	d03	0.005814	0.001736	0.0002839	0.0002889	1.935e-05	3.762e-06	1.898e-10	0.002888	0.01199	1.302e-10	1.07e-10	0.003997	0.1099	0.003936	8.319e-05		0.14094
187	d04	0.01929	1.245e-07	0.001381	0.0007439	8.24e-05	5.618e-06	2.512e-10	0.02029	0.05159	2.459e-10	1.255e-10	0.007807	0.1644	0.01093	0.0001081		0.276628
188	d05	0.05459	3.692e-08	0.001056	5.56e-05	2.731e-05	3.595e-06	1.973e-10	0.01097	0.03375	3.967e-10	1.171e-10	0.004266	0.09371	0.009979	0.0001245		0.208532
189	d06	0.000201	2.65e-09	3.037e-06	2.128e-05	2.5e-06	6.076e-07	1.056e-05	0.0004542	0.001473	5.988e-11	4.868e-12	0.0005153	0.008118	0.0001992	6.234e-05		0.011061
190	d07	0.02803	0.05081	0.0003376	0.0003815	7.832e-05	9.157e-07	0.0007292	0.01003	0.03243	2.232e-10	7.197e-11	0.00587	0.09103	0.003076	0.000239		0.223043
191	d08	0.01947	0.01695	0.001101	0.0005998	0.0001578	1.612e-06	0.001048	0.0005367	0.005316	2.567e-10	8.2e-11	0.002324	0.1993	0.003068	2.323e-05		0.249896
192	d09	0.04257	0.01824	4.473e-05	0.0003026	6.942e-06	4.342e-07	0.0004511	0.0008488	0.02011	1.191e-10	3.707e-11	0.00386	0.081	0.003596	1.609e-05		0.171047
193	d10	5.979e-05	0.01912	7.234e-05	1.544e-05	0.0002239	0.0001881	0.0006535	0.5259	0.05514	0.05286	4.317e-11	0.004099	0.1206	0.004589	0.000605		0.784126
194	d11	0.008839	0.02837	0.0005241	0.0001714	0.007104	6.033e-05	0.0001376	0.005523	0.003288	1.202e-10	2.798e-11	0.001223	0.07726	0.002379	0.001512		0.136391
195	d12	0.02012	2.883e-08	0.0003797	0.0002201	9.375e-06	1.916e-06	8.295e-11	0.0007492	0.01023	5.276e-11	2.809e-11	0.002125	0.04561	0.002107	6.309e-06		0.0815586
196	d13	0.002391	2.565e-08	1.414e-10	0.0004049	3.216e-05	5.887e-06	6.422e-05	0.00194	0.002143	4.181e-06	4.247e-11	0.00438	0.08573	0.0009135	0.0001395		0.0981484
197	d14	0.02097	0.04897	0.0001859	3.601e-05	1.149e-05	3.294e-07	0.0004197	0.004508	0.02803	1.771e-10	5.856e-11	0.003912	0.08113	0.003662	0.0001209		0.191956
198	d15	0.07348	0.1533	1.59e-05	7.294e-05	3.639e-05	9.336e-08	0.0003076	0.002685	0.02199	1.315e-10	4.455e-11	0.004014	0.06244	0.003231	8.937e-05		0.321662

## Sheet: fa>dout
1	2	3	4	5	6	7	8	9	10	11	12	13	14	15	16	17	18
	sum	0.770101	0.487408	0.761763	0.777668	0.753485	0.7417	0.411108	0.441771	0.600209	0.417147	0.574737	0.6109	0.769981	0.854841	0.601542
		for each d, fraction a
		11	12	13	14	15	16	17	18	19	20	21	22	24	25	26
		gre	mhe	cde	cmi	rst	tno	dix	dip	din	dxf	cha	sif	pha	coc	ph1
161	d01	0.05537	6.322e-06	8.976e-05	0.003848	3.334e-05	6.892e-05	0.001274	0.0004541	0.01027	4.316e-10	4.752e-10	0.01213	0.0006513	0.009866	0.0007847
162	ar2	0.07641	0.0001767	0.1879	0.3921	0.0002627	0.000473	0.0004986	0.004295	0.001291	0.000818	6.795e-10	0.01219	0.03136	0.09268	5.018e-10
163	fu2	0.02133	0.0402	0.01003	0.02519	0.003176	0.0117	0.006354	0.05461	0.02917	0.00708	0.003287	0.009655	0.004132	0.05452	8.206e-05
164	ga2	0.003508	0.05019	0.00556	0.01386	0.001731	0.003386	0.003515	0.03009	0.119	0.08916	5.951e-10	0.02366	0.0298	0.1041	0.01574
165	gl2	0.0009276	0.05214	0.001414	0.003571	0.4421	0.3428	0.0008933	0.007701	0.08691	0.06524	6.754e-10	0.01801	0.005505	0.1107	0.0007987
166	ma2	0.005376	0.02653	0.005754	0.01447	0.001819	0.003454	0.007316	0.03132	0.03105	0.02331	8.882e-10	0.02235	0.06819	0.141	0.3819
167	rh2	0.003584	0.01078	0.01612	0.01777	0.002226	0.01203	0.004479	0.03812	0.02191	0.005335	7.274e-10	0.01338	0.03893	0.05167	0.0004733
168	ga3	2.455e-10	0.05087	2.294e-05	0.00057	1.317e-05	0.1119	0.0002139	1.033e-10	0.000371	3.726e-11	1.566e-09	0.01108	9.962e-05	0.0001501	0.03364
169	gl3	2.487e-10	0.003096	0.2724	3.782e-05	1.357e-06	8.5e-06	0.1341	5.186e-06	0.002095	7.717e-11	0.4235	0.01739	9.769e-06	0.001113	9.199e-05
170	gc2	1.632e-10	0.0006625	0.003	0.007449	0.0514	0.001774	0.00187	0.01611	1.904e-10	3.936e-11	0.0586	0.01775	0.0004603	0.01226	0.0001904
171	mu2	9.846e-11	1.072e-05	0.006761	9.449e-05	6.863e-06	2.585e-05	2.4e-10	3.399e-11	0.01215	0.0006039	4.644e-10	0.01419	8.767e-10	0.001567	2.207e-06
172	ga4	2.304e-10	0.001465	3.078e-10	0.04491	2.471e-05	0.0027	1.378e-10	3.514e-11	0.01628	0.0004232	8.064e-10	0.02007	0.3795	4.337e-05	0.02133
173	gl4	1.012e-10	5.182e-11	1.681e-05	2.297e-05	8.947e-07	1.647e-05	1.534e-10	3.534e-11	0.008322	3.696e-11	7.718e-10	0.005873	1e-09	0.0003325	9.522e-10
174	chi	0.01212	0.02474	0.02383	0.02206	0.02463	0.0243	0.02426	0.01861	0	0	0	0.0211	0.00922	0.003915	1.589e-05
175	glo	0	0.02474	0.02383	0.02206	0.02463	0.0243	0.02426	0.01861	0	0	0	0	0	0	2.382e-10
176	chr	0.01212	0.1484	0.143	0.1323	0.1478	0.1458	0.1455	0.1116	0	0	0.08935	0.1055	0.0922	0.03915	0.005879
177	fcs	0	0.01237	0.01191	0.01103	0.01232	0.01215	0.01213	0.009304	0	0	0	0	0	0	2.401e-06
178	gly	0	0	0	0	0	0	0	0	0	0	0	0	0	0	0.07052
179	xyl	0.016	0.01237	0.01191	0.01103	0.01232	0.01215	0.01213	0.009304	0	0	0	0	0	0	7.462e-05
180	cel	0.02813	0.01237	0.01191	0.01103	0.01232	0.01215	0.01213	0.009304	0.03057	0.03539	0	0.0211	0.00922	0.003915	1.791e-05
181	man	0.016	0.01237	0.01191	0.01103	0.01232	0.01215	0.01213	0.009304	0	0	0	0	0	0	3.23e-05
182	rhm	0.01212	0	0	0	0	0	0	0	0	0	0	0	0	0	6.029e-05
183	d02	0.06591	0.002958	4.953e-10	1.871e-05	3.798e-06	2.274e-05	0.001197	5.984e-05	0.003784	4.481e-10	5.597e-10	0.01631	0.009631	0.02441	3.344e-05
184	sta	0.1212	0	0	0	0	0	0	0	0.07642	0.08848	0	0	0	0	0.05909
185	pec	0.01212	0	0	0	0	0	0	0	0	0	0	0	0.00922	0.003915	0.007065
186	d03	0.006639	5.269e-06	0.001025	0.003247	8.685e-06	0.0001055	3.849e-10	0.0003547	0.007218	2.409e-10	1.407e-09	0.02145	0.00815	0.01792	7.951e-05
187	d04	0.01094	1.878e-10	0.002478	0.004156	1.838e-05	7.831e-05	2.532e-10	0.001238	0.01543	2.261e-10	8.206e-10	0.02082	0.006058	0.02474	5.136e-05
188	d05	0.03518	6.324e-11	0.002153	0.0003527	6.918e-06	5.691e-05	2.259e-10	0.0007602	0.01147	4.142e-10	8.689e-10	0.01292	0.003922	0.02565	6.717e-05
189	d06	0.002063	7.228e-11	9.855e-05	0.00215	1.009e-05	0.0001531	0.0001925	0.0005012	0.007964	9.956e-10	5.753e-10	0.02485	0.005411	0.00815	0.0005354
190	d07	0.0259	0.0001248	0.0009866	0.00347	2.845e-05	2.078e-05	0.001197	0.0009965	0.0158	3.341e-10	7.659e-10	0.02549	0.005463	0.01134	0.0001848
191	d08	0.01096	2.536e-05	0.00196	0.003324	3.493e-05	2.229e-05	0.001048	3.249e-05	0.001578	2.342e-10	5.318e-10	0.00615	0.007286	0.006889	1.095e-05
192	d09	0.06609	7.524e-05	0.0002196	0.004625	4.236e-06	1.655e-05	0.001244	0.0001417	0.01645	2.995e-10	6.628e-10	0.02816	0.008167	0.02226	2.09e-05
193	d10	7.074e-05	6.013e-05	0.0002707	0.0001798	0.0001042	0.005467	0.001374	0.06692	0.03438	0.1013	5.883e-10	0.02279	0.009264	0.02165	0.0005991
194	d11	0.01295	0.0001105	0.002428	0.002471	0.004091	0.002171	0.0003582	0.00087	0.002538	2.852e-10	4.722e-10	0.008422	0.007351	0.0139	0.001854
195	d12	0.03579	1.363e-10	0.002136	0.003854	6.555e-06	8.37e-05	2.621e-10	0.0001433	0.009587	1.52e-10	5.754e-10	0.01776	0.005268	0.01494	9.391e-06
196	d13	0.002563	7.307e-11	4.793e-10	0.004273	1.355e-05	0.000155	0.0001223	0.0002237	0.001211	7.261e-06	5.244e-10	0.02206	0.005969	0.003905	0.0001251
197	d14	0.02087	0.0001296	0.0005853	0.000353	4.497e-06	8.053e-06	0.0007422	0.0004826	0.01471	2.856e-10	6.714e-10	0.0183	0.005246	0.01454	0.0001007
198	d15	0.07786	0.0004318	5.327e-05	0.0007608	1.516e-05	2.43e-06	0.000579	0.0003059	0.01228	2.258e-10	5.437e-10	0.01999	0.004297	0.01365	7.924e-05

## Sheet: Xa>de
1	2	3	4	5	6	7	8	9	10	11	12	13	14	15	16	17	18	19	20	21	22
	rank =	10	2	13	14	8	15	12	3	4	6	11	9	1	7	5
	sum =	2.80595e-06	0.00036866	1.38364e-06	1.11413e-06	3.47858e-06	1.06787e-07	1.55662e-06	0.000221527	6.8687e-05	1.67991e-05	2.30659e-06	3.0929e-06	0.000376419	1.60441e-05	5.10076e-05
		umolC/L/d
		11	12	13	14	15	16	17	18	19	20	21	22	24	25	26
		gre	mhe	cde	cmi	rst	tno	dix	dip	din	dxf	cha	sif	pha	coc	ph1		sum	rank
161	d01	1.122e-07	1.256e-13	2.644e-09	3.636e-08	3.07e-09	2.066e-10	6.427e-08	3.934e-07	1.69e-06	2.269e-14	1.888e-15	3.76e-08	6.201e-07	2.298e-07	8.217e-08		3.27182e-06	23	d01
162	ar2	3.535e-08	6.193e-06	2.325e-08	1.872e-08	5.844e-08	1.794e-09	2.615e-08	3.721e-06	1.923e-07	4.704e-08	3.125e-15	2.008e-08	4.479e-05	1.572e-06	4.251e-14		5.66991e-05	7	ar2
163	fu2	3.025e-07	7.871e-05	2.954e-07	2.379e-07	7.427e-07	2.28e-08	3.323e-07	4.729e-05	1.635e-06	3.998e-07	2.659e-08	4.937e-08	5.27e-06	6.739e-07	9.135e-09		0.000135997	4	fu2
164	ga2	3.044e-07	4.335e-05	1.627e-07	1.31e-07	4.091e-07	1.256e-08	1.831e-07	2.605e-05	2.096e-05	5.127e-06	2.07e-15	4.682e-08	4.216e-05	2.336e-06	1.75e-06		0.000142983	3	ga2
165	gl2	8.642e-08	1.11e-05	4.165e-08	3.353e-08	1.047e-07	3.215e-09	4.685e-08	6.668e-06	1.534e-05	3.751e-06	2.69e-15	5.82e-08	7.378e-06	2.201e-06	8.884e-08		4.69014e-05	8	gl2
166	ma2	5.009e-07	4.516e-05	1.695e-07	1.365e-07	4.261e-07	1.308e-08	1.907e-07	2.714e-05	5.482e-06	1.341e-06	3.295e-15	1.317e-07	9.486e-05	3.257e-06	4.251e-05		0.000221318	1	ma2
167	rh2	3.339e-07	5.496e-05	2.063e-07	1.661e-07	5.187e-07	1.592e-08	2.321e-07	3.303e-05	1.25e-06	3.058e-07	3.831e-15	3.419e-08	5.533e-05	6.964e-07	3.462e-08		0.000147114	2	rh2
168	ga3	0	0	0	0	0	0	0	0	0	0	6.038e-15	8.131e-08	0	0	3.743e-06		3.82431e-06	22	ga3
169	gl3	0	0	0	0	0	0	0	0	0	0	1.806e-06	9.239e-16	0	0	5.28e-09		1.81128e-06	25	gl3
170	gc2	0	2.322e-05	8.717e-08	7.019e-08	2.191e-07	6.728e-09	9.806e-08	1.396e-05	0	0	4.74e-07	1.129e-07	0	2.76e-07	1.89e-08		3.8543e-05	9	gc2
171	mu2	0	0	0	0	0	0	0	0	0	0	1.951e-15	8.677e-08	0	0	2.457e-10		8.70157e-08	27	mu2
172	ga4	0	0	0	0	0	0	0	0	0	0	4.747e-15	1.389e-07	0	0	2.371e-06		2.5099e-06	24	ga4
173	gl4	0	0	0	0	0	0	0	0	0	0	3.676e-15	1.164e-07	0	0	8.791e-14		1.164e-07	26	gl4
174	chi	0	0	0	0	0	0	0	0	0	0	0	0	0	0	0		0	28	chi
175	glo	0	0	0	0	0	0	0	0	0	0	0	0	0	0	0		0	28	glo
176	chr	0	0	0	0	0	0	0	0	0	0	0	0	0	0	0		0	28	chr
177	fcs	0	0	0	0	0	0	0	0	0	0	0	0	0	0	0		0	28	fcs
178	gly	0	0	0	0	0	0	0	0	0	0	0	0	0	0	0		0	28	gly
179	xyl	0	0	0	0	0	0	0	0	0	0	0	0	0	0	0		0	28	xyl
180	cel	0	0	0	0	0	0	0	0	0	0	0	0	0	0	0		0	28	cel
181	man	0	0	0	0	0	0	0	0	0	0	0	0	0	0	0		0	28	man
182	rhm	0	0	0	0	0	0	0	0	0	0	0	0	0	0	0		0	28	rhm
183	d02	1.648e-07	0.0001037	2.184e-16	1.037e-10	7.219e-10	3.936e-11	6.28e-08	5.185e-08	6.053e-07	2.356e-14	2.767e-15	1.871e-07	1.372e-05	4.979e-07	3.158e-09		0.000118994	5	d02
184	sta	0	0	0	0	0	0	0	0	0	0	0	0	0	0	0		0	28	sta
185	pec	0	0	0	0	0	0	0	0	0	0	0	0	0	0	0		0	28	pec
186	d03	6.322e-09	1.68e-07	2.703e-08	3.018e-08	5.92e-10	4.003e-10	2.189e-16	3.073e-07	1.251e-06	8.519e-15	9.629e-15	3.082e-08	1.151e-05	3.988e-07	7.244e-09		1.37377e-05	12	d03
187	d04	1.69e-07	3.175e-13	6.501e-08	2.977e-08	1.848e-09	2.913e-10	2.144e-16	1.073e-06	2.699e-06	1.075e-14	2.435e-15	1.871e-07	8.541e-06	5.044e-07	5.717e-09		1.32761e-05	13	d04
188	d05	4.93e-14	3.223e-13	6.253e-08	4.373e-10	1.182e-09	8.369e-11	2.083e-16	6.587e-07	1.878e-06	2.169e-14	5.224e-15	1.871e-07	4.893e-06	4.988e-07	7.282e-09		8.18712e-06	20	d05
189	d06	5.274e-09	1.359e-13	2.903e-09	1.457e-08	1.697e-09	5.806e-10	2.255e-16	4.342e-07	1.359e-06	5.489e-14	2.827e-15	1.665e-07	7.649e-06	1.904e-07	5.896e-08		9.88308e-06	17	d06
190	d07	1.567e-07	3.205e-13	1.94e-08	3.225e-08	7.218e-10	4.575e-11	5.349e-08	8.633e-07	2.527e-06	1.697e-14	4.286e-15	1.871e-07	7.444e-06	2.184e-07	1.679e-08		1.15192e-05	14	d07
191	d08	5.352e-08	1.944e-13	5.774e-08	3.061e-08	6.343e-09	3.536e-11	5.496e-08	2.815e-08	2.099e-07	9.905e-15	2.081e-15	8.314e-08	1.037e-05	1.505e-07	5.543e-14		1.10449e-05	15	d08
192	d09	1.151e-07	2.386e-13	6.469e-09	3.844e-08	3.515e-10	1.052e-11	6.385e-08	1.227e-07	2.663e-06	1.51e-14	3.586e-15	1.449e-07	1.167e-05	4.95e-07	1.622e-13		1.53198e-05	10	d09
193	d10	4.866e-09	2.294e-07	7.313e-09	1.396e-09	7.468e-09	2.021e-08	6.394e-08	5.798e-05	2.612e-06	5.827e-06	2.997e-15	1.562e-07	1.306e-05	5.028e-07	6.67e-08		8.05393e-05	6	d10
194	d11	3.228e-15	1.313e-06	6.49e-08	2.27e-08	9.696e-07	8.23e-09	1.485e-08	7.538e-07	4.399e-07	1.426e-14	2.048e-15	1.067e-07	1.034e-05	3.085e-07	2.054e-07		1.45476e-05	11	d11
195	d12	1.43e-07	1.893e-13	6.292e-08	3.572e-08	5.653e-10	6.574e-11	2.761e-16	1.241e-07	1.41e-06	6.345e-15	2.677e-15	1.871e-07	7.317e-06	3.473e-07	9.071e-14		9.62777e-06	18	d12
196	d13	9.009e-15	2.726e-13	1.963e-16	3.85e-08	2.303e-09	4.613e-10	3.927e-16	1.938e-07	1.146e-07	4.176e-10	2.063e-15	1.871e-07	8.012e-06	3.502e-08	1.293e-08		8.59713e-06	19	d13
197	d14	1.412e-07	1.136e-07	1.724e-08	2.311e-09	6.087e-11	1.988e-11	3.883e-08	4.182e-07	2.534e-06	1.39e-14	2.451e-15	1.857e-07	7.193e-06	3.385e-07	1.018e-08		1.09928e-05	16	d14
198	d15	1.705e-07	4.433e-07	1.569e-09	6.845e-09	3.212e-09	9.157e-12	3.037e-08	2.65e-07	1.835e-06	1.012e-14	2.583e-15	1.821e-07	4.292e-06	3.157e-07	1.249e-13		7.54561e-06	21	d15

## Sheet: Xa>p
1	2	3	4	5	6	7	8	9	10	11	12	13	14	15	16	17	18	19	20	21	22
	rank =	9	1	11	14	5	15	8	2	4	7	12	10	3	13	6
	sum =	2.1408e-05	0.0179677	7.01854e-06	2.10314e-06	5.84348e-05	9.80007e-07	3.08833e-05	0.000483602	7.06613e-05	3.35119e-05	3.4395e-06	7.71361e-06	0.000329969	3.39041e-06	4.4354e-05
		umolC/L/d
		11	12	13	14	15	16	17	18	19	20	21	22	24	25	26
		gre	mhe	cde	cmi	rst	tno	dix	dip	din	dxf	cha	sif	pha	coc	ph1		sum	rank
101	p01	1.108e-14	0.0005644	1.23e-14	5.206e-10	1.789e-09	2.556e-10	5.186e-07	1.868e-05	3.936e-08	9.409e-07	6.242e-15	1.01e-07	3.428e-07	3.847e-10	1.41e-14		0.000585026	9	p01
102	pra	1.352e-14	1.875e-12	2.791e-14	2.418e-09	6.954e-10	3.213e-09	7.297e-15	2.933e-14	1.93e-09	2.125e-15	2.075e-15	7.993e-08	2.819e-06	8.055e-08	1.335e-14		2.98774e-06	37	pra
103	puc	2.721e-14	3.747e-12	8.907e-15	9.209e-10	2.512e-13	1.511e-11	1.343e-14	4.085e-08	2.918e-08	6.916e-10	2.665e-15	1.802e-07	9.962e-06	6.002e-07	1.334e-05		2.41541e-05	29	puc
104	pal	2.7e-14	1.157e-06	1.428e-10	8.083e-10	5.418e-09	9.477e-11	8.015e-09	2.566e-08	6.192e-06	3.235e-15	2.987e-15	2.775e-07	0.0001223	5.339e-07	3.288e-06		0.000133789	24	pal
105	plc	2.819e-14	1.427e-07	8.025e-15	4.737e-10	2.647e-11	2.061e-15	1.404e-09	9.276e-14	1.673e-08	3.639e-15	1.749e-06	3.466e-08	1.147e-05	5.315e-07	1.903e-06		1.58495e-05	32	plc
106	pax	7.352e-15	3.024e-06	9.525e-15	4.8e-10	2.192e-09	2.687e-10	8.592e-07	2.659e-05	1.518e-06	2.125e-06	5.435e-15	1.876e-07	2.901e-07	2.066e-08	5.403e-10		3.4618e-05	27	pax
107	xph	1.423e-14	0.001612	1.149e-14	6.307e-10	1.353e-09	6.282e-12	7.839e-09	1.082e-13	3.548e-07	8.41e-10	2.399e-15	3.878e-08	1.525e-07	7.647e-09	4.13e-10		0.00161256	2	xph
108	pau	2.699e-14	5.326e-05	8.025e-15	1.178e-10	4.508e-09	1.173e-10	1.805e-08	2.336e-05	3.689e-08	1.184e-06	3.963e-15	3.517e-07	7.943e-09	2.683e-08	1.855e-14		7.82502e-05	25	pau
109	plu	1.811e-14	1.965e-12	8.306e-15	3.847e-11	1.994e-10	5.266e-08	2.716e-08	5.156e-09	5.484e-08	2.125e-15	6.91e-15	8.326e-08	9.647e-08	4.792e-08	7.222e-09		3.74928e-07	38	plu
110	pca	2.163e-14	4.792e-05	9.405e-15	2.586e-10	2.947e-09	1.554e-12	4.514e-08	1.582e-05	2.36e-08	1.52e-08	6.585e-15	4.035e-07	1.418e-06	2.012e-08	2.693e-10		6.5669e-05	26	pca
111	pur	8.897e-15	6.921e-06	9.02e-15	9.19e-10	1.623e-10	1.241e-10	2.134e-06	7.584e-14	1.088e-05	1.869e-09	2.535e-15	3.898e-07	2.124e-07	7.376e-09	1.546e-09		2.05492e-05	30	pur
112	pan	7.501e-15	1.511e-06	1.002e-14	2.243e-10	5.841e-09	2.258e-10	7.135e-15	3.76e-07	9.773e-06	2.461e-10	6.334e-15	1.218e-07	9.07e-08	1.771e-08	4.305e-14		1.18967e-05	34	pan
113	pln	1.096e-14	1.609e-06	1.114e-14	7.267e-10	9.666e-10	7.659e-11	5.773e-09	3.56e-08	4.414e-08	1.936e-10	9.678e-07	5.637e-08	2.487e-06	3.95e-08	4.758e-14		5.24715e-06	36	pln
114	phi	1.129e-06	0.0008671	7.019e-07	2.087e-07	5.838e-06	9.216e-08	1.272e-06	1.612e-05	0	0	0	4.183e-07	1.323e-05	9.145e-08	1.621e-09		0.000906203	4	phi
115	plo	0	0.0008671	7.019e-07	2.087e-07	5.838e-06	9.216e-08	1.272e-06	1.612e-05	0	0	0	0	0	0	2.635e-14		0.000891333	5	plo
116	phr	1.129e-06	0.005203	4.211e-06	1.252e-06	3.503e-05	5.53e-07	7.634e-06	9.673e-05	0	0	7.227e-07	2.091e-06	0.0001323	9.145e-07	6.503e-08		0.00548563	1	phr
117	pcs	0	0.0004336	3.509e-07	1.044e-07	2.919e-06	4.608e-08	6.362e-07	8.061e-06	0	0	0	0	0	0	6.682e-09		0.000445724	16	pcs
118	ply	0	0	0	0	0	0	0	0	0	0	0	0	0	0	1.335e-05		1.335e-05	33	ply
119	pyl	1.491e-06	0.0004336	3.509e-07	1.044e-07	2.919e-06	4.608e-08	6.362e-07	8.061e-06	0	0	0	0	0	0	7.52e-11		0.000447209	15	pyl
120	pel	2.62e-06	0.0004336	3.509e-07	1.044e-07	2.919e-06	4.608e-08	6.362e-07	8.061e-06	5.404e-06	2.035e-06	0	4.183e-07	1.323e-05	9.145e-08	2.645e-09		0.000469519	13	pel
121	xpa	1.491e-06	0.0004336	3.509e-07	1.044e-07	2.919e-06	4.608e-08	6.362e-07	8.061e-06	0	0	0	0	0	0	3.97e-09		0.000447213	14	xpa
122	phm	1.129e-06	0	0	0	0	0	0	0	0	0	0	0	0	0	7.992e-06		9.121e-06	35	phm
123	p02	9.031e-15	0.0007867	1.338e-14	1.174e-09	4.537e-09	5.774e-12	2.088e-07	6.367e-06	9.691e-06	1.631e-06	4.467e-15	2.557e-07	1.256e-06	1.969e-08	1.685e-08		0.000806152	6	p02
124	pta	1.129e-05	0	0	0	0	0	0	0	1.351e-05	5.088e-06	0	0	0	0	1.413e-08		2.99021e-05	28	pta
125	xpe	1.129e-06	0	0	0	0	0	0	0	0	0	0	0	1.323e-05	9.145e-08	4.347e-06		1.87975e-05	31	xpe
126	p03	1.768e-14	0.000362	1.277e-14	2.278e-10	1.621e-09	7.899e-11	4.306e-08	1.61e-05	2.27e-08	1.336e-06	6.014e-15	2.092e-07	8.433e-07	1.741e-08	2.548e-14		0.000380574	19	p03
127	p04	1.096e-14	0.0003798	1.046e-14	3.729e-10	2.522e-09	1.47e-10	1.288e-07	2.932e-05	1.566e-06	2.115e-06	5.391e-15	2.686e-07	1.878e-12	1.547e-08	3.796e-10		0.000413217	17	p04
128	p05	7.48e-15	0.0007451	9.02e-15	1.718e-09	1.439e-09	1.83e-10	1.763e-07	7.666e-06	9.371e-07	1.713e-06	5.549e-15	2.604e-07	3.499e-07	6.5e-08	1.476e-11		0.000756271	7	p05
129	p06	1.734e-14	0.0002014	1.042e-14	7.193e-10	6.897e-10	7.879e-12	9.444e-08	2.933e-05	8.708e-09	1.181e-06	4.553e-15	3.178e-07	1.191e-07	7.076e-09	3.507e-14		0.00023246	23	p06
130	p07	1.847e-14	0.0003727	8.346e-15	2.302e-10	4.395e-09	2.35e-12	5.209e-08	2.547e-05	5.033e-07	2.049e-06	6.305e-15	2.393e-07	8.868e-08	1.544e-08	2.266e-09		0.000401125	18	p07
131	p08	1.866e-14	0.001046	8.33e-15	5.184e-11	5.85e-10	1.181e-10	4.137e-06	2.374e-05	7.629e-08	1.909e-06	5.68e-15	1.529e-07	7.877e-10	2.632e-09	1.215e-09		0.00107602	3	p08
132	p09	1.294e-14	0.0005271	9.782e-15	5.095e-10	2.987e-10	1.546e-11	2.495e-07	2.23e-05	8.412e-10	1.567e-06	6.611e-15	1.96e-07	1.044e-08	3.34e-08	5.657e-10		0.000551459	10	p09
133	p10	2.257e-14	0.0002875	9.156e-15	3.608e-10	4.624e-09	2.4e-10	5.012e-06	1.334e-05	8.412e-06	1.103e-06	6.277e-15	4.699e-08	1.863e-12	3.521e-08	2.352e-14		0.000315454	21	p10
134	p11	1.195e-14	0.0005102	9.814e-15	6.351e-10	1.567e-09	2.18e-10	1.607e-07	1.487e-05	1.297e-06	1.289e-06	5.942e-15	4.459e-08	7.453e-07	7.118e-09	6.171e-09		0.000528622	12	p11
135	p12	8.443e-15	0.0002892	1.272e-14	7.167e-10	3.752e-10	1.713e-11	3.534e-07	2.915e-05	1.846e-07	1.11e-06	3.92e-15	9.053e-09	7.453e-09	2.843e-08	1.832e-09		0.000320046	20	p12
136	p13	9.874e-15	0.0007032	8.137e-15	2.649e-10	7.239e-11	1.117e-10	1.331e-07	6.306e-06	1.179e-08	1.659e-06	5.976e-15	1.651e-07	1.9e-06	7.983e-09	5.323e-10		0.000713384	8	p13
137	p14	1.119e-14	0.0005201	1.047e-14	6.055e-10	3.513e-09	1.545e-10	3.559e-06	9.804e-06	2.826e-08	1.763e-06	6.347e-15	3.1e-07	3.945e-07	5.269e-09	2.357e-14		0.000535968	11	p14
138	p15	8.429e-15	0.0002732	8.988e-15	1.938e-11	4.308e-10	7.931e-12	2.271e-07	3.692e-06	4.322e-08	1.695e-06	5.767e-15	4.273e-09	6.146e-07	7.13e-09	3.066e-14		0.000279484	22	p15

## Sheet: fa>pin
1	2	3	4	5	6	7	8	9	10	11	12	13	14	15	16	17	18	19	20
		for each p, fraction a
		11	12	13	14	15	16	17	18	19	20	21	22	24	25	26
		gre	mhe	cde	cmi	rst	tno	dix	dip	din	dxf	cha	sif	pha	coc	ph1		sum
101	p01	1.702e-11	0.8672	1.89e-11	7.999e-07	2.748e-06	3.928e-07	0.0007969	0.0287	6.047e-05	0.001446	9.59e-12	0.0001551	0.0005266	5.911e-07	2.167e-11		0.89889
102	pra	4.219e-11	5.849e-09	8.708e-11	7.546e-06	2.17e-06	1.002e-05	2.277e-11	9.15e-11	6.022e-06	6.631e-12	6.475e-12	0.0002494	0.008795	0.0002513	4.166e-11		0.00932146
103	puc	8.394e-10	1.156e-07	2.748e-10	2.84e-05	7.748e-09	4.661e-07	4.141e-10	0.00126	0.0009001	2.133e-05	8.22e-11	0.005559	0.3073	0.01851	0.4114		0.744979
104	pal	2.537e-11	0.001087	1.342e-07	7.595e-07	5.092e-06	8.906e-08	7.532e-06	2.411e-05	0.005819	3.04e-12	2.807e-12	0.0002608	0.115	0.0005017	0.003089		0.125795
105	plc	9.575e-10	0.004846	2.726e-10	1.609e-05	8.99e-07	7e-11	4.768e-05	3.151e-09	0.0005684	1.236e-10	0.05941	0.001177	0.3896	0.01805	0.06463		0.538346
106	pax	9.338e-11	0.03841	1.21e-10	6.096e-06	2.784e-05	3.413e-06	0.01091	0.3377	0.01928	0.02699	6.903e-11	0.002382	0.003684	0.0002625	6.862e-06		0.439663
107	xph	7.939e-12	0.8996	6.411e-12	3.518e-07	7.55e-07	3.505e-09	4.374e-06	6.039e-11	0.000198	4.692e-07	1.338e-12	2.163e-05	8.51e-05	4.266e-06	2.304e-07		0.899915
108	pau	1.321e-10	0.2605	3.926e-11	5.762e-07	2.205e-05	5.74e-07	8.83e-05	0.1143	0.0001804	0.005792	1.939e-11	0.00172	3.886e-05	0.0001313	9.074e-11		0.382774
109	plu	1.181e-10	1.281e-08	5.414e-11	2.508e-07	1.3e-06	0.0003433	0.000177	3.361e-05	0.0003575	1.386e-11	4.505e-11	0.0005428	0.0006289	0.0003124	4.708e-05		0.00244415
110	pca	1.404e-10	0.3111	6.106e-11	1.679e-06	1.913e-05	1.009e-08	0.0002931	0.1027	0.0001532	9.867e-05	4.275e-11	0.00262	0.009207	0.0001306	1.749e-06		0.426325
111	pur	2.648e-10	0.206	2.685e-10	2.736e-05	4.832e-06	3.694e-06	0.06353	2.258e-09	0.3239	5.564e-05	7.547e-11	0.0116	0.006321	0.0002196	4.603e-05		0.611708
112	pan	1.994e-10	0.04017	2.665e-10	5.964e-06	0.0001553	6.003e-06	1.897e-10	0.009996	0.2598	6.543e-06	1.684e-10	0.003237	0.002411	0.0004707	1.145e-09		0.316259
113	pln	5.226e-10	0.07674	5.312e-10	3.465e-05	4.61e-05	3.653e-06	0.0002753	0.001698	0.002105	9.234e-06	0.04616	0.002688	0.1186	0.001884	2.269e-09		0.250244
114	phi	0.001246	0.9569	0.0007745	0.0002303	0.006442	0.0001017	0.001404	0.01779	0	0	0	0.0004616	0.01459	0.0001009	1.789e-06		1.00004
115	plo	0	0.9728	0.0007874	0.0002342	0.006549	0.0001034	0.001427	0.01809	0	0	0	0	0	0	2.956e-11		0.999991
116	phr	0.0002059	0.9485	0.0007677	0.0002283	0.006386	0.0001008	0.001392	0.01763	0	0	0.0001318	0.0003813	0.02411	0.0001667	1.186e-05		1.00001
117	pcs	0	0.9728	0.0007874	0.0002342	0.006549	0.0001034	0.001427	0.01809	0	0	0	0	0	0	1.499e-05		1.00001
118	ply	0	0	0	0	0	0	0	0	0	0	0	0	0	0	1		1
119	pyl	0.003334	0.9696	0.0007848	0.0002334	0.006528	0.000103	0.001423	0.01803	0	0	0	0	0	0	1.682e-07		1.00004
120	pel	0.005582	0.9235	0.0007475	0.0002223	0.006217	9.815e-05	0.001355	0.01717	0.01151	0.004335	0	0.0008909	0.02817	0.0001948	5.635e-06		0.999998
121	xpa	0.003334	0.9696	0.0007848	0.0002334	0.006528	0.000103	0.001423	0.01803	0	0	0	0	0	0	8.878e-06		1.00005
122	phm	0.1238	0	0	0	0	0	0	0	0	0	0	0	0	0	0.8762		1
123	p02	1.053e-11	0.9174	1.56e-11	1.369e-06	5.291e-06	6.734e-09	0.0002435	0.007425	0.0113	0.001902	5.21e-12	0.0002982	0.001465	2.296e-05	1.965e-05		0.940083
124	pta	0.3777	0	0	0	0	0	0	0	0.4517	0.1701	0	0	0	0	0.0004724		0.999972
125	xpe	0.0601	0	0	0	0	0	0	0	0	0	0	0	0.7037	0.004866	0.2313		0.999966
126	p03	4.202e-11	0.8604	3.034e-11	5.413e-07	3.853e-06	1.877e-07	0.0001023	0.03826	5.394e-05	0.003176	1.429e-11	0.0004971	0.002004	4.137e-05	6.055e-11		0.904539
127	p04	2.214e-11	0.767	2.113e-11	7.531e-07	5.094e-06	2.968e-07	0.00026	0.05921	0.003162	0.004272	1.089e-11	0.0005425	3.793e-09	3.123e-05	7.667e-07		0.834485
128	p05	8.85e-12	0.8817	1.067e-11	2.032e-06	1.703e-06	2.165e-07	0.0002086	0.009071	0.001109	0.002026	6.565e-12	0.0003081	0.0004141	7.691e-05	1.746e-08		0.894918
129	p06	6.266e-11	0.728	3.764e-11	2.599e-06	2.493e-06	2.847e-08	0.0003413	0.106	3.147e-05	0.004267	1.645e-11	0.001149	0.0004304	2.557e-05	1.267e-10		0.84025
130	p07	4.201e-11	0.8476	1.898e-11	5.235e-07	9.994e-06	5.344e-09	0.0001184	0.05792	0.001145	0.004661	1.434e-11	0.0005442	0.0002017	3.512e-05	5.153e-06		0.912241
131	p08	1.658e-11	0.9291	7.398e-12	4.604e-08	5.196e-07	1.049e-07	0.003674	0.02109	6.776e-05	0.001696	5.045e-12	0.0001358	6.997e-07	2.338e-06	1.079e-06		0.955768
132	p09	2.158e-11	0.8789	1.631e-11	8.495e-07	4.98e-07	2.578e-08	0.0004159	0.03719	1.402e-06	0.002613	1.102e-11	0.0003267	1.741e-05	5.568e-05	9.431e-07		0.919522
133	p10	6.21e-11	0.791	2.519e-11	9.924e-07	1.272e-05	6.601e-07	0.01379	0.03669	0.02314	0.003035	1.727e-11	0.0001293	5.124e-09	9.685e-05	6.469e-11		0.867896
134	p11	2.001e-11	0.8544	1.643e-11	1.063e-06	2.624e-06	3.651e-07	0.0002691	0.02489	0.002172	0.002158	9.95e-12	7.466e-05	0.001248	1.192e-05	1.033e-05		0.885238
135	p12	2.372e-11	0.8124	3.573e-11	2.013e-06	1.054e-06	4.813e-08	0.0009928	0.08191	0.0005187	0.003119	1.101e-11	2.543e-05	2.094e-05	7.987e-05	5.147e-06		0.899075
136	p13	1.33e-11	0.947	1.096e-11	3.568e-07	9.749e-08	1.504e-07	0.0001792	0.008492	1.588e-05	0.002235	8.048e-12	0.0002223	0.00256	1.075e-05	7.169e-07		0.960716
137	p14	1.651e-11	0.7674	1.545e-11	8.935e-07	5.183e-06	2.279e-07	0.005252	0.01447	4.169e-05	0.002602	9.364e-12	0.0004575	0.0005821	7.775e-06	3.478e-11		0.790819
138	p15	2.408e-11	0.7804	2.568e-11	5.538e-08	1.231e-06	2.266e-08	0.0006487	0.01055	0.0001235	0.004843	1.648e-11	1.221e-05	0.001756	2.037e-05	8.759e-11		0.798355

## Sheet: fa>pout
1	2	3	4	5	6	7	8	9	10	11	12	13	14	15	16	17	18
	sum	0.22981	0.51259	0.238305	0.222246	0.246563	0.258384	0.588806	0.558151	0.399743	0.582801	0.42535	0.389115	0.230013	0.145137	0.398464
		for each p, fraction a
		11	12	13	14	15	16	17	18	19	20	21	22	24	25	26
		gre	mhe	cde	cmi	rst	tno	dix	dip	din	dxf	cha	sif	pha	coc	ph1
101	p01	1.189e-10	0.0161	4.176e-10	5.501e-05	7.547e-06	6.739e-05	0.009888	0.02156	0.0002226	0.01636	7.716e-10	0.005093	0.0002389	1.647e-05	1.267e-10
102	pra	1.451e-10	5.348e-11	9.475e-10	0.0002555	2.934e-06	0.000847	1.391e-10	3.385e-11	1.092e-05	3.696e-11	2.566e-10	0.004032	0.001965	0.003448	1.2e-10
103	puc	2.921e-10	1.069e-10	3.024e-10	9.73e-05	1.06e-09	3.983e-06	2.56e-10	4.715e-05	0.0001651	1.203e-05	3.295e-10	0.00909	0.006945	0.02569	0.1198
104	pal	2.898e-10	3.3e-05	4.846e-06	8.54e-05	2.286e-05	2.498e-05	0.0001528	2.962e-05	0.03503	5.625e-11	3.693e-10	0.014	0.08528	0.02286	0.02953
105	plc	3.026e-10	4.07e-06	2.724e-10	5.006e-05	1.117e-07	5.433e-10	2.677e-05	1.071e-10	9.467e-05	6.327e-11	0.2163	0.001748	0.007996	0.02275	0.01709
106	pax	7.892e-11	8.628e-05	3.234e-10	5.072e-05	9.248e-06	7.085e-05	0.01638	0.03069	0.008587	0.03696	6.719e-10	0.009461	0.0002022	0.0008846	4.853e-06
107	xph	1.527e-10	0.046	3.901e-10	6.664e-05	5.71e-06	1.656e-06	0.0001495	1.249e-10	0.002007	1.462e-05	2.966e-10	0.001956	0.0001063	0.0003273	3.71e-06
108	pau	2.897e-10	0.001519	2.724e-10	1.245e-05	1.902e-05	3.093e-05	0.0003441	0.02696	0.0002087	0.02059	4.9e-10	0.01774	5.537e-06	0.001149	1.666e-10
109	plu	1.944e-10	5.607e-11	2.819e-10	4.065e-06	8.413e-07	0.01388	0.0005177	5.951e-06	0.0003102	3.696e-11	8.543e-10	0.0042	6.725e-05	0.002051	6.487e-05
110	pca	2.321e-10	0.001367	3.193e-10	2.732e-05	1.244e-05	4.096e-07	0.0008607	0.01826	0.0001335	0.0002643	8.14e-10	0.02036	0.0009886	0.0008615	2.419e-06
111	pur	9.549e-11	0.0001974	3.062e-10	9.711e-05	6.85e-07	3.271e-05	0.04069	8.754e-11	0.06155	3.251e-05	3.135e-10	0.01966	0.000148	0.0003158	1.389e-05
112	pan	8.051e-11	4.311e-05	3.402e-10	2.371e-05	2.465e-05	5.953e-05	1.36e-10	0.000434	0.05529	4.28e-06	7.831e-10	0.006143	6.323e-05	0.0007579	3.867e-10
113	pln	1.176e-10	4.591e-05	3.781e-10	7.678e-05	4.078e-06	2.019e-05	0.0001101	4.109e-05	0.0002497	3.367e-06	0.1197	0.002843	0.001734	0.001691	4.274e-10
114	phi	0.01212	0.02474	0.02383	0.02206	0.02463	0.0243	0.02426	0.01861	0	0	0	0.0211	0.00922	0.003915	1.456e-05
115	plo	0	0.02474	0.02383	0.02206	0.02463	0.0243	0.02426	0.01861	0	0	0	0	0	0	2.367e-10
116	phr	0.01212	0.1484	0.143	0.1323	0.1478	0.1458	0.1455	0.1116	0	0	0.08935	0.1055	0.0922	0.03915	0.0005842
117	pcs	0	0.01237	0.01191	0.01103	0.01232	0.01215	0.01213	0.009304	0	0	0	0	0	0	6.003e-05
118	ply	0	0	0	0	0	0	0	0	0	0	0	0	0	0	0.12
119	pyl	0.016	0.01237	0.01191	0.01103	0.01232	0.01215	0.01213	0.009304	0	0	0	0	0	0	6.755e-07
120	pel	0.02813	0.01237	0.01191	0.01103	0.01232	0.01215	0.01213	0.009304	0.03057	0.03539	0	0.0211	0.00922	0.003915	2.376e-05
121	xpa	0.016	0.01237	0.01191	0.01103	0.01232	0.01215	0.01213	0.009304	0	0	0	0	0	0	3.566e-05
122	phm	0.01212	0	0	0	0	0	0	0	0	0	0	0	0	0	0.07179
123	p02	9.694e-11	0.02244	4.541e-10	0.000124	1.914e-05	1.522e-06	0.003981	0.007349	0.05483	0.02836	5.523e-10	0.0129	0.0008755	0.0008427	0.0001514
124	pta	0.1212	0	0	0	0	0	0	0	0.07642	0.08848	0	0	0	0	0.0001269
125	xpe	0.01212	0	0	0	0	0	0	0	0	0	0	0	0.00922	0.003915	0.03905
126	p03	1.898e-10	0.01033	4.334e-10	2.407e-05	6.841e-06	2.082e-05	0.000821	0.01858	0.0001284	0.02324	7.435e-10	0.01055	0.0005879	0.0007451	2.289e-10
127	p04	1.177e-10	0.01084	3.552e-10	3.94e-05	1.064e-05	3.874e-05	0.002455	0.03384	0.008857	0.03679	6.665e-10	0.01355	1.309e-09	0.0006621	3.41e-06
128	p05	8.029e-11	0.02126	3.062e-10	0.0001815	6.072e-06	4.825e-05	0.003361	0.008848	0.005302	0.02978	6.86e-10	0.01313	0.0002439	0.002782	1.325e-07
129	p06	1.861e-10	0.005747	3.536e-10	7.6e-05	2.91e-06	2.077e-06	0.0018	0.03385	4.926e-05	0.02053	5.629e-10	0.01603	8.304e-05	0.0003029	3.15e-10
130	p07	1.983e-10	0.01063	2.833e-10	2.433e-05	1.854e-05	6.196e-07	0.0009931	0.0294	0.002847	0.03564	7.794e-10	0.01207	6.182e-05	0.0006611	2.036e-05
131	p08	2.003e-10	0.02984	2.828e-10	5.478e-06	2.468e-06	3.115e-05	0.07888	0.02741	0.0004316	0.0332	7.022e-10	0.007714	5.492e-07	0.0001127	1.092e-05
132	p09	1.389e-10	0.01504	3.321e-10	5.384e-05	1.26e-06	4.076e-06	0.004756	0.02574	4.759e-06	0.02725	8.173e-10	0.009885	7.279e-06	0.00143	5.081e-06
133	p10	2.423e-10	0.008203	3.108e-10	3.812e-05	1.951e-05	6.326e-05	0.09557	0.0154	0.04759	0.01919	7.76e-10	0.002371	1.299e-09	0.001507	2.112e-10
134	p11	1.283e-10	0.01456	3.332e-10	6.71e-05	6.611e-06	5.748e-05	0.003064	0.01716	0.007337	0.02241	7.346e-10	0.002249	0.0005196	0.0003047	5.543e-05
135	p12	9.063e-11	0.00825	4.318e-10	7.573e-05	1.583e-06	4.517e-06	0.006738	0.03365	0.001045	0.01931	4.846e-10	0.0004566	5.196e-06	0.001217	1.646e-05
136	p13	1.06e-10	0.02006	2.762e-10	2.799e-05	3.054e-07	2.945e-05	0.002537	0.007278	6.672e-05	0.02885	7.388e-10	0.008328	0.001325	0.0003417	4.781e-06
137	p14	1.201e-10	0.01484	3.555e-10	6.398e-05	1.482e-05	4.072e-05	0.06786	0.01132	0.0001599	0.03066	7.846e-10	0.01564	0.000275	0.0002255	2.117e-10
138	p15	9.047e-11	0.007794	3.051e-10	2.048e-06	1.818e-06	2.091e-06	0.00433	0.004262	0.0002445	0.02948	7.13e-10	0.0002155	0.0004285	0.0003052	2.754e-10

## Sheet: Xp>d
1	2	3	4	5	6	7	8	9	10	11	12	13	14	15	16	17	18	19	20	21	22	23	24	25	26	27	28	29	30	31	32	33	34	35	36	37	38	39	40	41	42	43	44	45
	rank =	22	9	6	4	8	37	10	35	13	36	31	33	34	20	2	1	5	11	15	14	3	7	17	38	12	25	26	18	32	28	16	23	27	19	29	21	24	30
	sum =	2.875e-06	0.0003675	0.001393	0.001735	0.000626	1.315e-07	0.0003517	4.334e-07	0.0001604	2.563e-07	1.811e-06	1.557e-06	1.01e-06	3.486e-06	0.007059	0.03215	0.00164	0.0002666	4.806e-05	8.867e-05	0.005059	0.001173	4.262e-06	7.13e-08	0.0001954	2.242e-06	2.218e-06	4.061e-06	1.75e-06	2.16e-06	5.06e-06	2.793e-06	2.215e-06	3.66e-06	1.915e-06	3.161e-06	2.589e-06	1.873e-06
		umolC/L/d
		101	102	103	104	105	106	107	108	109	110	111	112	113	114	115	116	117	118	119	120	121	122	123	124	125	126	127	128	129	130	131	132	133	134	135	136	137	138
		p01	pra	puc	pal	plc	pax	xph	pau	plu	pca	pur	pan	pln	phi	plo	phr	pcs	ply	pyl	pel	xpa	phm	p02	pta	xpe	p03	p04	p05	p06	p07	p08	p09	p10	p11	p12	p13	p14	p15		sum	rank
161	d01	2.875e-06	0	0	0	0	0	0	0	0	0	0	0	0	0	0	0	0	0	0	0	0	0	0	0	0	0	0	0	0	0	0	0	0	0	0	0	0	0		2.875e-06	22	d01
162	ar2	0	0.0003675	0	0	0	0	0	0	0	0	0	0	0	0	0	0	0	0	0	0	0	0	0	0	0	0	0	0	0	0	0	0	0	0	0	0	0	0		0.0003675	9	ar2
163	fu2	0	0	0.001393	0	0	0	0	0	0	0	0	0	0	0	0	0	0	0	0	0	0	0	0	0	0	0	0	0	0	0	0	0	0	0	0	0	0	0		0.001393	6	fu2
164	ga2	0	0	0	0.001735	0	0	0	0	0	0	0	0	0	0	0	0	0	0	0	0	0	0	0	0	0	0	0	0	0	0	0	0	0	0	0	0	0	0		0.001735	4	ga2
165	gl2	0	0	0	0	0.000626	0	0	0	0	0	0	0	0	0	0	0	0	0	0	0	0	0	0	0	0	0	0	0	0	0	0	0	0	0	0	0	0	0		0.000626	8	gl2
166	ma2	0	0	0	0	0	1.315e-07	0	0	0	0	0	0	0	0	0	0	0	0	0	0	0	0	0	0	0	0	0	0	0	0	0	0	0	0	0	0	0	0		1.315e-07	37	ma2
167	rh2	0	0	0	0	0	0	0.0003517	0	0	0	0	0	0	0	0	0	0	0	0	0	0	0	0	0	0	0	0	0	0	0	0	0	0	0	0	0	0	0		0.0003517	10	rh2
168	ga3	0	0	0	0	0	0	0	4.334e-07	0	0	0	0	0	0	0	0	0	0	0	0	0	0	0	0	0	0	0	0	0	0	0	0	0	0	0	0	0	0		4.334e-07	35	ga3
169	gl3	0	0	0	0	0	0	0	0	0.0001604	0	0	0	0	0	0	0	0	0	0	0	0	0	0	0	0	0	0	0	0	0	0	0	0	0	0	0	0	0		0.0001604	13	gl3
170	gc2	0	0	0	0	0	0	0	0	0	2.563e-07	0	0	0	0	0	0	0	0	0	0	0	0	0	0	0	0	0	0	0	0	0	0	0	0	0	0	0	0		2.563e-07	36	gc2
171	mu2	0	0	0	0	0	0	0	0	0	0	1.811e-06	0	0	0	0	0	0	0	0	0	0	0	0	0	0	0	0	0	0	0	0	0	0	0	0	0	0	0		1.811e-06	31	mu2
172	ga4	0	0	0	0	0	0	0	0	0	0	0	1.557e-06	0	0	0	0	0	0	0	0	0	0	0	0	0	0	0	0	0	0	0	0	0	0	0	0	0	0		1.557e-06	33	ga4
173	gl4	0	0	0	0	0	0	0	0	0	0	0	0	1.01e-06	0	0	0	0	0	0	0	0	0	0	0	0	0	0	0	0	0	0	0	0	0	0	0	0	0		1.01e-06	34	gl4
174	chi	0	0	0	0	0	0	0	0	0	0	0	0	0	3.486e-06	0	0	0	0	0	0	0	0	0	0	0	0	0	0	0	0	0	0	0	0	0	0	0	0		3.486e-06	20	chi
175	glo	0	0	0	0	0	0	0	0	0	0	0	0	0	0	0.007059	0	0	0	0	0	0	0	0	0	0	0	0	0	0	0	0	0	0	0	0	0	0	0		0.007059	2	glo
176	chr	0	0	0	0	0	0	0	0	0	0	0	0	0	0	0	0.03215	0	0	0	0	0	0	0	0	0	0	0	0	0	0	0	0	0	0	0	0	0	0		0.03215	1	chr
177	fcs	0	0	0	0	0	0	0	0	0	0	0	0	0	0	0	0	0.00164	0	0	0	0	0	0	0	0	0	0	0	0	0	0	0	0	0	0	0	0	0		0.00164	5	fcs
178	gly	0	0	0	0	0	0	0	0	0	0	0	0	0	0	0	0	0	0.0002666	0	0	0	0	0	0	0	0	0	0	0	0	0	0	0	0	0	0	0	0		0.0002666	11	gly
179	xyl	0	0	0	0	0	0	0	0	0	0	0	0	0	0	0	0	0	0	4.806e-05	0	0	0	0	0	0	0	0	0	0	0	0	0	0	0	0	0	0	0		4.806e-05	15	xyl
180	cel	0	0	0	0	0	0	0	0	0	0	0	0	0	0	0	0	0	0	0	8.867e-05	0	0	0	0	0	0	0	0	0	0	0	0	0	0	0	0	0	0		8.867e-05	14	cel
181	man	0	0	0	0	0	0	0	0	0	0	0	0	0	0	0	0	0	0	0	0	0.005059	0	0	0	0	0	0	0	0	0	0	0	0	0	0	0	0	0		0.005059	3	man
182	rhm	0	0	0	0	0	0	0	0	0	0	0	0	0	0	0	0	0	0	0	0	0	0.001173	0	0	0	0	0	0	0	0	0	0	0	0	0	0	0	0		0.001173	7	rhm
183	d02	0	0	0	0	0	0	0	0	0	0	0	0	0	0	0	0	0	0	0	0	0	0	4.262e-06	0	0	0	0	0	0	0	0	0	0	0	0	0	0	0		4.262e-06	17	d02
184	sta	0	0	0	0	0	0	0	0	0	0	0	0	0	0	0	0	0	0	0	0	0	0	0	7.13e-08	0	0	0	0	0	0	0	0	0	0	0	0	0	0		7.13e-08	38	sta
185	pec	0	0	0	0	0	0	0	0	0	0	0	0	0	0	0	0	0	0	0	0	0	0	0	0	0.0001954	0	0	0	0	0	0	0	0	0	0	0	0	0		0.0001954	12	pec
186	d03	0	0	0	0	0	0	0	0	0	0	0	0	0	0	0	0	0	0	0	0	0	0	0	0	0	2.242e-06	0	0	0	0	0	0	0	0	0	0	0	0		2.242e-06	25	d03
187	d04	0	0	0	0	0	0	0	0	0	0	0	0	0	0	0	0	0	0	0	0	0	0	0	0	0	0	2.218e-06	0	0	0	0	0	0	0	0	0	0	0		2.218e-06	26	d04
188	d05	0	0	0	0	0	0	0	0	0	0	0	0	0	0	0	0	0	0	0	0	0	0	0	0	0	0	0	4.061e-06	0	0	0	0	0	0	0	0	0	0		4.061e-06	18	d05
189	d06	0	0	0	0	0	0	0	0	0	0	0	0	0	0	0	0	0	0	0	0	0	0	0	0	0	0	0	0	1.75e-06	0	0	0	0	0	0	0	0	0		1.75e-06	32	d06
190	d07	0	0	0	0	0	0	0	0	0	0	0	0	0	0	0	0	0	0	0	0	0	0	0	0	0	0	0	0	0	2.16e-06	0	0	0	0	0	0	0	0		2.16e-06	28	d07
191	d08	0	0	0	0	0	0	0	0	0	0	0	0	0	0	0	0	0	0	0	0	0	0	0	0	0	0	0	0	0	0	5.06e-06	0	0	0	0	0	0	0		5.06e-06	16	d08
192	d09	0	0	0	0	0	0	0	0	0	0	0	0	0	0	0	0	0	0	0	0	0	0	0	0	0	0	0	0	0	0	0	2.793e-06	0	0	0	0	0	0		2.793e-06	23	d09
193	d10	0	0	0	0	0	0	0	0	0	0	0	0	0	0	0	0	0	0	0	0	0	0	0	0	0	0	0	0	0	0	0	0	2.215e-06	0	0	0	0	0		2.215e-06	27	d10
194	d11	0	0	0	0	0	0	0	0	0	0	0	0	0	0	0	0	0	0	0	0	0	0	0	0	0	0	0	0	0	0	0	0	0	3.66e-06	0	0	0	0		3.66e-06	19	d11
195	d12	0	0	0	0	0	0	0	0	0	0	0	0	0	0	0	0	0	0	0	0	0	0	0	0	0	0	0	0	0	0	0	0	0	0	1.915e-06	0	0	0		1.915e-06	29	d12
196	d13	0	0	0	0	0	0	0	0	0	0	0	0	0	0	0	0	0	0	0	0	0	0	0	0	0	0	0	0	0	0	0	0	0	0	0	3.161e-06	0	0		3.161e-06	21	d13
197	d14	0	0	0	0	0	0	0	0	0	0	0	0	0	0	0	0	0	0	0	0	0	0	0	0	0	0	0	0	0	0	0	0	0	0	0	0	2.589e-06	0		2.589e-06	24	d14
198	d15	0	0	0	0	0	0	0	0	0	0	0	0	0	0	0	0	0	0	0	0	0	0	0	0	0	0	0	0	0	0	0	0	0	0	0	0	0	1.873e-06		1.873e-06	30	d15

[truncated: 12 more sheets: fp>din, Xb>d, Xb>p, Xd>b, Xd>bR, fd>bin, Xa>b, Xa>bL, Xa>bR, fa>bin, fa>binL, fa>binR]
