# Supplementary material for: Dynamic carbon flux network of a diverse marine microbial community
Source: ISME Commun. 2021 Sep 25;1:50. doi: 10.1038/s43705-021-00055-7 (PMC9723560; doi:10.1038/s43705-021-00055-7)
Supplement: Supplementary file 4 — Dataset S1 [file 43705_2021_55_MOESM4_ESM.zip › Dataset_S1_Instantaneous_2011_35.xlsx]

## Sheet: sum
1	2	3	4	5	6	7	8	9	10	11	12	13	14	15	16	17	18	19	20	21	22	23	24	25	26	27	28	29	30	31	32	33	34	35	36	37	38	39	40	41	42	43	44	45	46	47	48	49	50
	Sum =	0.168836	-39.6449	120	0.00347159	-62.086	120	0.00181467	-66.7181	120	0.00528626	-59.1884	120			120			120			Sum =	10.5518	-28.2283	741	0.00347159	-166.338	741	0.0324339	-195.622	741	0.217458	#NUM!	686	0.253364	-125.079	741	0.548144	-77.2823	741	0.400754	-84.5211	741			741			741
	Ave =	0.0112558	-2.64299		0.00023144	-4.13907		0.000120978	-4.44787		0.000352418	-3.9459		30.6863	1.3029		0.0710106	-1.3029				Ave =	0.277678	-0.74285		9.13577e-05	-4.3773		0.000853523	-5.14794		0.00572259	#NUM!		0.00666747	-3.29154		0.0144248	-2.03374		0.0105462	-2.22424		38.4244	1.48139		0.0463288	-1.48139
		umolC/L			umolC/L/d			umolC/L/d			umolC/L/d			d			1/d						umolC/L			umolC/L/d			umolC/L/d			umolC/L/d			umolC/L/d			umolC/L/d			umolC/L/d			d			1/d
		Conc	log	rank	Xa>d	log	rank	Xa>p	log	rank	Xa>d+p	log	rank	Turnover	log	rank	Rate	log	rank				Conc	log	rank	Xa>d	log	rank	Xp>d	log	rank	Xb>d	log	rank	Xa+p+b>d	log	rank	Xd>b	log	rank	Xexch	log	rank	Turnover	log	rank	Rate	log	rank
11	gre	0.001222	-2.91293	9	9.97714e-05	-4.00099	7	2.9637e-05	-4.52817	9	0.000129408	-3.88804	8	9.44297	0.975109	12	0.105899	-0.975109	4	gre	161	d01	0.372	-0.429457	7	1.76941e-05	-4.75217	34	1.072e-06	-5.96981	23	0.000549798	-3.2598	11	0.000568564	-3.24522	15	0.0155862	-1.80726	18	0.00807737	-2.09273	14	46.0546	1.66327	13	0.0217134	-1.66327	26
12	mhe	0.002873	-2.54166	7	0.000357397	-3.44685	3	0.000375846	-3.42499	3	0.000733243	-3.13475	3	3.91821	0.593088	15	0.255218	-0.593088	1	mhe	162	ar2	0.005654	-2.24764	38	0.000122952	-3.91026	8	0.0001877	-3.72654	8	0.000599634	-3.22211	9	0.000910286	-3.04082	11	0.000777704	-3.10919	38	0.000843995	-3.07366	36	6.69909	0.826016	37	0.149274	-0.826016	2
13	cde	0.0003984	-3.39968	12	3.7558e-05	-4.4253	11	1.16274e-05	-4.93452	10	4.91855e-05	-4.30816	11	8.09996	0.908483	13	0.123457	-0.908483	3	cde	163	fu2	0.5055	-0.296279	5	0.000116087	-3.93522	9	0.0008622	-3.06439	3	0.000408265	-3.38906	12	0.00138655	-2.85806	9	0.0165178	-1.78205	9	0.00895216	-2.04807	11	56.4668	1.75179	6	0.0177095	-1.75179	33
14	cmi	0.0002617	-3.5822	13	2.87487e-05	-4.54138	12	9.04784e-06	-5.04346	12	3.77966e-05	-4.42255	12	6.92391	0.840352	14	0.144427	-0.840352	2	cmi	164	ga2	0.1768	-0.752518	24	0.00025946	-3.58593	4	0.001354	-2.86838	2	0.00868451	-2.06125	5	0.010298	-1.98725	6	0.0247026	-1.60726	4	0.0175003	-1.75695	3	10.1027	1.00444	33	0.0989835	-1.00444	6
15	rst	0.005667	-2.24665	5	0.000184821	-3.73325	6	6.04846e-05	-4.21836	7	0.000245306	-3.61029	6	23.1018	1.36365	7	0.0432867	-1.36365	9	rst	165	gl2	0.5795	-0.236947	4	0.000254246	-3.59475	5	0.0004963	-3.30426	5	4.65584e-05	-4.332	23	0.000797104	-3.09848	12	0.0207371	-1.68325	6	0.0107671	-1.9679	9	53.8213	1.73095	7	0.01858	-1.73095	32
16	tno	0.0002401	-3.61961	14	1.17583e-06	-5.92966	15	3.99063e-07	-6.39896	15	1.57489e-06	-5.80275	15	152.455	2.18314	1	0.00655931	-2.18314	15	tno	166	ma2	0.171	-0.767004	25	0.000409318	-3.38794	3	1.311e-07	-6.8824	37	0.00738832	-2.13145	6	0.00779777	-2.10803	7	0.0223353	-1.65101	5	0.0150665	-1.82199	8	11.3497	1.05498	32	0.0881084	-1.05498	7
17	dix	0.0011	-2.95861	10	3.80902e-05	-4.41919	10	5.38206e-05	-4.26905	8	9.19108e-05	-4.03663	9	11.9681	1.07803	11	0.0835553	-1.07803	5	dix	167	rh2	0.245	-0.610834	21	0.000157427	-3.80292	6	3.132e-05	-4.50418	13	0.0227236	-1.64352	3	0.0229124	-1.63993	4	0.00986501	-2.0059	24	0.0163887	-1.78546	4	14.9493	1.17462	28	0.0668926	-1.17462	11
18	dip	0.04632	-1.33423	2	0.000355258	-3.44946	4	0.000378574	-3.42185	2	0.000733832	-3.1344	2	63.1207	1.80017	2	0.0158427	-1.80017	14	dip	168	ga3	0.7882	-0.103364	1	5.17323e-05	-4.28624	13	4.646e-07	-6.33292	34	0.0173611	-1.76042	4	0.0174133	-1.75912	5	0.0148426	-1.82849	21	0.016128	-1.79242	5	48.8717	1.68906	11	0.0204618	-1.68906	28
19	din	0.01564	-1.80576	3	0.000393754	-3.40478	2	0.000212044	-3.67357	4	0.000605798	-3.21767	4	25.8172	1.41191	6	0.0387339	-1.41191	10	din	169	gl3	0.007007	-2.15447	37	4.0531e-05	-4.39221	16	0.0001078	-3.96738	11	0.000106195	-3.97389	18	0.000254526	-3.59427	19	0.000949532	-3.02249	37	0.000602029	-3.22038	38	11.639	1.06591	31	0.0859182	-1.06591	8
20	dxf	0.005436	-2.26472	6	9.10377e-05	-4.04078	8	0.000103403	-3.98547	6	0.00019444	-3.71121	7	27.9571	1.44649	4	0.035769	-1.44649	12	dxf	170	gc2	0.5939	-0.226287	3	3.16717e-05	-4.49933	18	1.711e-07	-6.76675	35	0.124585	-0.904533	1	0.124617	-0.904422	1	0.062403	-1.20479	1	0.0935102	-1.02914	1	6.35118	0.802854	38	0.157451	-0.802854	1
21	cha	0.0004299	-3.36663	11	1.53357e-05	-4.8143	13	1.0709e-05	-4.97025	11	2.60447e-05	-4.58428	13	16.5062	1.21765	10	0.0605832	-1.21765	6	cha	171	mu2	0.008331	-2.0793	36	7.12212e-06	-5.14739	36	2.373e-06	-5.6247	17	0.00125919	-2.89991	8	0.00126868	-2.89665	10	0.00104829	-2.97952	36	0.00115849	-2.93611	35	7.19127	0.856806	36	0.139057	-0.856806	3
22	sif	0.0001992	-3.70071	15	5.98031e-06	-5.22328	14	3.22435e-06	-5.49156	14	9.20466e-06	-5.03599	14	21.6412	1.33528	9	0.0462081	-1.33528	7	sif	172	ga4	0.04507	-1.34611	34	0.000713226	-3.14677	1	2.381e-06	-5.62324	16	0.0054444	-2.26405	7	0.00616001	-2.21042	8	0.00315311	-2.50126	32	0.00465656	-2.33193	26	9.67882	0.985822	34	0.103318	-0.985822	5
24	pha	0.07719	-1.11244	1	0.00156668	-2.80502	1	0.0004199	-3.37685	1	0.00198658	-2.70189	1	38.8557	1.58945	3	0.0257362	-1.58945	13	pha	173	gl4	0.226	-0.645892	23	4.51751e-06	-5.3451	37	9.089e-07	-6.04148	29	0.0264607	-1.5774	2	0.0264661	-1.57731	3	0.00544247	-2.2642	28	0.0159543	-1.79712	6	14.1655	1.15123	30	0.0705942	-1.15123	9
25	coc	0.001539	-2.81276	8	5.94822e-05	-4.22561	9	7.54791e-06	-5.12217	13	6.70301e-05	-4.17373	10	22.9598	1.36097	8	0.0435543	-1.36097	8	coc	174	chi	0.1645	-0.783834	26	5.98954e-05	-4.22261	12	1.412e-07	-6.85017	36	0	#NUM!	28	6.00366e-05	-4.22158	35	0.0063577	-2.1967	27	0.00320887	-2.49365	29	51.2642	1.70981	9	0.0195068	-1.70981	30
26	ph1	0.01032	-1.98632	4	0.000236502	-3.62617	5	0.000138407	-3.85884	5	0.000374909	-3.42607	5	27.5267	1.43975	5	0.0363284	-1.43975	11	ph1	175	glo	0.1348	-0.87031	29	4.11184e-05	-4.38596	15	0.0003591	-3.44478	7	0	#NUM!	28	0.000400218	-3.3977	17	0.0186019	-1.73044	7	0.00950104	-2.02223	10	14.1879	1.15192	29	0.0704825	-1.15192	10
																					176	chr	0.3115	-0.506542	20	0.000423733	-3.37291	2	0.02753	-1.56019	1	0	#NUM!	28	0.0279537	-1.55356	2	0.0580838	-1.23594	2	0.0430188	-1.36634	2	7.24102	0.8598	35	0.138102	-0.8598	4
																					177	fcs	0.228	-0.642065	22	2.05598e-05	-4.68698	33	0.0001173	-3.9307	10	0	#NUM!	28	0.00013786	-3.86056	26	0.00648758	-2.18792	26	0.00331272	-2.47982	28	68.8256	1.83775	3	0.0145295	-1.83775	36
																					178	gly	0.1523	-0.8173	27	2.45e-05	-4.61083	27	0.0001471	-3.83239	9	0	#NUM!	28	0.0001716	-3.76548	22	0.00402029	-2.39574	30	0.00209594	-2.67862	31	72.6641	1.86132	2	0.0137619	-1.86132	37
																					179	xyl	0.06747	-1.17089	31	2.26489e-05	-4.64495	28	4.24e-06	-5.37263	15	0	#NUM!	28	2.68889e-05	-4.57043	38	0.0038774	-2.41146	31	0.00195214	-2.70949	32	34.562	1.5386	26	0.0289335	-1.5386	13
																					180	cel	0.1455	-0.837137	28	6.38996e-05	-4.1945	11	1.513e-05	-4.82016	14	0	#NUM!	28	7.90296e-05	-4.10221	33	0.00495898	-2.30461	29	0.00251901	-2.59877	30	57.7609	1.76163	5	0.0173128	-1.76163	34
																					181	man	0.06441	-1.19105	32	2.26342e-05	-4.64524	29	0.0003813	-3.41873	6	0	#NUM!	28	0.000403934	-3.39369	16	0.00716043	-2.14506	25	0.00378218	-2.42226	27	17.0299	1.23121	27	0.0587204	-1.23121	12
																					182	rhm	0.05448	-1.26376	33	1.58395e-06	-5.80026	38	0.0007219	-3.14152	4	0	#NUM!	28	0.000723484	-3.14057	13	0.0020408	-2.6902	34	0.00138214	-2.85945	33	39.4171	1.59568	25	0.0253697	-1.59568	14
																					183	d02	0.3545	-0.450384	12	3.89551e-05	-4.40944	17	1.431e-06	-5.84436	20	0.000139722	-3.85473	14	0.000180109	-3.74447	20	0.0168562	-1.77324	8	0.00851814	-2.06966	12	41.6171	1.61927	24	0.0240286	-1.61927	15
																					184	sta	0.04353	-1.36121	35	9.24e-05	-4.03433	10	1.011e-07	-6.99525	38	0	#NUM!	28	9.25011e-05	-4.03385	31	0.0012314	-2.9096	35	0.000661951	-3.17917	37	65.7602	1.81796	4	0.0152068	-1.81796	35
																					185	pec	0.1202	-0.920096	30	2.10516e-05	-4.67671	31	9.52e-05	-4.02136	12	0	#NUM!	28	0.000116252	-3.9346	28	0.00227354	-2.6433	33	0.00119489	-2.92267	34	100.595	2.00258	1	0.00994088	-2.00258	38
																					186	d03	0.3506	-0.455188	14	2.78177e-05	-4.55568	23	9.2e-07	-6.03621	27	6.26119e-05	-4.20334	22	9.13496e-05	-4.03929	32	0.0158527	-1.7999	14	0.00797204	-2.09843	20	43.9787	1.64324	18	0.0227383	-1.64324	21
																					187	d04	0.3496	-0.456429	15	3.06615e-05	-4.51341	19	9.185e-07	-6.03692	28	2.52567e-05	-4.59762	27	5.68367e-05	-4.24537	36	0.0157734	-1.80208	16	0.0079151	-2.10154	21	44.1687	1.64512	16	0.0226404	-1.64512	23
																					188	d05	0.357	-0.447332	11	2.47416e-05	-4.60657	26	1.444e-06	-5.84043	19	4.09211e-05	-4.38805	24	6.71067e-05	-4.17323	34	0.0154376	-1.81142	19	0.00775235	-2.11057	22	46.0506	1.66324	14	0.0217153	-1.66324	25
																					189	d06	0.3705	-0.431212	8	2.07317e-05	-4.68336	32	8.35e-07	-6.07831	33	0.000559634	-3.2521	10	0.000581201	-3.23567	14	0.0156028	-1.8068	17	0.00809199	-2.09194	13	45.786	1.66073	15	0.0218407	-1.66073	24
																					190	d07	0.3469	-0.459796	18	3.00391e-05	-4.52231	21	8.79e-07	-6.05601	30	8.30716e-05	-4.08055	20	0.00011399	-3.94313	29	0.0159239	-1.79795	12	0.00801894	-2.09588	16	43.2601	1.63609	22	0.023116	-1.63609	17
																					191	d08	0.6918	-0.160019	2	2.11452e-05	-4.67479	30	1.873e-06	-5.72746	18	3.04926e-05	-4.51581	26	5.35108e-05	-4.27156	37	0.03152	-1.50141	3	0.0157868	-1.80171	7	43.8216	1.64169	19	0.0228198	-1.64169	20
																					192	d09	0.3495	-0.456553	16	4.24139e-05	-4.37249	14	1.048e-06	-5.97964	25	0.000129939	-3.88626	17	0.000173401	-3.76095	21	0.0158267	-1.80061	15	0.00800007	-2.09691	19	43.6871	1.64035	20	0.02289	-1.64035	19
																					193	d10	0.3838	-0.415895	6	0.000129756	-3.88687	7	9.652e-07	-6.01538	26	3.46244e-05	-4.46062	25	0.000165345	-3.78161	23	0.0144175	-1.84111	23	0.00729145	-2.13719	25	52.637	1.72129	8	0.018998	-1.72129	31
																					194	d11	0.3534	-0.451733	13	2.53031e-05	-4.59683	25	1.387e-06	-5.85792	21	0.000138548	-3.8584	15	0.000165238	-3.78189	24	0.0158594	-1.79971	13	0.00801232	-2.09624	18	44.1071	1.64451	17	0.0226721	-1.64451	22
																					195	d12	0.3689	-0.433091	10	2.56436e-05	-4.59102	24	8.382e-07	-6.07665	32	0.000291854	-3.53483	13	0.000318336	-3.49711	18	0.0149474	-1.82544	20	0.00763285	-2.11731	23	48.3306	1.68422	12	0.0206908	-1.68422	27
																					196	d13	0.3697	-0.432151	9	1.62436e-05	-4.78932	35	1.062e-06	-5.97388	24	0.000137884	-3.86049	16	0.00015519	-3.80914	25	0.0148081	-1.8295	22	0.00748166	-2.126	24	49.4142	1.69385	10	0.0202371	-1.69385	29
																					197	d14	0.3465	-0.460297	19	2.7926e-05	-4.55399	22	1.101e-06	-5.95821	22	9.82786e-05	-4.00754	19	0.000127306	-3.89515	27	0.0159254	-1.79791	11	0.00802636	-2.09548	15	43.1703	1.63518	23	0.0231641	-1.63518	16
																					198	d15	0.3484	-0.457922	17	3.02056e-05	-4.51991	20	8.398e-07	-6.07582	31	6.76427e-05	-4.16978	21	9.86881e-05	-4.00574	30	0.0159386	-1.79755	10	0.00801865	-2.0959	17	43.4487	1.63798	21	0.0230157	-1.63798	18
[truncated: 47 more columns]

## Sheet: Xa>d
1	2	3	4	5	6	7	8	9	10	11	12	13	14	15	16	17	18	19	20	21	22
	rank =	7	3	11	12	6	15	10	4	2	8	13	14	1	9	5
	sum =	9.97714e-05	0.000357397	3.7558e-05	2.87487e-05	0.000184821	1.17583e-06	3.80902e-05	0.000355258	0.000393754	9.10377e-05	1.53357e-05	5.98031e-06	0.00156668	5.94822e-05	0.000236502
		umolC/L/d
		11	12	13	14	15	16	17	18	19	20	21	22	24	25	26
		gre	mhe	cde	cmi	rst	tno	dix	dip	din	dxf	cha	sif	pha	coc	ph1		sum	rank
161	d01	7.158e-06	4.636e-09	5.125e-09	6.177e-08	8.21e-09	1.65e-10	1.375e-07	4.067e-07	7.301e-06	9.958e-14	1.267e-14	1.117e-07	1.454e-06	7.283e-07	3.17e-07		1.76941e-05	34	d01
162	ar2	9.859e-06	1.298e-07	9.176e-06	1.591e-05	6.506e-08	1.239e-09	5.414e-08	3.848e-06	8.958e-07	1.928e-07	1.828e-14	1.07e-07	7.642e-05	6.293e-06	1.973e-13		0.000122952	8	ar2
163	fu2	2.8e-06	2.948e-05	5.726e-07	4.05e-07	7.87e-07	2.454e-08	6.896e-07	4.891e-05	1.727e-05	1.661e-06	9.273e-08	9.466e-08	9.8e-06	3.466e-06	3.344e-08		0.000116087	9	fu2
164	ga2	5.027e-07	3.681e-05	3.171e-07	2.224e-07	4.29e-07	8.79e-09	3.812e-07	2.695e-05	8.614e-05	2.101e-05	1.576e-14	2.1e-07	7.246e-05	7.604e-06	6.415e-06		0.00025946	4	ga2
165	gl2	1.339e-07	3.823e-05	8.071e-08	5.786e-08	0.0001084	5.303e-07	9.7e-08	6.897e-06	6.292e-05	1.538e-05	1.801e-14	1.665e-07	1.321e-05	7.817e-06	3.255e-07		0.000254246	5	gl2
166	ma2	7.76e-07	1.946e-05	3.285e-07	2.33e-07	4.507e-07	9.043e-09	7.312e-07	2.805e-05	2.248e-05	5.495e-06	2.36e-14	2.243e-07	0.0001651	1.038e-05	0.0001556		0.000409318	3	ma2
167	rh2	5.173e-07	7.905e-06	8.445e-07	2.902e-07	5.515e-07	2.31e-08	4.854e-07	3.415e-05	1.3e-05	1.256e-06	1.975e-14	1.21e-07	9.476e-05	3.34e-06	1.831e-07		0.000157427	6	rh2
168	ga3	3.166e-14	3.73e-05	1.119e-09	2.32e-08	3.231e-09	1.729e-07	1.955e-08	7.007e-14	1.968e-07	6.61e-15	4.17e-14	1.159e-07	1.818e-07	7.804e-09	1.371e-05		5.17323e-05	13	ga3
169	gl3	3.207e-14	2.27e-06	1.329e-05	1.54e-09	3.329e-10	1.313e-11	1.226e-05	3.517e-09	1.111e-06	1.369e-14	1.134e-05	1.441e-07	1.783e-08	5.787e-08	3.481e-08		4.0531e-05	16	gl3
170	gc2	2.104e-14	4.869e-07	1.709e-07	1.201e-07	1.261e-05	4.647e-09	2.03e-07	1.443e-05	1.01e-13	6.984e-15	1.653e-06	1.806e-07	8.403e-07	8.959e-07	7.634e-08		3.16717e-05	18	gc2
171	mu2	1.27e-14	7.858e-09	3.299e-07	3.847e-09	1.684e-09	3.993e-11	2.194e-14	2.305e-14	6.446e-06	1.071e-07	1.243e-14	1.433e-07	1.6e-12	8.149e-08	8.994e-10		7.12212e-06	36	mu2
172	ga4	2.971e-14	1.074e-06	1.502e-14	1.828e-06	6.061e-09	4.171e-09	1.259e-14	2.383e-14	8.637e-06	7.508e-08	2.208e-14	2.075e-07	0.0006927	2.255e-09	8.692e-06		0.000713226	1	ga4
173	gl4	1.305e-14	3.8e-14	8.202e-10	9.35e-10	2.195e-10	2.543e-11	1.402e-14	2.397e-14	4.415e-06	6.557e-15	2.081e-14	8.322e-08	1.825e-12	1.729e-08	3.783e-13		4.51751e-06	37	gl4
174	chi	1.563e-06	1.814e-05	1.163e-06	8.979e-07	6.043e-06	3.753e-08	2.217e-06	1.262e-05	0	0	0	1.748e-07	1.683e-05	2.036e-07	5.522e-09		5.98954e-05	12	chi
175	glo	0	1.814e-05	1.163e-06	8.979e-07	6.043e-06	3.753e-08	2.217e-06	1.262e-05	0	0	0	0	0	0	8.276e-14		4.11184e-05	15	glo
176	chr	1.563e-06	0.0001088	6.976e-06	5.387e-06	3.626e-05	2.252e-07	1.33e-05	7.572e-05	0	0	2.25e-06	8.742e-07	0.0001683	2.036e-06	2.042e-06		0.000423733	2	chr
177	fcs	0	9.07e-06	5.813e-07	4.489e-07	3.021e-06	1.876e-08	1.109e-06	6.31e-06	0	0	0	0	0	0	8.343e-10		2.05598e-05	33	fcs
178	gly	0	0	0	0	0	0	0	0	0	0	0	0	0	0	2.45e-05		2.45e-05	27	gly
179	xyl	2.064e-06	9.07e-06	5.813e-07	4.489e-07	3.021e-06	1.876e-08	1.109e-06	6.31e-06	0	0	0	0	0	0	2.593e-08		2.26489e-05	28	xyl
180	cel	3.627e-06	9.07e-06	5.813e-07	4.489e-07	3.021e-06	1.876e-08	1.109e-06	6.31e-06	1.622e-05	6.279e-06	0	1.748e-07	1.683e-05	2.036e-07	6.222e-09		6.38996e-05	11	cel
181	man	2.064e-06	9.07e-06	5.813e-07	4.489e-07	3.021e-06	1.876e-08	1.109e-06	6.31e-06	0	0	0	0	0	0	1.122e-08		2.26342e-05	29	man
182	rhm	1.563e-06	0	0	0	0	0	0	0	0	0	0	0	0	0	2.095e-08		1.58395e-06	38	rhm
183	d02	8.526e-06	2.173e-06	2.423e-14	4.914e-10	9.391e-10	4.628e-11	1.3e-07	5.36e-08	2.671e-06	1.034e-13	1.513e-14	1.907e-07	2.346e-05	1.736e-06	1.332e-08		3.89551e-05	17	d02
184	sta	1.563e-05	0	0	0	0	0	0	0	4.054e-05	1.57e-05	0	0	0	0	2.053e-05		9.24e-05	10	sta
185	pec	1.563e-06	0	0	0	0	0	0	0	0	0	0	0	1.683e-05	2.036e-07	2.455e-06		2.10516e-05	31	pec
186	d03	8.572e-07	3.871e-09	5.764e-08	5.345e-08	2.137e-09	2.764e-10	3.526e-14	3.177e-07	5.201e-06	5.137e-14	3.903e-14	1.869e-07	1.98e-05	1.306e-06	3.153e-08		2.78177e-05	23	d03
187	d04	1.439e-06	1.378e-13	1.392e-07	9.152e-08	4.529e-09	2.035e-10	2.322e-14	1.109e-06	1.115e-05	5.1e-14	2.158e-14	2.281e-07	1.472e-05	1.759e-06	2.093e-08		3.06615e-05	19	d04
188	d05	4.536e-06	4.639e-14	1.227e-07	1.322e-08	1.709e-09	1.116e-10	2.072e-14	6.81e-07	8.141e-06	9.547e-14	2.383e-14	1.626e-07	9.255e-06	1.801e-06	2.727e-08		2.47416e-05	26	d05
189	d06	2.669e-07	5.301e-14	5.626e-09	4.951e-08	2.492e-09	4.011e-10	1.76e-08	4.489e-07	5.715e-06	2.323e-13	1.555e-14	2.553e-07	1.315e-05	6.022e-07	2.178e-07		2.07317e-05	32	d06
190	d07	3.366e-06	9.15e-08	5.361e-08	5.714e-08	6.986e-09	4.507e-11	1.269e-07	8.926e-07	1.115e-05	7.648e-14	2.089e-14	2.668e-07	1.316e-05	7.942e-07	7.327e-08		3.00391e-05	21	d07
191	d08	1.422e-06	1.86e-08	1.119e-07	5.548e-08	8.635e-09	4.445e-11	1.138e-07	2.91e-08	1.067e-06	5.159e-14	1.417e-14	7.563e-08	1.774e-05	4.992e-07	3.803e-09		2.11452e-05	30	d08
192	d09	8.541e-06	5.517e-08	1.254e-08	8.797e-08	1.043e-09	2.855e-11	1.346e-07	1.269e-07	1.165e-05	6.843e-14	1.803e-14	2.764e-07	1.99e-05	1.621e-06	7.26e-09		4.24139e-05	14	d09
193	d10	9.926e-09	4.41e-08	1.527e-08	3.676e-09	2.563e-08	1.417e-08	1.465e-07	5.994e-05	2.11e-05	2.388e-05	1.594e-14	2.352e-07	2.25e-05	1.597e-06	2.442e-07		0.000129756	7	d10
194	d11	1.67e-06	8.106e-08	1.367e-07	4.138e-08	1.014e-06	5.685e-09	3.76e-08	7.793e-07	1.829e-06	6.506e-14	1.266e-14	1.015e-07	1.784e-05	1.012e-06	7.549e-07		2.53031e-05	25	d11
195	d12	4.638e-06	9.995e-14	1.219e-07	6.368e-08	1.614e-09	1.479e-10	2.404e-14	1.283e-07	6.632e-06	3.34e-14	1.549e-14	2.027e-07	1.275e-05	1.102e-06	3.263e-09		2.56436e-05	24	d12
196	d13	3.305e-07	5.359e-14	2.344e-14	7.35e-08	3.348e-09	3.702e-10	1.118e-08	2.003e-07	7.68e-07	1.711e-09	1.398e-14	2.384e-07	1.433e-05	2.359e-07	5.044e-08		1.62436e-05	35	d13
197	d14	2.715e-06	9.502e-08	3.342e-08	8.339e-09	1.104e-09	1.807e-11	8.056e-08	4.323e-07	1.058e-05	6.476e-14	1.783e-14	2.068e-07	1.266e-05	1.073e-06	4.048e-08		2.7926e-05	22	d14
198	d15	1.007e-05	3.166e-07	3.041e-09	1.311e-08	3.752e-09	6.348e-12	6.287e-08	2.74e-07	8.527e-06	5.032e-14	1.466e-14	2.197e-07	9.682e-06	1.006e-06	2.753e-08		3.02056e-05	20	d15

## Sheet: Xa>dR
1	2	3	4	5	6	7	8	9	10	11	12	13	14	15	16	17	18
		for each d, rank a
		11	12	13	14	15	16	17	18	19	20	21	22	24	25	26
		gre	mhe	cde	cmi	rst	tno	dix	dip	din	dxf	cha	sif	pha	coc	ph1
161	d01	2	12	11	9	10	13	7	5	1	14	15	8	3	4	6
162	ar2	3	9	4	2	11	13	12	6	7	8	15	10	1	5	14
163	fu2	6	2	10	11	8	15	9	1	3	7	13	12	4	5	14
164	ga2	8	3	11	12	9	14	10	4	1	5	15	13	2	6	7
165	gl2	11	3	13	14	1	8	12	7	2	4	15	10	5	6	9
166	ma2	8	5	11	12	10	14	9	3	4	7	15	13	1	6	2
167	rh2	9	4	7	11	8	14	10	2	3	6	15	13	1	5	12
168	ga3	14	1	11	7	10	5	8	12	3	15	13	6	4	9	2
169	gl3	14	4	1	11	12	13	2	10	5	15	3	6	9	7	8
170	gc2	14	6	9	10	2	12	7	1	13	15	3	8	5	4	11
171	mu2	14	6	2	7	8	10	13	12	1	4	15	3	11	5	9
172	ga4	11	5	14	4	8	9	15	12	3	7	13	6	1	10	2
173	gl4	14	10	5	4	6	7	13	11	1	15	12	2	8	3	9
174	chi	6	1	7	8	4	11	5	3	13	13	13	10	2	9	12
175	glo	9	1	5	6	3	7	4	2	9	9	9	9	9	9	8
176	chr	11	2	6	7	4	13	5	3	14	14	8	12	1	10	9
177	fcs	9	1	5	6	3	7	4	2	9	9	9	9	9	9	8
178	gly	2	2	2	2	2	2	2	2	2	2	2	2	2	2	1
179	xyl	4	1	6	7	3	9	5	2	10	10	10	10	10	10	8
180	cel	6	3	9	10	7	13	8	4	2	5	15	12	1	11	14
181	man	4	1	6	7	3	8	5	2	10	10	10	10	10	10	9
182	rhm	1	3	3	3	3	3	3	3	3	3	3	3	3	3	2
183	d02	2	4	14	11	10	12	7	8	3	13	15	6	1	5	9
184	sta	4	5	5	5	5	5	5	5	1	3	5	5	5	5	2
185	pec	3	5	5	5	5	5	5	5	5	5	5	5	1	4	2
186	d03	4	10	7	8	11	12	15	5	2	13	14	6	1	3	9
187	d04	4	12	7	8	10	11	14	5	2	13	15	6	1	3	9
188	d05	3	13	7	9	10	11	15	5	2	12	14	6	1	4	8
189	d06	5	14	10	8	11	12	9	4	2	13	15	6	1	3	7
190	d07	3	8	11	10	12	13	7	4	2	14	15	6	1	5	9
191	d08	2	10	6	8	11	13	5	9	3	14	15	7	1	4	12
192	d09	3	9	10	8	12	13	6	7	2	14	15	5	1	4	11
193	d10	13	9	11	14	10	12	8	1	4	2	15	7	3	5	6
194	d11	3	10	8	11	4	13	12	6	2	14	15	9	1	5	7
195	d12	3	12	7	8	10	11	14	6	2	13	15	5	1	4	9
196	d13	3	13	14	7	10	12	9	6	2	11	15	4	1	5	8
197	d14	3	7	10	11	12	13	8	5	2	14	15	6	1	4	9
198	d15	1	5	12	10	11	13	8	6	3	14	15	7	2	4	9

## Sheet: fa>din
1	2	3	4	5	6	7	8	9	10	11	12	13	14	15	16	17	18	19	20
		for each d, fraction a
		11	12	13	14	15	16	17	18	19	20	21	22	24	25	26
		gre	mhe	cde	cmi	rst	tno	dix	dip	din	dxf	cha	sif	pha	coc	ph1		sum
161	d01	0.01259	8.154e-06	9.013e-06	0.0001086	1.444e-05	2.902e-07	0.0002418	0.0007154	0.01284	1.751e-10	2.229e-11	0.0001964	0.002558	0.001281	0.0005575		0.0311206
162	ar2	0.01083	0.0001426	0.01008	0.01748	7.148e-05	1.361e-06	5.948e-05	0.004227	0.0009841	0.0002118	2.008e-11	0.0001175	0.08396	0.006913	2.167e-10		0.135078
163	fu2	0.002019	0.02126	0.000413	0.0002921	0.0005676	1.77e-05	0.0004974	0.03528	0.01245	0.001198	6.688e-05	6.827e-05	0.007068	0.0025	2.412e-05		0.0837221
164	ga2	4.881e-05	0.003574	3.08e-05	2.16e-05	4.166e-05	8.536e-07	3.702e-05	0.002617	0.008365	0.002041	1.531e-12	2.039e-05	0.007036	0.0007384	0.0006229		0.0251954
165	gl2	0.000168	0.04796	0.0001013	7.259e-05	0.136	0.0006653	0.0001217	0.008652	0.07893	0.01929	2.26e-11	0.0002089	0.01657	0.009807	0.0004083		0.318955
166	ma2	9.951e-05	0.002495	4.213e-05	2.989e-05	5.78e-05	1.16e-06	9.377e-05	0.003598	0.002883	0.0007047	3.027e-12	2.876e-05	0.02117	0.001332	0.01996		0.0524957
167	rh2	2.257e-05	0.0003449	3.685e-05	1.266e-05	2.407e-05	1.008e-06	2.118e-05	0.00149	0.0005671	5.482e-05	8.619e-13	5.281e-06	0.004135	0.0001457	7.991e-06		0.00686913
168	ga3	1.818e-12	0.002142	6.428e-08	1.333e-06	1.855e-07	9.927e-06	1.123e-06	4.024e-12	1.13e-05	3.796e-13	2.395e-12	6.658e-06	1.044e-05	4.482e-07	0.0007874		0.00297088
169	gl3	1.26e-10	0.008919	0.05223	6.05e-06	1.308e-06	5.158e-08	0.04816	1.382e-05	0.004366	5.379e-11	0.04456	0.0005661	7.006e-05	0.0002274	0.0001368		0.159257
170	gc2	1.688e-13	3.907e-06	1.372e-06	9.64e-07	0.0001012	3.729e-08	1.629e-06	0.0001158	8.105e-13	5.604e-14	1.327e-05	1.449e-06	6.744e-06	7.189e-06	6.126e-07		0.000254174
171	mu2	1e-11	6.192e-06	0.00026	3.031e-06	1.327e-06	3.147e-08	1.729e-11	1.816e-11	0.005079	8.443e-05	9.792e-12	0.0001129	1.261e-09	6.422e-05	7.087e-07		0.00561184
172	ga4	4.823e-12	0.0001744	2.439e-12	0.0002968	9.84e-07	6.771e-07	2.045e-12	3.869e-12	0.001402	1.219e-05	3.585e-12	3.369e-05	0.1125	3.661e-07	0.001411		0.115832
173	gl4	4.931e-13	1.436e-12	3.099e-08	3.533e-08	8.293e-09	9.611e-10	5.296e-13	9.057e-13	0.0001668	2.478e-13	7.864e-13	3.144e-06	6.897e-11	6.533e-07	1.429e-11		0.000170673
174	chi	0.02604	0.3021	0.01937	0.01496	0.1007	0.0006251	0.03693	0.2102	0	0	0	0.002912	0.2803	0.003391	9.197e-05		0.99762
175	glo	0	0.04532	0.002905	0.002243	0.0151	9.376e-05	0.00554	0.03153	0	0	0	0	0	0	2.068e-10		0.102732
176	chr	5.593e-05	0.003893	0.0002495	0.0001927	0.001297	8.055e-06	0.0004759	0.002709	0	0	8.05e-05	3.127e-05	0.00602	7.283e-05	7.306e-05		0.0151587
177	fcs	0	0.06581	0.004218	0.003257	0.02192	0.0001361	0.008044	0.04579	0	0	0	0	0	0	6.053e-06		0.149181
178	gly	0	0	0	0	0	0	0	0	0	0	0	0	0	0	0.1427		0.1427
179	xyl	0.07675	0.3373	0.02162	0.0167	0.1124	0.0006978	0.04123	0.2347	0	0	0	0	0	0	0.0009642		0.842362
180	cel	0.0459	0.1148	0.007356	0.005681	0.03823	0.0002374	0.01403	0.07986	0.2052	0.07946	0	0.002213	0.213	0.002576	7.874e-05		0.808622
181	man	0.005109	0.02245	0.001439	0.001111	0.007479	4.645e-05	0.002745	0.01562	0	0	0	0	0	0	2.778e-05		0.0560272
182	rhm	0.002161	0	0	0	0	0	0	0	0	0	0	0	0	0	2.895e-05		0.00218995
183	d02	0.04735	0.01207	1.346e-10	2.729e-06	5.215e-06	2.57e-07	0.0007221	0.0002977	0.01483	5.741e-10	8.403e-11	0.001059	0.1303	0.009639	7.399e-05		0.21635
184	sta	0.169	0	0	0	0	0	0	0	0.4383	0.1697	0	0	0	0	0.2219		0.9989
185	pec	0.01345	0	0	0	0	0	0	0	0	0	0	0	0.1448	0.001751	0.02111		0.181111
186	d03	0.009382	4.237e-05	0.0006309	0.000585	2.339e-05	3.026e-06	3.859e-10	0.003478	0.05693	5.623e-10	4.272e-10	0.002046	0.2168	0.01429	0.0003452		0.304556
187	d04	0.02533	2.424e-09	0.00245	0.00161	7.97e-05	3.581e-06	4.086e-10	0.01952	0.1961	8.975e-10	3.797e-10	0.004013	0.259	0.03096	0.0003683		0.539435
188	d05	0.0676	6.913e-10	0.001828	0.000197	2.547e-05	1.663e-06	3.087e-10	0.01015	0.1213	1.423e-09	3.552e-10	0.002423	0.1379	0.02684	0.0004064		0.368672
189	d06	0.0004592	9.121e-11	9.681e-06	8.519e-05	4.288e-06	6.901e-07	3.028e-05	0.0007725	0.009833	3.996e-10	2.675e-11	0.0004393	0.02263	0.001036	0.0003748		0.0356749
190	d07	0.02953	0.0008027	0.0004703	0.0005013	6.129e-05	3.954e-07	0.001113	0.007831	0.09782	6.709e-10	1.833e-10	0.00234	0.1155	0.006967	0.0006427		0.26358
191	d08	0.02658	0.0003475	0.002091	0.001037	0.0001614	8.307e-07	0.002127	0.0005439	0.01994	9.64e-10	2.648e-10	0.001413	0.3315	0.009329	7.108e-05		0.395142
192	d09	0.04926	0.0003182	7.231e-05	0.0005073	6.014e-06	1.647e-07	0.0007764	0.0007319	0.06717	3.947e-10	1.04e-10	0.001594	0.1148	0.009351	4.187e-05		0.244629
193	d10	6.003e-05	0.0002667	9.234e-05	2.223e-05	0.000155	8.572e-05	0.0008859	0.3625	0.1276	0.1444	9.638e-11	0.001422	0.1361	0.009658	0.001477		0.784725
194	d11	0.0101	0.0004906	0.0008276	0.0002504	0.006135	3.441e-05	0.0002276	0.004716	0.01107	3.937e-10	7.66e-11	0.000614	0.108	0.006123	0.004569		0.153158
195	d12	0.01457	3.14e-10	0.0003831	0.0002001	5.07e-06	4.647e-07	7.554e-11	0.0004032	0.02084	1.049e-10	4.867e-11	0.0006368	0.04005	0.003463	1.025e-05		0.080562
196	d13	0.00213	3.453e-10	1.511e-10	0.0004736	2.158e-05	2.385e-06	7.203e-05	0.001291	0.004949	1.103e-05	9.006e-11	0.001536	0.09231	0.00152	0.0003251		0.104642
197	d14	0.02133	0.0007464	0.0002625	6.55e-05	8.67e-06	1.42e-07	0.0006328	0.003396	0.08312	5.087e-10	1.4e-10	0.001624	0.09941	0.008431	0.000318		0.219345
198	d15	0.102	0.003208	3.082e-05	0.0001329	3.801e-05	6.432e-08	0.000637	0.002777	0.0864	5.099e-10	1.485e-10	0.002226	0.0981	0.01019	0.000279		0.306019

## Sheet: fa>dout
1	2	3	4	5	6	7	8	9	10	11	12	13	14	15	16	17	18
	sum	0.770978	0.487416	0.763706	0.760643	0.75348	0.746704	0.414404	0.484135	0.65003	0.468202	0.58881	0.649698	0.788641	0.887327	0.630854
		for each d, fraction a
		11	12	13	14	15	16	17	18	19	20	21	22	24	25	26
		gre	mhe	cde	cmi	rst	tno	dix	dip	din	dxf	cha	sif	pha	coc	ph1
161	d01	0.05531	6.322e-06	0.0001042	0.001634	3.346e-05	0.0001048	0.001496	0.0005542	0.01205	5.121e-10	4.866e-10	0.01213	0.0007321	0.01087	0.0008454
162	ar2	0.07618	0.000177	0.1866	0.421	0.0002652	0.0007868	0.000589	0.005243	0.001479	0.0009915	7.018e-10	0.01162	0.03847	0.09387	5.262e-10
163	fu2	0.02164	0.0402	0.01164	0.01071	0.003208	0.01558	0.007503	0.06665	0.02851	0.008544	0.00356	0.01028	0.004933	0.05171	8.919e-05
164	ga2	0.003884	0.05019	0.006448	0.005884	0.001749	0.005582	0.004148	0.03673	0.1422	0.1081	6.051e-10	0.02281	0.03647	0.1134	0.01711
165	gl2	0.001035	0.05214	0.001641	0.001531	0.442	0.3368	0.001055	0.009399	0.1039	0.07907	6.916e-10	0.01809	0.006648	0.1166	0.000868
166	ma2	0.005996	0.02653	0.006678	0.006165	0.001837	0.005742	0.007955	0.03823	0.03711	0.02826	9.061e-10	0.02437	0.0831	0.1549	0.4151
167	rh2	0.003997	0.01078	0.01717	0.007677	0.002248	0.01467	0.005281	0.04653	0.02145	0.006461	7.583e-10	0.01315	0.0477	0.04982	0.0004884
168	ga3	2.446e-10	0.05087	2.276e-05	0.0006138	1.317e-05	0.1098	0.0002127	9.548e-11	0.0003249	3.399e-11	1.601e-09	0.0126	9.154e-05	0.0001164	0.03656
169	gl3	2.478e-10	0.003096	0.2703	4.073e-05	1.357e-06	8.337e-06	0.1334	4.793e-06	0.001834	7.041e-11	0.4354	0.01565	8.976e-06	0.0008633	9.283e-05
170	gc2	1.626e-10	0.0006639	0.003475	0.003178	0.0514	0.002951	0.002209	0.01966	1.667e-10	3.592e-11	0.06346	0.01962	0.000423	0.01336	0.0002036
171	mu2	9.81e-11	1.072e-05	0.006708	0.0001018	6.862e-06	2.536e-05	2.387e-10	3.141e-11	0.01064	0.000551	4.771e-10	0.01557	8.055e-10	0.001216	2.399e-06
172	ga4	2.295e-10	0.001465	3.054e-10	0.04836	2.471e-05	0.002648	1.37e-10	3.247e-11	0.01426	0.0003861	8.479e-10	0.02255	0.3487	3.365e-05	0.02318
173	gl4	1.008e-10	5.182e-11	1.667e-05	2.473e-05	8.946e-07	1.615e-05	1.525e-10	3.266e-11	0.007287	3.372e-11	7.99e-10	0.009041	9.189e-10	0.0002579	1.009e-09
174	chi	0.01208	0.02474	0.02364	0.02375	0.02463	0.02383	0.02412	0.0172	0	0	0	0.019	0.008472	0.003037	1.473e-05
175	glo	0	0.02474	0.02364	0.02375	0.02463	0.02383	0.02412	0.0172	0	0	0	0	0	0	2.207e-10
176	chr	0.01208	0.1484	0.1418	0.1425	0.1478	0.143	0.1447	0.1032	0	0	0.08639	0.09498	0.08472	0.03037	0.005447
177	fcs	0	0.01237	0.01182	0.01188	0.01231	0.01191	0.01206	0.008599	0	0	0	0	0	0	2.225e-06
178	gly	0	0	0	0	0	0	0	0	0	0	0	0	0	0	0.06534
179	xyl	0.01595	0.01237	0.01182	0.01188	0.01231	0.01191	0.01206	0.008599	0	0	0	0	0	0	6.914e-05
180	cel	0.02803	0.01237	0.01182	0.01188	0.01231	0.01191	0.01206	0.008599	0.02677	0.03229	0	0.019	0.008472	0.003037	1.659e-05
181	man	0.01595	0.01237	0.01182	0.01188	0.01231	0.01191	0.01206	0.008599	0	0	0	0	0	0	2.993e-05
182	rhm	0.01208	0	0	0	0	0	0	0	0	0	0	0	0	0	5.586e-05
183	d02	0.06588	0.002964	4.926e-10	1.3e-05	3.828e-06	2.939e-05	0.001415	7.304e-05	0.004409	5.316e-10	5.809e-10	0.02072	0.01181	0.02589	3.553e-05
184	sta	0.1208	0	0	0	0	0	0	0	0.06692	0.08074	0	0	0	0	0.05475
185	pec	0.01208	0	0	0	0	0	0	0	0	0	0	0	0.008472	0.003037	0.006546
186	d03	0.006623	5.279e-06	0.001172	0.001414	8.709e-06	0.0001755	3.836e-10	0.0004329	0.008585	2.642e-10	1.498e-09	0.0203	0.009969	0.01948	8.41e-05
187	d04	0.01112	1.878e-10	0.002831	0.002421	1.846e-05	0.0001292	2.526e-10	0.001511	0.0184	2.623e-10	8.284e-10	0.02478	0.007408	0.02624	5.582e-05
188	d05	0.03505	6.326e-11	0.002494	0.0003496	6.968e-06	7.087e-05	2.254e-10	0.000928	0.01344	4.91e-10	9.151e-10	0.01766	0.004659	0.02687	7.272e-05
189	d06	0.002062	7.229e-11	0.0001144	0.00131	1.016e-05	0.0002547	0.0001915	0.0006118	0.009433	1.194e-09	5.969e-10	0.02774	0.00662	0.008983	0.000581
190	d07	0.02601	0.0001248	0.00109	0.001512	2.847e-05	2.862e-05	0.001381	0.001216	0.01841	3.933e-10	8.021e-10	0.02898	0.006625	0.01185	0.0001954
191	d08	0.01099	2.536e-05	0.002275	0.001468	3.52e-05	2.823e-05	0.001238	3.966e-05	0.001761	2.653e-10	5.44e-10	0.008217	0.00893	0.007447	1.014e-05
192	d09	0.066	7.524e-05	0.0002549	0.002327	4.251e-06	1.813e-05	0.001465	0.0001729	0.01923	3.519e-10	6.924e-10	0.03002	0.01002	0.02419	1.936e-05
193	d10	7.67e-05	6.014e-05	0.0003104	9.725e-05	0.0001045	0.009	0.001594	0.08168	0.03484	0.1228	6.119e-10	0.02555	0.01133	0.02382	0.0006512
194	d11	0.0129	0.0001105	0.00278	0.001095	0.004132	0.00361	0.0004091	0.001062	0.003019	3.346e-10	4.859e-10	0.01102	0.008983	0.01509	0.002013
195	d12	0.03584	1.363e-10	0.002479	0.001685	6.578e-06	9.392e-05	2.616e-10	0.0001749	0.01095	1.718e-10	5.948e-10	0.02202	0.006418	0.01644	8.701e-06
196	d13	0.002554	7.308e-11	4.766e-10	0.001944	1.365e-05	0.0002351	0.0001216	0.000273	0.001268	8.802e-06	5.366e-10	0.0259	0.007211	0.003519	0.0001345
197	d14	0.02098	0.0001296	0.0006794	0.0002206	4.499e-06	1.148e-05	0.0008765	0.0005891	0.01747	3.331e-10	6.844e-10	0.02246	0.006371	0.01601	0.000108
198	d15	0.0778	0.0004318	6.183e-05	0.0003469	1.529e-05	4.031e-06	0.000684	0.0003734	0.01408	2.588e-10	5.627e-10	0.02387	0.004874	0.015	7.342e-05

## Sheet: Xa>de
1	2	3	4	5	6	7	8	9	10	11	12	13	14	15	16	17	18	19	20	21	22
	rank =	9	8	12	14	10	15	11	3	2	5	7	13	1	6	4
	sum =	4.3472e-06	7.72733e-06	2.68146e-06	1.88554e-06	3.63721e-06	7.37626e-08	3.22264e-06	0.000229022	0.000281446	6.88515e-05	8.04473e-06	2.2104e-06	0.000640159	5.07433e-05	0.000186705
		umolC/L/d
		11	12	13	14	15	16	17	18	19	20	21	22	24	25	26
		gre	mhe	cde	cmi	rst	tno	dix	dip	din	dxf	cha	sif	pha	coc	ph1		sum	rank
161	d01	1.739e-07	2.632e-15	5.125e-09	6.155e-08	3.21e-09	1.427e-10	1.331e-07	4.067e-07	6.925e-06	9.3e-14	6.583e-15	2.687e-08	1.055e-06	7.268e-07	3.008e-07		9.8182e-06	23	d01
162	ar2	5.477e-08	1.298e-07	4.505e-08	3.168e-08	6.11e-08	1.239e-09	5.414e-08	3.848e-06	7.881e-07	1.928e-07	1.09e-14	1.435e-08	7.618e-05	4.973e-06	1.556e-13		8.6374e-05	6	ar2
163	fu2	4.686e-07	1.65e-06	5.725e-07	4.026e-07	7.765e-07	1.575e-08	6.88e-07	4.89e-05	6.699e-06	1.639e-06	9.273e-08	3.528e-08	8.963e-06	2.131e-06	3.344e-08		7.30674e-05	7	fu2
164	ga2	4.717e-07	9.088e-07	3.153e-07	2.217e-07	4.277e-07	8.674e-09	3.79e-07	2.693e-05	8.59e-05	2.101e-05	7.219e-15	3.346e-08	7.17e-05	7.389e-06	6.407e-06		0.000222102	2	ga2
165	gl2	1.339e-07	2.326e-07	8.071e-08	5.676e-08	1.095e-07	2.22e-09	9.7e-08	6.894e-06	6.285e-05	1.538e-05	9.38e-15	4.159e-08	1.255e-05	6.962e-06	3.252e-07		0.000105715	5	gl2
166	ma2	7.76e-07	9.467e-07	3.285e-07	2.31e-07	4.455e-07	9.035e-09	3.948e-07	2.805e-05	2.246e-05	5.495e-06	1.149e-14	9.416e-08	0.0001613	1.03e-05	0.0001556		0.000386431	1	ma2
167	rh2	5.173e-07	1.152e-06	3.998e-07	2.811e-07	5.423e-07	1.1e-08	4.805e-07	3.415e-05	5.123e-06	1.253e-06	1.336e-14	2.444e-08	9.411e-05	2.202e-06	1.267e-07		0.000140373	3	rh2
168	ga3	0	0	0	0	0	0	0	0	0	0	2.106e-14	5.811e-08	0	0	1.37e-05		1.37581e-05	22	ga3
169	gl3	0	0	0	0	0	0	0	0	0	0	6.299e-06	6.603e-16	0	0	1.933e-08		6.31833e-06	25	gl3
170	gc2	0	4.869e-07	1.689e-07	1.188e-07	2.291e-07	4.647e-09	2.03e-07	1.443e-05	0	0	1.653e-06	8.069e-08	0	8.728e-07	6.919e-08		1.8317e-05	19	gc2
171	mu2	0	0	0	0	0	0	0	0	0	0	6.803e-15	6.202e-08	0	0	8.993e-10		6.29193e-08	27	mu2
172	ga4	0	0	0	0	0	0	0	0	0	0	1.655e-14	9.927e-08	0	0	8.679e-06		8.77827e-06	24	ga4
173	gl4	0	0	0	0	0	0	0	0	0	0	1.282e-14	8.322e-08	0	0	3.218e-13		8.32203e-08	26	gl4
174	chi	0	0	0	0	0	0	0	0	0	0	0	0	0	0	0		0	28	chi
175	glo	0	0	0	0	0	0	0	0	0	0	0	0	0	0	0		0	28	glo
176	chr	0	0	0	0	0	0	0	0	0	0	0	0	0	0	0		0	28	chr
177	fcs	0	0	0	0	0	0	0	0	0	0	0	0	0	0	0		0	28	fcs
178	gly	0	0	0	0	0	0	0	0	0	0	0	0	0	0	0		0	28	gly
179	xyl	0	0	0	0	0	0	0	0	0	0	0	0	0	0	0		0	28	xyl
180	cel	0	0	0	0	0	0	0	0	0	0	0	0	0	0	0		0	28	cel
181	man	0	0	0	0	0	0	0	0	0	0	0	0	0	0	0		0	28	man
182	rhm	0	0	0	0	0	0	0	0	0	0	0	0	0	0	0		0	28	rhm
183	d02	2.553e-07	2.173e-06	4.232e-16	1.755e-10	7.548e-10	2.718e-11	1.3e-07	5.36e-08	2.48e-06	9.656e-14	9.651e-15	1.337e-07	2.334e-05	1.575e-06	1.156e-08		3.01531e-05	9	d02
184	sta	0	0	0	0	0	0	0	0	0	0	0	0	0	0	0		0	28	sta
185	pec	0	0	0	0	0	0	0	0	0	0	0	0	0	0	0		0	28	pec
186	d03	9.795e-09	3.521e-09	5.238e-08	5.108e-08	6.19e-10	2.764e-10	4.532e-16	3.177e-07	5.127e-06	3.491e-14	3.358e-14	2.203e-08	1.957e-05	1.261e-06	2.652e-08		2.64419e-05	11	d03
187	d04	2.618e-07	6.655e-15	1.26e-07	5.038e-08	1.932e-09	2.012e-10	4.439e-16	1.109e-06	1.106e-05	4.405e-14	8.492e-15	1.337e-07	1.453e-05	1.595e-06	2.093e-08		2.88889e-05	10	d04
188	d05	7.637e-14	6.757e-15	1.212e-07	7.402e-10	1.236e-09	5.78e-11	4.312e-16	6.81e-07	7.694e-06	8.89e-14	1.822e-14	1.337e-07	8.321e-06	1.577e-06	2.666e-08		1.85566e-05	18	d05
189	d06	8.171e-09	2.849e-15	5.626e-09	2.465e-08	1.774e-09	4.01e-10	4.668e-16	4.489e-07	5.568e-06	2.25e-13	9.859e-15	1.19e-07	1.301e-05	6.022e-07	2.158e-07		2.00045e-05	15	d06
190	d07	2.427e-07	6.718e-15	3.76e-08	5.457e-08	7.547e-10	3.159e-11	1.107e-07	8.926e-07	1.035e-05	6.955e-14	1.495e-14	1.337e-07	1.266e-05	6.909e-07	6.147e-08		2.5235e-05	12	d07
191	d08	8.292e-08	4.075e-15	1.119e-07	5.18e-08	6.632e-09	2.442e-11	1.138e-07	2.91e-08	8.602e-07	4.06e-14	7.257e-15	5.942e-08	1.763e-05	4.758e-07	2.029e-13		1.94216e-05	17	d08
192	d09	1.784e-07	5.001e-15	1.254e-08	6.506e-08	3.675e-10	7.268e-12	1.322e-07	1.269e-07	1.091e-05	6.187e-14	1.25e-14	1.036e-07	1.985e-05	1.566e-06	5.937e-13		3.29451e-05	8	d09
193	d10	7.54e-09	4.81e-09	1.417e-08	2.363e-09	7.808e-09	1.396e-08	1.324e-07	5.994e-05	1.07e-05	2.388e-05	1.045e-14	1.116e-07	2.221e-05	1.59e-06	2.442e-07		0.000118859	4	d10
194	d11	5.002e-15	2.752e-08	1.258e-07	3.842e-08	1.014e-06	5.684e-09	3.074e-08	7.793e-07	1.802e-06	5.847e-14	7.144e-15	7.629e-08	1.758e-05	9.756e-07	7.521e-07		2.32075e-05	14	d11
195	d12	2.215e-07	3.969e-15	1.219e-07	6.046e-08	5.91e-10	4.54e-11	5.716e-16	1.283e-07	5.779e-06	2.6e-14	9.336e-15	1.337e-07	1.244e-05	1.098e-06	3.321e-13		1.99835e-05	16	d12
196	d13	1.396e-14	5.714e-15	3.804e-16	6.516e-08	2.408e-09	3.186e-10	8.13e-16	2.003e-07	4.696e-07	1.711e-09	7.194e-15	1.337e-07	1.363e-05	1.108e-07	4.732e-08		1.46613e-05	21	d13
197	d14	2.188e-07	2.382e-09	3.342e-08	3.911e-09	6.365e-11	1.373e-11	8.039e-08	4.323e-07	1.038e-05	5.696e-14	8.548e-15	1.327e-07	1.223e-05	1.071e-06	3.727e-08		2.46223e-05	13	d14
198	d15	2.641e-07	9.294e-09	3.041e-09	1.158e-08	3.359e-09	6.324e-12	6.287e-08	2.74e-07	7.521e-06	4.147e-14	9.008e-15	1.301e-07	7.3e-06	9.984e-07	4.572e-13		1.65778e-05	20	d15

## Sheet: Xa>p
1	2	3	4	5	6	7	8	9	10	11	12	13	14	15	16	17	18	19	20	21	22
	rank =	9	3	10	12	7	15	8	2	4	6	11	14	1	13	5
	sum =	2.9637e-05	0.000375846	1.16274e-05	9.04784e-06	6.04846e-05	3.99063e-07	5.38206e-05	0.000378574	0.000212044	0.000103403	1.0709e-05	3.22435e-06	0.0004199	7.54791e-06	0.000138407
		umolC/L/d
		11	12	13	14	15	16	17	18	19	20	21	22	24	25	26
		gre	mhe	cde	cmi	rst	tno	dix	dip	din	dxf	cha	sif	pha	coc	ph1		sum	rank
101	p01	1.533e-14	1.181e-05	2.038e-14	2.239e-09	1.851e-09	1.041e-10	9.038e-07	1.462e-05	1.181e-07	2.903e-06	1.943e-14	4.22e-08	4.362e-07	8.564e-10	4.401e-14		3.08384e-05	23	p01
102	pra	1.872e-14	3.921e-14	4.623e-14	1.04e-08	7.198e-10	1.308e-09	1.272e-14	2.296e-14	5.793e-09	6.557e-15	6.461e-15	3.341e-08	3.587e-06	1.793e-07	4.167e-14		3.81793e-06	37	pra
103	puc	3.767e-14	7.839e-14	1.476e-14	3.961e-09	2.6e-13	6.153e-12	2.34e-14	3.198e-08	8.758e-08	2.134e-09	8.297e-15	7.533e-08	1.268e-05	1.336e-06	4.162e-05		5.5837e-05	7	puc
104	pal	3.737e-14	2.42e-08	2.365e-10	3.477e-09	5.608e-09	3.859e-11	1.397e-08	2.009e-08	1.858e-05	9.98e-15	9.3e-15	1.16e-07	0.0001557	1.189e-06	1.026e-05		0.000185913	2	pal
105	plc	3.902e-14	2.984e-09	1.329e-14	2.038e-09	2.74e-11	8.392e-16	2.447e-09	7.262e-14	5.022e-08	1.123e-14	5.446e-06	1.449e-08	1.46e-05	1.183e-06	5.939e-06		2.72402e-05	27	plc
106	pax	1.018e-14	6.327e-08	1.578e-14	2.065e-09	2.269e-09	1.094e-10	1.497e-06	2.082e-05	4.555e-06	6.557e-06	1.692e-14	7.84e-08	3.691e-07	4.6e-08	1.686e-09		3.39919e-05	16	pax
107	xph	1.97e-14	3.373e-05	1.904e-14	2.713e-09	1.401e-09	2.558e-12	1.366e-08	8.474e-14	1.065e-06	2.595e-09	7.469e-15	1.621e-08	1.941e-07	1.702e-08	1.289e-09		3.5044e-05	15	xph
108	pau	3.736e-14	1.114e-06	1.329e-14	5.066e-10	4.666e-09	4.777e-11	3.146e-08	1.829e-05	1.107e-07	3.653e-06	1.234e-14	1.47e-07	1.011e-08	5.974e-08	5.788e-14		2.34212e-05	30	pau
109	plu	2.507e-14	4.111e-14	1.376e-14	1.655e-10	2.064e-10	2.144e-08	4.732e-08	4.036e-09	1.646e-07	6.557e-15	2.151e-14	3.481e-08	1.228e-07	1.067e-07	2.254e-08		5.24618e-07	38	plu
110	pca	2.993e-14	1.002e-06	1.558e-14	1.112e-09	3.051e-09	6.327e-13	7.867e-08	1.238e-05	7.082e-08	4.689e-08	2.05e-14	1.687e-07	1.805e-06	4.48e-08	8.406e-10		1.56019e-05	34	pca
111	pur	1.231e-14	1.448e-07	1.494e-14	3.953e-09	1.68e-10	5.053e-11	3.72e-06	5.937e-14	3.265e-05	5.767e-09	7.894e-15	1.629e-07	2.702e-07	1.642e-08	4.826e-09		3.69791e-05	13	pur
112	pan	1.038e-14	3.161e-08	1.66e-14	9.65e-10	6.046e-09	9.195e-11	1.244e-14	2.943e-07	2.933e-05	7.593e-10	1.972e-14	5.09e-08	1.154e-07	3.942e-08	1.344e-13		2.98695e-05	25	pan
113	pln	1.517e-14	3.366e-08	1.845e-14	3.126e-09	1e-09	3.119e-11	1.006e-08	2.787e-08	1.325e-07	5.974e-10	3.013e-06	2.356e-08	3.165e-06	8.793e-08	1.485e-13		6.49833e-06	36	pln
114	phi	1.563e-06	1.814e-05	1.163e-06	8.979e-07	6.043e-06	3.753e-08	2.217e-06	1.262e-05	0	0	0	1.748e-07	1.683e-05	2.036e-07	5.059e-09		5.98949e-05	5	phi
115	plo	0	1.814e-05	1.163e-06	8.979e-07	6.043e-06	3.753e-08	2.217e-06	1.262e-05	0	0	0	0	0	0	8.222e-14		4.11184e-05	12	plo
116	phr	1.563e-06	0.0001088	6.976e-06	5.387e-06	3.626e-05	2.252e-07	1.33e-05	7.572e-05	0	0	2.25e-06	8.742e-07	0.0001683	2.036e-06	2.03e-07		0.000421894	1	phr
117	pcs	0	9.07e-06	5.813e-07	4.489e-07	3.021e-06	1.876e-08	1.109e-06	6.31e-06	0	0	0	0	0	0	2.085e-08		2.05798e-05	33	pcs
118	ply	0	0	0	0	0	0	0	0	0	0	0	0	0	0	4.167e-05		4.167e-05	11	ply
119	pyl	2.064e-06	9.07e-06	5.813e-07	4.489e-07	3.021e-06	1.876e-08	1.109e-06	6.31e-06	0	0	0	0	0	0	2.347e-10		2.26232e-05	32	pyl
120	pel	3.627e-06	9.07e-06	5.813e-07	4.489e-07	3.021e-06	1.876e-08	1.109e-06	6.31e-06	1.622e-05	6.279e-06	0	1.748e-07	1.683e-05	2.036e-07	8.256e-09		6.39016e-05	4	pel
121	xpa	2.064e-06	9.07e-06	5.813e-07	4.489e-07	3.021e-06	1.876e-08	1.109e-06	6.31e-06	0	0	0	0	0	0	1.239e-08		2.26353e-05	31	xpa
122	phm	1.563e-06	0	0	0	0	0	0	0	0	0	0	0	0	0	2.494e-05		2.6503e-05	28	phm
123	p02	1.25e-14	1.646e-05	2.216e-14	5.049e-09	4.696e-09	2.351e-12	3.639e-07	4.984e-06	2.908e-05	5.032e-06	1.391e-14	1.069e-07	1.598e-06	4.382e-08	5.259e-08		5.7731e-05	6	p02
124	pta	1.563e-05	0	0	0	0	0	0	0	4.054e-05	1.57e-05	0	0	0	0	4.409e-08		7.19141e-05	3	pta
125	xpe	1.563e-06	0	0	0	0	0	0	0	0	0	0	0	1.683e-05	2.036e-07	1.356e-05		3.21566e-05	19	xpe
126	p03	2.447e-14	7.573e-06	2.115e-14	9.798e-10	1.678e-09	3.216e-11	7.504e-08	1.26e-05	6.811e-08	4.123e-06	1.872e-14	8.744e-08	1.073e-06	3.875e-08	7.951e-14		2.5641e-05	29	p03
127	p04	1.518e-14	7.946e-06	1.733e-14	1.604e-09	2.611e-09	5.984e-11	2.244e-07	2.295e-05	4.699e-06	6.526e-06	1.679e-14	1.123e-07	2.39e-12	3.443e-08	1.185e-09		4.24976e-05	10	p04
128	p05	1.035e-14	1.559e-05	1.494e-14	7.388e-09	1.49e-09	7.452e-11	3.072e-07	6.001e-06	2.812e-06	5.284e-06	1.728e-14	1.088e-07	4.453e-07	1.447e-07	4.605e-11		3.0702e-05	24	p05
129	p06	2.4e-14	4.214e-06	1.725e-14	3.094e-09	7.139e-10	3.208e-12	1.646e-07	2.296e-05	2.613e-08	3.643e-06	1.418e-14	1.329e-07	1.516e-07	1.575e-08	1.094e-13		3.13118e-05	21	p06
130	p07	2.557e-14	7.797e-06	1.382e-14	9.902e-10	4.549e-09	9.57e-13	9.077e-08	1.994e-05	1.511e-06	6.323e-06	1.963e-14	1e-07	1.128e-07	3.438e-08	7.072e-09		3.59216e-05	14	p07
131	p08	2.583e-14	2.188e-05	1.38e-14	2.23e-10	6.055e-10	4.811e-11	7.21e-06	1.859e-05	2.29e-07	5.891e-06	1.768e-14	6.393e-08	1.002e-09	5.859e-09	3.793e-09		5.38755e-05	9	p08
132	p09	1.791e-14	1.103e-05	1.62e-14	2.192e-09	3.092e-10	6.295e-12	4.347e-07	1.746e-05	2.524e-09	4.835e-06	2.058e-14	8.191e-08	1.329e-08	7.434e-08	1.765e-09		3.3936e-05	17	p09
133	p10	3.125e-14	6.015e-06	1.517e-14	1.552e-09	4.786e-09	9.77e-11	8.735e-06	1.044e-05	2.524e-05	3.404e-06	1.954e-14	1.964e-08	2.371e-12	7.838e-08	7.339e-14		5.39385e-05	8	p10
134	p11	1.654e-14	1.067e-05	1.626e-14	2.732e-09	1.622e-09	8.878e-11	2.801e-07	1.164e-05	3.892e-06	3.976e-06	1.85e-14	1.864e-08	9.484e-07	1.585e-08	1.926e-08		3.14647e-05	20	p11
135	p12	1.169e-14	6.049e-06	2.107e-14	3.083e-09	3.884e-10	6.977e-12	6.159e-07	2.282e-05	5.541e-07	3.426e-06	1.22e-14	3.784e-09	9.484e-09	6.329e-08	5.718e-09		3.35508e-05	18	p12
136	p13	1.367e-14	1.471e-05	1.348e-14	1.139e-09	7.492e-11	4.548e-11	2.319e-07	4.936e-06	3.54e-08	5.119e-06	1.86e-14	6.901e-08	2.418e-06	1.777e-08	1.661e-09		2.754e-05	26	p13
137	p14	1.549e-14	1.088e-05	1.735e-14	2.605e-09	3.636e-09	6.29e-11	6.203e-06	7.675e-06	8.48e-08	5.44e-06	1.976e-14	1.296e-07	5.02e-07	1.173e-08	7.355e-14		3.09324e-05	22	p14
138	p15	1.167e-14	5.715e-06	1.489e-14	8.338e-11	4.459e-10	3.229e-12	3.957e-07	2.89e-06	1.297e-07	5.23e-06	1.796e-14	1.786e-09	7.821e-07	1.587e-08	9.568e-14		1.51607e-05	35	p15

## Sheet: fa>pin
1	2	3	4	5	6	7	8	9	10	11	12	13	14	15	16	17	18	19	20
		for each p, fraction a
		11	12	13	14	15	16	17	18	19	20	21	22	24	25	26
		gre	mhe	cde	cmi	rst	tno	dix	dip	din	dxf	cha	sif	pha	coc	ph1		sum
101	p01	1.276e-10	0.09821	1.695e-10	1.863e-05	1.54e-05	8.659e-07	0.007519	0.1216	0.0009825	0.02415	1.617e-10	0.0003511	0.003628	7.124e-06	3.661e-10		0.256483
102	pra	1.054e-10	2.209e-10	2.604e-10	5.859e-05	4.054e-06	7.368e-06	7.163e-11	1.293e-10	3.263e-05	3.693e-11	3.639e-11	0.0001882	0.0202	0.00101	2.347e-10		0.0215008
103	puc	5.878e-10	1.223e-09	2.302e-10	6.181e-05	4.057e-09	9.601e-08	3.651e-10	0.000499	0.001367	3.33e-05	1.295e-10	0.001175	0.1978	0.02085	0.6495		0.871286
104	pal	4.611e-11	2.986e-05	2.918e-07	4.289e-06	6.919e-06	4.761e-08	1.723e-05	2.478e-05	0.02293	1.231e-11	1.147e-11	0.0001431	0.192	0.001466	0.01266		0.229283
105	plc	7.404e-10	5.663e-05	2.522e-10	3.866e-05	5.199e-07	1.592e-11	4.642e-05	1.378e-09	0.0009529	2.13e-10	0.1033	0.0002749	0.277	0.02245	0.1127		0.51682
106	pax	1.194e-10	0.0007423	1.851e-10	2.422e-05	2.662e-05	1.284e-06	0.01757	0.2442	0.05344	0.07693	1.985e-10	0.0009199	0.004331	0.0005397	1.978e-05		0.398745
107	xph	5.729e-11	0.09811	5.537e-11	7.89e-06	4.074e-06	7.44e-09	3.974e-05	2.465e-10	0.003097	7.547e-06	2.173e-11	4.715e-05	0.0005646	4.951e-05	3.749e-06		0.101931
108	pau	1.399e-10	0.004172	4.978e-11	1.897e-06	1.747e-05	1.789e-07	0.0001178	0.06848	0.0004145	0.01368	4.621e-11	0.0005505	3.785e-05	0.0002237	2.168e-10		0.0876959
109	plu	2.214e-10	3.63e-10	1.215e-10	1.461e-06	1.822e-06	0.0001893	0.0004179	3.564e-05	0.001453	5.79e-11	1.9e-10	0.0003073	0.001084	0.0009419	0.000199		0.00463132
110	pca	2.458e-10	0.008232	1.279e-10	9.133e-06	2.505e-05	5.196e-09	0.000646	0.1017	0.0005816	0.0003851	1.683e-10	0.001385	0.01482	0.0003679	6.902e-06		0.128159
111	pur	2.294e-10	0.002697	2.784e-10	7.365e-05	3.13e-06	9.413e-07	0.0693	1.106e-09	0.6084	0.0001074	1.471e-10	0.003036	0.005035	0.0003059	8.991e-05		0.689049
112	pan	1.737e-10	0.0005288	2.778e-10	1.614e-05	0.0001011	1.538e-06	2.08e-10	0.004924	0.4907	1.27e-05	3.299e-10	0.0008516	0.001931	0.0006594	2.248e-09		0.499726
113	pln	8.148e-10	0.001809	9.912e-10	0.0001679	5.375e-05	1.675e-06	0.0005405	0.001497	0.007117	3.209e-05	0.1619	0.001266	0.17	0.004724	7.977e-09		0.349109
114	phi	0.0261	0.3029	0.01941	0.01499	0.1009	0.0006265	0.03702	0.2107	0	0	0	0.002919	0.281	0.003399	8.447e-05		1.00005
115	plo	0	0.4412	0.02828	0.02184	0.147	0.0009127	0.05393	0.3069	0	0	0	0	0	0	2e-09		1.00006
116	phr	0.003705	0.2579	0.01653	0.01277	0.08593	0.0005336	0.03153	0.1795	0	0	0.005333	0.002072	0.3989	0.004825	0.000481		1.00001
117	pcs	0	0.4407	0.02825	0.02181	0.1468	0.0009117	0.05387	0.3066	0	0	0	0	0	0	0.001013		0.999955
118	ply	0	0	0	0	0	0	0	0	0	0	0	0	0	0	1		1
119	pyl	0.09122	0.4009	0.0257	0.01984	0.1336	0.0008294	0.04901	0.2789	0	0	0	0	0	0	1.037e-05		1.00001
120	pel	0.05676	0.1419	0.009098	0.007026	0.04728	0.0002936	0.01735	0.09876	0.2538	0.09827	0	0.002736	0.2634	0.003186	0.0001292		0.999989
121	xpa	0.09117	0.4007	0.02568	0.01983	0.1335	0.0008289	0.04898	0.2788	0	0	0	0	0	0	0.0005474		1.00004
122	phm	0.05898	0	0	0	0	0	0	0	0	0	0	0	0	0	0.941		0.99998
123	p02	7.412e-11	0.09759	1.314e-10	2.994e-05	2.785e-05	1.394e-08	0.002158	0.02956	0.1725	0.02984	8.248e-11	0.0006338	0.009477	0.0002599	0.0003119		0.342388
124	pta	0.2174	0	0	0	0	0	0	0	0.5637	0.2183	0	0	0	0	0.0006131		1.00001
125	xpe	0.04861	0	0	0	0	0	0	0	0	0	0	0	0.5233	0.00633	0.4218		1.00004
126	p03	3.229e-10	0.09993	2.791e-10	1.293e-05	2.214e-05	4.244e-07	0.0009902	0.1663	0.0008988	0.0544	2.471e-10	0.001154	0.01416	0.0005113	1.049e-09		0.33838
127	p04	1.278e-10	0.06692	1.46e-10	1.351e-05	2.199e-05	5.04e-07	0.00189	0.1933	0.03957	0.05497	1.414e-10	0.0009457	2.013e-08	0.00029	9.978e-06		0.357932
128	p05	4.995e-11	0.07521	7.209e-11	3.565e-05	7.187e-06	3.596e-07	0.001482	0.02896	0.01357	0.0255	8.336e-11	0.0005252	0.002149	0.0006982	2.222e-07		0.148138
129	p06	2.49e-10	0.04372	1.79e-10	3.21e-05	7.407e-06	3.329e-08	0.001707	0.2382	0.0002711	0.03779	1.471e-10	0.001378	0.001572	0.0001634	1.135e-09		0.324841
130	p07	3.327e-10	0.1015	1.799e-10	1.288e-05	5.919e-05	1.245e-08	0.001181	0.2594	0.01965	0.08227	2.554e-10	0.001302	0.001468	0.0004473	9.201e-05		0.467382
131	p08	1.89e-10	0.1601	1.009e-10	1.631e-06	4.429e-06	3.519e-07	0.05273	0.1359	0.001675	0.04309	1.293e-10	0.0004676	7.332e-06	4.285e-05	2.774e-05		0.394047
132	p09	1.809e-10	0.1114	1.636e-10	2.213e-05	3.122e-06	6.358e-08	0.00439	0.1763	2.549e-05	0.04883	2.079e-10	0.0008272	0.0001342	0.0007508	1.783e-05		0.342701
133	p10	3.069e-10	0.05908	1.49e-10	1.524e-05	4.701e-05	9.597e-07	0.0858	0.1026	0.248	0.03343	1.919e-10	0.000193	2.328e-08	0.0007698	7.208e-10		0.529936
134	p11	1.236e-10	0.0798	1.215e-10	2.042e-05	1.212e-05	6.637e-07	0.002094	0.087	0.0291	0.02973	1.383e-10	0.0001393	0.00709	0.0001185	0.000144		0.235249
135	p12	1.359e-10	0.07032	2.449e-10	3.584e-05	4.515e-06	8.11e-08	0.007159	0.2653	0.006442	0.03982	1.419e-10	4.399e-05	0.0001102	0.0007357	6.647e-05		0.390038
136	p13	2.166e-10	0.2331	2.136e-10	1.806e-05	1.187e-06	7.207e-07	0.003675	0.07822	0.0005609	0.08112	2.948e-10	0.001094	0.03832	0.0002816	2.632e-05		0.436418
137	p14	5.654e-11	0.03971	6.332e-11	9.507e-06	1.327e-05	2.296e-07	0.02264	0.02801	0.0003095	0.01985	7.212e-11	0.000473	0.001832	4.281e-05	2.685e-10		0.11289
138	p15	1.14e-10	0.05585	1.455e-10	8.148e-07	4.357e-06	3.156e-08	0.003867	0.02824	0.001267	0.05111	1.755e-10	1.745e-05	0.007643	0.0001551	9.35e-10		0.148155

## Sheet: fa>pout
1	2	3	4	5	6	7	8	9	10	11	12	13	14	15	16	17	18
	sum	0.22905	0.51259	0.236365	0.239357	0.246523	0.253395	0.585526	0.515897	0.35003	0.531802	0.41119	0.350327	0.211351	0.11259	0.369115
		for each p, fraction a
		11	12	13	14	15	16	17	18	19	20	21	22	24	25	26
		gre	mhe	cde	cmi	rst	tno	dix	dip	din	dxf	cha	sif	pha	coc	ph1
101	p01	1.185e-10	0.0161	4.143e-10	5.924e-05	7.546e-06	6.61e-05	0.009833	0.01992	0.000195	0.01493	7.461e-10	0.004585	0.0002196	1.278e-05	1.174e-10
102	pra	1.446e-10	5.348e-11	9.399e-10	0.0002752	2.934e-06	0.0008307	1.384e-10	3.128e-11	9.562e-06	3.372e-11	2.481e-10	0.00363	0.001806	0.002675	1.111e-10
103	puc	2.911e-10	1.069e-10	3e-10	0.0001048	1.06e-09	3.907e-06	2.546e-10	4.358e-05	0.0001446	1.097e-05	3.186e-10	0.008184	0.006382	0.01993	0.111
104	pal	2.888e-10	3.3e-05	4.808e-06	9.197e-05	2.286e-05	2.45e-05	0.000152	2.737e-05	0.03067	5.133e-11	3.57e-10	0.0126	0.07836	0.01773	0.02736
105	plc	3.015e-10	4.07e-06	2.703e-10	5.39e-05	1.117e-07	5.329e-10	2.662e-05	9.895e-11	8.29e-05	5.773e-11	0.2091	0.001574	0.007347	0.01765	0.01584
106	pax	7.863e-11	8.628e-05	3.208e-10	5.462e-05	9.246e-06	6.949e-05	0.01629	0.02837	0.007519	0.03372	6.497e-10	0.008518	0.0001858	0.0006863	4.497e-06
107	xph	1.522e-10	0.046	3.87e-10	7.176e-05	5.709e-06	1.624e-06	0.0001486	1.155e-10	0.001758	1.334e-05	2.868e-10	0.001761	9.771e-05	0.0002539	3.438e-06
108	pau	2.887e-10	0.001519	2.703e-10	1.34e-05	1.902e-05	3.034e-05	0.0003422	0.02492	0.0001827	0.01879	4.738e-10	0.01597	5.088e-06	0.0008912	1.544e-10
109	plu	1.937e-10	5.607e-11	2.797e-10	4.378e-06	8.412e-07	0.01362	0.0005149	5.5e-06	0.0002717	3.372e-11	8.26e-10	0.003781	6.179e-05	0.001591	6.011e-05
110	pca	2.313e-10	0.001367	3.167e-10	2.942e-05	1.243e-05	4.018e-07	0.0008559	0.01687	0.0001169	0.0002412	7.871e-10	0.01833	0.0009084	0.0006683	2.242e-06
111	pur	9.515e-11	0.0001974	3.038e-10	0.0001046	6.849e-07	3.208e-05	0.04047	8.09e-11	0.0539	2.966e-05	3.031e-10	0.0177	0.000136	0.000245	1.287e-05
112	pan	8.023e-11	4.311e-05	3.375e-10	2.553e-05	2.464e-05	5.839e-05	1.353e-10	0.0004011	0.04841	3.905e-06	7.572e-10	0.00553	5.81e-05	0.000588	3.583e-10
113	pln	1.172e-10	4.591e-05	3.751e-10	8.268e-05	4.078e-06	1.98e-05	0.0001095	3.798e-05	0.0002187	3.072e-06	0.1157	0.00256	0.001593	0.001312	3.96e-10
114	phi	0.01208	0.02474	0.02364	0.02375	0.02463	0.02383	0.02412	0.0172	0	0	0	0.019	0.008472	0.003037	1.349e-05
115	plo	0	0.02474	0.02364	0.02375	0.02463	0.02383	0.02412	0.0172	0	0	0	0	0	0	2.193e-10
116	phr	0.01208	0.1484	0.1418	0.1425	0.1478	0.143	0.1447	0.1032	0	0	0.08639	0.09498	0.08472	0.03037	0.0005413
117	pcs	0	0.01237	0.01182	0.01188	0.01231	0.01191	0.01206	0.008599	0	0	0	0	0	0	5.562e-05
118	ply	0	0	0	0	0	0	0	0	0	0	0	0	0	0	0.1111
119	pyl	0.01595	0.01237	0.01182	0.01188	0.01231	0.01191	0.01206	0.008599	0	0	0	0	0	0	6.258e-07
120	pel	0.02803	0.01237	0.01182	0.01188	0.01231	0.01191	0.01206	0.008599	0.02677	0.03229	0	0.019	0.008472	0.003037	2.202e-05
121	xpa	0.01595	0.01237	0.01182	0.01188	0.01231	0.01191	0.01206	0.008599	0	0	0	0	0	0	3.304e-05
122	phm	0.01208	0	0	0	0	0	0	0	0	0	0	0	0	0	0.06652
123	p02	9.659e-11	0.02244	4.505e-10	0.0001336	1.914e-05	1.493e-06	0.003959	0.006792	0.04801	0.02588	5.34e-10	0.01161	0.0008045	0.0006538	0.0001403
124	pta	0.1208	0	0	0	0	0	0	0	0.06692	0.08074	0	0	0	0	0.0001176
125	xpe	0.01208	0	0	0	0	0	0	0	0	0	0	0	0.008472	0.003037	0.03618
126	p03	1.891e-10	0.01033	4.3e-10	2.592e-05	6.84e-06	2.042e-05	0.0008164	0.01717	0.0001124	0.0212	7.189e-10	0.009499	0.0005402	0.000578	2.121e-10
127	p04	1.173e-10	0.01084	3.524e-10	4.243e-05	1.064e-05	3.8e-05	0.002442	0.03128	0.007756	0.03357	6.444e-10	0.0122	1.203e-09	0.0005136	3.16e-06
128	p05	8e-11	0.02126	3.038e-10	0.0001954	6.071e-06	4.732e-05	0.003342	0.008178	0.004642	0.02717	6.633e-10	0.01183	0.0002242	0.002159	1.228e-07
129	p06	1.855e-10	0.005747	3.508e-10	8.184e-05	2.91e-06	2.037e-06	0.001791	0.03128	4.314e-05	0.01873	5.442e-10	0.01443	7.63e-05	0.000235	2.919e-10
130	p07	1.976e-10	0.01063	2.811e-10	2.62e-05	1.854e-05	6.077e-07	0.0009876	0.02717	0.002493	0.03252	7.536e-10	0.01087	5.681e-05	0.0005128	1.886e-05
131	p08	1.996e-10	0.02984	2.805e-10	5.899e-06	2.468e-06	3.055e-05	0.07844	0.02533	0.000378	0.0303	6.789e-10	0.006945	5.046e-07	8.74e-05	1.012e-05
132	p09	1.384e-10	0.01504	3.294e-10	5.798e-05	1.26e-06	3.997e-06	0.00473	0.02379	4.167e-06	0.02487	7.902e-10	0.008899	6.688e-06	0.001109	4.708e-06
133	p10	2.414e-10	0.008203	3.084e-10	4.105e-05	1.951e-05	6.204e-05	0.09504	0.01423	0.04167	0.01751	7.503e-10	0.002134	1.193e-09	0.001169	1.957e-10
134	p11	1.278e-10	0.01456	3.305e-10	7.226e-05	6.61e-06	5.637e-05	0.003047	0.01586	0.006425	0.02045	7.103e-10	0.002025	0.0004774	0.0002364	5.136e-05
135	p12	9.03e-11	0.00825	4.284e-10	8.155e-05	1.583e-06	4.43e-06	0.0067	0.0311	0.0009147	0.01762	4.685e-10	0.0004111	4.774e-06	0.0009442	1.525e-05
136	p13	1.056e-10	0.02006	2.74e-10	3.014e-05	3.054e-07	2.888e-05	0.002523	0.006726	5.843e-05	0.02633	7.143e-10	0.007497	0.001217	0.0002651	4.43e-06
137	p14	1.197e-10	0.01484	3.527e-10	6.89e-05	1.482e-05	3.994e-05	0.06748	0.01046	0.00014	0.02798	7.586e-10	0.01408	0.0002527	0.000175	1.962e-10
138	p15	9.015e-11	0.007794	3.027e-10	2.206e-06	1.817e-06	2.051e-06	0.004305	0.003939	0.0002141	0.0269	6.894e-10	0.0001941	0.0003937	0.0002368	2.552e-10

## Sheet: Xp>d
1	2	3	4	5	6	7	8	9	10	11	12	13	14	15	16	17	18	19	20	21	22	23	24	25	26	27	28	29	30	31	32	33	34	35	36	37	38	39	40	41	42	43	44	45
	rank =	23	8	3	2	5	37	13	34	11	35	17	16	29	36	7	1	10	9	15	14	6	4	20	38	12	27	28	19	33	30	18	25	26	21	32	24	22	31
	sum =	1.072e-06	0.0001877	0.0008622	0.001354	0.0004963	1.311e-07	3.132e-05	4.646e-07	0.0001078	1.711e-07	2.373e-06	2.381e-06	9.089e-07	1.412e-07	0.0003591	0.02753	0.0001173	0.0001471	4.24e-06	1.513e-05	0.0003813	0.0007219	1.431e-06	1.011e-07	9.52e-05	9.2e-07	9.185e-07	1.444e-06	8.35e-07	8.79e-07	1.873e-06	1.048e-06	9.652e-07	1.387e-06	8.382e-07	1.062e-06	1.101e-06	8.398e-07
		umolC/L/d
		101	102	103	104	105	106	107	108	109	110	111	112	113	114	115	116	117	118	119	120	121	122	123	124	125	126	127	128	129	130	131	132	133	134	135	136	137	138
		p01	pra	puc	pal	plc	pax	xph	pau	plu	pca	pur	pan	pln	phi	plo	phr	pcs	ply	pyl	pel	xpa	phm	p02	pta	xpe	p03	p04	p05	p06	p07	p08	p09	p10	p11	p12	p13	p14	p15		sum	rank
161	d01	1.072e-06	0	0	0	0	0	0	0	0	0	0	0	0	0	0	0	0	0	0	0	0	0	0	0	0	0	0	0	0	0	0	0	0	0	0	0	0	0		1.072e-06	23	d01
162	ar2	0	0.0001877	0	0	0	0	0	0	0	0	0	0	0	0	0	0	0	0	0	0	0	0	0	0	0	0	0	0	0	0	0	0	0	0	0	0	0	0		0.0001877	8	ar2
163	fu2	0	0	0.0008622	0	0	0	0	0	0	0	0	0	0	0	0	0	0	0	0	0	0	0	0	0	0	0	0	0	0	0	0	0	0	0	0	0	0	0		0.0008622	3	fu2
164	ga2	0	0	0	0.001354	0	0	0	0	0	0	0	0	0	0	0	0	0	0	0	0	0	0	0	0	0	0	0	0	0	0	0	0	0	0	0	0	0	0		0.001354	2	ga2
165	gl2	0	0	0	0	0.0004963	0	0	0	0	0	0	0	0	0	0	0	0	0	0	0	0	0	0	0	0	0	0	0	0	0	0	0	0	0	0	0	0	0		0.0004963	5	gl2
166	ma2	0	0	0	0	0	1.311e-07	0	0	0	0	0	0	0	0	0	0	0	0	0	0	0	0	0	0	0	0	0	0	0	0	0	0	0	0	0	0	0	0		1.311e-07	37	ma2
167	rh2	0	0	0	0	0	0	3.132e-05	0	0	0	0	0	0	0	0	0	0	0	0	0	0	0	0	0	0	0	0	0	0	0	0	0	0	0	0	0	0	0		3.132e-05	13	rh2
168	ga3	0	0	0	0	0	0	0	4.646e-07	0	0	0	0	0	0	0	0	0	0	0	0	0	0	0	0	0	0	0	0	0	0	0	0	0	0	0	0	0	0		4.646e-07	34	ga3
169	gl3	0	0	0	0	0	0	0	0	0.0001078	0	0	0	0	0	0	0	0	0	0	0	0	0	0	0	0	0	0	0	0	0	0	0	0	0	0	0	0	0		0.0001078	11	gl3
170	gc2	0	0	0	0	0	0	0	0	0	1.711e-07	0	0	0	0	0	0	0	0	0	0	0	0	0	0	0	0	0	0	0	0	0	0	0	0	0	0	0	0		1.711e-07	35	gc2
171	mu2	0	0	0	0	0	0	0	0	0	0	2.373e-06	0	0	0	0	0	0	0	0	0	0	0	0	0	0	0	0	0	0	0	0	0	0	0	0	0	0	0		2.373e-06	17	mu2
172	ga4	0	0	0	0	0	0	0	0	0	0	0	2.381e-06	0	0	0	0	0	0	0	0	0	0	0	0	0	0	0	0	0	0	0	0	0	0	0	0	0	0		2.381e-06	16	ga4
173	gl4	0	0	0	0	0	0	0	0	0	0	0	0	9.089e-07	0	0	0	0	0	0	0	0	0	0	0	0	0	0	0	0	0	0	0	0	0	0	0	0	0		9.089e-07	29	gl4
174	chi	0	0	0	0	0	0	0	0	0	0	0	0	0	1.412e-07	0	0	0	0	0	0	0	0	0	0	0	0	0	0	0	0	0	0	0	0	0	0	0	0		1.412e-07	36	chi
175	glo	0	0	0	0	0	0	0	0	0	0	0	0	0	0	0.0003591	0	0	0	0	0	0	0	0	0	0	0	0	0	0	0	0	0	0	0	0	0	0	0		0.0003591	7	glo
176	chr	0	0	0	0	0	0	0	0	0	0	0	0	0	0	0	0.02753	0	0	0	0	0	0	0	0	0	0	0	0	0	0	0	0	0	0	0	0	0	0		0.02753	1	chr
177	fcs	0	0	0	0	0	0	0	0	0	0	0	0	0	0	0	0	0.0001173	0	0	0	0	0	0	0	0	0	0	0	0	0	0	0	0	0	0	0	0	0		0.0001173	10	fcs
178	gly	0	0	0	0	0	0	0	0	0	0	0	0	0	0	0	0	0	0.0001471	0	0	0	0	0	0	0	0	0	0	0	0	0	0	0	0	0	0	0	0		0.0001471	9	gly
179	xyl	0	0	0	0	0	0	0	0	0	0	0	0	0	0	0	0	0	0	4.24e-06	0	0	0	0	0	0	0	0	0	0	0	0	0	0	0	0	0	0	0		4.24e-06	15	xyl
180	cel	0	0	0	0	0	0	0	0	0	0	0	0	0	0	0	0	0	0	0	1.513e-05	0	0	0	0	0	0	0	0	0	0	0	0	0	0	0	0	0	0		1.513e-05	14	cel
181	man	0	0	0	0	0	0	0	0	0	0	0	0	0	0	0	0	0	0	0	0	0.0003813	0	0	0	0	0	0	0	0	0	0	0	0	0	0	0	0	0		0.0003813	6	man
182	rhm	0	0	0	0	0	0	0	0	0	0	0	0	0	0	0	0	0	0	0	0	0	0.0007219	0	0	0	0	0	0	0	0	0	0	0	0	0	0	0	0		0.0007219	4	rhm
183	d02	0	0	0	0	0	0	0	0	0	0	0	0	0	0	0	0	0	0	0	0	0	0	1.431e-06	0	0	0	0	0	0	0	0	0	0	0	0	0	0	0		1.431e-06	20	d02
184	sta	0	0	0	0	0	0	0	0	0	0	0	0	0	0	0	0	0	0	0	0	0	0	0	1.011e-07	0	0	0	0	0	0	0	0	0	0	0	0	0	0		1.011e-07	38	sta
185	pec	0	0	0	0	0	0	0	0	0	0	0	0	0	0	0	0	0	0	0	0	0	0	0	0	9.52e-05	0	0	0	0	0	0	0	0	0	0	0	0	0		9.52e-05	12	pec
186	d03	0	0	0	0	0	0	0	0	0	0	0	0	0	0	0	0	0	0	0	0	0	0	0	0	0	9.2e-07	0	0	0	0	0	0	0	0	0	0	0	0		9.2e-07	27	d03
187	d04	0	0	0	0	0	0	0	0	0	0	0	0	0	0	0	0	0	0	0	0	0	0	0	0	0	0	9.185e-07	0	0	0	0	0	0	0	0	0	0	0		9.185e-07	28	d04
188	d05	0	0	0	0	0	0	0	0	0	0	0	0	0	0	0	0	0	0	0	0	0	0	0	0	0	0	0	1.444e-06	0	0	0	0	0	0	0	0	0	0		1.444e-06	19	d05
189	d06	0	0	0	0	0	0	0	0	0	0	0	0	0	0	0	0	0	0	0	0	0	0	0	0	0	0	0	0	8.35e-07	0	0	0	0	0	0	0	0	0		8.35e-07	33	d06
190	d07	0	0	0	0	0	0	0	0	0	0	0	0	0	0	0	0	0	0	0	0	0	0	0	0	0	0	0	0	0	8.79e-07	0	0	0	0	0	0	0	0		8.79e-07	30	d07
191	d08	0	0	0	0	0	0	0	0	0	0	0	0	0	0	0	0	0	0	0	0	0	0	0	0	0	0	0	0	0	0	1.873e-06	0	0	0	0	0	0	0		1.873e-06	18	d08
192	d09	0	0	0	0	0	0	0	0	0	0	0	0	0	0	0	0	0	0	0	0	0	0	0	0	0	0	0	0	0	0	0	1.048e-06	0	0	0	0	0	0		1.048e-06	25	d09
193	d10	0	0	0	0	0	0	0	0	0	0	0	0	0	0	0	0	0	0	0	0	0	0	0	0	0	0	0	0	0	0	0	0	9.652e-07	0	0	0	0	0		9.652e-07	26	d10
194	d11	0	0	0	0	0	0	0	0	0	0	0	0	0	0	0	0	0	0	0	0	0	0	0	0	0	0	0	0	0	0	0	0	0	1.387e-06	0	0	0	0		1.387e-06	21	d11
195	d12	0	0	0	0	0	0	0	0	0	0	0	0	0	0	0	0	0	0	0	0	0	0	0	0	0	0	0	0	0	0	0	0	0	0	8.382e-07	0	0	0		8.382e-07	32	d12
196	d13	0	0	0	0	0	0	0	0	0	0	0	0	0	0	0	0	0	0	0	0	0	0	0	0	0	0	0	0	0	0	0	0	0	0	0	1.062e-06	0	0		1.062e-06	24	d13
197	d14	0	0	0	0	0	0	0	0	0	0	0	0	0	0	0	0	0	0	0	0	0	0	0	0	0	0	0	0	0	0	0	0	0	0	0	0	1.101e-06	0		1.101e-06	22	d14
198	d15	0	0	0	0	0	0	0	0	0	0	0	0	0	0	0	0	0	0	0	0	0	0	0	0	0	0	0	0	0	0	0	0	0	0	0	0	0	8.398e-07		8.398e-07	31	d15

[truncated: 12 more sheets: fp>din, Xb>d, Xb>p, Xd>b, Xd>bR, fd>bin, Xa>b, Xa>bL, Xa>bR, fa>bin, fa>binL, fa>binR]
