# Supplementary material for: Dynamic carbon flux network of a diverse marine microbial community
Source: ISME Commun. 2021 Sep 25;1:50. doi: 10.1038/s43705-021-00055-7 (PMC9723560; doi:10.1038/s43705-021-00055-7)
Supplement: Supplementary file 4 — Dataset S1 [file 43705_2021_55_MOESM4_ESM.zip › Dataset_S1_Instantaneous_2011_7.xlsx]

## Sheet: sum
1	2	3	4	5	6	7	8	9	10	11	12	13	14	15	16	17	18	19	20	21	22	23	24	25	26	27	28	29	30	31	32	33	34	35	36	37	38	39	40	41	42	43	44	45	46	47	48	49	50
	Sum =	27.4589	-26.5172	120	0.339618	-43.8809	120	0.228297	-46.1233	120	0.567915	-39.9308	120			120			120			Sum =	12.106	-24.436	741	0.339618	-109.66	741	0.050312	-164.188	741	0.037619	#NUM!	686	0.427549	-89.923	741	0.523908	-76.2743	741	0.475728	-76.7926	741			741			741
	Ave =	1.83059	-1.76781		0.0226412	-2.9254		0.0152198	-3.07488		0.037861	-2.66205		11.6713	0.894241		0.166737	-0.894241				Ave =	0.318578	-0.643053		0.00893732	-2.88578		0.001324	-4.32073		0.000989973	#NUM!		0.0112513	-2.36639		0.013787	-2.00722		0.0125192	-2.02086		29.8087	1.3778		0.0530466	-1.3778
		umolC/L			umolC/L/d			umolC/L/d			umolC/L/d			d			1/d						umolC/L			umolC/L/d			umolC/L/d			umolC/L/d			umolC/L/d			umolC/L/d			umolC/L/d			d			1/d
		Conc	log	rank	Xa>d	log	rank	Xa>p	log	rank	Xa>d+p	log	rank	Turnover	log	rank	Rate	log	rank				Conc	log	rank	Xa>d	log	rank	Xp>d	log	rank	Xb>d	log	rank	Xa+p+b>d	log	rank	Xd>b	log	rank	Xexch	log	rank	Turnover	log	rank	Rate	log	rank
11	gre	0.001019	-2.99183	14	5.86604e-05	-4.23166	15	1.7983e-05	-4.74514	15	7.66434e-05	-4.11553	15	13.2953	1.1237	3	0.0752143	-1.1237	13	gre	161	d01	0.404	-0.393619	10	6.3501e-05	-4.19722	37	6.08e-06	-5.2161	24	0.00115815	-2.93623	12	0.00122774	-2.9109	30	0.0173379	-1.761	12	0.00928279	-2.03232	17	43.5214	1.6387	11	0.0229772	-1.6387	28
12	mhe	26.58	1.42455	1	0.30954	-0.509283	1	0.194387	-0.711333	1	0.503927	-0.297633	1	52.7458	1.72219	1	0.0189589	-1.72219	15	mhe	162	ar2	0.03075	-1.51215	37	0.003178	-2.49785	17	0.0001343	-3.87192	15	3.02032e-05	-4.51995	26	0.0033425	-2.47593	21	0.00377904	-2.42262	32	0.00356077	-2.44846	36	8.63577	0.936301	36	0.115797	-0.936301	3
13	cde	0.0004817	-3.31722	15	0.000127279	-3.89524	13	4.13168e-05	-4.38387	14	0.000168595	-3.77315	14	2.85714	0.455931	14	0.350001	-0.455931	2	cde	163	fu2	0.9388	-0.0274269	1	0.042717	-1.3694	2	0.006872	-2.16292	3	0.00222649	-2.65238	4	0.0518155	-1.28554	2	0.0261746	-1.58212	5	0.0389951	-1.40899	2	24.0748	1.38156	21	0.0415371	-1.38156	18
14	cmi	0.001437	-2.84254	12	0.00044136	-3.35521	10	0.000142897	-3.84498	12	0.000584256	-3.2334	11	2.45954	0.390853	15	0.40658	-0.390853	1	cmi	164	ga2	0.3121	-0.505706	22	0.034764	-1.45887	4	0.004141	-2.38289	6	0.000987813	-3.00533	14	0.0398928	-1.39911	3	0.0191022	-1.71892	7	0.0294975	-1.53021	5	10.5806	1.02451	31	0.0945129	-1.02451	8
15	rst	0.008173	-2.08762	9	0.00132606	-2.87744	7	0.000435854	-3.36066	8	0.00176191	-2.75402	8	4.63872	0.666398	11	0.215577	-0.666398	5	rst	165	gl2	0.832	-0.0798767	2	0.0254667	-1.59403	6	0.001682	-2.77417	9	5.20032e-05	-4.28397	25	0.0272007	-1.56542	6	0.0355992	-1.44856	2	0.0314	-1.50307	4	26.4968	1.42319	20	0.0377403	-1.42319	19
16	tno	0.01004	-1.99827	8	0.00124046	-2.90642	8	0.000428395	-3.36816	9	0.00166886	-2.77758	9	6.0161	0.779315	9	0.166221	-0.779315	7	tno	166	ma2	0.3942	-0.404283	17	0.0279797	-1.55316	5	1.663e-06	-5.77911	36	0.000399578	-3.3984	21	0.028381	-1.54697	5	0.0117601	-1.92959	22	0.0200705	-1.69744	6	19.6408	1.29316	24	0.0509145	-1.29316	15
17	dix	0.001155	-2.93742	13	9.76214e-05	-4.01046	14	0.000144995	-3.83865	11	0.000242617	-3.61508	13	4.76059	0.677661	10	0.210058	-0.677661	6	dix	167	rh2	0.1503	-0.823041	27	0.0237931	-1.62355	7	0.0008627	-3.06414	11	0.000851421	-3.06986	15	0.0255072	-1.59334	7	0.0078662	-2.10423	23	0.0166867	-1.77763	7	9.00717	0.954588	33	0.111023	-0.954588	6
18	dip	0.26	-0.585027	3	0.00681641	-2.16644	3	0.0164973	-1.78259	2	0.0233137	-1.63239	2	11.1522	1.04736	5	0.0896681	-1.04736	11	dip	168	ga3	0.2783	-0.555487	24	0.0196124	-1.70747	8	1.854e-06	-5.73189	35	0.000537853	-3.26934	18	0.0201521	-1.69568	8	0.00383089	-2.4167	31	0.0119915	-1.92113	10	23.2081	1.36564	22	0.0430884	-1.36564	17
19	din	0.03797	-1.42056	5	0.00264376	-2.57778	5	0.00350196	-2.45569	4	0.00614572	-2.21143	5	6.17829	0.790868	8	0.161857	-0.790868	8	din	169	gl3	0.04097	-1.38753	36	0.00140254	-2.85308	19	0.000354	-3.451	13	0.00701063	-2.15424	1	0.00876717	-2.05714	15	0.00294775	-2.53051	34	0.00585746	-2.23229	30	6.9945	0.844757	38	0.142969	-0.844757	1
20	dxf	0.0198	-1.70333	6	0.00101447	-2.99376	9	0.00332967	-2.4776	5	0.00434415	-2.3621	6	4.55786	0.658761	12	0.219401	-0.658761	4	dxf	170	gc2	0.07784	-1.1088	32	0.00833195	-2.07925	11	1.019e-06	-5.99183	38	0.000486964	-3.3125	19	0.00881993	-2.05453	14	0.00735953	-2.13315	24	0.00808973	-2.09207	26	9.62207	0.983269	32	0.103928	-0.983269	7
21	cha	0.00315	-2.50169	11	0.000141278	-3.84993	12	0.00011095	-3.95487	13	0.000252228	-3.59821	12	12.4887	1.09652	4	0.0800724	-1.09652	12	cha	171	mu2	0.01424	-1.84649	38	0.000140441	-3.85251	31	2.615e-05	-4.58253	16	0.00155115	-2.80935	5	0.00171774	-2.76504	24	0.00195033	-2.70989	37	0.00183403	-2.73659	38	7.7643	0.890103	37	0.128795	-0.890103	2
22	sif	0.005333	-2.27303	10	0.000439471	-3.35707	11	0.000321193	-3.49323	10	0.000760664	-3.11881	10	7.01098	0.845779	7	0.142633	-0.845779	9	sif	172	ga4	0.06009	-1.2212	35	0.00613803	-2.21197	12	1.941e-05	-4.71197	17	0.00382212	-2.4177	3	0.00997956	-2.00089	11	0.00387899	-2.41128	30	0.00692928	-2.15931	28	8.6719	0.938114	35	0.115315	-0.938114	4
24	pha	0.4335	-0.363011	2	0.0104004	-1.98295	2	0.00322046	-2.49208	6	0.0136208	-1.8658	3	31.8262	1.50279	2	0.0314206	-1.50279	14	pha	173	gl4	0.07232	-1.14074	33	7.86206e-05	-4.10446	36	1.059e-06	-5.9751	37	0.00676358	-2.16982	2	0.00684326	-2.16474	17	0.00138638	-2.85812	38	0.00411482	-2.38565	35	17.5755	1.24491	25	0.0568974	-1.24491	14
25	coc	0.01461	-1.83535	7	0.00211569	-2.67455	6	0.00142087	-2.84745	7	0.00353656	-2.45142	7	4.13114	0.61607	13	0.242064	-0.61607	3	coc	174	chi	0.09682	-1.01403	31	0.0102251	-1.99033	9	8.512e-06	-5.06997	21	0	#NUM!	28	0.0102336	-1.98997	10	0.00275935	-2.55919	35	0.00649647	-2.18732	29	14.9035	1.17329	26	0.0670985	-1.17329	13
26	ph1	0.08225	-1.08486	4	0.00321547	-2.49276	4	0.00429567	-2.36697	3	0.00751114	-2.12429	4	10.9504	1.03943	6	0.0913209	-1.03943	10	ph1	175	glo	0.1562	-0.806319	25	0.0100391	-1.9983	10	0.008265	-2.08276	1	0	#NUM!	28	0.0183041	-1.73745	9	0.00423686	-2.37296	28	0.0112705	-1.94806	11	13.8592	1.14174	28	0.0721542	-1.14174	11
																					176	chr	0.4622	-0.33517	5	0.0620877	-1.20699	1	0.007829	-2.10629	2	0	#NUM!	28	0.0699167	-1.15542	1	0.0350445	-1.45538	3	0.0524806	-1.28	1	8.80706	0.944831	34	0.113545	-0.944831	5
																					177	fcs	0.1195	-0.922632	29	0.00501909	-2.29938	16	0.004313	-2.36522	5	0	#NUM!	28	0.00933209	-2.03002	12	0.00199273	-2.70055	36	0.00566241	-2.247	31	21.1041	1.32437	23	0.0473842	-1.32437	16
																					178	gly	0.4549	-0.342084	6	0.0007603	-3.11902	21	0.002864	-2.54303	8	0	#NUM!	28	0.0036243	-2.44078	20	0.0213328	-1.67095	6	0.0124785	-1.90384	9	36.4546	1.56175	16	0.0274314	-1.56175	23
																					179	xyl	0.06035	-1.21932	34	0.00502112	-2.2992	14	0.000155	-3.80967	14	0	#NUM!	28	0.00517612	-2.286	19	0.00347052	-2.45961	33	0.00432332	-2.36418	34	13.9592	1.14486	27	0.0716375	-1.14486	12
																					180	cel	0.1395	-0.855426	28	0.00567631	-2.24593	13	0.0004231	-3.37356	12	0	#NUM!	28	0.00609941	-2.21471	18	0.00387948	-2.41123	29	0.00498944	-2.30195	32	27.959	1.44652	19	0.0357666	-1.44652	20
																					181	man	0.1055	-0.976748	30	0.00502066	-2.29924	15	0.004062	-2.39126	7	0	#NUM!	28	0.00908266	-2.04179	13	0.0067511	-2.17063	26	0.00791688	-2.10145	27	13.326	1.1247	30	0.0750415	-1.1247	9
																					182	rhm	0.2853	-0.544698	23	1.5985e-06	-5.79629	38	0.006856	-2.16393	4	0	#NUM!	28	0.0068576	-2.16383	16	0.0133436	-1.87473	21	0.0101006	-1.99565	14	28.2459	1.45096	18	0.0354034	-1.45096	21
																					183	d02	0.5309	-0.274987	4	0.0363813	-1.43912	3	1.064e-05	-4.97306	18	0.00150591	-2.8222	6	0.0378978	-1.42139	4	0.0389013	-1.41004	1	0.0383996	-1.41567	3	13.8257	1.14069	29	0.0723292	-1.14069	10
																					184	sta	0.153	-0.815309	26	0.00182158	-2.73955	18	1.856e-06	-5.73142	34	0	#NUM!	28	0.00182344	-2.73911	23	0.00685875	-2.16375	25	0.0043411	-2.3624	33	35.2445	1.54709	17	0.0283732	-1.54709	22
																					185	pec	0.3846	-0.414991	21	0.000244548	-3.61163	24	0.001351	-2.86934	10	0	#NUM!	28	0.00159555	-2.79709	26	0.00509086	-2.29321	27	0.00334321	-2.47584	37	115.039	2.06085	1	0.00869268	-2.06085	38
																					186	d03	0.4041	-0.393511	9	0.000217595	-3.66235	26	3.88e-06	-5.41117	30	0.0012845	-2.89127	8	0.00150597	-2.82218	27	0.0171321	-1.76619	13	0.00931904	-2.03063	16	43.3628	1.63712	12	0.0230612	-1.63712	27
																					187	d04	0.395	-0.403403	15	0.00017644	-3.7534	29	4.5e-06	-5.34679	27	0.000994308	-3.00248	13	0.00117525	-2.92987	31	0.0169486	-1.77087	16	0.0090619	-2.04278	18	43.5891	1.63938	10	0.0229415	-1.63938	29
																					188	d05	0.4006	-0.397289	12	0.000149765	-3.82459	30	9.362e-06	-5.02863	20	0.000818647	-3.0869	16	0.000977775	-3.00976	32	0.0169827	-1.76999	14	0.00898024	-2.04671	20	44.6091	1.64942	5	0.022417	-1.64942	34
																					189	d06	0.3933	-0.405276	18	0.000114446	-3.9414	35	2.811e-06	-5.55114	32	0.00123103	-2.90973	11	0.00134829	-2.87022	29	0.0166058	-1.77974	18	0.00897706	-2.04687	21	43.8117	1.64159	9	0.022825	-1.64159	30
																					190	d07	0.3974	-0.400772	14	0.000210353	-3.67705	28	4.217e-06	-5.375	28	0.00128131	-2.89235	9	0.00149588	-2.8251	28	0.0177275	-1.75135	10	0.00961168	-2.0172	15	41.3455	1.61643	13	0.0241864	-1.61643	26
																					191	d08	0.7664	-0.115545	3	0.000121165	-3.91662	34	9.744e-06	-5.01126	19	0.000176169	-3.75407	24	0.000307078	-3.51275	38	0.0321774	-1.49245	4	0.0162422	-1.78935	8	47.1856	1.67381	4	0.0211929	-1.67381	35
																					192	d09	0.398	-0.400117	13	0.000226327	-3.64526	25	5.964e-06	-5.22446	25	0.000268801	-3.57057	23	0.000501092	-3.30008	36	0.017513	-1.75664	11	0.00900705	-2.04542	19	44.1876	1.6453	8	0.0226308	-1.6453	31
																					193	d10	0.4078	-0.389553	8	0.00091215	-3.03993	20	3.979e-06	-5.40023	29	2.83207e-05	-4.5479	27	0.00094445	-3.02482	33	0.0156933	-1.80429	20	0.00831888	-2.07994	24	49.021	1.69038	2	0.0203994	-1.69038	37
																					194	d11	0.4117	-0.385419	7	0.000627428	-3.20244	22	7.439e-06	-5.12849	22	0.00149981	-2.82396	7	0.00213468	-2.67067	22	0.0180974	-1.74238	9	0.0101161	-1.99499	13	40.6976	1.60957	14	0.0245714	-1.60957	25
																					195	d12	0.3945	-0.403953	16	0.000122813	-3.91076	33	3.385e-06	-5.47044	31	0.000615768	-3.21058	17	0.000741965	-3.12962	34	0.0169673	-1.77039	15	0.00885465	-2.05283	22	44.5529	1.64888	7	0.0224453	-1.64888	32
																					196	d13	0.391	-0.407823	19	0.000123566	-3.9081	32	6.907e-06	-5.16071	23	0.000301685	-3.52045	22	0.000432158	-3.36436	37	0.0158391	-1.80027	19	0.00813563	-2.08961	25	48.0602	1.68179	3	0.0208072	-1.68179	36
																					197	d14	0.3894	-0.409604	20	0.000212539	-3.67256	27	5.027e-06	-5.29869	26	0.000469416	-3.32844	20	0.000686983	-3.16305	35	0.0167842	-1.7751	17	0.00873558	-2.05871	23	44.5763	1.6491	6	0.0224334	-1.6491	33
																					198	d15	0.4021	-0.395666	11	0.000439232	-3.35731	23	2.48e-06	-5.60555	33	0.00126535	-2.89779	10	0.00170706	-2.76775	25	0.0188043	-1.72574	8	0.0102557	-1.98904	12	39.2076	1.59337	15	0.0255052	-1.59337	24
[truncated: 47 more columns]

## Sheet: Xa>d
1	2	3	4	5	6	7	8	9	10	11	12	13	14	15	16	17	18	19	20	21	22
	rank =	15	1	13	10	7	8	14	3	5	9	12	11	2	6	4
	sum =	5.86604e-05	0.30954	0.000127279	0.00044136	0.00132606	0.00124046	9.76214e-05	0.00681641	0.00264376	0.00101447	0.000141278	0.000439471	0.0104004	0.00211569	0.00321547
		umolC/L/d
		11	12	13	14	15	16	17	18	19	20	21	22	24	25	26
		gre	mhe	cde	cmi	rst	tno	dix	dip	din	dxf	cha	sif	pha	coc	ph1		sum	rank
161	d01	4.268e-06	2.397e-06	6.374e-09	5.604e-07	5.376e-08	1.348e-07	1.637e-07	2.335e-06	2.564e-05	6.169e-13	1.169e-13	9.224e-06	8.494e-06	7.031e-06	3.193e-06		6.3501e-05	37	d01
162	ar2	5.958e-06	0.002162	3.25e-05	0.0002511	3.659e-07	9.629e-07	6.175e-08	2.208e-05	3.989e-06	8.402e-07	1.656e-13	9.642e-06	0.000394	0.0002945	2.685e-12		0.003178	17	ar2
163	fu2	1.497e-06	0.04187	7.124e-07	3.681e-06	4.363e-06	2.167e-05	7.891e-07	0.0002815	0.0001933	7.867e-06	7.58e-07	6.936e-06	5.255e-05	0.0002711	2.991e-07		0.042717	2	fu2
164	ga2	1.017e-07	0.0337	3.986e-07	2.016e-06	2.371e-06	6.865e-06	4.383e-07	0.0001554	0.0002449	9.158e-05	1.475e-13	1.855e-05	0.0003748	0.000109	5.754e-05		0.034764	4	ga2
165	gl2	2.352e-08	0.02352	1.004e-07	5.309e-07	0.0007813	0.0005687	1.106e-07	3.972e-05	0.0001775	6.7e-05	1.661e-13	1.365e-05	6.964e-05	0.0002255	2.915e-06		0.0254667	6	gl2
166	ma2	1.363e-07	0.02534	4.086e-07	2.122e-06	2.497e-06	7.029e-06	1.357e-06	0.000161	6.332e-05	2.395e-05	2.194e-13	1.569e-05	0.0008592	0.000111	0.001392		0.0279797	5	ma2
167	rh2	9.087e-08	0.02268	2.077e-06	2.686e-06	3.061e-06	2.154e-05	5.614e-07	0.000196	0.0001444	5.561e-06	1.754e-13	1.033e-05	0.0004894	0.0002345	2.883e-06		0.0237931	7	rh2
168	ga3	1.921e-14	0.01929	3.977e-09	3.664e-07	2.328e-08	0.0001856	5.266e-08	3.053e-12	3.25e-06	2.128e-13	3.859e-13	7.442e-06	1.395e-06	1.469e-06	0.0001228		0.0196124	8	ga3
169	gl3	1.946e-14	0.001174	4.724e-05	2.432e-08	2.399e-09	1.41e-08	3.303e-05	1.533e-07	1.835e-05	4.409e-13	0.0001037	1.435e-05	1.367e-07	1.089e-05	6.533e-07		0.00140254	19	gl3
170	gc2	1.276e-14	0.008108	2.172e-07	1.096e-06	9.049e-05	3.611e-06	2.316e-07	8.281e-05	1.668e-12	2.249e-13	1.351e-05	1.228e-05	6.444e-06	1.242e-05	8.407e-07		0.00833195	11	gc2
171	mu2	7.703e-15	4.064e-06	1.172e-06	6.074e-08	1.213e-08	4.287e-08	5.911e-14	1.004e-12	0.0001064	3.45e-06	1.139e-13	9.891e-06	1.227e-11	1.534e-05	8.044e-09		0.000140441	31	mu2
172	ga4	1.802e-14	0.0005555	5.338e-14	2.887e-05	4.368e-08	4.478e-06	3.393e-14	1.039e-12	0.0001426	2.418e-06	1.926e-13	1.366e-05	0.005312	4.246e-07	7.804e-05		0.00613803	12	ga4
173	gl4	7.917e-15	1.965e-11	2.915e-09	1.476e-08	1.582e-09	2.731e-08	3.776e-14	1.045e-12	7.291e-05	2.112e-13	1.876e-13	2.409e-06	1.4e-11	3.255e-06	4.63e-12		7.86206e-05	36	gl4
174	chi	9.485e-07	0.009381	4.131e-06	1.418e-05	4.354e-05	4.029e-05	5.974e-06	0.00055	0	0	0	1.742e-05	0.0001291	3.833e-05	1.714e-07		0.0102251	9	chi
175	glo	0	0.009381	4.131e-06	1.418e-05	4.354e-05	4.029e-05	5.974e-06	0.00055	0	0	0	0	0	0	2.568e-12		0.0100391	10	glo
176	chr	9.485e-07	0.05629	2.479e-05	8.508e-05	0.0002613	0.0002417	3.584e-05	0.0033	0	0	2.331e-05	8.708e-05	0.001291	0.0003833	6.338e-05		0.0620877	1	chr
177	fcs	0	0.00469	2.066e-06	7.09e-06	2.177e-05	2.015e-05	2.987e-06	0.000275	0	0	0	0	0	0	2.589e-08		0.00501909	16	fcs
178	gly	0	0	0	0	0	0	0	0	0	0	0	0	0	0	0.0007603		0.0007603	21	gly
179	xyl	1.252e-06	0.00469	2.066e-06	7.09e-06	2.177e-05	2.015e-05	2.987e-06	0.000275	0	0	0	0	0	0	8.045e-07		0.00502112	14	xyl
180	cel	2.2e-06	0.00469	2.066e-06	7.09e-06	2.177e-05	2.015e-05	2.987e-06	0.000275	0.0002678	0.0002022	0	1.742e-05	0.0001291	3.833e-05	1.931e-07		0.00567631	13	cel
181	man	1.252e-06	0.00469	2.066e-06	7.09e-06	2.177e-05	2.015e-05	2.987e-06	0.000275	0	0	0	0	0	0	3.483e-07		0.00502066	15	man
182	rhm	9.485e-07	0	0	0	0	0	0	0	0	0	0	0	0	0	6.5e-07		1.5985e-06	38	rhm
183	d02	5.063e-06	0.03619	8.513e-14	6.576e-09	5.496e-09	4.163e-08	1.483e-07	3.077e-07	1.01e-05	6.402e-13	1.357e-13	9.543e-06	0.000121	4.488e-05	1.581e-07		0.0363813	3	d02
184	sta	9.485e-06	0	0	0	0	0	0	0	0.0006695	0.0005055	0	0	0	0	0.0006371		0.00182158	18	sta
185	pec	9.485e-07	0	0	0	0	0	0	0	0	0	0	0	0.0001291	3.833e-05	7.617e-05		0.000244548	24	pec
186	d03	5.158e-07	5.882e-05	8.383e-08	4.995e-07	1.435e-08	2.148e-07	9.428e-14	1.824e-06	1.561e-05	6.822e-13	3.309e-13	1.706e-05	0.0001025	2.006e-05	3.928e-07		0.000217595	26	d03
187	d04	7.604e-07	1.786e-10	2.038e-07	1.105e-06	2.938e-08	1.588e-07	6.186e-14	6.365e-06	3.247e-05	4.158e-13	2.05e-13	1.327e-05	7.622e-05	4.567e-05	1.872e-07		0.00017644	29	d04
188	d05	2.752e-06	1.33e-10	1.561e-07	2.037e-07	1.024e-08	1.027e-07	5.514e-14	3.909e-06	2.896e-05	5.99e-13	2.071e-13	6.744e-06	4.999e-05	5.668e-05	2.574e-07		0.000149765	30	d05
189	d06	1.584e-07	7.339e-11	6.998e-09	6.155e-07	1.497e-08	3.117e-07	4.741e-08	2.577e-06	1.805e-05	1.215e-12	1.395e-13	1.703e-05	6.806e-05	5.582e-06	1.992e-06		0.000114446	35	d06
190	d07	1.938e-06	4.732e-05	1.036e-07	5.343e-07	4.907e-08	3.902e-08	1.699e-07	5.123e-06	4.219e-05	5.261e-13	1.838e-13	1.712e-05	6.9e-05	2.585e-05	9.158e-07		0.000210353	28	d07
191	d08	8.271e-07	9.617e-06	1.392e-07	5.266e-07	5.105e-08	4.048e-08	1.298e-07	1.671e-07	5.829e-06	5.308e-13	1.309e-13	3.335e-06	9.158e-05	8.805e-06	1.18e-07		0.000121165	34	d08
192	d09	5.105e-06	2.853e-05	1.559e-08	9.502e-07	6.896e-09	2.85e-08	1.573e-07	7.284e-07	4.274e-05	4.81e-13	1.595e-13	2.021e-05	0.0001026	2.503e-05	2.253e-07		0.000226327	25	d09
193	d10	2.772e-09	0.0001004	2.152e-08	4.211e-08	1.715e-07	1.108e-05	1.89e-07	0.000344	0.0002018	0.0001041	1.423e-13	1.554e-05	0.0001166	1.602e-05	2.183e-06		0.00091215	20	d10
194	d11	1.013e-06	0.0004859	1.954e-07	3.943e-07	5.598e-06	4.419e-06	5.356e-08	4.473e-06	5.494e-06	4.67e-13	1.155e-13	4.715e-06	9.251e-05	1.585e-05	6.813e-06		0.000627428	22	d11
195	d12	2.719e-06	1.157e-10	1.517e-07	5.979e-07	1.063e-08	1.453e-07	6.389e-14	7.367e-07	3.03e-05	3.515e-13	1.401e-13	1.074e-05	6.64e-05	1.091e-05	1.012e-07		0.000122813	33	d12
196	d13	2.005e-07	1.199e-10	8.243e-14	7.211e-07	2.007e-08	3.029e-07	3.012e-08	1.15e-06	6.244e-06	7.458e-09	1.291e-13	1.429e-05	7.55e-05	2.458e-05	5.201e-07		0.000123566	32	d13
197	d14	1.553e-06	8.758e-05	4.156e-08	1.053e-07	7.847e-09	1.533e-08	9.216e-08	2.481e-06	3.239e-05	4.993e-13	1.66e-13	1.122e-05	6.621e-05	1.041e-05	4.33e-07		0.000212539	27	d14
198	d15	5.994e-06	0.0003137	3.783e-09	1.29e-07	2.138e-08	4.94e-09	7.171e-08	1.573e-06	3.772e-05	4.656e-13	1.322e-13	1.268e-05	5.584e-05	1.064e-05	8.543e-07		0.000439232	23	d15

## Sheet: Xa>dR
1	2	3	4	5	6	7	8	9	10	11	12	13	14	15	16	17	18
		for each d, rank a
		11	12	13	14	15	16	17	18	19	20	21	22	24	25	26
		gre	mhe	cde	cmi	rst	tno	dix	dip	din	dxf	cha	sif	pha	coc	ph1
161	d01	5	7	13	9	12	11	10	8	1	14	15	2	3	4	6
162	ar2	8	1	5	4	12	10	13	6	9	11	15	7	2	3	14
163	fu2	11	1	14	10	9	6	12	2	4	7	13	8	5	3	15
164	ga2	14	1	13	11	10	9	12	4	3	6	15	8	2	5	7
165	gl2	14	1	13	11	2	3	12	8	5	7	15	9	6	4	10
166	ma2	14	1	13	11	10	9	12	4	6	7	15	8	3	5	2
167	rh2	14	1	12	11	9	6	13	4	5	8	15	7	2	3	10
168	ga3	15	1	11	8	10	2	9	12	5	14	13	4	7	6	3
169	gl3	15	1	3	11	13	12	4	9	5	14	2	6	10	7	8
170	gc2	15	1	12	9	2	8	11	3	13	14	4	6	7	5	10
171	mu2	15	4	6	7	9	8	14	12	1	5	13	3	11	2	10
172	ga4	15	2	13	5	10	7	14	11	3	8	12	6	1	9	4
173	gl4	15	8	6	5	7	4	14	11	1	12	13	3	9	2	10
174	chi	11	1	10	8	4	5	9	2	13	13	13	7	3	6	12
175	glo	9	1	7	5	3	4	6	2	9	9	9	9	9	9	8
176	chr	13	1	11	8	5	6	10	2	14	14	12	7	3	4	9
177	fcs	9	1	7	5	3	4	6	2	9	9	9	9	9	9	8
178	gly	2	2	2	2	2	2	2	2	2	2	2	2	2	2	1
179	xyl	8	1	7	5	3	4	6	2	10	10	10	10	10	10	9
180	cel	12	1	13	10	7	8	11	2	3	4	15	9	5	6	14
181	man	8	1	7	5	3	4	6	2	10	10	10	10	10	10	9
182	rhm	1	3	3	3	3	3	3	3	3	3	3	3	3	3	2
183	d02	6	1	15	11	12	10	9	7	4	13	14	5	2	3	8
184	sta	4	5	5	5	5	5	5	5	1	3	5	5	5	5	2
185	pec	4	5	5	5	5	5	5	5	5	5	5	5	1	3	2
186	d03	7	2	11	8	12	10	15	6	5	13	14	4	1	3	9
187	d04	7	12	8	6	11	10	15	5	3	13	14	4	1	2	9
188	d05	6	12	9	8	11	10	15	5	3	13	14	4	2	1	7
189	d06	9	13	12	7	11	8	10	5	2	14	15	3	1	4	6
190	d07	7	2	11	9	12	13	10	6	3	14	15	5	1	4	8
191	d08	6	2	9	7	12	13	10	8	4	14	15	5	1	3	11
192	d09	6	3	12	7	13	11	10	8	2	14	15	5	1	4	9
193	d10	14	5	13	12	11	8	10	1	2	4	15	7	3	6	9
194	d11	10	1	12	11	5	9	13	8	6	14	15	7	2	3	4
195	d12	5	12	8	7	11	9	15	6	2	13	14	4	1	3	10
196	d13	9	13	15	6	11	8	10	5	4	12	14	3	1	2	7
197	d14	7	1	11	9	13	12	10	6	3	14	15	4	2	5	8
198	d15	6	1	13	9	11	12	10	7	3	14	15	4	2	5	8

## Sheet: fa>din
1	2	3	4	5	6	7	8	9	10	11	12	13	14	15	16	17	18	19	20
		for each d, fraction a
		11	12	13	14	15	16	17	18	19	20	21	22	24	25	26
		gre	mhe	cde	cmi	rst	tno	dix	dip	din	dxf	cha	sif	pha	coc	ph1		sum
161	d01	0.003477	0.001953	5.193e-06	0.0004565	4.379e-05	0.0001098	0.0001333	0.001902	0.02089	5.025e-10	9.524e-11	0.007514	0.006919	0.005728	0.002601		0.0517326
162	ar2	0.001782	0.6468	0.009724	0.07512	0.0001095	0.0002881	1.848e-05	0.006607	0.001193	0.0002514	4.953e-11	0.002885	0.1179	0.08811	8.033e-10		0.950788
163	fu2	2.889e-05	0.808	1.375e-05	7.104e-05	8.42e-05	0.0004183	1.523e-05	0.005432	0.003732	0.0001518	1.463e-05	0.0001339	0.001014	0.005232	5.772e-06		0.824348
164	ga2	2.548e-06	0.8448	9.993e-06	5.055e-05	5.944e-05	0.0001721	1.099e-05	0.003895	0.006139	0.002296	3.698e-12	0.000465	0.009397	0.002733	0.001442		0.871473
165	gl2	8.645e-07	0.8647	3.69e-06	1.951e-05	0.02872	0.02091	4.067e-06	0.00146	0.006525	0.002463	6.106e-12	0.0005016	0.00256	0.008288	0.0001072		0.936263
166	ma2	4.803e-06	0.8928	1.44e-05	7.478e-05	8.8e-05	0.0002477	4.78e-05	0.005674	0.002231	0.0008438	7.731e-12	0.0005528	0.03028	0.003911	0.04906		0.98583
167	rh2	3.563e-06	0.8892	8.144e-05	0.0001053	0.00012	0.0008443	2.201e-05	0.007684	0.005661	0.000218	6.877e-12	0.0004049	0.01919	0.009193	0.000113		0.932841
168	ga3	9.53e-13	0.9572	1.974e-07	1.818e-05	1.155e-06	0.009209	2.613e-06	1.515e-10	0.0001613	1.056e-11	1.915e-11	0.0003693	6.919e-05	7.29e-05	0.006092		0.973196
169	gl3	2.219e-12	0.1339	0.005388	2.774e-06	2.736e-07	1.608e-06	0.003767	1.748e-05	0.002093	5.029e-11	0.01183	0.001637	1.56e-05	0.001243	7.452e-05		0.15997
170	gc2	1.447e-12	0.9193	2.463e-05	0.0001242	0.01026	0.0004094	2.626e-05	0.00939	1.891e-10	2.55e-11	0.001532	0.001393	0.0007306	0.001409	9.532e-05		0.944694
171	mu2	4.484e-12	0.002366	0.0006825	3.536e-05	7.062e-06	2.496e-05	3.441e-11	5.848e-10	0.06197	0.002009	6.628e-11	0.005758	7.144e-09	0.00893	4.683e-06		0.0817876
172	ga4	1.806e-12	0.05566	5.348e-12	0.002893	4.376e-06	0.0004487	3.4e-12	1.041e-10	0.01429	0.0002423	1.93e-11	0.001369	0.5323	4.254e-05	0.007819		0.615069
173	gl4	1.157e-12	2.872e-09	4.259e-07	2.158e-06	2.311e-07	3.99e-06	5.518e-12	1.526e-10	0.01065	3.086e-11	2.741e-11	0.000352	2.046e-09	0.0004756	6.766e-10		0.0114844
174	chi	9.269e-05	0.9167	0.0004037	0.001386	0.004255	0.003937	0.0005838	0.05374	0	0	0	0.001702	0.01261	0.003745	1.675e-05		0.999172
175	glo	0	0.5125	0.0002257	0.0007747	0.002379	0.002201	0.0003264	0.03005	0	0	0	0	0	0	1.403e-10		0.548457
176	chr	1.357e-05	0.8051	0.0003546	0.001217	0.003737	0.003458	0.0005127	0.0472	0	0	0.0003334	0.001246	0.01846	0.005482	0.0009066		0.888021
177	fcs	0	0.5026	0.0002213	0.0007597	0.002333	0.002159	0.00032	0.02947	0	0	0	0	0	0	2.774e-06		0.537866
178	gly	0	0	0	0	0	0	0	0	0	0	0	0	0	0	0.2098		0.2098
179	xyl	0.0002419	0.9061	0.0003991	0.00137	0.004206	0.003892	0.000577	0.05312	0	0	0	0	0	0	0.0001554		0.970061
180	cel	0.0003608	0.769	0.0003387	0.001162	0.003569	0.003303	0.0004897	0.04508	0.04391	0.03315	0	0.002855	0.02116	0.006283	3.165e-05		0.930693
181	man	0.0001378	0.5164	0.0002274	0.0007805	0.002397	0.002218	0.0003288	0.03027	0	0	0	0	0	0	3.834e-05		0.552798
182	rhm	0.0001383	0	0	0	0	0	0	0	0	0	0	0	0	0	9.478e-05		0.00023308
183	d02	0.0001336	0.9549	2.246e-12	1.735e-07	1.45e-07	1.098e-06	3.913e-06	8.118e-06	0.0002666	1.689e-11	3.579e-12	0.0002518	0.003193	0.001184	4.172e-06		0.959947
184	sta	0.005202	0	0	0	0	0	0	0	0.3672	0.2772	0	0	0	0	0.3494		0.999002
185	pec	0.0005945	0	0	0	0	0	0	0	0	0	0	0	0.0809	0.02402	0.04775		0.153264
186	d03	0.0003426	0.03907	5.568e-05	0.0003317	9.535e-06	0.0001427	6.262e-11	0.001211	0.01037	4.531e-10	2.198e-10	0.01133	0.0681	0.01333	0.0002609		0.144554
187	d04	0.000647	1.52e-07	0.0001734	0.0009406	2.5e-05	0.0001352	5.264e-11	0.005416	0.02763	3.538e-10	1.744e-10	0.01129	0.06486	0.03886	0.0001593		0.150137
188	d05	0.002815	1.361e-07	0.0001596	0.0002084	1.047e-05	0.000105	5.64e-11	0.003998	0.02962	6.126e-10	2.118e-10	0.006898	0.05113	0.05797	0.0002632		0.153178
189	d06	0.0001175	5.444e-08	5.191e-06	0.0004566	1.11e-05	0.0002312	3.517e-05	0.001911	0.01339	9.011e-10	1.035e-10	0.01263	0.05048	0.00414	0.001478		0.0848858
190	d07	0.001295	0.03162	6.927e-05	0.000357	3.279e-05	2.607e-05	0.0001135	0.003424	0.02819	3.516e-10	1.228e-10	0.01144	0.04611	0.01728	0.0006121		0.14057
191	d08	0.002693	0.03131	0.0004532	0.001715	0.0001662	0.0001318	0.0004226	0.0005439	0.01898	1.728e-09	4.263e-10	0.01086	0.2982	0.02867	0.0003843		0.39453
192	d09	0.01019	0.05694	3.112e-05	0.001896	1.376e-05	5.687e-05	0.000314	0.001454	0.0853	9.598e-10	3.183e-10	0.04033	0.2047	0.04995	0.0004496		0.451625
193	d10	2.935e-06	0.1063	2.279e-05	4.459e-05	0.0001816	0.01173	0.0002001	0.3643	0.2137	0.1102	1.506e-10	0.01645	0.1234	0.01696	0.002312		0.965804
194	d11	0.0004745	0.2276	9.154e-05	0.0001847	0.002622	0.00207	2.509e-05	0.002095	0.002573	2.187e-10	5.41e-11	0.002209	0.04333	0.007424	0.003191		0.29389
195	d12	0.003664	1.56e-07	0.0002044	0.0008058	1.433e-05	0.0001959	8.611e-11	0.0009928	0.04084	4.737e-10	1.888e-10	0.01447	0.08949	0.0147	0.0001364		0.165514
196	d13	0.000464	2.775e-07	1.908e-10	0.001669	4.645e-05	0.000701	6.969e-05	0.002661	0.01445	1.726e-05	2.987e-10	0.03307	0.1747	0.05689	0.001204		0.285943
197	d14	0.00226	0.1275	6.05e-05	0.0001533	1.142e-05	2.232e-05	0.0001342	0.003612	0.04715	7.269e-10	2.416e-10	0.01633	0.09638	0.01515	0.0006304		0.309394
198	d15	0.003511	0.1837	2.216e-06	7.552e-05	1.252e-05	2.893e-06	4.2e-05	0.0009211	0.02209	2.727e-10	7.74e-11	0.007429	0.0327	0.006231	0.0005004		0.257218

## Sheet: fa>dout
1	2	3	4	5	6	7	8	9	10	11	12	13	14	15	16	17	18
	sum	0.765438	0.614273	0.754929	0.75544	0.752613	0.743259	0.40229	0.292346	0.430147	0.233559	0.560175	0.577788	0.763569	0.598271	0.428124
		for each d, fraction a
		11	12	13	14	15	16	17	18	19	20	21	22	24	25	26
		gre	mhe	cde	cmi	rst	tno	dix	dip	din	dxf	cha	sif	pha	coc	ph1
161	d01	0.05569	4.758e-06	3.781e-05	0.0009591	3.051e-05	8.079e-05	0.0006746	0.0001001	0.004172	1.42e-10	4.635e-10	0.01213	0.0006236	0.001988	0.000425
162	ar2	0.07773	0.00429	0.1928	0.4298	0.0002077	0.0005769	0.0002545	0.0009472	0.000649	0.0001934	6.563e-10	0.01268	0.02893	0.08328	3.574e-10
163	fu2	0.01953	0.08308	0.004225	0.0063	0.002476	0.01299	0.003252	0.01207	0.03146	0.001811	0.003005	0.009118	0.003858	0.07665	3.982e-05
164	ga2	0.001326	0.06687	0.002364	0.003452	0.001346	0.004114	0.001807	0.006665	0.03985	0.02108	5.848e-10	0.02439	0.02752	0.03082	0.00766
165	gl2	0.0003069	0.04668	0.0005955	0.0009087	0.4434	0.3408	0.000456	0.001704	0.02888	0.01542	6.586e-10	0.01794	0.005113	0.06376	0.0003881
166	ma2	0.001779	0.05028	0.002423	0.003632	0.001417	0.004212	0.005591	0.006907	0.0103	0.005512	8.697e-10	0.02062	0.06309	0.03139	0.1854
167	rh2	0.001186	0.04501	0.01232	0.004598	0.001737	0.0129	0.002314	0.008407	0.02349	0.00128	6.954e-10	0.01358	0.03593	0.06631	0.0003838
168	ga3	2.506e-10	0.03828	2.359e-05	0.0006272	1.321e-05	0.1112	0.0002171	1.31e-10	0.0005288	4.9e-11	1.53e-09	0.009783	0.0001024	0.0004154	0.01634
169	gl3	2.539e-10	0.00233	0.2802	4.162e-05	1.362e-06	8.446e-06	0.1361	6.574e-06	0.002986	1.015e-10	0.4112	0.01887	1.004e-05	0.00308	8.697e-05
170	gc2	1.665e-10	0.01609	0.001288	0.001875	0.05136	0.002164	0.0009545	0.003552	2.714e-10	5.177e-11	0.05356	0.01615	0.0004731	0.003513	0.0001119
171	mu2	1.005e-10	8.064e-06	0.006954	0.000104	6.886e-06	2.569e-05	2.436e-10	4.308e-11	0.01732	0.0007942	4.514e-10	0.013	9.01e-10	0.004338	1.071e-06
172	ga4	2.352e-10	0.001102	3.166e-10	0.04941	2.479e-05	0.002683	1.399e-10	4.454e-11	0.02321	0.0005565	7.636e-10	0.01796	0.39	0.0001201	0.01039
173	gl4	1.033e-10	3.9e-11	1.729e-05	2.527e-05	8.977e-07	1.636e-05	1.556e-10	4.48e-11	0.01186	4.861e-11	7.436e-10	0.003167	1.028e-09	0.0009203	6.164e-10
174	chi	0.01238	0.01862	0.02451	0.02427	0.02472	0.02414	0.02462	0.02359	0	0	0	0.0229	0.009476	0.01084	2.281e-05
175	glo	0	0.01862	0.02451	0.02427	0.02472	0.02414	0.02462	0.02359	0	0	0	0	0	0	3.419e-10
176	chr	0.01238	0.1117	0.147	0.1456	0.1483	0.1448	0.1477	0.1415	0	0	0.09241	0.1145	0.09476	0.1084	0.008438
177	fcs	0	0.009308	0.01225	0.01214	0.01236	0.01207	0.01231	0.0118	0	0	0	0	0	0	3.447e-06
178	gly	0	0	0	0	0	0	0	0	0	0	0	0	0	0	0.1012
179	xyl	0.01634	0.009308	0.01225	0.01214	0.01236	0.01207	0.01231	0.0118	0	0	0	0	0	0	0.0001071
180	cel	0.02871	0.009308	0.01225	0.01214	0.01236	0.01207	0.01231	0.0118	0.04358	0.04655	0	0.0229	0.009476	0.01084	2.571e-05
181	man	0.01634	0.009308	0.01225	0.01214	0.01236	0.01207	0.01231	0.0118	0	0	0	0	0	0	4.637e-05
182	rhm	0.01238	0	0	0	0	0	0	0	0	0	0	0	0	0	8.653e-05
183	d02	0.06606	0.07183	5.049e-10	1.126e-05	3.12e-06	2.494e-05	0.0006113	1.32e-05	0.001644	1.474e-10	5.378e-10	0.01255	0.008887	0.01269	2.105e-05
184	sta	0.1238	0	0	0	0	0	0	0	0.1089	0.1164	0	0	0	0	0.08481
185	pec	0.01238	0	0	0	0	0	0	0	0	0	0	0	0.009476	0.01084	0.01014
186	d03	0.00673	0.0001167	0.0004972	0.0008549	8.148e-06	0.0001287	3.886e-10	7.822e-05	0.00254	1.57e-10	1.312e-09	0.02243	0.007527	0.005673	5.23e-05
187	d04	0.009921	3.545e-10	0.001209	0.001892	1.668e-05	9.518e-05	2.55e-10	0.000273	0.005284	9.571e-11	8.126e-10	0.01744	0.005596	0.01292	2.492e-05
188	d05	0.03591	2.64e-10	0.0009256	0.0003487	5.81e-06	6.153e-05	2.273e-10	0.0001677	0.004712	1.379e-10	8.21e-10	0.008867	0.00367	0.01603	3.426e-05
189	d06	0.002067	1.456e-10	4.151e-05	0.001054	8.497e-06	0.0001868	0.0001954	0.0001105	0.002936	2.796e-10	5.53e-10	0.02238	0.004997	0.001578	0.0002653
190	d07	0.02528	9.39e-05	0.0006148	0.0009145	2.785e-05	2.338e-05	0.0007002	0.0002198	0.006864	1.211e-10	7.285e-10	0.02251	0.005066	0.007309	0.0001219
191	d08	0.01079	1.908e-05	0.0008255	0.0009013	2.898e-05	2.426e-05	0.000535	7.165e-06	0.0009485	1.222e-10	5.191e-10	0.004384	0.006724	0.00249	1.571e-05
192	d09	0.06661	5.662e-05	9.25e-05	0.001626	3.914e-06	1.708e-05	0.0006484	3.124e-05	0.006955	1.107e-10	6.323e-10	0.02657	0.007533	0.007078	2.999e-05
193	d10	3.617e-05	0.0001993	0.0001276	7.208e-05	9.736e-05	0.006637	0.0007791	0.01476	0.03283	0.02396	5.64e-10	0.02043	0.008559	0.00453	0.0002907
194	d11	0.01322	0.0009643	0.001159	0.0006749	0.003177	0.002648	0.0002207	0.0001919	0.0008939	1.075e-10	4.579e-10	0.006199	0.006792	0.004482	0.000907
195	d12	0.03547	2.297e-10	0.0008996	0.001023	6.036e-06	8.708e-05	2.633e-10	3.16e-05	0.004931	8.091e-11	5.553e-10	0.01412	0.004875	0.003084	1.348e-05
196	d13	0.002616	2.38e-10	4.889e-10	0.001234	1.139e-05	0.0001815	0.0001241	4.932e-05	0.001016	1.717e-06	5.117e-10	0.01879	0.005544	0.006951	6.924e-05
197	d14	0.02026	0.0001738	0.0002465	0.0001802	4.454e-06	9.187e-06	0.0003798	0.0001064	0.00527	1.149e-10	6.58e-10	0.01475	0.004861	0.002943	5.765e-05
198	d15	0.07821	0.0006225	2.244e-05	0.0002207	1.213e-05	2.96e-06	0.0002956	6.746e-05	0.006137	1.072e-10	5.239e-10	0.01668	0.0041	0.003008	0.0001137

## Sheet: Xa>de
1	2	3	4	5	6	7	8	9	10	11	12	13	14	15	16	17	18	19	20	21	22
	rank =	15	1	14	12	11	10	13	4	5	7	8	9	2	6	3
	sum =	7.63642e-07	0.128685	3.33529e-06	1.70572e-05	2.00829e-05	5.73192e-05	3.67592e-06	0.00131441	0.000789607	0.000300081	6.5758e-05	6.3999e-05	0.00329517	0.000470406	0.00167014
		umolC/L/d
		11	12	13	14	15	16	17	18	19	20	21	22	24	25	26
		gre	mhe	cde	cmi	rst	tno	dix	dip	din	dxf	cha	sif	pha	coc	ph1		sum	rank
161	d01	3.054e-08	4.383e-11	6.374e-09	5.567e-07	1.772e-08	1.109e-07	1.518e-07	2.335e-06	1.943e-05	4.053e-13	5.381e-14	7.778e-07	5.428e-06	6.737e-06	2.69e-06		3.82719e-05	25	d01
162	ar2	9.622e-09	0.002162	5.603e-08	2.866e-07	3.374e-07	9.629e-07	6.175e-08	2.208e-05	2.211e-06	8.402e-07	8.908e-14	4.154e-07	0.0003921	4.61e-05	1.392e-12		0.00262746	8	ar2
163	fu2	8.232e-08	0.02748	7.121e-07	3.642e-06	4.288e-06	1.224e-05	7.848e-07	0.0002806	1.879e-05	7.142e-06	7.58e-07	1.021e-06	4.613e-05	1.976e-05	2.991e-07		0.0278762	2	fu2
164	ga2	8.286e-08	0.01513	3.922e-07	2.006e-06	2.362e-06	6.74e-06	4.323e-07	0.0001546	0.000241	9.158e-05	5.901e-14	9.687e-07	0.0003691	6.849e-05	5.729e-05		0.016125	5	ga2
165	gl2	2.352e-08	0.003874	1.004e-07	5.134e-07	6.045e-07	1.725e-06	1.106e-07	3.957e-05	0.0001763	6.7e-05	7.667e-14	1.204e-06	6.459e-05	6.454e-05	2.909e-06		0.00429319	7	gl2
166	ma2	1.363e-07	0.01576	4.086e-07	2.089e-06	2.46e-06	7.021e-06	4.503e-07	0.000161	6.301e-05	2.395e-05	9.392e-14	2.726e-06	0.0008304	9.549e-05	0.001392		0.0183411	4	ma2
167	rh2	9.087e-08	0.01919	4.973e-07	2.543e-06	2.994e-06	8.546e-06	5.481e-07	0.000196	1.437e-05	5.461e-06	1.092e-13	7.074e-07	0.0004844	2.042e-05	1.133e-06		0.0199277	3	rh2
168	ga3	0	0	0	0	0	0	0	0	0	0	1.721e-13	1.682e-06	0	0	0.0001225		0.000124182	16	ga3
169	gl3	0	0	0	0	0	0	0	0	0	0	5.149e-05	1.911e-14	0	0	1.728e-07		5.16628e-05	24	gl3
170	gc2	0	0.008108	2.101e-07	1.075e-06	1.265e-06	3.611e-06	2.316e-07	8.281e-05	0	0	1.351e-05	2.336e-06	0	8.091e-06	6.187e-07		0.00822176	6	gc2
171	mu2	0	0	0	0	0	0	0	0	0	0	5.561e-14	1.795e-06	0	0	8.042e-09		1.80304e-06	27	mu2
172	ga4	0	0	0	0	0	0	0	0	0	0	1.353e-13	2.874e-06	0	0	7.761e-05		8.0484e-05	22	ga4
173	gl4	0	0	0	0	0	0	0	0	0	0	1.048e-13	2.409e-06	0	0	2.878e-12		2.409e-06	26	gl4
174	chi	0	0	0	0	0	0	0	0	0	0	0	0	0	0	0		0	28	chi
175	glo	0	0	0	0	0	0	0	0	0	0	0	0	0	0	0		0	28	glo
176	chr	0	0	0	0	0	0	0	0	0	0	0	0	0	0	0		0	28	chr
177	fcs	0	0	0	0	0	0	0	0	0	0	0	0	0	0	0		0	28	fcs
178	gly	0	0	0	0	0	0	0	0	0	0	0	0	0	0	0		0	28	gly
179	xyl	0	0	0	0	0	0	0	0	0	0	0	0	0	0	0		0	28	xyl
180	cel	0	0	0	0	0	0	0	0	0	0	0	0	0	0	0		0	28	cel
181	man	0	0	0	0	0	0	0	0	0	0	0	0	0	0	0		0	28	man
182	rhm	0	0	0	0	0	0	0	0	0	0	0	0	0	0	0		0	28	rhm
183	d02	4.485e-08	0.03619	5.264e-16	1.587e-09	4.167e-09	2.112e-08	1.483e-07	3.077e-07	6.958e-06	4.208e-13	7.888e-14	3.872e-06	0.0001201	1.46e-05	1.034e-07		0.0363362	1	d02
184	sta	0	0	0	0	0	0	0	0	0	0	0	0	0	0	0		0	28	sta
185	pec	0	0	0	0	0	0	0	0	0	0	0	0	0	0	0		0	28	pec
186	d03	1.721e-09	5.864e-05	6.515e-08	4.621e-07	3.418e-09	2.148e-07	5.169e-16	1.824e-06	1.438e-05	1.522e-13	2.745e-13	6.377e-07	0.0001007	1.169e-05	2.371e-07		0.000188856	12	d03
187	d04	4.599e-08	1.108e-10	1.567e-07	4.558e-07	1.067e-08	1.563e-07	5.063e-16	6.365e-06	3.102e-05	1.92e-13	6.941e-14	3.872e-06	7.477e-05	1.479e-05	1.872e-07		0.00013183	15	d04
188	d05	1.342e-14	1.125e-10	1.507e-07	6.696e-09	6.824e-09	4.491e-08	4.919e-16	3.909e-06	2.159e-05	3.874e-13	1.489e-13	3.872e-06	4.283e-05	1.462e-05	2.384e-07		8.72686e-05	21	d05
189	d06	1.435e-09	4.745e-11	6.998e-09	2.23e-07	9.796e-09	3.116e-07	5.324e-16	2.577e-06	1.562e-05	9.804e-13	8.058e-14	3.444e-06	6.696e-05	5.582e-06	1.93e-06		9.66659e-05	19	d06
190	d07	4.264e-08	1.119e-10	4.677e-08	4.937e-07	4.167e-09	2.455e-08	1.263e-07	5.123e-06	2.905e-05	3.031e-13	1.222e-13	3.872e-06	6.517e-05	6.404e-06	5.497e-07		0.000110907	17	d07
191	d08	1.457e-08	6.786e-11	1.392e-07	4.686e-07	3.662e-08	1.897e-08	1.298e-07	1.67e-07	2.413e-06	1.769e-13	5.932e-14	1.72e-06	9.075e-05	4.411e-06	1.815e-12		0.000100269	18	d08
192	d09	3.134e-08	8.328e-11	1.559e-08	5.886e-07	2.029e-09	5.648e-09	1.508e-07	7.284e-07	3.062e-05	2.696e-13	1.022e-13	2.999e-06	0.0001022	1.451e-05	5.309e-12		0.000151851	13	d09
193	d10	1.324e-09	8.01e-05	1.763e-08	2.138e-08	4.311e-08	1.085e-05	1.51e-07	0.000344	3.003e-05	0.0001041	8.542e-14	3.232e-06	0.0001143	1.474e-05	2.183e-06		0.000703769	9	d10
194	d11	8.786e-16	0.0004582	1.564e-07	3.476e-07	5.598e-06	4.416e-06	3.506e-08	4.473e-06	5.057e-06	2.548e-13	5.839e-14	2.208e-06	9.05e-05	9.044e-06	6.726e-06		0.000586761	10	d11
195	d12	3.891e-08	6.609e-11	1.517e-07	5.469e-07	3.263e-09	3.528e-08	6.52e-16	7.367e-07	1.621e-05	1.133e-13	7.631e-14	3.872e-06	6.405e-05	1.018e-05	2.97e-12		9.58248e-05	20	d12
196	d13	2.452e-15	9.516e-11	4.732e-16	5.894e-07	1.329e-08	2.476e-07	9.273e-16	1.15e-06	1.318e-06	7.458e-09	5.88e-14	3.872e-06	7.014e-05	1.027e-06	4.232e-07		7.8788e-05	23	d13
197	d14	3.844e-08	3.967e-05	4.156e-08	3.538e-08	3.514e-10	1.067e-08	9.17e-08	2.481e-06	2.913e-05	2.482e-13	6.987e-14	3.842e-06	6.297e-05	9.925e-06	3.333e-07		0.000148569	14	d14
198	d15	4.639e-08	0.0001548	3.783e-09	1.048e-07	1.855e-08	4.914e-09	7.171e-08	1.573e-06	2.11e-05	1.807e-13	7.363e-14	3.768e-06	3.758e-05	9.255e-06	4.089e-12		0.000228326	11	d15

## Sheet: Xa>p
1	2	3	4	5	6	7	8	9	10	11	12	13	14	15	16	17	18	19	20	21	22
	rank =	15	1	14	12	8	9	11	2	4	5	13	10	6	7	3
	sum =	1.7983e-05	0.194387	4.13168e-05	0.000142897	0.000435854	0.000428395	0.000144995	0.0164973	0.00350196	0.00332967	0.00011095	0.000321193	0.00322046	0.00142087	0.00429567
		umolC/L/d
		11	12	13	14	15	16	17	18	19	20	21	22	24	25	26
		gre	mhe	cde	cmi	rst	tno	dix	dip	din	dxf	cha	sif	pha	coc	ph1		sum	rank
101	p01	9.303e-15	0.006106	7.242e-14	3.536e-08	1.334e-08	1.118e-07	2.435e-06	0.0006371	1.95e-06	9.348e-05	2.013e-13	4.204e-06	3.345e-06	1.612e-07	1.366e-12		0.00684884	9	p01
102	pra	1.135e-14	2.028e-11	1.643e-13	1.643e-07	5.187e-09	1.405e-06	3.426e-14	1e-12	9.566e-08	2.112e-13	6.694e-14	3.328e-06	2.751e-05	3.375e-05	1.293e-12		6.62582e-05	37	pra
103	puc	2.285e-14	4.054e-11	5.243e-14	6.255e-08	1.874e-12	6.606e-09	6.304e-14	1.394e-06	1.446e-06	6.871e-08	8.596e-14	7.504e-06	9.722e-05	0.0002515	0.001292		0.0016512	25	puc
104	pal	2.267e-14	1.252e-05	8.404e-10	5.49e-08	4.041e-08	4.143e-08	3.763e-08	8.753e-07	0.0003069	3.214e-13	9.634e-14	1.155e-05	0.001194	0.0002238	0.0003184		0.00206822	24	pal
105	plc	2.367e-14	1.543e-06	4.724e-14	3.218e-08	1.974e-10	9.01e-13	6.591e-09	3.165e-12	8.294e-07	3.615e-13	5.642e-05	1.443e-06	0.0001119	0.0002227	0.0001843		0.000579174	34	plc
106	pax	6.174e-15	3.272e-05	5.607e-14	3.26e-08	1.635e-08	1.175e-07	4.034e-06	0.0009071	7.522e-05	0.0002111	1.753e-13	7.81e-06	2.83e-06	8.66e-06	5.233e-08		0.00124969	28	pax
107	xph	1.195e-14	0.01744	6.764e-14	4.284e-08	1.009e-08	2.746e-09	3.681e-08	3.693e-12	1.758e-05	8.356e-08	7.738e-14	1.615e-06	1.489e-06	3.204e-06	4e-08		0.0174641	2	xph
108	pau	2.267e-14	0.0005762	4.724e-14	8.001e-09	3.362e-08	5.129e-08	8.475e-08	0.000797	1.828e-06	0.0001176	1.278e-13	1.464e-05	7.751e-08	1.125e-05	1.796e-12		0.00151877	26	pau
109	plu	1.521e-14	2.126e-11	4.889e-14	2.613e-09	1.487e-09	2.302e-05	1.275e-07	1.759e-07	2.718e-06	2.112e-13	2.229e-13	3.467e-06	9.414e-07	2.008e-05	6.994e-07		5.12333e-05	38	plu
110	pca	1.816e-14	0.0005184	5.536e-14	1.756e-08	2.198e-08	6.793e-10	2.119e-07	0.0005397	1.17e-06	1.51e-06	2.124e-13	1.68e-05	1.384e-05	8.434e-06	2.609e-08		0.00110013	30	pca
111	pur	7.471e-15	7.487e-05	5.309e-14	6.243e-08	1.211e-09	5.425e-08	1.002e-05	2.587e-12	0.0005392	1.857e-07	8.178e-14	1.623e-05	2.072e-06	3.091e-06	1.498e-07		0.000645936	32	pur
112	pan	6.299e-15	1.635e-05	5.9e-14	1.524e-08	4.357e-08	9.872e-08	3.35e-14	1.283e-05	0.0004844	2.445e-08	2.043e-13	5.07e-06	8.851e-07	7.42e-06	4.17e-12		0.000527137	35	pan
113	pln	9.202e-15	1.741e-05	6.557e-14	4.936e-08	7.209e-09	3.348e-08	2.711e-08	1.215e-06	2.188e-06	1.924e-08	3.122e-05	2.347e-06	2.427e-05	1.655e-05	4.608e-12		9.53364e-05	36	pln
114	phi	9.485e-07	0.009381	4.131e-06	1.418e-05	4.354e-05	4.029e-05	5.974e-06	0.00055	0	0	0	1.742e-05	0.0001291	3.833e-05	1.57e-07		0.0102251	4	phi
115	plo	0	0.009381	4.131e-06	1.418e-05	4.354e-05	4.029e-05	5.974e-06	0.00055	0	0	0	0	0	0	2.552e-12		0.0100391	5	plo
116	phr	9.485e-07	0.05629	2.479e-05	8.508e-05	0.0002613	0.0002417	3.584e-05	0.0033	0	0	2.331e-05	8.708e-05	0.001291	0.0003833	6.298e-06		0.0620306	1	phr
117	pcs	0	0.00469	2.066e-06	7.09e-06	2.177e-05	2.015e-05	2.987e-06	0.000275	0	0	0	0	0	0	6.472e-07		0.00501971	18	pcs
118	ply	0	0	0	0	0	0	0	0	0	0	0	0	0	0	0.001293		0.001293	27	ply
119	pyl	1.252e-06	0.00469	2.066e-06	7.09e-06	2.177e-05	2.015e-05	2.987e-06	0.000275	0	0	0	0	0	0	7.282e-09		0.00502032	17	pyl
120	pel	2.2e-06	0.00469	2.066e-06	7.09e-06	2.177e-05	2.015e-05	2.987e-06	0.000275	0.0002678	0.0002022	0	1.742e-05	0.0001291	3.833e-05	2.562e-07		0.00567637	13	pel
121	xpa	1.252e-06	0.00469	2.066e-06	7.09e-06	2.177e-05	2.015e-05	2.987e-06	0.000275	0	0	0	0	0	0	3.845e-07		0.0050207	16	xpa
122	phm	9.485e-07	0	0	0	0	0	0	0	0	0	0	0	0	0	0.000774		0.000774949	31	phm
123	p02	7.584e-15	0.008511	7.874e-14	7.973e-08	3.384e-08	2.524e-09	9.803e-07	0.0002172	0.0004803	0.000162	1.441e-13	1.065e-05	1.226e-05	8.25e-06	1.632e-06		0.00940439	6	p02
124	pta	9.485e-06	0	0	0	0	0	0	0	0.0006695	0.0005055	0	0	0	0	1.368e-06		0.00118585	29	pta
125	xpe	9.485e-07	0	0	0	0	0	0	0	0	0	0	0	0.0001291	3.833e-05	0.000421		0.000589379	33	xpe
126	p03	1.485e-14	0.003916	7.515e-14	1.547e-08	1.209e-08	3.453e-08	2.022e-07	0.0005492	1.125e-06	0.0001328	1.94e-13	8.71e-06	8.229e-06	7.294e-06	2.468e-12		0.00462362	19	p03
127	p04	9.208e-15	0.004109	6.16e-14	2.533e-08	1.881e-08	6.424e-08	6.046e-07	0.001	7.76e-05	0.0002102	1.739e-13	1.119e-05	1.833e-11	6.482e-06	3.677e-08		0.00541522	14	p04
128	p05	6.281e-15	0.008061	5.309e-14	1.167e-07	1.073e-08	8.001e-08	8.276e-07	0.0002615	4.645e-05	0.0001702	1.79e-13	1.084e-05	3.415e-06	2.724e-05	1.429e-09		0.00858168	7	p05
129	p06	1.456e-14	0.002179	6.131e-14	4.886e-08	5.145e-09	3.445e-09	4.434e-07	0.001	4.316e-07	0.0001173	1.469e-13	1.323e-05	1.162e-06	2.965e-06	3.396e-12		0.00331459	22	p06
130	p07	1.551e-14	0.004032	4.913e-14	1.564e-08	3.278e-08	1.027e-09	2.446e-07	0.0008688	2.495e-05	0.0002036	2.033e-13	9.965e-06	8.654e-07	6.472e-06	2.195e-07		0.00514717	15	p07
131	p08	1.567e-14	0.01132	4.903e-14	3.521e-09	4.363e-09	5.165e-08	1.942e-05	0.00081	3.781e-06	0.0001897	1.832e-13	6.368e-06	7.687e-09	1.103e-06	1.177e-07		0.0123506	3	p08
132	p09	1.087e-14	0.005703	5.758e-14	3.461e-08	2.228e-09	6.759e-09	1.171e-06	0.0007609	4.169e-08	0.0001557	2.132e-13	8.159e-06	1.019e-07	1.399e-05	5.478e-08		0.00664316	10	p09
133	p10	1.896e-14	0.003111	5.39e-14	2.451e-08	3.449e-08	1.049e-07	2.353e-05	0.000455	0.0004169	0.0001096	2.024e-13	1.957e-06	1.818e-11	1.475e-05	2.277e-12		0.0041329	21	p10
134	p11	1.003e-14	0.00552	5.777e-14	4.314e-08	1.169e-08	9.532e-08	7.546e-07	0.0005071	6.428e-05	0.000128	1.917e-13	1.857e-06	7.273e-06	2.983e-06	5.976e-07		0.006233	11	p11
135	p12	7.09e-15	0.003128	7.487e-14	4.868e-08	2.799e-09	7.49e-09	1.659e-06	0.0009946	9.151e-06	0.0001103	1.264e-13	3.769e-07	7.273e-08	1.191e-05	1.774e-07		0.00425631	20	p12
136	p13	8.292e-15	0.007607	4.79e-14	1.799e-08	5.399e-10	4.883e-08	6.248e-07	0.0002151	5.845e-07	0.0001649	1.927e-13	6.874e-06	1.855e-05	3.345e-06	5.155e-08		0.0080171	8	p13
137	p14	9.398e-15	0.005626	6.164e-14	4.113e-08	2.62e-08	6.753e-08	1.671e-05	0.0003345	1.4e-06	0.0001752	2.047e-13	1.291e-05	3.85e-06	2.208e-06	2.283e-12		0.00617291	12	p14
138	p15	7.078e-15	0.002956	5.291e-14	1.317e-09	3.213e-09	3.467e-09	1.066e-06	0.000126	2.142e-06	0.0001684	1.86e-13	1.779e-07	5.998e-06	2.988e-06	2.969e-12		0.00326278	23	p15

## Sheet: fa>pin
1	2	3	4	5	6	7	8	9	10	11	12	13	14	15	16	17	18	19	20
		for each p, fraction a
		11	12	13	14	15	16	17	18	19	20	21	22	24	25	26
		gre	mhe	cde	cmi	rst	tno	dix	dip	din	dxf	cha	sif	pha	coc	ph1		sum
101	p01	1.317e-12	0.8642	1.025e-11	5.005e-06	1.888e-06	1.582e-05	0.0003446	0.09018	0.0002761	0.01323	2.849e-11	0.000595	0.0004734	2.282e-05	1.933e-10		0.969345
102	pra	8.556e-11	1.528e-07	1.238e-09	0.001238	3.908e-05	0.01058	2.582e-10	7.539e-09	0.0007208	1.591e-09	5.044e-10	0.02508	0.2073	0.2543	9.745e-09		0.499258
103	puc	1.376e-11	2.441e-08	3.158e-11	3.767e-05	1.128e-09	3.978e-06	3.796e-11	0.0008393	0.000871	4.138e-05	5.176e-11	0.004519	0.05855	0.1515	0.7779		0.994262
104	pal	5.064e-12	0.002795	1.877e-07	1.226e-05	9.027e-06	9.254e-06	8.405e-06	0.0001955	0.06854	7.178e-11	2.152e-11	0.002581	0.2666	0.04998	0.07112		0.461851
105	plc	4.044e-11	0.002636	8.069e-11	5.497e-05	3.372e-07	1.539e-09	1.126e-05	5.405e-09	0.001417	6.175e-10	0.09638	0.002465	0.1912	0.3804	0.3148		0.989365
106	pax	4.338e-12	0.02299	3.94e-11	2.291e-05	1.149e-05	8.256e-05	0.002835	0.6374	0.05286	0.1484	1.232e-10	0.005488	0.001989	0.006085	3.677e-05		0.878201
107	xph	6.73e-13	0.9824	3.809e-12	2.412e-06	5.684e-07	1.546e-07	2.073e-06	2.08e-10	0.0009903	4.705e-06	4.358e-12	9.093e-05	8.383e-05	0.0001805	2.253e-06		0.983758
108	pau	1.422e-11	0.3615	2.963e-11	5.019e-06	2.109e-05	3.218e-05	5.316e-05	0.5	0.001147	0.0738	8.019e-11	0.009186	4.862e-05	0.007055	1.127e-09		0.952848
109	plu	4.076e-11	5.698e-08	1.31e-10	7.003e-06	3.985e-06	0.06169	0.0003417	0.0004713	0.007283	5.658e-10	5.972e-10	0.00929	0.002523	0.05381	0.001874		0.137294
110	pca	1.588e-11	0.4533	4.841e-11	1.536e-05	1.922e-05	5.94e-07	0.0001853	0.4719	0.001023	0.00132	1.857e-10	0.01469	0.0121	0.007375	2.281e-05		0.961951
111	pur	1.025e-11	0.1027	7.286e-11	8.566e-05	1.661e-06	7.444e-05	0.01375	3.55e-09	0.7399	0.0002548	1.122e-10	0.02227	0.002844	0.004242	0.0002055		0.886328
112	pan	1.122e-11	0.02912	1.051e-10	2.714e-05	7.761e-05	0.0001758	5.968e-11	0.02285	0.8628	4.356e-05	3.639e-10	0.009032	0.001577	0.01322	7.427e-09		0.938923
113	pln	7.084e-11	0.134	5.048e-10	0.00038	5.55e-05	0.0002578	0.0002087	0.009351	0.01684	0.0001481	0.2403	0.01807	0.1869	0.1274	3.548e-08		0.733911
114	phi	9.276e-05	0.9175	0.0004041	0.001387	0.004259	0.00394	0.0005842	0.05379	0	0	0	0.001703	0.01262	0.003748	1.536e-05		1.00004
115	plo	0	0.9344	0.0004115	0.001412	0.004337	0.004013	0.0005951	0.05479	0	0	0	0	0	0	2.542e-10		0.999959
116	phr	1.529e-05	0.9075	0.0003997	0.001372	0.004212	0.003897	0.0005779	0.0532	0	0	0.0003758	0.001404	0.02081	0.006179	0.0001015		1.00004
117	pcs	0	0.9343	0.0004115	0.001412	0.004337	0.004013	0.000595	0.05478	0	0	0	0	0	0	0.0001289		0.999977
118	ply	0	0	0	0	0	0	0	0	0	0	0	0	0	0	1		1
119	pyl	0.0002494	0.9342	0.0004114	0.001412	0.004336	0.004012	0.0005949	0.05477	0	0	0	0	0	0	1.45e-06		0.999987
120	pel	0.0003876	0.8263	0.0003639	0.001249	0.003835	0.003549	0.0005262	0.04844	0.04718	0.03562	0	0.003068	0.02273	0.006751	4.513e-05		1.00004
121	xpa	0.0002493	0.9341	0.0004114	0.001412	0.004336	0.004012	0.0005949	0.05477	0	0	0	0	0	0	7.657e-05		0.999962
122	phm	0.001224	0	0	0	0	0	0	0	0	0	0	0	0	0	0.9988		1.00002
123	p02	7.957e-13	0.893	8.262e-12	8.366e-06	3.551e-06	2.649e-07	0.0001029	0.02279	0.0504	0.017	1.512e-11	0.001117	0.001286	0.0008656	0.0001713		0.986745
124	pta	0.007998	0	0	0	0	0	0	0	0.5646	0.4263	0	0	0	0	0.001154		1.00005
125	xpe	0.00161	0	0	0	0	0	0	0	0	0	0	0	0.219	0.06504	0.7143		0.99995
126	p03	3.077e-12	0.8116	1.557e-11	3.206e-06	2.506e-06	7.156e-06	4.189e-05	0.1138	0.0002331	0.02751	4.02e-11	0.001805	0.001705	0.001512	5.113e-10		0.95822
127	p04	1.638e-12	0.7311	1.096e-11	4.507e-06	3.347e-06	1.143e-05	0.0001076	0.178	0.01381	0.03739	3.094e-11	0.00199	3.261e-09	0.001153	6.542e-06		0.963576
128	p05	7.166e-13	0.9196	6.057e-12	1.331e-05	1.225e-06	9.127e-06	9.442e-05	0.02984	0.005299	0.01941	2.042e-11	0.001237	0.0003896	0.003108	1.63e-07		0.979002
129	p06	4.163e-12	0.6231	1.753e-11	1.397e-05	1.471e-06	9.848e-07	0.0001268	0.286	0.0001234	0.03353	4.198e-11	0.003783	0.0003323	0.0008478	9.709e-10		0.94786
130	p07	2.901e-12	0.7542	9.189e-12	2.925e-06	6.131e-06	1.922e-07	4.574e-05	0.1625	0.004666	0.03809	3.803e-11	0.001864	0.0001619	0.00121	4.105e-05		0.962788
131	p08	1.251e-12	0.9036	3.915e-12	2.812e-07	3.484e-07	4.124e-06	0.001551	0.06468	0.0003019	0.01515	1.463e-11	0.0005085	6.138e-07	8.807e-05	9.398e-06		0.985894
132	p09	1.587e-12	0.8328	8.409e-12	5.054e-06	3.254e-07	9.87e-07	0.000171	0.1111	6.088e-06	0.02274	3.114e-11	0.001192	1.488e-05	0.002044	8e-06		0.970082
133	p10	4.345e-12	0.7131	1.235e-11	5.617e-06	7.906e-06	2.405e-05	0.005394	0.1043	0.09556	0.02513	4.64e-11	0.0004485	4.167e-09	0.003382	5.22e-10		0.947352
134	p11	1.561e-12	0.8587	8.987e-12	6.711e-06	1.818e-06	1.483e-05	0.0001174	0.07889	0.009999	0.01992	2.982e-11	0.0002888	0.001131	0.0004641	9.297e-05		0.969627
135	p12	1.605e-12	0.708	1.694e-11	1.102e-05	6.334e-07	1.695e-06	0.0003755	0.2251	0.002071	0.02496	2.861e-11	8.53e-05	1.646e-05	0.002696	4.016e-05		0.963358
136	p13	1.021e-12	0.9367	5.898e-12	2.216e-06	6.648e-08	6.013e-06	7.694e-05	0.02649	7.198e-05	0.0203	2.373e-11	0.0008465	0.002284	0.0004119	6.348e-06		0.987196
137	p14	1.473e-12	0.8819	9.663e-12	6.447e-06	4.107e-06	1.059e-05	0.002619	0.05243	0.0002195	0.02746	3.209e-11	0.002024	0.0006035	0.0003461	3.578e-10		0.967623
138	p15	2.02e-12	0.8436	1.51e-11	3.758e-07	9.171e-07	9.897e-07	0.0003043	0.03595	0.0006114	0.04807	5.31e-11	5.078e-05	0.001712	0.0008529	8.476e-10		0.931154

## Sheet: fa>pout
1	2	3	4	5	6	7	8	9	10	11	12	13	14	15	16	17	18
	sum	0.23471	0.385771	0.245025	0.244577	0.247403	0.256645	0.59764	0.707612	0.569772	0.766515	0.43991	0.422287	0.236393	0.401802	0.571887
		for each p, fraction a
		11	12	13	14	15	16	17	18	19	20	21	22	24	25	26
		gre	mhe	cde	cmi	rst	tno	dix	dip	din	dxf	cha	sif	pha	coc	ph1
101	p01	1.214e-10	0.01212	4.295e-10	6.053e-05	7.572e-06	6.696e-05	0.01004	0.02733	0.0003174	0.02152	7.981e-10	0.005526	0.0002456	4.559e-05	1.818e-10
102	pra	1.482e-10	4.024e-11	9.745e-10	0.0002812	2.944e-06	0.0008416	1.412e-10	4.291e-11	1.557e-05	4.861e-11	2.654e-10	0.004375	0.00202	0.009545	1.722e-10
103	puc	2.982e-10	8.045e-11	3.11e-10	0.0001071	1.063e-09	3.958e-06	2.598e-10	5.978e-05	0.0002353	1.582e-05	3.408e-10	0.009865	0.007138	0.07112	0.172
104	pal	2.958e-10	2.484e-05	4.984e-06	9.397e-05	2.294e-05	2.483e-05	0.0001551	3.754e-05	0.04993	7.398e-11	3.819e-10	0.01519	0.08764	0.06327	0.04239
105	plc	3.089e-10	3.063e-06	2.802e-10	5.508e-05	1.121e-07	5.399e-10	2.717e-05	1.357e-10	0.0001349	8.321e-11	0.2237	0.001897	0.008218	0.06298	0.02453
106	pax	8.056e-11	6.493e-05	3.326e-10	5.581e-05	9.278e-06	7.04e-05	0.01663	0.03891	0.01224	0.0486	6.949e-10	0.01027	0.0002078	0.002449	6.966e-06
107	xph	1.559e-10	0.03462	4.012e-10	7.332e-05	5.729e-06	1.645e-06	0.0001517	1.584e-10	0.002861	1.923e-05	3.067e-10	0.002123	0.0001093	0.0009061	5.325e-06
108	pau	2.958e-10	0.001143	2.802e-10	1.369e-05	1.908e-05	3.073e-05	0.0003493	0.03418	0.0002974	0.02708	5.068e-10	0.01925	5.691e-06	0.00318	2.392e-10
109	plu	1.984e-10	4.219e-11	2.9e-10	4.473e-06	8.441e-07	0.01379	0.0005255	7.544e-06	0.0004422	4.861e-11	8.836e-10	0.004558	6.912e-05	0.005679	9.311e-05
110	pca	2.369e-10	0.001029	3.284e-10	3.006e-05	1.248e-05	4.07e-07	0.0008736	0.02315	0.0001903	0.0003476	8.419e-10	0.02209	0.001016	0.002385	3.473e-06
111	pur	9.748e-11	0.0001486	3.149e-10	0.0001068	6.872e-07	3.25e-05	0.0413	1.11e-10	0.08774	4.275e-05	3.242e-10	0.02134	0.0001522	0.0008741	1.994e-05
112	pan	8.219e-11	3.244e-05	3.499e-10	2.608e-05	2.473e-05	5.915e-05	1.381e-10	0.0005501	0.07881	5.629e-06	8.099e-10	0.006666	6.498e-05	0.002098	5.551e-10
113	pln	1.201e-10	3.455e-05	3.889e-10	8.448e-05	4.092e-06	2.006e-05	0.0001117	5.21e-05	0.000356	4.428e-06	0.1238	0.003086	0.001782	0.004681	6.135e-10
114	phi	0.01238	0.01862	0.02451	0.02427	0.02472	0.02414	0.02462	0.02359	0	0	0	0.0229	0.009476	0.01084	2.09e-05
115	plo	0	0.01862	0.02451	0.02427	0.02472	0.02414	0.02462	0.02359	0	0	0	0	0	0	3.397e-10
116	phr	0.01238	0.1117	0.147	0.1456	0.1483	0.1448	0.1477	0.1415	0	0	0.09241	0.1145	0.09476	0.1084	0.0008385
117	pcs	0	0.009308	0.01225	0.01214	0.01236	0.01207	0.01231	0.0118	0	0	0	0	0	0	8.616e-05
118	ply	0	0	0	0	0	0	0	0	0	0	0	0	0	0	0.1722
119	pyl	0.01634	0.009308	0.01225	0.01214	0.01236	0.01207	0.01231	0.0118	0	0	0	0	0	0	9.695e-07
120	pel	0.02871	0.009308	0.01225	0.01214	0.01236	0.01207	0.01231	0.0118	0.04358	0.04655	0	0.0229	0.009476	0.01084	3.411e-05
121	xpa	0.01634	0.009308	0.01225	0.01214	0.01236	0.01207	0.01231	0.0118	0	0	0	0	0	0	5.119e-05
122	phm	0.01238	0	0	0	0	0	0	0	0	0	0	0	0	0	0.103
123	p02	9.895e-11	0.01689	4.671e-10	0.0001365	1.921e-05	1.513e-06	0.00404	0.009316	0.07815	0.0373	5.712e-10	0.014	0.0008998	0.002333	0.0002173
124	pta	0.1238	0	0	0	0	0	0	0	0.1089	0.1164	0	0	0	0	0.0001822
125	xpe	0.01238	0	0	0	0	0	0	0	0	0	0	0	0.009476	0.01084	0.05604
126	p03	1.937e-10	0.007772	4.458e-10	2.648e-05	6.864e-06	2.069e-05	0.0008332	0.02355	0.000183	0.03056	7.69e-10	0.01145	0.0006042	0.002063	3.285e-10
127	p04	1.201e-10	0.008154	3.654e-10	4.336e-05	1.068e-05	3.849e-05	0.002492	0.0429	0.01263	0.04838	6.893e-10	0.0147	1.346e-09	0.001833	4.895e-06
128	p05	8.195e-11	0.016	3.149e-10	0.0001997	6.093e-06	4.794e-05	0.003411	0.01122	0.007557	0.03917	7.095e-10	0.01425	0.0002507	0.007703	1.903e-07
129	p06	1.9e-10	0.004325	3.637e-10	8.363e-05	2.92e-06	2.064e-06	0.001827	0.04291	7.022e-05	0.027	5.822e-10	0.0174	8.534e-05	0.0008385	4.521e-10
130	p07	2.024e-10	0.008002	2.914e-10	2.677e-05	1.861e-05	6.156e-07	0.001008	0.03727	0.004059	0.04687	8.061e-10	0.0131	6.354e-05	0.00183	2.922e-05
131	p08	2.045e-10	0.02246	2.908e-10	6.027e-06	2.476e-06	3.095e-05	0.08006	0.03474	0.0006152	0.04367	7.263e-10	0.008372	5.644e-07	0.0003119	1.567e-05
132	p09	1.418e-10	0.01132	3.415e-10	5.924e-05	1.265e-06	4.05e-06	0.004827	0.03264	6.783e-06	0.03584	8.453e-10	0.01073	7.481e-06	0.003957	7.293e-06
133	p10	2.473e-10	0.006173	3.197e-10	4.195e-05	1.958e-05	6.285e-05	0.097	0.01952	0.06783	0.02523	8.026e-10	0.002572	1.335e-09	0.004172	3.032e-10
134	p11	1.309e-10	0.01095	3.427e-10	7.384e-05	6.633e-06	5.711e-05	0.00311	0.02175	0.01046	0.02948	7.598e-10	0.002441	0.000534	0.0008435	7.956e-05
135	p12	9.251e-11	0.006208	4.441e-10	8.332e-05	1.588e-06	4.488e-06	0.006839	0.04266	0.001489	0.02539	5.012e-10	0.0004955	5.34e-06	0.003369	2.362e-05
136	p13	1.082e-10	0.0151	2.841e-10	3.08e-05	3.064e-07	2.926e-05	0.002575	0.009226	9.511e-05	0.03795	7.641e-10	0.009037	0.001362	0.0009459	6.863e-06
137	p14	1.226e-10	0.01116	3.656e-10	7.04e-05	1.487e-05	4.046e-05	0.06888	0.01435	0.0002279	0.04032	8.115e-10	0.01697	0.0002827	0.0006244	3.039e-10
138	p15	9.235e-11	0.005865	3.138e-10	2.254e-06	1.824e-06	2.078e-06	0.004394	0.005403	0.0003485	0.03877	7.375e-10	0.0002339	0.0004404	0.000845	3.953e-10

## Sheet: Xp>d
1	2	3	4	5	6	7	8	9	10	11	12	13	14	15	16	17	18	19	20	21	22	23	24	25	26	27	28	29	30	31	32	33	34	35	36	37	38	39	40	41	42	43	44	45
	rank =	24	15	3	6	9	36	11	35	13	38	16	17	37	21	1	2	5	8	14	12	7	4	18	34	10	30	27	20	32	28	19	25	29	22	31	23	26	33
	sum =	6.08e-06	0.0001343	0.006872	0.004141	0.001682	1.663e-06	0.0008627	1.854e-06	0.000354	1.019e-06	2.615e-05	1.941e-05	1.059e-06	8.512e-06	0.008265	0.007829	0.004313	0.002864	0.000155	0.0004231	0.004062	0.006856	1.064e-05	1.856e-06	0.001351	3.88e-06	4.5e-06	9.362e-06	2.811e-06	4.217e-06	9.744e-06	5.964e-06	3.979e-06	7.439e-06	3.385e-06	6.907e-06	5.027e-06	2.48e-06
		umolC/L/d
		101	102	103	104	105	106	107	108	109	110	111	112	113	114	115	116	117	118	119	120	121	122	123	124	125	126	127	128	129	130	131	132	133	134	135	136	137	138
		p01	pra	puc	pal	plc	pax	xph	pau	plu	pca	pur	pan	pln	phi	plo	phr	pcs	ply	pyl	pel	xpa	phm	p02	pta	xpe	p03	p04	p05	p06	p07	p08	p09	p10	p11	p12	p13	p14	p15		sum	rank
161	d01	6.08e-06	0	0	0	0	0	0	0	0	0	0	0	0	0	0	0	0	0	0	0	0	0	0	0	0	0	0	0	0	0	0	0	0	0	0	0	0	0		6.08e-06	24	d01
162	ar2	0	0.0001343	0	0	0	0	0	0	0	0	0	0	0	0	0	0	0	0	0	0	0	0	0	0	0	0	0	0	0	0	0	0	0	0	0	0	0	0		0.0001343	15	ar2
163	fu2	0	0	0.006872	0	0	0	0	0	0	0	0	0	0	0	0	0	0	0	0	0	0	0	0	0	0	0	0	0	0	0	0	0	0	0	0	0	0	0		0.006872	3	fu2
164	ga2	0	0	0	0.004141	0	0	0	0	0	0	0	0	0	0	0	0	0	0	0	0	0	0	0	0	0	0	0	0	0	0	0	0	0	0	0	0	0	0		0.004141	6	ga2
165	gl2	0	0	0	0	0.001682	0	0	0	0	0	0	0	0	0	0	0	0	0	0	0	0	0	0	0	0	0	0	0	0	0	0	0	0	0	0	0	0	0		0.001682	9	gl2
166	ma2	0	0	0	0	0	1.663e-06	0	0	0	0	0	0	0	0	0	0	0	0	0	0	0	0	0	0	0	0	0	0	0	0	0	0	0	0	0	0	0	0		1.663e-06	36	ma2
167	rh2	0	0	0	0	0	0	0.0008627	0	0	0	0	0	0	0	0	0	0	0	0	0	0	0	0	0	0	0	0	0	0	0	0	0	0	0	0	0	0	0		0.0008627	11	rh2
168	ga3	0	0	0	0	0	0	0	1.854e-06	0	0	0	0	0	0	0	0	0	0	0	0	0	0	0	0	0	0	0	0	0	0	0	0	0	0	0	0	0	0		1.854e-06	35	ga3
169	gl3	0	0	0	0	0	0	0	0	0.000354	0	0	0	0	0	0	0	0	0	0	0	0	0	0	0	0	0	0	0	0	0	0	0	0	0	0	0	0	0		0.000354	13	gl3
170	gc2	0	0	0	0	0	0	0	0	0	1.019e-06	0	0	0	0	0	0	0	0	0	0	0	0	0	0	0	0	0	0	0	0	0	0	0	0	0	0	0	0		1.019e-06	38	gc2
171	mu2	0	0	0	0	0	0	0	0	0	0	2.615e-05	0	0	0	0	0	0	0	0	0	0	0	0	0	0	0	0	0	0	0	0	0	0	0	0	0	0	0		2.615e-05	16	mu2
172	ga4	0	0	0	0	0	0	0	0	0	0	0	1.941e-05	0	0	0	0	0	0	0	0	0	0	0	0	0	0	0	0	0	0	0	0	0	0	0	0	0	0		1.941e-05	17	ga4
173	gl4	0	0	0	0	0	0	0	0	0	0	0	0	1.059e-06	0	0	0	0	0	0	0	0	0	0	0	0	0	0	0	0	0	0	0	0	0	0	0	0	0		1.059e-06	37	gl4
174	chi	0	0	0	0	0	0	0	0	0	0	0	0	0	8.512e-06	0	0	0	0	0	0	0	0	0	0	0	0	0	0	0	0	0	0	0	0	0	0	0	0		8.512e-06	21	chi
175	glo	0	0	0	0	0	0	0	0	0	0	0	0	0	0	0.008265	0	0	0	0	0	0	0	0	0	0	0	0	0	0	0	0	0	0	0	0	0	0	0		0.008265	1	glo
176	chr	0	0	0	0	0	0	0	0	0	0	0	0	0	0	0	0.007829	0	0	0	0	0	0	0	0	0	0	0	0	0	0	0	0	0	0	0	0	0	0		0.007829	2	chr
177	fcs	0	0	0	0	0	0	0	0	0	0	0	0	0	0	0	0	0.004313	0	0	0	0	0	0	0	0	0	0	0	0	0	0	0	0	0	0	0	0	0		0.004313	5	fcs
178	gly	0	0	0	0	0	0	0	0	0	0	0	0	0	0	0	0	0	0.002864	0	0	0	0	0	0	0	0	0	0	0	0	0	0	0	0	0	0	0	0		0.002864	8	gly
179	xyl	0	0	0	0	0	0	0	0	0	0	0	0	0	0	0	0	0	0	0.000155	0	0	0	0	0	0	0	0	0	0	0	0	0	0	0	0	0	0	0		0.000155	14	xyl
180	cel	0	0	0	0	0	0	0	0	0	0	0	0	0	0	0	0	0	0	0	0.0004231	0	0	0	0	0	0	0	0	0	0	0	0	0	0	0	0	0	0		0.0004231	12	cel
181	man	0	0	0	0	0	0	0	0	0	0	0	0	0	0	0	0	0	0	0	0	0.004062	0	0	0	0	0	0	0	0	0	0	0	0	0	0	0	0	0		0.004062	7	man
182	rhm	0	0	0	0	0	0	0	0	0	0	0	0	0	0	0	0	0	0	0	0	0	0.006856	0	0	0	0	0	0	0	0	0	0	0	0	0	0	0	0		0.006856	4	rhm
183	d02	0	0	0	0	0	0	0	0	0	0	0	0	0	0	0	0	0	0	0	0	0	0	1.064e-05	0	0	0	0	0	0	0	0	0	0	0	0	0	0	0		1.064e-05	18	d02
184	sta	0	0	0	0	0	0	0	0	0	0	0	0	0	0	0	0	0	0	0	0	0	0	0	1.856e-06	0	0	0	0	0	0	0	0	0	0	0	0	0	0		1.856e-06	34	sta
185	pec	0	0	0	0	0	0	0	0	0	0	0	0	0	0	0	0	0	0	0	0	0	0	0	0	0.001351	0	0	0	0	0	0	0	0	0	0	0	0	0		0.001351	10	pec
186	d03	0	0	0	0	0	0	0	0	0	0	0	0	0	0	0	0	0	0	0	0	0	0	0	0	0	3.88e-06	0	0	0	0	0	0	0	0	0	0	0	0		3.88e-06	30	d03
187	d04	0	0	0	0	0	0	0	0	0	0	0	0	0	0	0	0	0	0	0	0	0	0	0	0	0	0	4.5e-06	0	0	0	0	0	0	0	0	0	0	0		4.5e-06	27	d04
188	d05	0	0	0	0	0	0	0	0	0	0	0	0	0	0	0	0	0	0	0	0	0	0	0	0	0	0	0	9.362e-06	0	0	0	0	0	0	0	0	0	0		9.362e-06	20	d05
189	d06	0	0	0	0	0	0	0	0	0	0	0	0	0	0	0	0	0	0	0	0	0	0	0	0	0	0	0	0	2.811e-06	0	0	0	0	0	0	0	0	0		2.811e-06	32	d06
190	d07	0	0	0	0	0	0	0	0	0	0	0	0	0	0	0	0	0	0	0	0	0	0	0	0	0	0	0	0	0	4.217e-06	0	0	0	0	0	0	0	0		4.217e-06	28	d07
191	d08	0	0	0	0	0	0	0	0	0	0	0	0	0	0	0	0	0	0	0	0	0	0	0	0	0	0	0	0	0	0	9.744e-06	0	0	0	0	0	0	0		9.744e-06	19	d08
192	d09	0	0	0	0	0	0	0	0	0	0	0	0	0	0	0	0	0	0	0	0	0	0	0	0	0	0	0	0	0	0	0	5.964e-06	0	0	0	0	0	0		5.964e-06	25	d09
193	d10	0	0	0	0	0	0	0	0	0	0	0	0	0	0	0	0	0	0	0	0	0	0	0	0	0	0	0	0	0	0	0	0	3.979e-06	0	0	0	0	0		3.979e-06	29	d10
194	d11	0	0	0	0	0	0	0	0	0	0	0	0	0	0	0	0	0	0	0	0	0	0	0	0	0	0	0	0	0	0	0	0	0	7.439e-06	0	0	0	0		7.439e-06	22	d11
195	d12	0	0	0	0	0	0	0	0	0	0	0	0	0	0	0	0	0	0	0	0	0	0	0	0	0	0	0	0	0	0	0	0	0	0	3.385e-06	0	0	0		3.385e-06	31	d12
196	d13	0	0	0	0	0	0	0	0	0	0	0	0	0	0	0	0	0	0	0	0	0	0	0	0	0	0	0	0	0	0	0	0	0	0	0	6.907e-06	0	0		6.907e-06	23	d13
197	d14	0	0	0	0	0	0	0	0	0	0	0	0	0	0	0	0	0	0	0	0	0	0	0	0	0	0	0	0	0	0	0	0	0	0	0	0	5.027e-06	0		5.027e-06	26	d14
198	d15	0	0	0	0	0	0	0	0	0	0	0	0	0	0	0	0	0	0	0	0	0	0	0	0	0	0	0	0	0	0	0	0	0	0	0	0	0	2.48e-06		2.48e-06	33	d15

[truncated: 12 more sheets: fp>din, Xb>d, Xb>p, Xd>b, Xd>bR, fd>bin, Xa>b, Xa>bL, Xa>bR, fa>bin, fa>binL, fa>binR]
