# Supplementary material for: Dynamic carbon flux network of a diverse marine microbial community
Source: ISME Commun. 2021 Sep 25;1:50. doi: 10.1038/s43705-021-00055-7 (PMC9723560; doi:10.1038/s43705-021-00055-7)
Supplement: Supplementary file 4 — Dataset S1 [file 43705_2021_55_MOESM4_ESM.zip › Dataset_S1_Instantaneous_2012_0.xlsx]

## Sheet: sum
1	2	3	4	5	6	7	8	9	10	11	12	13	14	15	16	17	18	19	20	21	22	23	24	25	26	27	28	29	30	31	32	33	34	35	36	37	38	39	40	41	42	43	44	45	46	47	48	49	50
	Sum =	28.2501	-11.0917	120	2.46517	-23.757	120	5.6833	-25.1556	120	8.14848	-19.3629	120			120			120			Sum =	13.3429	-24.2166	740	2.46517	-73.0422	741	0.28256	-129.962	741	0.0363654	#NUM!	686	2.7841	-68.1005	741	1.27212	-65.1378	741	2.02811	-62.3563	741			741			741
	Ave =	1.88334	-0.739445		0.164345	-1.5838		0.378887	-1.67704		0.543232	-1.29086		3.74613	0.551416		0.297243	-0.551416				Ave =	0.35113	-0.63728		0.064873	-1.92216		0.00743579	-3.42006		0.000956985	#NUM!		0.0732658	-1.79212		0.0334769	-1.71415		0.0533713	-1.64095		17.4105	1.00367		0.158497	-1.00367
		umolC/L			umolC/L/d			umolC/L/d			umolC/L/d			d			1/d						umolC/L			umolC/L/d			umolC/L/d			umolC/L/d			umolC/L/d			umolC/L/d			umolC/L/d			d			1/d
		Conc	log	rank	Xa>d	log	rank	Xa>p	log	rank	Xa>d+p	log	rank	Turnover	log	rank	Rate	log	rank				Conc	log	rank	Xa>d	log	rank	Xp>d	log	rank	Xb>d	log	rank	Xa+p+b>d	log	rank	Xd>b	log	rank	Xexch	log	rank	Turnover	log	rank	Rate	log	rank
11	gre	0.031	-1.50864	12	0.014948	-1.82542	12	0.0045957	-2.33765	12	0.0195437	-1.70899	12	1.58619	0.200355	15	0.630441	-0.200355	1	gre	161	d01	0.3587	-0.445269	12	0.00348214	-2.45815	25	4.087e-05	-4.3886	33	0.000119701	-3.9219	20	0.00364271	-2.43858	27	0.0169989	-1.76958	18	0.0103208	-1.98629	25	34.755	1.54102	11	0.0287728	-1.54102	28
12	mhe	0.1042	-0.982132	9	0.0183106	-1.7373	9	0.0191569	-1.71768	7	0.0374675	-1.42635	8	2.78108	0.444213	13	0.359573	-0.444213	3	mhe	162	ar2	0.01635	-1.78648	38	0.007614	-2.11839	20	0.0003683	-3.4338	15	9.39451e-05	-4.02713	24	0.00807624	-2.09279	22	0.00377404	-2.42319	35	0.00592514	-2.2273	36	2.75943	0.440819	37	0.362394	-0.440819	2
13	cde	0.06564	-1.18283	11	0.016133	-1.79229	10	0.0051083	-2.29172	11	0.0212413	-1.67282	11	3.09021	0.489988	10	0.323603	-0.489988	6	cde	163	fu2	0.2197	-0.65817	25	0.0207847	-1.68226	18	0.04977	-1.30303	2	0.00493657	-2.30657	3	0.0754913	-1.1221	9	0.0357064	-1.44725	9	0.0555989	-1.25493	9	3.95152	0.596764	25	0.253067	-0.596764	14
14	cmi	0.004444	-2.35223	15	0.00127851	-2.8933	13	0.000415892	-3.38102	15	0.0016944	-2.77098	13	2.62276	0.418758	14	0.381278	-0.418758	2	cmi	164	ga2	0.2339	-0.63097	24	0.063433	-1.19768	8	0.01276	-1.89415	8	0.00687437	-2.16277	2	0.0830673	-1.08057	7	0.0424952	-1.37166	8	0.0627813	-1.20217	7	3.72563	0.5712	30	0.268411	-0.5712	9
15	rst	0.09208	-1.03583	10	0.0186808	-1.7286	8	0.00601703	-2.22062	10	0.0246978	-1.60734	9	3.72826	0.571506	7	0.268222	-0.571506	9	rst	165	gl2	0.7158	-0.145208	5	0.0731425	-1.13583	7	0.002258	-2.64628	11	6.96628e-05	-4.157	25	0.0754702	-1.12222	10	0.0158995	-1.79862	26	0.0456848	-1.34023	11	15.6682	1.19502	15	0.0638235	-1.19502	24
16	tno	0.1849	-0.733063	7	0.0446153	-1.35052	5	0.015834	-1.80041	8	0.0604493	-1.21861	6	3.05876	0.485546	11	0.326929	-0.485546	5	tno	166	ma2	0.4496	-0.347174	9	0.157934	-0.801525	6	8.71e-05	-4.05998	22	0.0041357	-2.38345	4	0.162157	-0.790065	6	0.0723018	-1.14085	5	0.117229	-0.930964	6	3.83522	0.58379	27	0.260741	-0.58379	12
17	dix	5.162	0.712818	3	0.697294	-0.156584	3	1.03845	0.016387	3	1.73575	0.239486	3	2.97394	0.473332	12	0.336255	-0.473332	4	dix	167	rh2	0.05027	-1.29869	34	0.0153412	-1.81414	19	0.0007354	-3.13348	14	0.0017911	-2.74688	7	0.0178677	-1.74793	21	0.00844839	-2.07323	32	0.013158	-1.88081	21	3.82048	0.582117	28	0.261748	-0.582117	11
18	dip	0.5762	-0.239427	5	0.0391033	-1.40779	6	0.109377	-0.961072	5	0.148481	-0.82833	5	3.88064	0.588903	6	0.257689	-0.588903	10	dip	168	ga3	0.0992	-1.00349	31	0.0210506	-1.67673	17	4.151e-05	-4.38185	32	0.00300983	-2.52146	5	0.024102	-1.61795	19	0.0149841	-1.82437	29	0.019543	-1.70901	16	5.07598	0.70552	22	0.197006	-0.70552	17
19	din	1.226	0.0884905	4	0.0997529	-1.00107	4	0.146761	-0.833389	4	0.246514	-0.608158	4	4.97335	0.696649	3	0.201072	-0.696649	13	din	169	gl3	0.9075	-0.0421534	3	0.260221	-0.584658	4	0.00153	-2.81531	12	0.000808147	-3.09251	8	0.262559	-0.580773	4	0.0845575	-1.07285	4	0.173558	-0.760555	4	5.22879	0.718401	20	0.191249	-0.718401	19
20	dxf	11.77	1.07078	1	0.71265	-0.147123	2	2.62947	0.419869	1	3.34212	0.524023	1	3.52171	0.546754	9	0.283953	-0.546754	7	dxf	170	gc2	0.04424	-1.35418	35	0.00449153	-2.34761	22	3.282e-06	-5.48386	38	0.000502135	-3.29918	9	0.00499695	-2.3013	23	0.00161702	-2.79128	38	0.00330699	-2.48057	38	13.3777	1.12638	16	0.074751	-1.12638	23
21	cha	0.3262	-0.486516	6	0.0234792	-1.62932	7	0.026039	-1.58438	6	0.0495182	-1.30523	7	6.58747	0.818719	1	0.151803	-0.818719	15	cha	171	mu2	0.03316	-1.47939	36	0.00735628	-2.13334	21	0.001229	-2.91045	13	0.00991288	-2.0038	1	0.0184982	-1.73287	20	0.00746364	-2.12705	34	0.0129809	-1.8867	22	2.55452	0.40731	38	0.391463	-0.40731	1
22	sif	0.005466	-2.26233	14	0.000747445	-3.12642	15	0.000592044	-3.22765	13	0.00133949	-2.87306	15	4.08066	0.610731	5	0.245058	-0.610731	11	sif	172	ga4	0.06534	-1.18482	33	0.0265954	-1.57519	13	0.0001666	-3.77833	18	0.00014215	-3.84725	18	0.0269042	-1.57018	17	0.0109504	-1.96057	31	0.0189273	-1.72291	18	3.45216	0.538092	33	0.289673	-0.538092	6
24	pha	0.111	-0.954677	8	0.0157521	-1.80266	11	0.00656419	-2.18282	9	0.0223163	-1.65138	10	4.97394	0.6967	2	0.201048	-0.6967	14	pha	173	gl4	0.02163	-1.66494	37	0.00305973	-2.51432	27	5.04e-06	-5.29757	37	0.00187204	-2.72769	6	0.00493681	-2.30655	24	0.00349118	-2.45703	36	0.00421399	-2.37531	37	5.1329	0.710363	21	0.194822	-0.710363	18
25	coc	0.006922	-2.15977	13	0.000911374	-3.0403	14	0.000528018	-3.27735	14	0.00143939	-2.84182	14	4.80898	0.682053	4	0.207944	-0.682053	12	coc	174	chi	0.1291	-0.889074	27	0.0506113	-1.29575	10	1.615e-05	-4.79183	36	0	#NUM!	28	0.0506274	-1.29561	13	0.0215139	-1.66728	12	0.0360707	-1.44285	12	3.57908	0.553772	32	0.279401	-0.553772	7
26	ph1	8.584	0.93369	2	0.761517	-0.118321	1	1.67439	0.223856	2	2.4359	0.38666	2	3.52395	0.54703	8	0.283773	-0.54703	8	ph1	175	glo	0.2096	-0.678609	26	0.0499927	-1.30109	11	0.02823	-1.54929	3	0	#NUM!	28	0.0782227	-1.10667	8	0.034246	-1.46539	10	0.0562343	-1.25	8	3.72726	0.57139	29	0.268294	-0.57139	10
																					176	chr	0.8713	-0.0598323	4	0.33334	-0.477113	2	0.01971	-1.70531	6	0	#NUM!	28	0.35305	-0.452164	3	0.154765	-0.810327	2	0.253907	-0.595324	2	3.43156	0.535492	34	0.291412	-0.535492	5
																					177	fcs	0.1211	-0.916856	28	0.0250065	-1.60195	16	0.01628	-1.78835	7	0	#NUM!	28	0.0412865	-1.38419	14	0.0188892	-1.72379	14	0.0300879	-1.52161	13	4.02488	0.604752	24	0.248455	-0.604752	15
																					178	gly	0.9087	-0.0415795	2	0.2964	-0.528122	3	0.07575	-1.12062	1	0	#NUM!	28	0.37215	-0.429282	2	0.122982	-0.910157	3	0.247566	-0.606309	3	3.67053	0.564729	31	0.27244	-0.564729	8
																					179	xyl	0.07375	-1.13224	32	0.0256299	-1.59125	14	0.0003079	-3.51159	16	0	#NUM!	28	0.0259378	-1.58607	18	0.0120289	-1.91978	30	0.0189833	-1.72163	17	3.88498	0.589389	26	0.257401	-0.589389	13
																					180	cel	0.4534	-0.343518	8	0.196863	-0.705835	5	0.01	-2	10	0	#NUM!	28	0.206863	-0.684316	5	0.0689298	-1.16159	6	0.137897	-0.860446	5	3.28797	0.516928	35	0.304139	-0.516928	4
																					181	man	0.119	-0.924453	29	0.0254521	-1.59428	15	0.01272	-1.89551	9	0	#NUM!	28	0.0381721	-1.41825	15	0.0190128	-1.72095	13	0.0285925	-1.54375	14	4.16194	0.619296	23	0.240273	-0.619296	16
																					182	rhm	0.1148	-0.940058	30	0.0004958	-3.30469	38	0.02738	-1.56257	4	0	#NUM!	28	0.0278758	-1.55477	16	0.00772474	-2.11212	33	0.0178003	-1.74957	19	6.44934	0.809515	19	0.155055	-0.809515	20
																					183	d02	0.3586	-0.44539	13	0.00285935	-2.54373	28	7.244e-05	-4.14002	23	0.000228289	-3.64152	11	0.00316008	-2.5003	29	0.0168281	-1.77396	19	0.00999411	-2.00026	27	35.8811	1.55487	10	0.0278698	-1.55487	29
																					184	sta	1.378	0.139249	1	0.677984	-0.168781	1	0.0002027	-3.69315	17	0	#NUM!	28	0.678187	-0.168651	1	0.217033	-0.663474	1	0.44761	-0.3491	1	3.07857	0.488349	36	0.324826	-0.488349	3
																					185	pec	0.2936	-0.532244	23	0.0302097	-1.51985	12	0.02209	-1.6558	5	0	#NUM!	28	0.0522997	-1.2815	12	0.00348678	-2.45758	37	0.0278933	-1.5545	15	10.5258	1.02226	17	0.0950043	-1.02226	22
																					186	d03	0.3537	-0.451365	17	0.000778603	-3.10868	36	4.183e-05	-4.37851	31	0.00016129	-3.79239	15	0.000981724	-3.00801	37	0.0158335	-1.80042	27	0.0084076	-2.07533	34	42.0691	1.62396	2	0.0237704	-1.62396	37
																					187	d04	0.3528	-0.452471	20	0.00127267	-2.89528	34	5.923e-05	-4.22746	26	0.000142914	-3.84493	17	0.00147482	-2.83126	35	0.0160937	-1.79334	25	0.00878427	-2.05629	32	40.1627	1.60382	5	0.0248987	-1.60382	34
																					188	d05	0.3536	-0.451488	18	0.0017586	-2.75483	32	6.471e-05	-4.18903	25	0.00011593	-3.93581	22	0.00193924	-2.71237	33	0.0162164	-1.79005	23	0.0090778	-2.04202	31	38.9522	1.59053	7	0.0256725	-1.59053	32
																					189	d06	0.3519	-0.453581	21	0.00119904	-2.92117	35	3.99e-05	-4.39903	34	0.000115387	-3.93784	23	0.00135433	-2.86828	36	0.016097	-1.79325	24	0.00872568	-2.0592	33	40.3292	1.60562	4	0.0247959	-1.60562	35
																					190	d07	0.3572	-0.447089	15	0.0033131	-2.47977	26	5.682e-05	-4.2455	27	0.000192456	-3.71567	14	0.00356238	-2.44826	28	0.0170167	-1.76913	17	0.0102895	-1.9876	26	34.7149	1.54052	12	0.028806	-1.54052	27
																					191	d08	0.7005	-0.154592	6	0.0014176	-2.84845	33	9.553e-05	-4.01986	20	0.000212678	-3.67228	12	0.0017258	-2.76301	34	0.0319198	-1.49594	11	0.0168228	-1.7741	20	41.6399	1.61951	3	0.0240154	-1.61951	36
																					192	d09	0.3588	-0.445148	11	0.00390615	-2.40825	23	5.225e-05	-4.28191	28	0.000120595	-3.91867	19	0.004079	-2.38945	25	0.0171816	-1.76494	15	0.0106303	-1.97345	23	33.7525	1.52831	14	0.0296274	-1.52831	25
																					193	d10	0.4912	-0.308742	7	0.0619828	-1.20773	9	0.0001117	-3.95195	19	3.60592e-05	-4.44298	27	0.0621305	-1.2067	11	0.0436407	-1.36011	7	0.0528856	-1.27666	10	9.28797	0.967921	18	0.107666	-0.967921	21
																					194	d11	0.3604	-0.443215	10	0.00181891	-2.74019	31	6.5e-05	-4.18709	24	0.000197961	-3.70342	13	0.00208187	-2.68155	31	0.0162313	-1.78965	22	0.0091566	-2.03827	29	39.3596	1.59505	6	0.0254068	-1.59505	33
																					195	d12	0.3536	-0.451488	18	0.0018718	-2.72774	30	3.756e-05	-4.42527	35	0.000118603	-3.9259	21	0.00202796	-2.69294	32	0.0162682	-1.78866	21	0.0091481	-2.03867	30	38.6528	1.58718	8	0.0258713	-1.58718	31
																					196	d13	0.3513	-0.454322	22	0.000672363	-3.1724	37	4.405e-05	-4.35605	30	6.5787e-05	-4.18186	26	0.0007822	-3.10668	38	0.015801	-1.80132	28	0.00829159	-2.08136	35	42.3682	1.62704	1	0.0236026	-1.62704	38
																					197	d14	0.354	-0.450997	16	0.0021053	-2.67669	29	8.717e-05	-4.05963	21	0.000153125	-3.81495	16	0.0023456	-2.62975	30	0.0165684	-1.78072	20	0.00945701	-2.02425	28	37.4326	1.57325	9	0.0267147	-1.57325	30
																					198	d15	0.3576	-0.446602	14	0.00372577	-2.42878	24	5.008e-05	-4.30034	29	0.000236109	-3.62689	10	0.00401196	-2.39664	26	0.0171259	-1.76635	16	0.0105689	-1.97597	24	33.8351	1.52937	13	0.0295551	-1.52937	26
[truncated: 47 more columns]

## Sheet: Xa>d
1	2	3	4	5	6	7	8	9	10	11	12	13	14	15	16	17	18	19	20	21	22
	rank =	12	9	10	13	8	5	3	6	4	2	7	15	11	14	1
	sum =	0.014948	0.0183106	0.016133	0.00127851	0.0186808	0.0446153	0.697294	0.0391033	0.0997529	0.71265	0.0234792	0.000747445	0.0157521	0.000911374	0.761517
		umolC/L/d
		11	12	13	14	15	16	17	18	19	20	21	22	24	25	26
		gre	mhe	cde	cmi	rst	tno	dix	dip	din	dxf	cha	sif	pha	coc	ph1		sum	rank
161	d01	0.001089	2.363e-07	1.547e-06	1.43e-06	1.07e-06	2.605e-06	0.001098	4.664e-06	0.0008027	3.676e-10	1.951e-11	1.624e-05	8.338e-06	4.405e-06	0.0004519		0.00348214	25	d01
162	ar2	0.001522	8.188e-06	0.004025	0.0007308	1.129e-05	1.493e-05	0.0004121	4.412e-05	0.0001362	0.0004157	2.574e-11	1.737e-05	0.0001546	0.0001217	6.365e-10		0.007614	20	ar2
163	fu2	0.000378	0.001523	0.0001728	9.401e-06	0.0001395	0.0005385	0.005268	0.0005662	0.00784	0.004106	6.624e-05	1.179e-05	3.083e-05	0.000106	2.847e-05		0.0207847	18	fu2
164	ga2	2.147e-05	0.001887	9.598e-05	5.147e-06	7.638e-05	0.0001091	0.002928	0.0003142	0.006892	0.04531	2.593e-11	3.325e-05	0.0001537	5.874e-05	0.005548		0.063433	8	ga2
165	gl2	4.731e-06	0.001951	2.436e-05	1.36e-06	0.0108	0.02098	0.0007384	8.01e-05	0.004973	0.03315	2.77e-11	2.398e-05	3.516e-05	0.000101	0.0002794		0.0731425	7	gl2
166	ma2	2.742e-05	0.001003	9.915e-05	5.424e-06	7.994e-05	0.0001092	0.009495	0.0003217	0.001772	0.01185	3.766e-11	2.625e-05	0.0003782	6.665e-05	0.1327		0.157934	6	ma2
167	rh2	1.828e-05	0.0004168	0.000316	6.902e-06	9.76e-05	0.0006126	0.003753	0.0003916	0.00585	0.002781	2.508e-11	1.835e-05	0.0001966	9.258e-05	0.0007899		0.0153412	19	rh2
168	ga3	4.908e-12	0.001901	4.917e-07	1.067e-06	3.214e-07	0.006859	0.0003771	2.024e-11	0.0001362	1.681e-10	6.522e-11	1.207e-05	2.843e-06	5.46e-07	0.01176		0.0210506	17	ga3
169	gl3	4.972e-12	0.0001157	0.00584	7.078e-08	3.312e-08	5.21e-07	0.2365	1.016e-06	0.000769	3.481e-10	0.01676	2.645e-05	2.788e-07	4.049e-06	0.0002037		0.260221	4	gl3
170	gc2	3.262e-12	3.07e-05	5.187e-05	2.802e-06	0.001273	5.599e-05	0.001545	0.0001655	6.99e-11	1.776e-10	0.001181	2.036e-05	1.314e-05	6.77e-06	0.0001454		0.00449153	22	gc2
171	mu2	1.968e-12	4.005e-07	0.000145	1.768e-07	1.675e-07	1.585e-06	4.233e-10	6.66e-12	0.004461	0.002725	1.853e-11	1.648e-05	2.502e-11	5.702e-06	7.661e-07		0.00735628	21	mu2
172	ga4	4.605e-12	5.475e-05	6.599e-12	8.403e-05	6.03e-07	0.0001655	2.43e-10	6.885e-12	0.005977	0.001909	2.527e-11	2.236e-05	0.01083	1.578e-07	0.007552		0.0265954	13	ga4
173	gl4	2.023e-12	1.937e-12	3.603e-07	4.298e-08	2.183e-08	1.009e-06	2.704e-10	6.925e-12	0.003055	1.667e-10	2.859e-11	2.084e-06	2.854e-11	1.21e-06	9.57e-10		0.00305973	27	gl4
174	chi	0.0002424	0.0009245	0.0005108	4.127e-05	0.0006011	0.001489	0.04278	0.003646	0	0	0	3.21e-05	0.0002631	1.424e-05	6.679e-05		0.0506113	10	chi
175	glo	0	0.0009245	0.0005108	4.127e-05	0.0006011	0.001489	0.04278	0.003646	0	0	0	0	0	0	1.001e-09		0.0499927	11	glo
176	chr	0.0002424	0.005547	0.003065	0.0002476	0.003607	0.008935	0.2567	0.02188	0	0	0.005472	0.0001605	0.002631	0.0001424	0.02471		0.33334	2	chr
177	fcs	0	0.0004623	0.0002554	2.064e-05	0.0003006	0.0007445	0.02139	0.001823	0	0	0	0	0	0	1.009e-05		0.0250065	16	fcs
178	gly	0	0	0	0	0	0	0	0	0	0	0	0	0	0	0.2964		0.2964	3	gly
179	xyl	0.0003199	0.0004623	0.0002554	2.064e-05	0.0003006	0.0007445	0.02139	0.001823	0	0	0	0	0	0	0.0003136		0.0256299	14	xyl
180	cel	0.0005623	0.0004623	0.0002554	2.064e-05	0.0003006	0.0007445	0.02139	0.001823	0.01122	0.1597	0	3.21e-05	0.0002631	1.424e-05	7.526e-05		0.196863	5	cel
181	man	0.0003199	0.0004623	0.0002554	2.064e-05	0.0003006	0.0007445	0.02139	0.001823	0	0	0	0	0	0	0.0001358		0.0254521	15	man
182	rhm	0.0002424	0	0	0	0	0	0	0	0	0	0	0	0	0	0.0002534		0.0004958	38	rhm
183	d02	0.001291	0.0001371	1.059e-11	1.857e-08	1.529e-07	1.086e-06	0.0009897	6.147e-07	0.0003261	3.814e-10	2.022e-11	1.38e-05	4.804e-05	2.056e-05	3.118e-05		0.00285935	28	d02
184	sta	0.002424	0	0	0	0	0	0	0	0.02806	0.3992	0	0	0	0	0.2483		0.677984	1	sta
185	pec	0.0002424	0	0	0	0	0	0	0	0	0	0	0	0.0002631	1.424e-05	0.02969		0.0302097	12	pec
186	d03	0.0001317	2.399e-07	1.812e-05	1.287e-06	2.613e-07	3.331e-06	6.749e-10	3.643e-06	0.000453	4.938e-10	3.724e-11	3.082e-05	4.237e-05	1.057e-05	8.326e-05		0.000778603	36	d03
187	d04	0.0001918	7.101e-12	4.385e-05	3.053e-06	6.028e-07	2.517e-06	4.427e-10	1.272e-05	0.000927	2.717e-10	3.789e-11	2.067e-05	3.173e-05	2.091e-05	1.782e-05		0.00127267	34	d04
188	d05	0.0007033	2.446e-12	3.724e-05	5.906e-07	2.674e-07	2.832e-06	3.946e-10	7.809e-06	0.0009118	3.587e-10	2.667e-11	8.645e-06	3.107e-05	2.496e-05	3.009e-05		0.0017586	32	d05
189	d06	4.04e-05	2.736e-12	1.698e-06	1.711e-06	3.877e-07	4.836e-06	0.0003395	5.148e-06	0.0005378	6.701e-10	2.087e-11	2.801e-05	2.799e-05	3.56e-06	0.000208		0.00119904	35	d06
190	d07	0.0004928	4.664e-06	1.838e-05	1.377e-06	7.544e-07	9.153e-07	0.001155	1.024e-05	0.001362	3.26e-10	2.513e-11	2.778e-05	3.288e-05	1.131e-05	0.000195		0.0033131	26	d07
191	d08	0.0002105	9.478e-07	3.378e-05	1.364e-06	1.382e-06	1.089e-06	0.0008662	3.338e-07	0.0002105	3.67e-10	2.199e-11	4.464e-06	3.659e-05	4.446e-06	4.6e-05		0.0014176	33	d08
192	d09	0.001303	2.812e-06	3.785e-06	2.554e-06	1.327e-07	9.321e-07	0.001053	1.455e-06	0.001363	3.003e-10	2.238e-11	3.432e-05	4.019e-05	1.316e-05	8.781e-05		0.00390615	23	d09
193	d10	6.363e-07	2.306e-06	4.759e-06	1.149e-07	3.165e-06	0.0001767	0.00128	0.0006874	0.008036	0.0515	2.081e-11	2.548e-05	4.852e-05	9.875e-06	0.0002078		0.0619828	9	d10
194	d11	0.0002588	4.464e-06	4.279e-05	1.023e-06	0.0001807	6.856e-05	0.0003664	8.937e-06	0.0001595	2.936e-10	1.851e-11	6.532e-06	3.891e-05	8.297e-06	0.000674		0.00181891	31	d11
195	d12	0.0006925	5.142e-12	3.681e-05	1.543e-06	2.071e-07	4.615e-06	4.572e-10	1.472e-06	0.001043	2.441e-10	2.164e-11	1.601e-05	2.942e-05	6.762e-06	3.946e-05		0.0018718	30	d12
196	d13	5.124e-05	2.801e-12	1.025e-11	1.887e-06	5.228e-07	5.886e-06	0.0002157	2.297e-06	0.0002432	3.69e-06	2.163e-11	2.256e-05	3.792e-05	9.41e-06	7.805e-05		0.000672363	37	d13
197	d14	0.0003947	4.872e-06	1.009e-05	2.938e-07	1.148e-07	3.378e-07	0.0006152	4.958e-06	0.0009499	3.211e-10	2.867e-11	1.692e-05	3.082e-05	6.508e-06	7.059e-05		0.0021053	29	d14
198	d15	0.001529	1.625e-05	9.181e-07	3.376e-07	6.379e-07	7.715e-08	0.0004786	3.142e-06	0.001286	3.143e-10	2.017e-11	1.97e-05	5.169e-05	6.416e-06	0.000333		0.00372577	24	d15

## Sheet: Xa>dR
1	2	3	4	5	6	7	8	9	10	11	12	13	14	15	16	17	18
		for each d, rank a
		11	12	13	14	15	16	17	18	19	20	21	22	24	25	26
		gre	mhe	cde	cmi	rst	tno	dix	dip	din	dxf	cha	sif	pha	coc	ph1
161	d01	2	13	10	11	12	9	1	7	3	14	15	5	6	8	4
162	ar2	2	13	1	3	12	11	5	9	7	4	15	10	6	8	14
163	fu2	7	4	8	15	9	6	2	5	1	3	11	14	12	10	13
164	ga2	13	5	9	14	10	8	4	6	2	1	15	12	7	11	3
165	gl2	13	5	11	14	3	2	6	9	4	1	15	12	10	8	7
166	ma2	12	5	9	14	10	8	3	7	4	2	15	13	6	11	1
167	rh2	13	6	8	14	10	5	2	7	1	3	15	12	9	11	4
168	ga3	15	3	10	8	11	2	4	14	5	12	13	6	7	9	1
169	gl3	15	6	3	12	13	10	1	9	4	14	2	7	11	8	5
170	gc2	15	8	7	12	2	6	1	4	14	13	3	9	10	11	5
171	mu2	15	8	3	9	10	6	11	14	1	2	13	4	12	5	7
172	ga4	15	7	14	6	9	5	11	13	3	4	12	8	1	10	2
173	gl4	14	15	5	6	7	4	9	13	1	10	11	2	12	3	8
174	chi	8	4	6	10	5	3	1	2	13	13	13	11	7	12	9
175	glo	9	4	6	7	5	3	1	2	9	9	9	9	9	9	8
176	chr	11	5	8	10	7	4	1	3	14	14	6	12	9	13	2
177	fcs	9	4	6	7	5	3	1	2	9	9	9	9	9	9	8
178	gly	2	2	2	2	2	2	2	2	2	2	2	2	2	2	1
179	xyl	5	4	8	9	7	3	1	2	10	10	10	10	10	10	6
180	cel	6	7	10	13	8	5	2	4	3	1	15	12	9	14	11
181	man	5	4	7	9	6	3	1	2	10	10	10	10	10	10	8
182	rhm	2	3	3	3	3	3	3	3	3	3	3	3	3	3	1
183	d02	1	4	15	12	11	9	2	10	3	13	14	8	5	7	6
184	sta	4	5	5	5	5	5	5	5	3	1	5	5	5	5	2
185	pec	3	5	5	5	5	5	5	5	5	5	5	5	2	4	1
186	d03	2	12	6	10	11	9	13	8	1	14	15	5	4	7	3
187	d04	2	15	3	9	11	10	12	8	1	13	14	6	4	5	7
188	d05	2	15	3	10	11	9	12	8	1	13	14	7	4	6	5
189	d06	4	15	11	10	12	8	2	7	1	13	14	5	6	9	3
190	d07	3	10	7	11	13	12	2	9	1	14	15	6	5	8	4
191	d08	2	12	6	10	9	11	1	13	2	14	15	7	5	8	4
192	d09	2	9	8	10	13	12	3	11	1	14	15	6	5	7	4
193	d10	13	12	10	14	11	6	3	4	2	1	15	8	7	9	5
194	d11	3	12	7	13	4	6	2	9	5	14	15	11	8	10	1
195	d12	2	15	4	9	11	8	12	10	1	13	14	6	5	7	3
196	d13	4	15	14	11	12	8	2	10	1	9	13	6	5	7	3
197	d14	3	10	7	12	13	11	2	9	1	14	15	6	5	8	4
198	d15	1	7	10	12	11	13	3	9	2	14	15	6	5	8	4

## Sheet: fa>din
1	2	3	4	5	6	7	8	9	10	11	12	13	14	15	16	17	18	19	20
		for each d, fraction a
		11	12	13	14	15	16	17	18	19	20	21	22	24	25	26
		gre	mhe	cde	cmi	rst	tno	dix	dip	din	dxf	cha	sif	pha	coc	ph1		sum
161	d01	0.2989	6.486e-05	0.0004246	0.0003927	0.0002936	0.0007151	0.3014	0.00128	0.2204	1.009e-07	5.357e-09	0.004458	0.002289	0.001209	0.1241		0.955927
162	ar2	0.1884	0.001014	0.4984	0.09048	0.001398	0.001849	0.05103	0.005463	0.01687	0.05147	3.186e-09	0.00215	0.01914	0.01507	7.882e-08		0.942734
163	fu2	0.005007	0.02017	0.00229	0.0001245	0.001848	0.007133	0.06979	0.0075	0.1039	0.05439	0.0008775	0.0001561	0.0004084	0.001404	0.0003771		0.275376
164	ga2	0.0002585	0.02272	0.001155	6.196e-05	0.0009195	0.001314	0.03525	0.003783	0.08297	0.5455	3.122e-10	0.0004002	0.001851	0.0007071	0.06679		0.76368
165	gl2	6.268e-05	0.02586	0.0003228	1.802e-05	0.1431	0.278	0.009784	0.001061	0.06589	0.4392	3.67e-10	0.0003177	0.0004658	0.001338	0.003702		0.969122
166	ma2	0.0001691	0.006185	0.0006114	3.344e-05	0.0004929	0.0006732	0.05855	0.001984	0.01093	0.07305	2.322e-10	0.0001619	0.002332	0.000411	0.8184		0.973984
167	rh2	0.001023	0.02333	0.01769	0.0003863	0.005462	0.03429	0.2101	0.02192	0.3274	0.1556	1.404e-09	0.001027	0.011	0.005182	0.04421		0.85862
168	ga3	2.037e-10	0.0789	2.041e-05	4.426e-05	1.334e-05	0.2846	0.01565	8.401e-10	0.005652	6.975e-09	2.707e-09	0.000501	0.000118	2.266e-05	0.4878		0.873322
169	gl3	1.893e-11	0.0004407	0.02224	2.696e-07	1.261e-07	1.984e-06	0.9008	3.87e-06	0.002929	1.326e-09	0.06383	0.0001008	1.062e-06	1.542e-05	0.0007759		0.991139
170	gc2	6.528e-10	0.006145	0.01038	0.0005608	0.2547	0.01121	0.3093	0.03311	1.399e-08	3.554e-08	0.2363	0.004075	0.002629	0.001355	0.0291		0.898865
171	mu2	1.064e-10	2.165e-05	0.007837	9.559e-06	9.054e-06	8.566e-05	2.288e-08	3.6e-10	0.2412	0.1473	1.002e-09	0.0008908	1.353e-09	0.0003082	4.142e-05		0.397703
172	ga4	1.712e-10	0.002035	2.453e-10	0.003123	2.241e-05	0.006151	9.031e-09	2.559e-10	0.2222	0.07096	9.393e-10	0.0008312	0.4026	5.865e-06	0.2807		0.988628
173	gl4	4.098e-10	3.923e-10	7.299e-05	8.706e-06	4.423e-06	0.0002044	5.478e-08	1.403e-09	0.6189	3.378e-08	5.792e-09	0.0004222	5.782e-09	0.000245	1.938e-07		0.619858
174	chi	0.004787	0.01826	0.01009	0.0008153	0.01187	0.02941	0.845	0.07202	0	0	0	0.0006341	0.005198	0.0002814	0.001319		0.999685
175	glo	0	0.01182	0.00653	0.0005276	0.007685	0.01904	0.5469	0.04661	0	0	0	0	0	0	1.28e-08		0.639113
176	chr	0.0006866	0.01571	0.008682	0.0007015	0.01022	0.02531	0.7271	0.06198	0	0	0.0155	0.0004547	0.007454	0.0004035	0.06998		0.944182
177	fcs	0	0.0112	0.006186	0.0004999	0.00728	0.01803	0.5181	0.04416	0	0	0	0	0	0	0.0002445		0.6057
178	gly	0	0	0	0	0	0	0	0	0	0	0	0	0	0	0.7964		0.7964
179	xyl	0.01233	0.01782	0.009847	0.0007956	0.01159	0.02871	0.8247	0.07029	0	0	0	0	0	0	0.01209		0.988173
180	cel	0.002719	0.002235	0.001235	9.977e-05	0.001453	0.0036	0.1034	0.008815	0.05426	0.772	0	0.0001552	0.001272	6.887e-05	0.0003639		0.951677
181	man	0.00838	0.01211	0.00669	0.0005406	0.007873	0.0195	0.5603	0.04776	0	0	0	0	0	0	0.003556		0.66671
182	rhm	0.008695	0	0	0	0	0	0	0	0	0	0	0	0	0	0.009089		0.017784
183	d02	0.4086	0.04337	3.35e-09	5.875e-06	4.838e-05	0.0003435	0.3132	0.0001945	0.1032	1.207e-07	6.398e-09	0.004368	0.0152	0.006507	0.009865		0.904902
184	sta	0.003574	0	0	0	0	0	0	0	0.04137	0.5886	0	0	0	0	0.3662		0.999744
185	pec	0.004634	0	0	0	0	0	0	0	0	0	0	0	0.005031	0.0002723	0.5677		0.577637
186	d03	0.1342	0.0002444	0.01846	0.001311	0.0002662	0.003393	6.875e-07	0.003711	0.4614	5.03e-07	3.793e-08	0.0314	0.04315	0.01076	0.08481		0.793107
187	d04	0.13	4.815e-09	0.02973	0.00207	0.0004087	0.001707	3.002e-07	0.008623	0.6285	1.842e-07	2.569e-08	0.01401	0.02151	0.01418	0.01208		0.862819
188	d05	0.3627	1.261e-09	0.0192	0.0003046	0.0001379	0.00146	2.035e-07	0.004027	0.4702	1.85e-07	1.375e-08	0.004458	0.01602	0.01287	0.01552		0.906898
189	d06	0.02983	2.02e-09	0.001254	0.001264	0.0002863	0.003571	0.2507	0.003802	0.3971	4.948e-07	1.541e-08	0.02069	0.02067	0.002628	0.1536		0.885396
190	d07	0.1384	0.001309	0.00516	0.0003866	0.0002118	0.000257	0.3243	0.002874	0.3822	9.153e-08	7.055e-09	0.007798	0.009229	0.003175	0.05475		0.93005
191	d08	0.122	0.0005492	0.01957	0.0007903	0.0008006	0.0006311	0.5019	0.0001934	0.122	2.126e-07	1.274e-08	0.002587	0.0212	0.002576	0.02666		0.821458
192	d09	0.3194	0.0006894	0.0009278	0.0006261	3.253e-05	0.0002285	0.2582	0.0003568	0.3342	7.362e-08	5.486e-09	0.008413	0.009854	0.003227	0.02153		0.957685
193	d10	1.024e-05	3.712e-05	7.661e-05	1.849e-06	5.094e-05	0.002844	0.0206	0.01106	0.1294	0.8289	3.349e-10	0.0004102	0.000781	0.000159	0.003345		0.997676
194	d11	0.1243	0.002144	0.02055	0.0004911	0.08681	0.03293	0.176	0.004292	0.07661	1.41e-07	8.89e-09	0.003137	0.01869	0.003985	0.3237		0.873639
195	d12	0.3415	2.536e-09	0.01815	0.0007609	0.0001021	0.002275	2.254e-07	0.0007257	0.5143	1.204e-07	1.067e-08	0.007893	0.01451	0.003334	0.01946		0.923011
196	d13	0.0655	3.58e-09	1.31e-08	0.002412	0.0006684	0.007524	0.2757	0.002937	0.311	0.004718	2.766e-08	0.02884	0.04848	0.01203	0.09978		0.859589
197	d14	0.1683	0.002077	0.0043	0.0001252	4.895e-05	0.000144	0.2623	0.002114	0.405	1.369e-07	1.222e-08	0.007214	0.01314	0.002775	0.0301		0.897638
198	d15	0.3812	0.004051	0.0002288	8.415e-05	0.000159	1.923e-05	0.1193	0.0007833	0.3205	7.836e-08	5.028e-09	0.00491	0.01289	0.001599	0.08301		0.928735

## Sheet: fa>dout
1	2	3	4	5	6	7	8	9	10	11	12	13	14	15	16	17	18
	sum	0.764835	0.488638	0.759482	0.754515	0.756344	0.738121	0.401777	0.263314	0.40464	0.213188	0.474088	0.557989	0.705865	0.633169	0.312617
		for each d, fraction a
		11	12	13	14	15	16	17	18	19	20	21	22	24	25	26
		gre	mhe	cde	cmi	rst	tno	dix	dip	din	dxf	cha	sif	pha	coc	ph1
161	d01	0.05572	6.306e-06	7.282e-05	0.0008442	4.332e-05	4.309e-05	0.0006327	3.141e-05	0.003256	1.1e-10	3.94e-10	0.01212	0.0003736	0.00306	0.0001855
162	ar2	0.07787	0.0002185	0.1895	0.4313	0.0004571	0.000247	0.0002374	0.0002972	0.0005527	0.0001244	5.197e-10	0.01296	0.006926	0.08456	2.613e-10
163	fu2	0.01934	0.04063	0.008137	0.005548	0.005648	0.008907	0.003035	0.003813	0.0318	0.001229	0.001338	0.008798	0.001381	0.07364	1.169e-05
164	ga2	0.001099	0.05036	0.004518	0.003037	0.003093	0.001805	0.001687	0.002116	0.02796	0.01356	5.236e-10	0.02482	0.006889	0.0408	0.002277
165	gl2	0.0002421	0.05208	0.001147	0.0008028	0.4372	0.3471	0.0004254	0.0005394	0.02017	0.00992	5.593e-10	0.0179	0.001575	0.07015	0.0001147
166	ma2	0.001403	0.02677	0.004668	0.003201	0.003237	0.001806	0.00547	0.002167	0.007189	0.003545	7.604e-10	0.0196	0.01695	0.0463	0.05449
167	rh2	0.0009353	0.01112	0.01488	0.004074	0.003952	0.01013	0.002162	0.002637	0.02373	0.0008321	5.065e-10	0.0137	0.008808	0.06432	0.0003243
168	ga3	2.511e-10	0.05074	2.315e-05	0.0006295	1.301e-05	0.1135	0.0002173	1.363e-10	0.0005525	5.029e-11	1.317e-09	0.009012	0.0001274	0.0003793	0.004826
169	gl3	2.544e-10	0.003088	0.2749	4.177e-05	1.341e-06	8.618e-06	0.1363	6.844e-06	0.00312	1.042e-10	0.3384	0.01975	1.249e-05	0.002813	8.363e-05
170	gc2	1.669e-10	0.0008195	0.002442	0.001654	0.05154	0.0009262	0.0008904	0.001114	2.835e-10	5.314e-11	0.02385	0.0152	0.0005887	0.004703	5.969e-05
171	mu2	1.007e-10	1.069e-05	0.006824	0.0001044	6.782e-06	2.621e-05	2.439e-10	4.485e-11	0.0181	0.0008153	3.742e-10	0.0123	1.121e-09	0.003961	3.145e-07
172	ga4	2.357e-10	0.001461	3.107e-10	0.04959	2.442e-05	0.002738	1.4e-10	4.637e-11	0.02425	0.0005713	5.103e-10	0.0167	0.4853	0.0001096	0.0031
173	gl4	1.035e-10	5.169e-11	1.696e-05	2.536e-05	8.842e-07	1.67e-05	1.558e-10	4.664e-11	0.01239	4.989e-11	5.774e-10	0.001556	1.279e-09	0.0008403	3.929e-10
174	chi	0.0124	0.02467	0.02405	0.02436	0.02434	0.02463	0.02465	0.02456	0	0	0	0.02397	0.01179	0.009895	2.742e-05
175	glo	0	0.02467	0.02405	0.02436	0.02434	0.02463	0.02465	0.02456	0	0	0	0	0	0	4.11e-10
176	chr	0.0124	0.148	0.1443	0.1461	0.1461	0.1478	0.1479	0.1473	0	0	0.1105	0.1198	0.1179	0.09895	0.01014
177	fcs	0	0.01234	0.01202	0.01218	0.01217	0.01232	0.01232	0.01228	0	0	0	0	0	0	4.143e-06
178	gly	0	0	0	0	0	0	0	0	0	0	0	0	0	0	0.1217
179	xyl	0.01637	0.01234	0.01202	0.01218	0.01217	0.01232	0.01232	0.01228	0	0	0	0	0	0	0.0001287
180	cel	0.02877	0.01234	0.01202	0.01218	0.01217	0.01232	0.01232	0.01228	0.04553	0.04778	0	0.02397	0.01179	0.009895	3.09e-05
181	man	0.01637	0.01234	0.01202	0.01218	0.01217	0.01232	0.01232	0.01228	0	0	0	0	0	0	5.573e-05
182	rhm	0.0124	0	0	0	0	0	0	0	0	0	0	0	0	0	0.000104
183	d02	0.06607	0.003658	4.984e-10	1.096e-05	6.192e-06	1.796e-05	0.0005702	4.14e-06	0.001323	1.141e-10	4.083e-10	0.01031	0.002152	0.01429	1.28e-05
184	sta	0.124	0	0	0	0	0	0	0	0.1138	0.1194	0	0	0	0	0.1019
185	pec	0.0124	0	0	0	0	0	0	0	0	0	0	0	0.01179	0.009895	0.01219
186	d03	0.00674	6.403e-06	0.0008531	0.0007597	1.058e-05	5.51e-05	3.888e-10	2.454e-05	0.001837	1.478e-10	7.52e-10	0.02301	0.001898	0.00734	3.418e-05
187	d04	0.009814	1.895e-10	0.002064	0.001802	2.441e-05	4.164e-05	2.551e-10	8.565e-05	0.00376	8.131e-11	7.651e-10	0.01543	0.001422	0.01453	7.314e-06
188	d05	0.03599	6.529e-11	0.001753	0.0003486	1.083e-05	4.685e-05	2.274e-10	5.259e-05	0.003699	1.073e-10	5.386e-10	0.006454	0.001392	0.01734	1.235e-05
189	d06	0.002067	7.303e-11	7.996e-05	0.00101	1.57e-05	8e-05	0.0001956	3.467e-05	0.002181	2.005e-10	4.215e-10	0.02091	0.001254	0.002473	8.538e-05
190	d07	0.02522	0.0001245	0.0008654	0.0008128	3.055e-05	1.514e-05	0.0006655	6.894e-05	0.005523	9.756e-11	5.075e-10	0.02074	0.001473	0.007858	8.006e-05
191	d08	0.01077	2.53e-05	0.00159	0.0008049	5.595e-05	1.802e-05	0.000499	2.248e-06	0.0008541	1.098e-10	4.442e-10	0.003333	0.00164	0.003088	1.889e-05
192	d09	0.06666	7.505e-05	0.0001782	0.001507	5.374e-06	1.542e-05	0.0006067	9.801e-06	0.005529	8.986e-11	4.519e-10	0.02562	0.001801	0.009144	3.605e-05
193	d10	3.256e-05	6.154e-05	0.0002241	6.78e-05	0.0001282	0.002922	0.0007374	0.004629	0.0326	0.01541	4.202e-10	0.01903	0.002174	0.00686	8.532e-05
194	d11	0.01324	0.0001191	0.002014	0.0006034	0.007319	0.001134	0.0002111	6.019e-05	0.000647	8.786e-11	3.738e-10	0.004876	0.001744	0.005763	0.0002767
195	d12	0.03544	1.372e-10	0.001733	0.0009107	8.387e-06	7.634e-05	2.634e-10	9.913e-06	0.004232	7.306e-11	4.37e-10	0.01195	0.001318	0.004697	1.62e-05
196	d13	0.002622	7.475e-11	4.824e-10	0.001113	2.117e-05	9.736e-05	0.0001243	1.547e-05	0.0009867	1.104e-06	4.368e-10	0.01684	0.001699	0.006537	3.204e-05
197	d14	0.0202	0.00013	0.0004749	0.0001734	4.65e-06	5.588e-06	0.0003545	3.339e-05	0.003853	9.607e-11	5.789e-10	0.01263	0.001381	0.004521	2.898e-05
198	d15	0.07825	0.0004337	4.322e-05	0.0001992	2.583e-05	1.276e-06	0.0002757	2.116e-05	0.005215	9.406e-11	4.074e-10	0.0147	0.002316	0.004457	0.0001367

## Sheet: Xa>de
1	2	3	4	5	6	7	8	9	10	11	12	13	14	15	16	17	18	19	20	21	22
	rank =	13	11	9	15	10	8	3	6	4	2	5	14	7	12	1
	sum =	0.000153608	0.000487435	0.000809426	4.35012e-05	0.000648337	0.000888669	0.0245299	0.0026264	0.0220466	0.148464	0.00574724	5.53723e-05	0.00126752	0.00029998	0.158974
		umolC/L/d
		11	12	13	14	15	16	17	18	19	20	21	22	24	25	26
		gre	mhe	cde	cmi	rst	tno	dix	dip	din	dxf	cha	sif	pha	coc	ph1		sum	rank
161	d01	6.143e-06	1.66e-13	1.547e-06	1.42e-06	5.722e-07	1.719e-06	0.001013	4.664e-06	0.0005424	2.005e-10	4.703e-12	6.73e-07	2.088e-06	4.296e-06	0.000256		0.00183452	12	d01
162	ar2	1.935e-06	8.188e-06	1.36e-05	7.308e-07	1.089e-05	1.493e-05	0.0004121	4.412e-05	6.173e-05	0.0004157	7.785e-12	3.595e-07	0.0001508	2.94e-05	1.325e-10		0.00116448	17	ar2
163	fu2	1.656e-05	0.0001041	0.0001728	9.288e-06	0.0001384	0.0001897	0.005237	0.0005607	0.0005247	0.003533	6.624e-05	8.837e-07	1.775e-05	1.26e-05	2.846e-05		0.0106122	6	fu2
164	ga2	1.667e-05	5.731e-05	9.519e-05	5.116e-06	7.625e-05	0.0001045	0.002885	0.0003089	0.006729	0.04531	5.157e-12	8.382e-07	0.000142	4.368e-05	0.005453		0.0612275	2	ga2
165	gl2	4.731e-06	1.467e-05	2.436e-05	1.309e-06	1.952e-05	2.675e-05	0.0007384	7.905e-05	0.004923	0.03315	6.701e-12	1.042e-06	2.485e-05	4.116e-05	0.0002768		0.0393256	4	gl2
166	ma2	2.742e-05	5.97e-05	9.915e-05	5.329e-06	7.943e-05	0.0001089	0.003005	0.0003217	0.001759	0.01185	8.208e-12	2.358e-06	0.0003194	6.089e-05	0.1325		0.150198	1	ma2
167	rh2	1.828e-05	7.267e-05	0.0001207	6.486e-06	9.668e-05	0.0001325	0.003657	0.0003916	0.0004012	0.002702	9.545e-12	6.121e-07	0.0001863	1.302e-05	0.0001079		0.00790695	7	rh2
168	ga3	0	0	0	0	0	0	0	0	0	0	1.504e-11	1.456e-06	0	0	0.01166		0.0116615	5	ga3
169	gl3	0	0	0	0	0	0	0	0	0	0	0.0045	1.654e-14	0	0	1.645e-05		0.00451645	9	gl3
170	gc2	0	3.07e-05	5.099e-05	2.741e-06	4.085e-05	5.599e-05	0.001545	0.0001655	0	0	0.001181	2.021e-06	0	5.159e-06	5.889e-05		0.00313884	10	gc2
171	mu2	0	0	0	0	0	0	0	0	0	0	4.86e-12	1.553e-06	0	0	7.654e-07		2.3184e-06	26	mu2
172	ga4	0	0	0	0	0	0	0	0	0	0	1.183e-11	2.486e-06	0	0	0.007387		0.00738949	8	ga4
173	gl4	0	0	0	0	0	0	0	0	0	0	9.158e-12	2.084e-06	0	0	2.739e-10		2.08428e-06	27	gl4
174	chi	0	0	0	0	0	0	0	0	0	0	0	0	0	0	0		0	28	chi
175	glo	0	0	0	0	0	0	0	0	0	0	0	0	0	0	0		0	28	glo
176	chr	0	0	0	0	0	0	0	0	0	0	0	0	0	0	0		0	28	chr
177	fcs	0	0	0	0	0	0	0	0	0	0	0	0	0	0	0		0	28	fcs
178	gly	0	0	0	0	0	0	0	0	0	0	0	0	0	0	0		0	28	gly
179	xyl	0	0	0	0	0	0	0	0	0	0	0	0	0	0	0		0	28	xyl
180	cel	0	0	0	0	0	0	0	0	0	0	0	0	0	0	0		0	28	cel
181	man	0	0	0	0	0	0	0	0	0	0	0	0	0	0	0		0	28	man
182	rhm	0	0	0	0	0	0	0	0	0	0	0	0	0	0	0		0	28	rhm
183	d02	9.02e-06	0.0001371	1.277e-13	4.048e-09	1.346e-07	3.275e-07	0.0009897	6.147e-07	0.0001943	2.082e-10	6.894e-12	3.35e-06	4.621e-05	9.309e-06	9.839e-06		0.00139991	15	d02
184	sta	0	0	0	0	0	0	0	0	0	0	0	0	0	0	0		0	28	sta
185	pec	0	0	0	0	0	0	0	0	0	0	0	0	0	0	0		0	28	pec
186	d03	3.461e-07	2.221e-07	1.581e-05	1.178e-06	1.104e-07	3.331e-06	3.45e-12	3.643e-06	0.0004015	7.528e-11	2.399e-11	5.518e-07	3.876e-05	7.455e-06	2.257e-05		0.000495478	24	d03
187	d04	9.251e-06	4.197e-13	3.803e-05	1.162e-06	3.445e-07	2.424e-06	3.379e-12	1.272e-05	0.0008661	9.497e-11	6.066e-12	3.35e-06	2.876e-05	9.429e-06	1.781e-05		0.000989381	20	d04
188	d05	2.698e-12	4.262e-13	3.658e-05	1.708e-08	2.203e-07	6.964e-07	3.283e-12	7.809e-06	0.0006027	1.917e-10	1.301e-11	3.35e-06	1.648e-05	9.325e-06	2.269e-05		0.000699868	21	d05
189	d06	2.887e-07	1.797e-13	1.698e-06	5.688e-07	3.163e-07	4.831e-06	3.553e-12	5.148e-06	0.0004361	4.851e-10	7.043e-12	2.98e-06	2.576e-05	3.56e-06	0.0001837		0.000664951	22	d06
190	d07	8.576e-06	4.237e-13	1.135e-05	1.259e-06	1.345e-07	3.807e-07	0.000843	1.024e-05	0.0008111	1.5e-10	1.068e-11	3.35e-06	2.507e-05	4.084e-06	5.232e-05		0.00177086	13	d07
191	d08	2.93e-06	2.57e-13	3.378e-05	1.195e-06	1.182e-06	2.942e-07	0.0008662	3.338e-07	6.738e-05	8.753e-11	5.184e-12	1.488e-06	3.491e-05	2.813e-06	1.727e-10		0.00101251	19	d08
192	d09	6.303e-06	3.154e-13	3.785e-06	1.501e-06	6.552e-08	8.758e-08	0.001006	1.455e-06	0.0008548	1.334e-10	8.933e-12	2.595e-06	3.93e-05	9.254e-06	5.053e-10		0.00192515	11	d09
193	d10	2.664e-07	3.033e-07	4.278e-06	5.452e-08	1.392e-06	0.0001682	0.001008	0.0006874	0.0008384	0.0515	7.466e-12	2.796e-06	4.398e-05	9.4e-06	0.0002078		0.0544723	3	d10
194	d11	1.767e-13	1.735e-06	3.796e-05	8.864e-07	0.0001807	6.848e-05	0.000234	8.937e-06	0.0001412	1.261e-10	5.103e-12	1.911e-06	3.481e-05	5.767e-06	0.0006401		0.00135649	16	d11
195	d12	7.826e-06	2.503e-13	3.681e-05	1.395e-06	1.054e-07	5.471e-07	4.351e-12	1.472e-06	0.0004527	5.607e-11	6.669e-12	3.35e-06	2.464e-05	6.493e-06	2.827e-10		0.000535339	23	d12
196	d13	4.931e-13	3.604e-13	1.148e-13	1.503e-06	4.292e-07	3.839e-06	6.188e-12	2.297e-06	3.679e-05	3.69e-06	5.139e-12	3.35e-06	2.698e-05	6.548e-07	4.028e-05		0.000119813	25	d13
197	d14	7.731e-06	1.502e-07	1.009e-05	9.024e-08	1.135e-08	1.654e-07	0.0006119	4.958e-06	0.0008134	1.228e-10	6.107e-12	3.324e-06	2.422e-05	6.329e-06	3.172e-05		0.00151409	14	d14
198	d15	9.331e-06	5.861e-07	9.181e-07	2.673e-07	5.988e-07	7.621e-08	0.0004786	3.142e-06	0.0005891	8.941e-11	6.435e-12	3.26e-06	1.445e-05	5.902e-06	3.891e-10		0.00110623	18	d15

## Sheet: Xa>p
1	2	3	4	5	6	7	8	9	10	11	12	13	14	15	16	17	18	19	20	21	22
	rank =	12	7	11	15	10	8	3	5	4	1	6	13	9	14	2
	sum =	0.0045957	0.0191569	0.0051083	0.000415892	0.00601703	0.015834	1.03845	0.109377	0.146761	2.62947	0.026039	0.000592044	0.00656419	0.000528018	1.67439
		umolC/L/d
		11	12	13	14	15	16	17	18	19	20	21	22	24	25	26
		gre	mhe	cde	cmi	rst	tno	dix	dip	din	dxf	cha	sif	pha	coc	ph1		sum	rank
101	p01	2.377e-12	0.0006017	8.953e-12	1.029e-07	1.842e-07	4.131e-06	0.01744	0.004224	8.174e-05	0.07382	4.725e-11	7.748e-06	6.82e-06	5.992e-08	5.323e-10		0.0961865	25	p01
102	pra	2.902e-12	1.999e-12	2.031e-11	4.782e-07	7.16e-08	5.191e-05	2.454e-10	6.633e-12	4.009e-06	1.667e-10	1.571e-11	6.135e-06	5.609e-05	1.255e-05	5.041e-10		0.000131245	38	pra
103	puc	5.839e-12	3.995e-12	6.483e-12	1.821e-07	2.587e-11	2.441e-07	4.514e-10	9.24e-06	6.061e-05	5.426e-05	2.018e-11	1.383e-05	0.0001982	9.348e-05	0.5035		0.50393	2	puc
104	pal	5.794e-12	1.233e-06	1.039e-07	1.598e-07	5.579e-07	1.531e-06	0.0002695	5.803e-06	0.01286	2.538e-10	2.261e-11	2.13e-05	0.002434	8.316e-05	0.1241		0.139777	17	pal
105	plc	6.049e-12	1.521e-07	5.84e-12	9.367e-08	2.726e-09	3.33e-11	4.72e-05	2.098e-11	3.476e-05	2.855e-10	0.01324	2.66e-06	0.0002282	8.278e-05	0.07183		0.0854658	27	plc
106	pax	1.578e-12	3.225e-06	6.932e-12	9.491e-08	2.257e-07	4.342e-06	0.02889	0.006014	0.003153	0.1667	4.115e-11	1.44e-05	5.771e-06	3.219e-06	2.04e-05		0.204809	9	pax
107	xph	3.053e-12	0.001719	8.363e-12	1.247e-07	1.393e-07	1.015e-07	0.0002636	2.448e-11	0.0007369	6.598e-05	1.816e-11	2.976e-06	3.035e-06	1.191e-06	1.559e-05		0.00280864	36	xph
108	pau	5.792e-12	5.678e-05	5.84e-12	2.329e-08	4.642e-07	1.896e-06	0.0006069	0.005284	7.661e-05	0.09289	3e-11	2.699e-05	1.58e-07	4.18e-06	7.002e-10		0.098948	24	pau
109	plu	3.886e-12	2.096e-12	6.045e-12	7.607e-09	2.053e-08	0.0008508	0.000913	1.166e-06	0.0001139	1.667e-10	5.231e-11	6.391e-06	1.919e-06	7.464e-06	0.0002726		0.00216727	37	plu
110	pca	4.64e-12	5.109e-05	6.845e-12	5.113e-08	3.035e-07	2.511e-08	0.001518	0.003578	4.902e-05	0.001192	4.985e-11	3.097e-05	2.822e-05	3.135e-06	1.017e-05		0.00646098	35	pca
111	pur	1.909e-12	7.379e-06	6.564e-12	1.817e-07	1.672e-08	2.005e-06	0.07176	1.715e-11	0.0226	0.0001466	1.92e-11	2.992e-05	4.225e-06	1.149e-06	5.837e-05		0.0946098	26	pur
112	pan	1.61e-12	1.611e-06	7.294e-12	4.436e-08	6.015e-07	3.649e-06	2.399e-10	8.504e-05	0.0203	1.931e-05	4.795e-11	9.346e-06	1.805e-06	2.758e-06	1.625e-09		0.0204242	33	pan
113	pln	2.351e-12	1.716e-06	8.106e-12	1.437e-07	9.953e-08	1.237e-06	0.0001941	8.053e-06	9.168e-05	1.519e-05	0.007327	4.326e-06	4.949e-05	6.152e-06	1.796e-09		0.00769919	34	pln
114	phi	0.0002424	0.0009245	0.0005108	4.127e-05	0.0006011	0.001489	0.04278	0.003646	0	0	0	3.21e-05	0.0002631	1.424e-05	6.12e-05		0.0506057	28	phi
115	plo	0	0.0009245	0.0005108	4.127e-05	0.0006011	0.001489	0.04278	0.003646	0	0	0	0	0	0	9.946e-10		0.0499927	29	plo
116	phr	0.0002424	0.005547	0.003065	0.0002476	0.003607	0.008935	0.2567	0.02188	0	0	0.005472	0.0001605	0.002631	0.0001424	0.002455		0.311085	4	phr
117	pcs	0	0.0004623	0.0002554	2.064e-05	0.0003006	0.0007445	0.02139	0.001823	0	0	0	0	0	0	0.0002522		0.0252486	32	pcs
118	ply	0	0	0	0	0	0	0	0	0	0	0	0	0	0	0.5041		0.5041	1	ply
119	pyl	0.0003199	0.0004623	0.0002554	2.064e-05	0.0003006	0.0007445	0.02139	0.001823	0	0	0	0	0	0	2.839e-06		0.0253192	31	pyl
120	pel	0.0005623	0.0004623	0.0002554	2.064e-05	0.0003006	0.0007445	0.02139	0.001823	0.01122	0.1597	0	3.21e-05	0.0002631	1.424e-05	9.986e-05		0.196888	10	pel
121	xpa	0.0003199	0.0004623	0.0002554	2.064e-05	0.0003006	0.0007445	0.02139	0.001823	0	0	0	0	0	0	0.0001499		0.0254662	30	xpa
122	phm	0.0002424	0	0	0	0	0	0	0	0	0	0	0	0	0	0.3017		0.301942	5	phm
123	p02	1.938e-12	0.0008388	9.736e-12	2.321e-07	4.672e-07	9.33e-08	0.00702	0.00144	0.02013	0.128	3.382e-11	1.963e-05	2.499e-05	3.066e-06	0.0006362		0.158113	14	p02
124	pta	0.002424	0	0	0	0	0	0	0	0.02806	0.3992	0	0	0	0	0.0005333		0.430217	3	pta
125	xpe	0.0002424	0	0	0	0	0	0	0	0	0	0	0	0.0002631	1.424e-05	0.1641		0.16462	13	xpe
126	p03	3.794e-12	0.000386	9.292e-12	4.504e-08	1.669e-07	1.276e-06	0.001448	0.003641	4.714e-05	0.1048	4.553e-11	1.605e-05	1.678e-05	2.711e-06	9.618e-10		0.110359	21	p03
127	p04	2.353e-12	0.000405	7.616e-12	7.374e-08	2.597e-07	2.374e-06	0.00433	0.006631	0.003252	0.166	4.081e-11	2.062e-05	3.737e-11	2.409e-06	1.433e-05		0.180658	11	p04
128	p05	1.605e-12	0.0007944	6.564e-12	3.396e-07	1.482e-07	2.957e-06	0.005927	0.001734	0.001946	0.1344	4.201e-11	1.999e-05	6.963e-06	1.012e-05	5.57e-07		0.144842	15	p05
129	p06	3.721e-12	0.0002148	7.58e-12	1.422e-07	7.102e-08	1.273e-07	0.003175	0.006633	1.809e-05	0.09262	3.447e-11	2.439e-05	2.37e-06	1.102e-06	1.324e-09		0.102689	23	p06
130	p07	3.964e-12	0.0003974	6.074e-12	4.552e-08	4.525e-07	3.797e-08	0.001751	0.00576	0.001045	0.1608	4.773e-11	1.837e-05	1.764e-06	2.405e-06	8.555e-05		0.169862	12	p07
131	p08	4.005e-12	0.001115	6.062e-12	1.025e-08	6.023e-08	1.909e-06	0.1391	0.00537	0.0001585	0.1498	4.3e-11	1.174e-05	1.567e-08	4.099e-07	4.588e-05		0.295604	6	p08
132	p09	2.777e-12	0.000562	7.119e-12	1.007e-07	3.076e-08	2.498e-07	0.008387	0.005044	1.747e-06	0.123	5.005e-11	1.504e-05	2.078e-07	5.201e-06	2.135e-05		0.137037	18	p09
133	p10	4.844e-12	0.0003066	6.664e-12	7.133e-08	4.761e-07	3.877e-06	0.1685	0.003017	0.01747	0.08655	4.752e-11	3.607e-06	3.707e-11	5.484e-06	8.877e-10		0.275857	7	p10
134	p11	2.564e-12	0.000544	7.142e-12	1.256e-07	1.613e-07	3.523e-06	0.005404	0.003362	0.002694	0.1011	4.499e-11	3.422e-06	1.483e-05	1.109e-06	0.0002329		0.11336	20	p11
135	p12	1.812e-12	0.0003083	9.257e-12	1.417e-07	3.864e-08	2.768e-07	0.01188	0.006594	0.0003835	0.0871	2.967e-11	6.948e-07	1.483e-07	4.428e-06	6.916e-05		0.106341	22	p12
136	p13	2.119e-12	0.0007497	5.922e-12	5.237e-08	7.454e-09	1.805e-06	0.004474	0.001426	2.45e-05	0.1302	4.524e-11	1.267e-05	3.781e-05	1.243e-06	2.009e-05		0.136948	19	p13
137	p14	2.401e-12	0.0005545	7.621e-12	1.197e-07	3.617e-07	2.496e-06	0.1197	0.002217	5.869e-05	0.1383	4.805e-11	2.38e-05	7.85e-06	8.207e-07	8.897e-10		0.260866	8	p14
138	p15	1.809e-12	0.0002913	6.541e-12	3.833e-09	4.436e-08	1.281e-07	0.007635	0.0008351	8.976e-05	0.133	4.366e-11	3.28e-07	1.223e-05	1.111e-06	1.157e-09		0.141865	16	p15

## Sheet: fa>pin
1	2	3	4	5	6	7	8	9	10	11	12	13	14	15	16	17	18	19	20
		for each p, fraction a
		11	12	13	14	15	16	17	18	19	20	21	22	24	25	26
		gre	mhe	cde	cmi	rst	tno	dix	dip	din	dxf	cha	sif	pha	coc	ph1		sum
101	p01	2.007e-11	0.005081	7.559e-11	8.691e-07	1.555e-06	3.487e-05	0.1472	0.03566	0.0006901	0.6232	3.99e-10	6.542e-05	5.758e-05	5.059e-07	4.494e-09		0.811992
102	pra	6.996e-09	4.819e-09	4.897e-08	0.001153	0.0001726	0.1252	5.916e-07	1.599e-08	0.009666	4.02e-07	3.788e-08	0.01479	0.1352	0.03025	1.215e-06		0.316434
103	puc	1.159e-11	7.927e-12	1.286e-11	3.613e-07	5.132e-11	4.844e-07	8.957e-10	1.833e-05	0.0001203	0.0001077	4.003e-11	2.744e-05	0.0003933	0.0001855	0.999		0.999853
104	pal	4.076e-11	8.677e-06	7.309e-07	1.124e-06	3.925e-06	1.077e-05	0.001896	4.082e-05	0.09047	1.785e-09	1.591e-10	0.0001498	0.01712	0.000585	0.8731		0.983387
105	plc	7.071e-11	1.778e-06	6.827e-11	1.095e-06	3.186e-08	3.893e-10	0.0005518	2.453e-10	0.0004063	3.337e-09	0.1548	3.11e-05	0.002668	0.0009677	0.8397		0.999128
106	pax	7.073e-12	1.446e-05	3.108e-11	4.255e-07	1.012e-06	1.947e-05	0.1295	0.02696	0.01413	0.7474	1.845e-10	6.453e-05	2.587e-05	1.443e-05	9.143e-05		0.918222
107	xph	1.154e-10	0.06496	3.16e-10	4.712e-06	5.266e-06	3.835e-06	0.009959	9.251e-10	0.02785	0.002493	6.863e-10	0.0001125	0.0001147	4.5e-05	0.0005892		0.106137
108	pau	5.435e-11	0.0005328	5.48e-11	2.185e-07	4.356e-06	1.779e-05	0.005695	0.04958	0.0007189	0.8717	2.816e-10	0.0002533	1.483e-06	3.922e-05	6.57e-09		0.928543
109	plu	1.582e-09	8.529e-10	2.46e-09	3.096e-06	8.356e-06	0.3463	0.3716	0.0004746	0.04636	6.786e-08	2.129e-08	0.002601	0.0007812	0.003038	0.111		0.882166
110	pca	4.969e-10	0.00547	7.329e-10	5.474e-06	3.25e-05	2.688e-06	0.1625	0.3831	0.005248	0.1277	5.338e-09	0.003316	0.003021	0.0003356	0.001089		0.69182
111	pur	1.914e-11	7.399e-05	6.582e-11	1.822e-06	1.676e-07	2.01e-05	0.7196	1.72e-10	0.2266	0.00147	1.925e-10	0.0003	4.237e-05	1.152e-05	0.0005853		0.948705
112	pan	7.84e-11	7.847e-05	3.553e-10	2.16e-06	2.93e-05	0.0001777	1.168e-08	0.004142	0.9886	0.0009404	2.336e-09	0.0004552	8.789e-05	0.0001343	7.916e-08		0.994648
113	pln	3.05e-10	0.0002225	1.051e-09	1.863e-05	1.291e-05	0.0001605	0.02517	0.001044	0.01189	0.00197	0.9503	0.0005611	0.006419	0.0007979	2.329e-07		0.998567
114	phi	0.004789	0.01827	0.01009	0.0008156	0.01188	0.02943	0.8453	0.07206	0	0	0	0.0006344	0.0052	0.0002815	0.001209		0.99996
115	plo	0	0.01849	0.01022	0.0008256	0.01202	0.02979	0.8557	0.07294	0	0	0	0	0	0	1.989e-08		0.999986
116	phr	0.0007792	0.01783	0.009853	0.0007961	0.0116	0.02872	0.8252	0.07034	0	0	0.01759	0.000516	0.00846	0.0004579	0.007892		1.00003
117	pcs	0	0.01831	0.01012	0.0008174	0.0119	0.02949	0.8472	0.07221	0	0	0	0	0	0	0.009991		1.00004
118	ply	0	0	0	0	0	0	0	0	0	0	0	0	0	0	1		1
119	pyl	0.01264	0.01826	0.01009	0.0008151	0.01187	0.02941	0.8448	0.07201	0	0	0	0	0	0	0.0001121		1.00001
120	pel	0.002856	0.002348	0.001297	0.0001048	0.001527	0.003782	0.1087	0.009261	0.05701	0.8111	0	0.0001631	0.001337	7.236e-05	0.0005073		1.00007
121	xpa	0.01256	0.01815	0.01003	0.0008104	0.0118	0.02924	0.8399	0.07159	0	0	0	0	0	0	0.005885		0.999965
122	phm	0.0008027	0	0	0	0	0	0	0	0	0	0	0	0	0	0.9992		1
123	p02	1.134e-11	0.004908	5.697e-11	1.358e-06	2.734e-06	5.459e-07	0.04108	0.008426	0.1178	0.7487	1.979e-10	0.0001148	0.0001462	1.794e-05	0.003722		0.92492
124	pta	0.005634	0	0	0	0	0	0	0	0.06522	0.9279	0	0	0	0	0.00124		0.999994
125	xpe	0.001472	0	0	0	0	0	0	0	0	0	0	0	0.001599	8.654e-05	0.9968		0.999958
126	p03	2.92e-11	0.00297	7.151e-11	3.466e-07	1.285e-06	9.822e-06	0.01114	0.02802	0.0003628	0.8067	3.504e-10	0.0001235	0.0001291	2.086e-05	7.402e-09		0.849478
127	p04	1.17e-11	0.002015	3.788e-11	3.668e-07	1.292e-06	1.181e-05	0.02154	0.03299	0.01618	0.8256	2.03e-10	0.0001026	1.859e-10	1.198e-05	7.129e-05		0.898524
128	p05	1.013e-11	0.005013	4.142e-11	2.143e-06	9.351e-07	1.866e-05	0.0374	0.01094	0.01228	0.8479	2.651e-10	0.0001261	4.394e-05	6.389e-05	3.515e-06		0.913792
129	p06	3.045e-11	0.001758	6.203e-11	1.164e-06	5.812e-07	1.042e-06	0.02598	0.05428	0.000148	0.7579	2.821e-10	0.0001996	1.939e-05	9.019e-06	1.083e-08		0.840297
130	p07	2.066e-11	0.002072	3.166e-11	2.373e-07	2.359e-06	1.98e-07	0.009129	0.03003	0.00545	0.8382	2.488e-10	9.575e-05	9.198e-06	1.254e-05	0.0004459		0.885447
131	p08	1.292e-11	0.003598	1.956e-11	3.307e-08	1.943e-07	6.158e-06	0.4487	0.01732	0.0005112	0.4833	1.387e-10	3.787e-05	5.056e-08	1.322e-06	0.000148		0.953623
132	p09	1.749e-11	0.003541	4.485e-11	6.347e-07	1.938e-07	1.574e-06	0.05284	0.03178	1.101e-05	0.7746	3.153e-10	9.475e-05	1.309e-06	3.277e-05	0.0001345		0.863038
133	p10	1.616e-11	0.001023	2.223e-11	2.38e-07	1.589e-06	1.294e-05	0.5623	0.01007	0.0583	0.2888	1.586e-10	1.204e-05	1.237e-10	1.83e-05	2.962e-09		0.920538
134	p11	1.902e-11	0.004036	5.299e-11	9.315e-07	1.197e-06	2.613e-05	0.04009	0.02494	0.01998	0.7501	3.337e-10	2.539e-05	0.00011	8.225e-06	0.001728		0.841046
135	p12	1.479e-11	0.002517	7.558e-11	1.157e-06	3.154e-07	2.26e-06	0.09701	0.05384	0.003131	0.7112	2.423e-10	5.673e-06	1.211e-06	3.616e-05	0.0005647		0.868309
136	p13	1.481e-11	0.005241	4.14e-11	3.661e-07	5.211e-08	1.262e-05	0.03128	0.00997	0.0001713	0.91	3.163e-10	8.858e-05	0.0002644	8.692e-06	0.0001405		0.957178
137	p14	8.485e-12	0.001959	2.693e-11	4.23e-07	1.278e-06	8.819e-06	0.4228	0.007835	0.0002074	0.4887	1.698e-10	8.408e-05	2.774e-05	2.9e-06	3.144e-09		0.921627
138	p15	1.092e-11	0.001758	3.948e-11	2.314e-08	2.678e-07	7.736e-07	0.04609	0.005041	0.0005419	0.8028	2.636e-10	1.98e-06	7.382e-05	6.704e-06	6.987e-09		0.856314

## Sheet: fa>pout
1	2	3	4	5	6	7	8	9	10	11	12	13	14	15	16	17	18
	sum	0.23511	0.511256	0.240485	0.245424	0.24368	0.261935	0.59829	0.736603	0.595316	0.786727	0.5259	0.441974	0.294082	0.366844	0.687376
		for each p, fraction a
		11	12	13	14	15	16	17	18	19	20	21	22	24	25	26
		gre	mhe	cde	cmi	rst	tno	dix	dip	din	dxf	cha	sif	pha	coc	ph1
101	p01	1.216e-10	0.01606	4.215e-10	6.075e-05	7.459e-06	6.833e-05	0.01005	0.02845	0.0003316	0.02209	9.542e-10	0.005785	0.0003056	4.163e-05	2.185e-10
102	pra	1.485e-10	5.334e-11	9.563e-10	0.0002822	2.9e-06	0.0008587	1.414e-10	4.467e-11	1.626e-05	4.989e-11	3.173e-10	0.00458	0.002513	0.008715	2.069e-10
103	puc	2.988e-10	1.066e-10	3.052e-10	0.0001075	1.047e-09	4.039e-06	2.601e-10	6.223e-05	0.0002459	1.624e-05	4.074e-10	0.01033	0.008881	0.06494	0.2067
104	pal	2.965e-10	3.292e-05	4.891e-06	9.431e-05	2.259e-05	2.533e-05	0.0001553	3.908e-05	0.05217	7.594e-11	4.566e-10	0.0159	0.109	0.05777	0.05095
105	plc	3.095e-10	4.06e-06	2.749e-10	5.528e-05	1.104e-07	5.508e-10	2.719e-05	1.413e-10	0.000141	8.542e-11	0.2674	0.001986	0.01023	0.05751	0.02949
106	pax	8.073e-11	8.606e-05	3.264e-10	5.601e-05	9.139e-06	7.183e-05	0.01664	0.0405	0.01279	0.04989	8.309e-10	0.01075	0.0002586	0.002236	8.373e-06
107	xph	1.562e-10	0.04588	3.937e-10	7.359e-05	5.643e-06	1.679e-06	0.0001519	1.649e-10	0.002989	1.974e-05	3.668e-10	0.002222	0.000136	0.0008274	6.401e-06
108	pau	2.964e-10	0.001516	2.749e-10	1.374e-05	1.88e-05	3.136e-05	0.0003496	0.03559	0.0003108	0.0278	6.059e-10	0.02015	7.081e-06	0.002904	2.874e-10
109	plu	1.989e-10	5.593e-11	2.846e-10	4.489e-06	8.314e-07	0.01407	0.000526	7.853e-06	0.000462	4.989e-11	1.056e-09	0.004771	8.6e-05	0.005185	0.0001119
110	pca	2.374e-10	0.001364	3.222e-10	3.017e-05	1.229e-05	4.153e-07	0.0008745	0.0241	0.0001988	0.0003568	1.007e-09	0.02312	0.001264	0.002177	4.174e-06
111	pur	9.768e-11	0.0001969	3.09e-10	0.0001072	6.769e-07	3.317e-05	0.04134	1.155e-10	0.09167	4.388e-05	3.876e-10	0.02234	0.0001893	0.0007981	2.396e-05
112	pan	8.236e-11	4.3e-05	3.434e-10	2.618e-05	2.436e-05	6.035e-05	1.382e-10	0.0005727	0.08234	5.778e-06	9.684e-10	0.006977	8.085e-05	0.001916	6.672e-10
113	pln	1.203e-10	4.579e-05	3.816e-10	8.479e-05	4.03e-06	2.047e-05	0.0001118	5.423e-05	0.0003719	4.545e-06	0.148	0.00323	0.002217	0.004274	7.373e-10
114	phi	0.0124	0.02467	0.02405	0.02436	0.02434	0.02463	0.02465	0.02456	0	0	0	0.02397	0.01179	0.009895	2.512e-05
115	plo	0	0.02467	0.02405	0.02436	0.02434	0.02463	0.02465	0.02456	0	0	0	0	0	0	4.083e-10
116	phr	0.0124	0.148	0.1443	0.1461	0.1461	0.1478	0.1479	0.1473	0	0	0.1105	0.1198	0.1179	0.09895	0.001008
117	pcs	0	0.01234	0.01202	0.01218	0.01217	0.01232	0.01232	0.01228	0	0	0	0	0	0	0.0001036
118	ply	0	0	0	0	0	0	0	0	0	0	0	0	0	0	0.2069
119	pyl	0.01637	0.01234	0.01202	0.01218	0.01217	0.01232	0.01232	0.01228	0	0	0	0	0	0	1.165e-06
120	pel	0.02877	0.01234	0.01202	0.01218	0.01217	0.01232	0.01232	0.01228	0.04553	0.04778	0	0.02397	0.01179	0.009895	4.1e-05
121	xpa	0.01637	0.01234	0.01202	0.01218	0.01217	0.01232	0.01232	0.01228	0	0	0	0	0	0	6.153e-05
122	phm	0.0124	0	0	0	0	0	0	0	0	0	0	0	0	0	0.1239
123	p02	9.916e-11	0.02239	4.583e-10	0.000137	1.892e-05	1.543e-06	0.004044	0.009698	0.08165	0.03829	6.83e-10	0.01465	0.00112	0.00213	0.0002612
124	pta	0.124	0	0	0	0	0	0	0	0.1138	0.1194	0	0	0	0	0.0002189
125	xpe	0.0124	0	0	0	0	0	0	0	0	0	0	0	0.01179	0.009895	0.06736
126	p03	1.941e-10	0.0103	4.374e-10	2.658e-05	6.76e-06	2.111e-05	0.0008341	0.02452	0.0001912	0.03137	9.194e-10	0.01199	0.0007517	0.001883	3.949e-10
127	p04	1.204e-10	0.01081	3.585e-10	4.352e-05	1.052e-05	3.928e-05	0.002495	0.04466	0.01319	0.04966	8.242e-10	0.01539	1.674e-09	0.001674	5.883e-06
128	p05	8.213e-11	0.0212	3.09e-10	0.0002004	6.001e-06	4.891e-05	0.003415	0.01168	0.007896	0.0402	8.483e-10	0.01492	0.000312	0.007033	2.287e-07
129	p06	1.904e-10	0.005732	3.569e-10	8.393e-05	2.876e-06	2.106e-06	0.001829	0.04467	7.337e-05	0.02772	6.961e-10	0.01821	0.0001062	0.0007657	5.434e-10
130	p07	2.028e-10	0.01061	2.859e-10	2.686e-05	1.833e-05	6.282e-07	0.001009	0.03879	0.004241	0.04811	9.639e-10	0.01371	7.906e-05	0.001671	3.512e-05
131	p08	2.049e-10	0.02977	2.854e-10	6.049e-06	2.439e-06	3.158e-05	0.08014	0.03617	0.0006428	0.04482	8.684e-10	0.008763	7.022e-07	0.0002848	1.883e-05
132	p09	1.421e-10	0.015	3.352e-10	5.946e-05	1.246e-06	4.132e-06	0.004832	0.03397	7.087e-06	0.03679	1.011e-09	0.01123	9.308e-06	0.003613	8.766e-06
133	p10	2.479e-10	0.008182	3.137e-10	4.21e-05	1.928e-05	6.413e-05	0.0971	0.02032	0.07087	0.0259	9.596e-10	0.002693	1.661e-09	0.003809	3.644e-10
134	p11	1.312e-10	0.01452	3.363e-10	7.411e-05	6.533e-06	5.827e-05	0.003113	0.02264	0.01093	0.03026	9.085e-10	0.002555	0.0006644	0.0007702	9.563e-05
135	p12	9.271e-11	0.008229	4.358e-10	8.363e-05	1.565e-06	4.579e-06	0.006846	0.04441	0.001556	0.02606	5.992e-10	0.0005187	6.644e-06	0.003076	2.839e-05
136	p13	1.084e-10	0.02001	2.788e-10	3.091e-05	3.018e-07	2.985e-05	0.002578	0.009605	9.937e-05	0.03895	9.136e-10	0.009459	0.001694	0.0008637	8.249e-06
137	p14	1.229e-10	0.0148	3.588e-10	7.066e-05	1.465e-05	4.129e-05	0.06895	0.01493	0.0002381	0.04139	9.703e-10	0.01776	0.0003517	0.0005701	3.653e-10
138	p15	9.255e-11	0.007774	3.079e-10	2.262e-06	1.796e-06	2.12e-06	0.004399	0.005624	0.0003641	0.0398	8.817e-10	0.0002448	0.0005479	0.0007715	4.751e-10

## Sheet: Xp>d
1	2	3	4	5	6	7	8	9	10	11	12	13	14	15	16	17	18	19	20	21	22	23	24	25	26	27	28	29	30	31	32	33	34	35	36	37	38	39	40	41	42	43	44	45
	rank =	33	15	2	8	11	22	14	32	12	38	13	18	37	36	3	6	7	1	16	10	9	4	23	17	5	31	26	25	34	27	20	28	19	24	35	30	21	29
	sum =	4.087e-05	0.0003683	0.04977	0.01276	0.002258	8.71e-05	0.0007354	4.151e-05	0.00153	3.282e-06	0.001229	0.0001666	5.04e-06	1.615e-05	0.02823	0.01971	0.01628	0.07575	0.0003079	0.01	0.01272	0.02738	7.244e-05	0.0002027	0.02209	4.183e-05	5.923e-05	6.471e-05	3.99e-05	5.682e-05	9.553e-05	5.225e-05	0.0001117	6.5e-05	3.756e-05	4.405e-05	8.717e-05	5.008e-05
		umolC/L/d
		101	102	103	104	105	106	107	108	109	110	111	112	113	114	115	116	117	118	119	120	121	122	123	124	125	126	127	128	129	130	131	132	133	134	135	136	137	138
		p01	pra	puc	pal	plc	pax	xph	pau	plu	pca	pur	pan	pln	phi	plo	phr	pcs	ply	pyl	pel	xpa	phm	p02	pta	xpe	p03	p04	p05	p06	p07	p08	p09	p10	p11	p12	p13	p14	p15		sum	rank
161	d01	4.087e-05	0	0	0	0	0	0	0	0	0	0	0	0	0	0	0	0	0	0	0	0	0	0	0	0	0	0	0	0	0	0	0	0	0	0	0	0	0		4.087e-05	33	d01
162	ar2	0	0.0003683	0	0	0	0	0	0	0	0	0	0	0	0	0	0	0	0	0	0	0	0	0	0	0	0	0	0	0	0	0	0	0	0	0	0	0	0		0.0003683	15	ar2
163	fu2	0	0	0.04977	0	0	0	0	0	0	0	0	0	0	0	0	0	0	0	0	0	0	0	0	0	0	0	0	0	0	0	0	0	0	0	0	0	0	0		0.04977	2	fu2
164	ga2	0	0	0	0.01276	0	0	0	0	0	0	0	0	0	0	0	0	0	0	0	0	0	0	0	0	0	0	0	0	0	0	0	0	0	0	0	0	0	0		0.01276	8	ga2
165	gl2	0	0	0	0	0.002258	0	0	0	0	0	0	0	0	0	0	0	0	0	0	0	0	0	0	0	0	0	0	0	0	0	0	0	0	0	0	0	0	0		0.002258	11	gl2
166	ma2	0	0	0	0	0	8.71e-05	0	0	0	0	0	0	0	0	0	0	0	0	0	0	0	0	0	0	0	0	0	0	0	0	0	0	0	0	0	0	0	0		8.71e-05	22	ma2
167	rh2	0	0	0	0	0	0	0.0007354	0	0	0	0	0	0	0	0	0	0	0	0	0	0	0	0	0	0	0	0	0	0	0	0	0	0	0	0	0	0	0		0.0007354	14	rh2
168	ga3	0	0	0	0	0	0	0	4.151e-05	0	0	0	0	0	0	0	0	0	0	0	0	0	0	0	0	0	0	0	0	0	0	0	0	0	0	0	0	0	0		4.151e-05	32	ga3
169	gl3	0	0	0	0	0	0	0	0	0.00153	0	0	0	0	0	0	0	0	0	0	0	0	0	0	0	0	0	0	0	0	0	0	0	0	0	0	0	0	0		0.00153	12	gl3
170	gc2	0	0	0	0	0	0	0	0	0	3.282e-06	0	0	0	0	0	0	0	0	0	0	0	0	0	0	0	0	0	0	0	0	0	0	0	0	0	0	0	0		3.282e-06	38	gc2
171	mu2	0	0	0	0	0	0	0	0	0	0	0.001229	0	0	0	0	0	0	0	0	0	0	0	0	0	0	0	0	0	0	0	0	0	0	0	0	0	0	0		0.001229	13	mu2
172	ga4	0	0	0	0	0	0	0	0	0	0	0	0.0001666	0	0	0	0	0	0	0	0	0	0	0	0	0	0	0	0	0	0	0	0	0	0	0	0	0	0		0.0001666	18	ga4
173	gl4	0	0	0	0	0	0	0	0	0	0	0	0	5.04e-06	0	0	0	0	0	0	0	0	0	0	0	0	0	0	0	0	0	0	0	0	0	0	0	0	0		5.04e-06	37	gl4
174	chi	0	0	0	0	0	0	0	0	0	0	0	0	0	1.615e-05	0	0	0	0	0	0	0	0	0	0	0	0	0	0	0	0	0	0	0	0	0	0	0	0		1.615e-05	36	chi
175	glo	0	0	0	0	0	0	0	0	0	0	0	0	0	0	0.02823	0	0	0	0	0	0	0	0	0	0	0	0	0	0	0	0	0	0	0	0	0	0	0		0.02823	3	glo
176	chr	0	0	0	0	0	0	0	0	0	0	0	0	0	0	0	0.01971	0	0	0	0	0	0	0	0	0	0	0	0	0	0	0	0	0	0	0	0	0	0		0.01971	6	chr
177	fcs	0	0	0	0	0	0	0	0	0	0	0	0	0	0	0	0	0.01628	0	0	0	0	0	0	0	0	0	0	0	0	0	0	0	0	0	0	0	0	0		0.01628	7	fcs
178	gly	0	0	0	0	0	0	0	0	0	0	0	0	0	0	0	0	0	0.07575	0	0	0	0	0	0	0	0	0	0	0	0	0	0	0	0	0	0	0	0		0.07575	1	gly
179	xyl	0	0	0	0	0	0	0	0	0	0	0	0	0	0	0	0	0	0	0.0003079	0	0	0	0	0	0	0	0	0	0	0	0	0	0	0	0	0	0	0		0.0003079	16	xyl
180	cel	0	0	0	0	0	0	0	0	0	0	0	0	0	0	0	0	0	0	0	0.01	0	0	0	0	0	0	0	0	0	0	0	0	0	0	0	0	0	0		0.01	10	cel
181	man	0	0	0	0	0	0	0	0	0	0	0	0	0	0	0	0	0	0	0	0	0.01272	0	0	0	0	0	0	0	0	0	0	0	0	0	0	0	0	0		0.01272	9	man
182	rhm	0	0	0	0	0	0	0	0	0	0	0	0	0	0	0	0	0	0	0	0	0	0.02738	0	0	0	0	0	0	0	0	0	0	0	0	0	0	0	0		0.02738	4	rhm
183	d02	0	0	0	0	0	0	0	0	0	0	0	0	0	0	0	0	0	0	0	0	0	0	7.244e-05	0	0	0	0	0	0	0	0	0	0	0	0	0	0	0		7.244e-05	23	d02
184	sta	0	0	0	0	0	0	0	0	0	0	0	0	0	0	0	0	0	0	0	0	0	0	0	0.0002027	0	0	0	0	0	0	0	0	0	0	0	0	0	0		0.0002027	17	sta
185	pec	0	0	0	0	0	0	0	0	0	0	0	0	0	0	0	0	0	0	0	0	0	0	0	0	0.02209	0	0	0	0	0	0	0	0	0	0	0	0	0		0.02209	5	pec
186	d03	0	0	0	0	0	0	0	0	0	0	0	0	0	0	0	0	0	0	0	0	0	0	0	0	0	4.183e-05	0	0	0	0	0	0	0	0	0	0	0	0		4.183e-05	31	d03
187	d04	0	0	0	0	0	0	0	0	0	0	0	0	0	0	0	0	0	0	0	0	0	0	0	0	0	0	5.923e-05	0	0	0	0	0	0	0	0	0	0	0		5.923e-05	26	d04
188	d05	0	0	0	0	0	0	0	0	0	0	0	0	0	0	0	0	0	0	0	0	0	0	0	0	0	0	0	6.471e-05	0	0	0	0	0	0	0	0	0	0		6.471e-05	25	d05
189	d06	0	0	0	0	0	0	0	0	0	0	0	0	0	0	0	0	0	0	0	0	0	0	0	0	0	0	0	0	3.99e-05	0	0	0	0	0	0	0	0	0		3.99e-05	34	d06
190	d07	0	0	0	0	0	0	0	0	0	0	0	0	0	0	0	0	0	0	0	0	0	0	0	0	0	0	0	0	0	5.682e-05	0	0	0	0	0	0	0	0		5.682e-05	27	d07
191	d08	0	0	0	0	0	0	0	0	0	0	0	0	0	0	0	0	0	0	0	0	0	0	0	0	0	0	0	0	0	0	9.553e-05	0	0	0	0	0	0	0		9.553e-05	20	d08
192	d09	0	0	0	0	0	0	0	0	0	0	0	0	0	0	0	0	0	0	0	0	0	0	0	0	0	0	0	0	0	0	0	5.225e-05	0	0	0	0	0	0		5.225e-05	28	d09
193	d10	0	0	0	0	0	0	0	0	0	0	0	0	0	0	0	0	0	0	0	0	0	0	0	0	0	0	0	0	0	0	0	0	0.0001117	0	0	0	0	0		0.0001117	19	d10
194	d11	0	0	0	0	0	0	0	0	0	0	0	0	0	0	0	0	0	0	0	0	0	0	0	0	0	0	0	0	0	0	0	0	0	6.5e-05	0	0	0	0		6.5e-05	24	d11
195	d12	0	0	0	0	0	0	0	0	0	0	0	0	0	0	0	0	0	0	0	0	0	0	0	0	0	0	0	0	0	0	0	0	0	0	3.756e-05	0	0	0		3.756e-05	35	d12
196	d13	0	0	0	0	0	0	0	0	0	0	0	0	0	0	0	0	0	0	0	0	0	0	0	0	0	0	0	0	0	0	0	0	0	0	0	4.405e-05	0	0		4.405e-05	30	d13
197	d14	0	0	0	0	0	0	0	0	0	0	0	0	0	0	0	0	0	0	0	0	0	0	0	0	0	0	0	0	0	0	0	0	0	0	0	0	8.717e-05	0		8.717e-05	21	d14
198	d15	0	0	0	0	0	0	0	0	0	0	0	0	0	0	0	0	0	0	0	0	0	0	0	0	0	0	0	0	0	0	0	0	0	0	0	0	0	5.008e-05		5.008e-05	29	d15

[truncated: 12 more sheets: fp>din, Xb>d, Xb>p, Xd>b, Xd>bR, fd>bin, Xa>b, Xa>bL, Xa>bR, fa>bin, fa>binL, fa>binR]
