# Supplementary material for: Dynamic carbon flux network of a diverse marine microbial community
Source: ISME Commun. 2021 Sep 25;1:50. doi: 10.1038/s43705-021-00055-7 (PMC9723560; doi:10.1038/s43705-021-00055-7)
Supplement: Supplementary file 4 — Dataset S1 [file 43705_2021_55_MOESM4_ESM.zip › Dataset_S1_Instantaneous_2012_14.xlsx]

## Sheet: sum
1	2	3	4	5	6	7	8	9	10	11	12	13	14	15	16	17	18	19	20	21	22	23	24	25	26	27	28	29	30	31	32	33	34	35	36	37	38	39	40	41	42	43	44	45	46	47	48	49	50
	Sum =	7.74025	-16.5108	120	0.82154	-27.636	120	1.60569	-28.9212	120	2.42723	-23.1858	120			120			120			Sum =	12.7616	-25.6675	740	0.82154	-88.6396	741	0.519735	-127.574	741	0.0401375	#NUM!	686	1.38141	-76.6262	741	2.09929	-58.2212	741	1.74035	-62.9365	741			741			741
	Ave =	0.516017	-1.10072		0.0547694	-1.8424		0.107046	-1.92808		0.161815	-1.54572		3.03742	0.444997		0.393243	-0.444997				Ave =	0.335832	-0.67546		0.0216195	-2.33262		0.0136772	-3.35721		0.00105625	#NUM!		0.036353	-2.01648		0.0552445	-1.53214		0.0457987	-1.65622		16.8563	0.980763		0.176932	-0.980763
		umolC/L			umolC/L/d			umolC/L/d			umolC/L/d			d			1/d						umolC/L			umolC/L/d			umolC/L/d			umolC/L/d			umolC/L/d			umolC/L/d			umolC/L/d			d			1/d
		Conc	log	rank	Xa>d	log	rank	Xa>p	log	rank	Xa>d+p	log	rank	Turnover	log	rank	Rate	log	rank				Conc	log	rank	Xa>d	log	rank	Xp>d	log	rank	Xb>d	log	rank	Xa+p+b>d	log	rank	Xd>b	log	rank	Xexch	log	rank	Turnover	log	rank	Rate	log	rank
11	gre	0.002252	-2.64743	14	0.00151217	-2.8204	12	0.00046567	-3.33192	14	0.00197784	-2.70381	13	1.13862	0.0563774	15	0.878259	-0.0563774	1	gre	161	d01	0.3472	-0.45942	14	0.00122431	-2.91211	27	4.29e-05	-4.36754	31	0.000361403	-3.44201	21	0.00162862	-2.78818	29	0.0184736	-1.73345	22	0.0100511	-1.99779	25	34.5435	1.53837	10	0.028949	-1.53837	29
12	mhe	0.05835	-1.23396	7	0.0105358	-1.97733	9	0.0110209	-1.95778	7	0.0215567	-1.66642	8	2.70682	0.432459	9	0.369437	-0.432459	7	mhe	162	ar2	0.008984	-2.04653	38	0.00308219	-2.51114	22	0.0003439	-3.46357	15	9.2638e-05	-4.03321	26	0.00351873	-2.45361	24	0.00423263	-2.37339	38	0.00387568	-2.41165	38	2.31804	0.365122	38	0.431398	-0.365122	1
13	cde	0.02375	-1.62434	11	0.00814454	-2.08913	11	0.00260845	-2.58362	11	0.010753	-1.96847	11	2.20869	0.344134	11	0.452758	-0.344134	5	cde	163	fu2	0.4086	-0.388702	9	0.0110517	-1.95657	16	0.1158	-0.936291	2	0.00519146	-2.28471	3	0.132043	-0.879284	4	0.144331	-0.84064	5	0.138187	-0.859532	5	2.95686	0.470831	32	0.338197	-0.470831	7
14	cmi	0.0008743	-3.05834	15	0.000324628	-3.48861	15	0.000106201	-3.97387	15	0.000430829	-3.36569	15	2.02934	0.307355	12	0.49277	-0.307355	4	cmi	164	ga2	0.1776	-0.750557	25	0.0144988	-1.83867	11	0.03118	-1.50612	6	0.00868893	-2.06103	1	0.0543677	-1.26466	8	0.0676066	-1.17001	7	0.0609871	-1.21476	8	2.91209	0.464205	34	0.343396	-0.464205	5
15	rst	0.05752	-1.24018	8	0.026728	-1.57303	7	0.00875791	-2.0576	8	0.0354859	-1.44994	7	1.62092	0.209763	14	0.616932	-0.209763	2	rst	165	gl2	0.9219	-0.0353162	2	0.0302373	-1.51946	6	0.008753	-2.05784	10	0.000133152	-3.87565	25	0.0391235	-1.40756	11	0.0478321	-1.32028	11	0.0434778	-1.36173	11	21.2039	1.32642	16	0.047161	-1.32642	23
16	tno	0.02815	-1.55052	10	0.0107296	-1.96942	8	0.00382929	-2.41688	9	0.0145589	-1.83687	9	1.93353	0.28635	13	0.517189	-0.28635	3	tno	166	ma2	0.1607	-0.793984	27	0.0249125	-1.60358	9	7.054e-05	-4.15156	20	0.00640483	-2.19349	2	0.0313879	-1.50324	12	0.0622175	-1.20609	9	0.0468027	-1.32973	10	3.43356	0.535745	26	0.291243	-0.535745	13
17	dix	2.304	0.362482	1	0.294636	-0.530714	1	0.437415	-0.359107	2	0.732051	-0.135459	1	3.14732	0.497941	7	0.31773	-0.497941	9	dix	167	rh2	0.04	-1.39794	35	0.0077863	-2.10867	17	0.001624	-2.78941	12	0.00280267	-2.55243	5	0.012213	-1.91318	18	0.0150365	-1.82285	33	0.0136247	-1.86567	20	2.93584	0.467732	33	0.340619	-0.467732	6
18	dip	1.041	0.0174507	4	0.0781135	-1.10727	5	0.219911	-0.657753	4	0.298024	-0.525748	4	3.493	0.543199	5	0.286287	-0.543199	11	dip	168	ga3	0.05615	-1.25065	32	0.0044905	-2.34771	19	3.379e-05	-4.47121	35	0.00309743	-2.509	4	0.00762171	-2.11795	21	0.0118985	-1.92451	34	0.0097601	-2.01055	27	5.75302	0.759896	20	0.173822	-0.759896	19
19	din	0.6811	-0.166789	6	0.0671374	-1.17304	6	0.101566	-0.993252	5	0.168703	-0.772876	6	4.03727	0.606087	3	0.247692	-0.606087	13	din	169	gl3	1.027	0.0115704	1	0.164318	-0.784314	2	0.001405	-2.85232	13	0.00122219	-2.91286	8	0.166946	-0.777425	3	0.190505	-0.720095	4	0.178725	-0.747814	4	5.74625	0.759385	21	0.174026	-0.759385	18
20	dxf	1.406	0.147985	2	0.126947	-0.896377	2	0.495311	-0.305122	1	0.622258	-0.206029	2	2.25951	0.354015	10	0.442574	-0.354015	6	dxf	170	gc2	0.07534	-1.12297	31	0.00721065	-2.14203	18	6.606e-06	-5.18006	38	0.00104941	-2.97906	9	0.00826666	-2.08267	20	0.00471081	-2.3269	37	0.00648874	-2.18784	36	11.6109	1.06487	18	0.086126	-1.06487	21
21	cha	1.103	0.0425755	3	0.0855211	-1.06793	4	0.09515	-1.02159	6	0.180671	-0.743111	5	6.10502	0.785687	1	0.1638	-0.785687	15	cha	171	mu2	0.02202	-1.65718	36	0.00370917	-2.43072	21	0.0011	-2.95861	14	0.00210086	-2.6776	6	0.00691003	-2.16052	22	0.0115922	-1.93583	35	0.00925113	-2.03381	33	2.38025	0.376623	37	0.420124	-0.376623	2
22	sif	0.006843	-2.16475	13	0.0011914	-2.92394	13	0.000956316	-3.0194	12	0.00214771	-2.66802	12	3.18618	0.50327	6	0.313856	-0.50327	10	sif	172	ga4	0.05343	-1.27221	33	0.0114023	-1.94301	15	0.0003008	-3.52172	16	0.000342596	-3.46522	22	0.0120457	-1.91917	19	0.0178476	-1.74842	26	0.0149467	-1.82546	19	3.57471	0.553241	24	0.279743	-0.553241	15
24	pha	0.05686	-1.24519	9	0.00839091	-2.07619	10	0.00353798	-2.45124	10	0.0119289	-1.9234	10	4.76658	0.678207	2	0.209794	-0.678207	14	pha	173	gl4	0.01684	-1.77366	37	0.00211889	-2.67389	23	6.023e-05	-4.22019	24	0.00186299	-2.72979	7	0.00404211	-2.39339	23	0.005056	-2.29619	36	0.00454906	-2.34208	37	3.70187	0.568421	22	0.270134	-0.568421	17
25	coc	0.007353	-2.13354	12	0.00113575	-2.94472	14	0.000719593	-3.14291	13	0.00185534	-2.73158	14	3.96315	0.59804	4	0.252325	-0.59804	12	coc	174	chi	0.08606	-1.0652	30	0.027636	-1.55852	7	1.281e-05	-4.89245	37	0	#NUM!	28	0.0276488	-1.55832	13	0.0319169	-1.49598	16	0.0297829	-1.52603	13	2.88958	0.460835	35	0.346071	-0.460835	4
26	ph1	0.9632	-0.0162835	5	0.100492	-0.997868	3	0.224333	-0.649108	3	0.324825	-0.488351	3	2.96529	0.472067	8	0.337235	-0.472067	8	ph1	175	glo	0.1737	-0.7602	26	0.0273894	-1.56242	8	0.02539	-1.59534	7	0	#NUM!	28	0.0527794	-1.27754	9	0.0645405	-1.19017	8	0.05866	-1.23166	9	2.96113	0.471458	31	0.337709	-0.471458	8
																					176	chr	0.6084	-0.215811	7	0.189516	-0.722354	1	0.03445	-1.46281	5	0	#NUM!	28	0.223966	-0.649818	1	0.246932	-0.607423	3	0.235449	-0.628103	2	2.584	0.412292	36	0.386997	-0.412292	3
																					177	fcs	0.09564	-1.01936	28	0.0136974	-1.86336	14	0.01258	-1.90032	9	0	#NUM!	28	0.0262774	-1.58042	15	0.0324039	-1.4894	14	0.0293407	-1.53253	15	3.25964	0.51317	28	0.306782	-0.51317	11
																					178	gly	0.9015	-0.0450343	3	0.03971	-1.4011	5	0.1543	-0.811634	1	0	#NUM!	28	0.19401	-0.712176	2	0.294386	-0.531083	2	0.244198	-0.612258	1	3.69167	0.567223	23	0.27088	-0.567223	16
																					179	xyl	0.04808	-1.31804	34	0.0137705	-1.86105	12	0.0002407	-3.61852	17	0	#NUM!	28	0.0140112	-1.85352	17	0.0161014	-1.79314	32	0.0150563	-1.82228	18	3.19335	0.504246	29	0.313151	-0.504246	10
																					180	cel	0.2935	-0.532392	24	0.0518222	-1.28548	4	0.005234	-2.28117	11	0	#NUM!	28	0.0570562	-1.2437	7	0.113837	-0.943717	6	0.0854465	-1.06831	6	3.4349	0.535914	25	0.291129	-0.535914	14
																					181	man	0.09406	-1.0266	29	0.0137467	-1.8618	13	0.01313	-1.88174	8	0	#NUM!	28	0.0268767	-1.57062	14	0.0322257	-1.4918	15	0.0295512	-1.52943	14	3.18295	0.50283	30	0.314174	-0.50283	9
																					182	rhm	0.3807	-0.419417	10	5.851e-05	-4.23277	38	0.06616	-1.1794	3	0	#NUM!	28	0.0662185	-1.17902	6	0.0561226	-1.25086	10	0.0611705	-1.21346	7	6.22358	0.79404	19	0.160679	-0.79404	20
																					183	d02	0.3472	-0.45942	14	0.000947282	-3.02352	29	5.849e-05	-4.23292	25	0.000843721	-3.0738	10	0.00184949	-2.73295	28	0.0184942	-1.73296	21	0.0101719	-1.9926	24	34.1334	1.53318	11	0.0292969	-1.53318	28
																					184	sta	0.7176	-0.144118	5	0.128136	-0.89233	3	0.0001124	-3.94923	18	0	#NUM!	28	0.128248	-0.891949	5	0.299523	-0.52357	1	0.213886	-0.669818	3	3.35506	0.525701	27	0.298057	-0.525701	12
																					185	pec	0.8078	-0.0926962	4	0.00416377	-2.38051	20	0.04667	-1.33096	4	0	#NUM!	28	0.0508338	-1.29385	10	0.0212141	-1.67337	17	0.036024	-1.44341	12	22.424	1.35071	15	0.0445951	-1.35071	24
																					186	d03	0.3427	-0.465086	21	0.00039981	-3.39815	36	3.928e-05	-4.40583	33	0.000661401	-3.17954	14	0.00110049	-2.95841	35	0.0175586	-1.75551	29	0.00932954	-2.03014	32	36.7328	1.56505	4	0.0272236	-1.56505	35
																					187	d04	0.3435	-0.464073	20	0.000703923	-3.15247	32	5.078e-05	-4.29431	26	0.000534483	-3.27207	15	0.00128919	-2.88968	32	0.0177124	-1.75172	28	0.00950077	-2.02224	31	36.155	1.55817	5	0.0276587	-1.55817	34
																					188	d05	0.3441	-0.463315	19	0.000743434	-3.12876	31	4.898e-05	-4.30998	28	0.000440827	-3.35573	16	0.00123324	-2.90895	33	0.0178206	-1.74908	27	0.00952691	-2.02105	30	36.1188	1.55773	6	0.0276864	-1.55773	33
																					189	d06	0.342	-0.465974	22	0.000580536	-3.23617	35	4.058e-05	-4.39169	32	0.000366853	-3.43551	20	0.000987969	-3.00526	37	0.0173946	-1.75959	30	0.00919128	-2.03662	34	37.2092	1.57065	3	0.0268751	-1.57065	36
																					190	d07	0.3489	-0.457299	12	0.00157099	-2.80383	25	4.958e-05	-4.30469	27	0.000691091	-3.16046	13	0.00231166	-2.63608	25	0.0188497	-1.72469	19	0.0105807	-1.97549	21	32.9751	1.51819	14	0.0303259	-1.51819	25
																					191	d08	0.679	-0.16813	6	0.000610208	-3.21452	33	6.742e-05	-4.17121	21	0.000406404	-3.39104	17	0.00108403	-2.96496	36	0.0338219	-1.4708	13	0.0174529	-1.75813	17	38.9046	1.59	1	0.0257039	-1.59	38
																					192	d09	0.3486	-0.457673	13	0.00158992	-2.79862	24	4.836e-05	-4.31551	29	0.000265259	-3.57633	23	0.00190354	-2.72044	27	0.0187929	-1.72601	20	0.0103482	-1.98513	23	33.6869	1.52746	12	0.0296851	-1.52746	27
																					193	d10	0.4181	-0.37872	8	0.0146228	-1.83497	10	9.322e-05	-4.03049	19	5.01573e-05	-4.29967	27	0.0147662	-1.83073	16	0.0383044	-1.41675	12	0.0265353	-1.57618	16	15.7564	1.19746	17	0.0634663	-1.19746	22
																					194	d11	0.3466	-0.460171	16	0.000593606	-3.2265	34	6.28e-05	-4.20204	23	0.000785351	-3.10494	12	0.00144176	-2.84111	30	0.0182631	-1.73843	23	0.00985241	-2.00646	26	35.1792	1.54629	9	0.0284259	-1.54629	30
																					195	d12	0.3442	-0.463189	18	0.000822924	-3.08464	30	3.591e-05	-4.44478	34	0.00037134	-3.43023	19	0.00123017	-2.91003	34	0.0178549	-1.74824	25	0.00954253	-2.02034	29	36.0701	1.55715	7	0.0277238	-1.55715	32
																					196	d13	0.3402	-0.468266	23	0.000344429	-3.4629	37	2.73e-05	-4.56384	36	0.000188527	-3.72463	24	0.000560256	-3.25161	38	0.0170419	-1.76848	31	0.00880106	-2.05547	35	38.6544	1.5872	2	0.0258702	-1.5872	37
																					197	d14	0.3446	-0.462685	17	0.000982739	-3.00756	28	6.727e-05	-4.17218	22	0.00039067	-3.40819	18	0.00144068	-2.84143	31	0.0179405	-1.74617	24	0.00969059	-2.01365	28	35.5603	1.55097	8	0.0281213	-1.55097	31
																					198	d15	0.3491	-0.45705	11	0.0013385	-2.87338	26	4.422e-05	-4.35438	30	0.000790846	-3.10191	11	0.00217356	-2.66283	26	0.0188994	-1.72355	18	0.0105365	-1.97731	22	33.1326	1.52026	13	0.0301818	-1.52026	26
[truncated: 47 more columns]

## Sheet: Xa>d
1	2	3	4	5	6	7	8	9	10	11	12	13	14	15	16	17	18	19	20	21	22
	rank =	12	9	11	15	7	8	1	5	6	2	4	13	10	14	3
	sum =	0.00151217	0.0105358	0.00814454	0.000324628	0.026728	0.0107296	0.294636	0.0781135	0.0671374	0.126947	0.0855211	0.0011914	0.00839091	0.00113575	0.100492
		umolC/L/d
		11	12	13	14	15	16	17	18	19	20	21	22	24	25	26
		gre	mhe	cde	cmi	rst	tno	dix	dip	din	dxf	cha	sif	pha	coc	ph1		sum	rank
161	d01	0.0001103	1.359e-07	6.109e-07	3.044e-07	1.154e-06	5.133e-07	0.000501	8.473e-06	0.0005089	5.939e-11	7.109e-11	2.604e-05	4.331e-06	4.48e-06	5.807e-05		0.00122431	27	d01
162	ar2	0.0001542	4.729e-06	0.002054	0.0001866	8.763e-06	2.597e-06	0.0001893	8.015e-05	8.897e-05	5.788e-05	9.368e-11	2.795e-05	7.155e-05	0.0001555	8.4e-11		0.00308219	22	ar2
163	fu2	3.802e-05	0.0008761	6.826e-05	2.002e-06	0.0001056	0.0001173	0.002418	0.00103	0.00538	0.0005998	0.0002391	1.878e-05	1.523e-05	0.00014	3.538e-06		0.0110517	16	fu2
164	ga2	1.883e-06	0.001086	3.799e-05	1.095e-06	5.751e-05	1.93e-05	0.001343	0.0005718	0.004191	0.006309	9.451e-11	5.346e-05	7.178e-05	6.455e-05	0.0006904		0.0144988	11	ga2
165	gl2	3.964e-07	0.001123	9.621e-06	2.912e-07	0.0157	0.005072	0.0003391	0.0001457	0.003018	0.004616	1.009e-10	3.843e-05	1.701e-05	0.000123	3.475e-05		0.0302373	6	gl2
166	ma2	2.297e-06	0.0005772	3.916e-05	1.156e-06	6.046e-05	1.901e-05	0.004114	0.0005844	0.001075	0.00165	1.372e-10	4.172e-05	0.0001789	6.924e-05	0.0165		0.0249125	9	ma2
167	rh2	1.531e-06	0.00024	0.0001474	1.484e-06	7.402e-05	0.0001392	0.00172	0.0007113	0.004013	0.0003911	9.122e-11	2.945e-05	9.141e-05	0.0001216	0.0001048		0.0077863	17	rh2
168	ga3	4.974e-13	0.001094	2.511e-07	2.723e-07	4.678e-07	0.001659	0.0001589	4.07e-11	9.425e-05	3.166e-11	2.376e-10	1.908e-05	1.532e-06	7.441e-07	0.001462		0.0044905	19	ga3
169	gl3	5.039e-13	6.656e-05	0.002982	1.807e-08	4.821e-08	1.26e-07	0.09963	2.043e-06	0.0005321	6.558e-11	0.06103	4.273e-05	1.503e-07	5.518e-06	2.714e-05		0.164318	2	gl3
170	gc2	3.306e-13	1.773e-05	2.059e-05	5.98e-07	0.001824	9.74e-06	0.0007097	0.0003006	4.837e-11	3.345e-11	0.004262	3.23e-05	7.081e-06	7.396e-06	1.891e-05		0.00721065	18	gc2
171	mu2	1.995e-13	2.304e-07	7.403e-05	4.515e-08	2.438e-07	3.832e-07	1.783e-10	1.339e-11	0.003087	0.0005132	6.749e-11	2.617e-05	1.348e-11	7.77e-06	9.522e-08		0.00370917	21	mu2
172	ga4	4.667e-13	3.15e-05	3.37e-12	2.146e-05	8.777e-07	4.002e-05	1.024e-10	1.384e-11	0.004136	0.0003596	9.181e-11	3.541e-05	0.005837	2.15e-07	0.0009402		0.0114023	15	ga4
173	gl4	2.05e-13	1.114e-12	1.84e-07	1.097e-08	3.178e-08	2.441e-07	1.139e-10	1.392e-11	0.002114	3.141e-11	1.041e-10	2.767e-06	1.538e-11	1.649e-06	1.256e-10		0.00211889	23	gl4
174	chi	2.456e-05	0.0005319	0.0002609	1.054e-05	0.000875	0.0003601	0.01802	0.007331	0	0	0	5.185e-05	0.0001418	1.941e-05	8.949e-06		0.027636	7	chi
175	glo	0	0.0005319	0.0002609	1.054e-05	0.000875	0.0003601	0.01802	0.007331	0	0	0	0	0	0	1.341e-10		0.0273894	8	glo
176	chr	2.456e-05	0.003191	0.001565	6.323e-05	0.00525	0.002161	0.1081	0.04399	0	0	0.01999	0.0002593	0.001418	0.0001941	0.00331		0.189516	1	chr
177	fcs	0	0.0002659	0.0001304	5.269e-06	0.0004375	0.00018	0.009011	0.003666	0	0	0	0	0	0	1.352e-06		0.0136974	14	fcs
178	gly	0	0	0	0	0	0	0	0	0	0	0	0	0	0	0.03971		0.03971	5	gly
179	xyl	3.242e-05	0.0002659	0.0001304	5.269e-06	0.0004375	0.00018	0.009011	0.003666	0	0	0	0	0	0	4.202e-05		0.0137705	12	xyl
180	cel	5.699e-05	0.0002659	0.0001304	5.269e-06	0.0004375	0.00018	0.009011	0.003666	0.007766	0.03008	0	5.185e-05	0.0001418	1.941e-05	1.008e-05		0.0518222	4	cel
181	man	3.242e-05	0.0002659	0.0001304	5.269e-06	0.0004375	0.00018	0.009011	0.003666	0	0	0	0	0	0	1.819e-05		0.0137467	13	man
182	rhm	2.456e-05	0	0	0	0	0	0	0	0	0	0	0	0	0	3.395e-05		5.851e-05	38	rhm
183	d02	0.0001307	7.917e-05	5.392e-12	4.568e-09	1.279e-07	2.403e-07	0.0004545	1.117e-06	0.000209	6.162e-11	7.357e-11	2.133e-05	2.229e-05	2.472e-05	4.082e-06		0.000947282	29	d02
184	sta	0.0002456	0	0	0	0	0	0	0	0.01942	0.0752	0	0	0	0	0.03327		0.128136	3	sta
185	pec	2.456e-05	0	0	0	0	0	0	0	0	0	0	0	0.0001418	1.941e-05	0.003978		0.00416377	20	pec
186	d03	1.334e-05	1.385e-07	7.423e-06	2.782e-07	3.027e-07	5.794e-07	2.844e-10	6.618e-06	0.000279	8.932e-11	1.35e-10	4.963e-05	1.981e-05	1.175e-05	1.094e-05		0.00039981	36	d03
187	d04	1.928e-05	4.086e-12	1.799e-05	7.298e-07	6.35e-07	4.441e-07	1.866e-10	2.31e-05	0.0005671	4.652e-11	1.382e-10	3.242e-05	1.486e-05	2.515e-05	2.214e-06		0.000703923	32	d04
188	d05	7.127e-05	1.408e-12	1.478e-05	1.501e-07	2.342e-07	6.376e-07	1.664e-10	1.419e-05	0.0005792	5.816e-11	9.687e-11	1.3e-05	1.546e-05	3.07e-05	3.812e-06		0.000743434	31	d05
189	d06	4.089e-06	1.574e-12	6.707e-07	4.126e-07	3.417e-07	8.416e-07	0.000143	9.352e-06	0.0003347	1.024e-10	7.595e-11	4.439e-05	1.307e-05	3.588e-06	2.608e-05		0.000580536	35	d06
190	d07	4.98e-05	2.683e-06	8.073e-06	2.977e-07	1.003e-06	1.955e-07	0.0005186	1.859e-05	0.0008725	5.405e-11	9.135e-11	4.39e-05	1.576e-05	1.397e-05	2.562e-05		0.00157099	25	d07
191	d08	2.129e-05	5.453e-07	1.334e-05	2.97e-07	1.179e-06	2.434e-07	0.0003978	6.063e-07	0.0001399	6.483e-11	8.013e-11	6.782e-06	1.7e-05	5.061e-06	6.164e-06		0.000610208	33	d08
192	d09	0.0001319	1.618e-06	1.495e-06	5.877e-07	1.47e-07	2.195e-07	0.0004818	2.644e-06	0.0008698	5.001e-11	8.137e-11	5.468e-05	1.86e-05	1.466e-05	1.177e-05		0.00158992	24	d09
193	d10	5.981e-08	1.327e-06	1.935e-06	2.7e-08	3.627e-06	3.13e-05	0.0005775	0.001249	0.005489	0.00717	7.569e-11	4.036e-05	2.272e-05	1.012e-05	2.583e-05		0.0146228	10	d10
194	d11	2.623e-05	2.572e-06	1.745e-05	2.231e-07	0.0001359	1.193e-05	0.0001632	1.623e-05	9.825e-05	4.912e-11	6.74e-11	1e-05	1.826e-05	9.261e-06	8.41e-05		0.000593606	34	d11
195	d12	7.005e-05	2.959e-12	1.454e-05	3.342e-07	2.273e-07	1.079e-06	1.928e-10	2.674e-06	0.000683	4.324e-11	7.876e-11	2.489e-05	1.393e-05	6.912e-06	5.287e-06		0.000822924	30	d12
196	d13	5.193e-06	1.612e-12	5.22e-12	4.173e-07	4.589e-07	1.163e-06	9.085e-05	4.173e-06	0.0001652	5.138e-07	7.881e-11	3.547e-05	1.833e-05	1.259e-05	1.007e-05		0.000344429	37	d13
197	d14	3.987e-05	2.803e-06	3.983e-06	7.114e-08	1.591e-07	7.047e-08	0.0002824	9.006e-06	0.0005875	5.445e-11	1.045e-10	2.638e-05	1.472e-05	6.625e-06	9.151e-06		0.000982739	28	d14
198	d15	0.0001548	9.35e-06	3.626e-07	7.474e-08	5.07e-07	1.348e-08	0.0002198	5.708e-06	0.000839	5.482e-11	7.342e-11	3.088e-05	2.673e-05	6.651e-06	4.462e-05		0.0013385	26	d15

## Sheet: Xa>dR
1	2	3	4	5	6	7	8	9	10	11	12	13	14	15	16	17	18
		for each d, rank a
		11	12	13	14	15	16	17	18	19	20	21	22	24	25	26
		gre	mhe	cde	cmi	rst	tno	dix	dip	din	dxf	cha	sif	pha	coc	ph1
161	d01	3	13	10	12	9	11	2	6	1	15	14	5	8	7	4
162	ar2	5	12	1	3	11	13	2	7	6	9	14	10	8	4	15
163	fu2	11	4	10	15	9	8	2	3	1	5	6	12	13	7	14
164	ga2	13	4	11	14	9	12	3	6	2	1	15	10	7	8	5
165	gl2	13	5	12	14	1	2	6	7	4	3	15	9	11	8	10
166	ma2	13	6	11	14	9	12	2	5	4	3	15	10	7	8	1
167	rh2	13	5	6	14	11	7	2	3	1	4	15	12	10	8	9
168	ga3	15	3	11	10	9	1	4	13	5	14	12	6	7	8	2
169	gl3	15	5	3	13	12	11	1	9	4	14	2	6	10	8	7
170	gc2	15	8	6	12	2	9	3	4	13	14	1	5	11	10	7
171	mu2	15	8	3	10	7	6	11	14	1	2	12	4	13	5	9
172	ga4	15	7	14	8	9	5	11	13	2	4	12	6	1	10	3
173	gl4	15	14	5	7	6	4	9	13	1	11	10	2	12	3	8
174	chi	9	4	6	11	3	5	1	2	13	13	13	8	7	10	12
175	glo	9	4	6	7	3	5	1	2	9	9	9	9	9	9	8
176	chr	13	6	8	12	4	7	1	2	14	14	3	10	9	11	5
177	fcs	9	4	6	7	3	5	1	2	9	9	9	9	9	9	8
178	gly	2	2	2	2	2	2	2	2	2	2	2	2	2	2	1
179	xyl	8	4	6	9	3	5	1	2	10	10	10	10	10	10	7
180	cel	10	6	9	14	5	7	2	4	3	1	15	11	8	12	13
181	man	7	4	6	9	3	5	1	2	10	10	10	10	10	10	8
182	rhm	2	3	3	3	3	3	3	3	3	3	3	3	3	3	1
183	d02	3	4	15	12	11	10	1	9	2	14	13	7	6	5	8
184	sta	4	5	5	5	5	5	5	5	3	1	5	5	5	5	2
185	pec	3	5	5	5	5	5	5	5	5	5	5	5	2	4	1
186	d03	4	12	7	11	10	9	13	8	1	15	14	2	3	5	6
187	d04	5	15	6	9	10	11	12	4	1	14	13	2	7	3	8
188	d05	2	15	5	11	10	9	12	6	1	14	13	7	4	3	8
189	d06	7	15	10	11	12	9	2	6	1	13	14	3	5	8	4
190	d07	3	10	9	12	11	13	2	6	1	15	14	4	7	8	5
191	d08	3	11	5	12	9	13	1	10	2	15	14	6	4	8	7
192	d09	3	9	10	11	13	12	2	8	1	15	14	4	5	6	7
193	d10	13	12	11	14	10	6	4	3	2	1	15	5	8	9	7
194	d11	5	12	7	13	2	9	1	8	3	15	14	10	6	11	4
195	d12	2	15	4	10	11	9	12	8	1	14	13	3	5	6	7
196	d13	7	15	14	12	11	9	2	8	1	10	13	3	4	5	6
197	d14	3	10	9	12	11	13	2	7	1	15	14	4	5	8	6
198	d15	3	7	11	12	10	13	2	9	1	15	14	5	6	8	4

## Sheet: fa>din
1	2	3	4	5	6	7	8	9	10	11	12	13	14	15	16	17	18	19	20
		for each d, fraction a
		11	12	13	14	15	16	17	18	19	20	21	22	24	25	26
		gre	mhe	cde	cmi	rst	tno	dix	dip	din	dxf	cha	sif	pha	coc	ph1		sum
161	d01	0.0677	8.346e-05	0.0003751	0.0001869	0.0007088	0.0003152	0.3077	0.005203	0.3125	3.647e-08	4.365e-08	0.01599	0.002659	0.002751	0.03566		0.751833
162	ar2	0.04382	0.001344	0.5838	0.05302	0.00249	0.0007382	0.05379	0.02278	0.02529	0.01645	2.662e-08	0.007942	0.02033	0.04418	2.387e-08		0.875974
163	fu2	0.000288	0.006637	0.0005171	1.517e-05	0.0007998	0.0008888	0.01832	0.007799	0.04075	0.004544	0.001811	0.0001423	0.0001154	0.00106	2.68e-05		0.0837144
164	ga2	3.464e-05	0.01997	0.0006988	2.014e-05	0.001058	0.0003549	0.0247	0.01052	0.07708	0.116	1.738e-09	0.0009832	0.00132	0.001187	0.0127		0.266627
165	gl2	1.013e-05	0.02869	0.0002459	7.443e-06	0.4013	0.1296	0.008666	0.003724	0.07714	0.118	2.579e-09	0.0009821	0.0004347	0.003144	0.0008883		0.772833
166	ma2	7.319e-05	0.01839	0.001248	3.685e-05	0.001926	0.0006057	0.1311	0.01862	0.03426	0.05256	4.372e-09	0.001329	0.0057	0.002206	0.5257		0.793755
167	rh2	0.0001254	0.01965	0.01207	0.0001216	0.006061	0.01139	0.1408	0.05825	0.3286	0.03202	7.47e-09	0.002412	0.007485	0.009953	0.008581		0.637519
168	ga3	6.527e-11	0.1435	3.295e-05	3.574e-05	6.139e-05	0.2177	0.02085	5.341e-09	0.01237	4.155e-09	3.118e-08	0.002504	0.0002011	9.764e-05	0.1918		0.589153
169	gl3	3.018e-12	0.0003987	0.01786	1.083e-07	2.888e-07	7.546e-07	0.5968	1.224e-05	0.003187	3.928e-10	0.3656	0.0002559	9e-07	3.305e-05	0.0001625		0.984311
170	gc2	3.999e-11	0.002145	0.00249	7.234e-05	0.2206	0.001178	0.08586	0.03636	5.851e-09	4.047e-09	0.5156	0.003908	0.0008566	0.0008948	0.002288		0.872253
171	mu2	2.887e-11	3.334e-05	0.01071	6.534e-06	3.528e-05	5.545e-05	2.58e-08	1.938e-09	0.4467	0.07427	9.767e-09	0.003787	1.951e-09	0.001124	1.378e-05		0.536735
172	ga4	3.875e-11	0.002615	2.798e-10	0.001781	7.286e-05	0.003322	8.497e-09	1.149e-09	0.3434	0.02985	7.621e-09	0.002939	0.4846	1.785e-05	0.07805		0.946648
173	gl4	5.072e-11	2.756e-10	4.552e-05	2.715e-06	7.863e-06	6.038e-05	2.818e-08	3.444e-09	0.523	7.77e-09	2.574e-08	0.0006845	3.805e-09	0.0004078	3.106e-08		0.524209
174	chi	0.0008884	0.01924	0.009434	0.0003812	0.03165	0.01302	0.6518	0.2651	0	0	0	0.001875	0.005129	0.000702	0.0003237		0.999543
175	glo	0	0.01008	0.004942	0.0001997	0.01658	0.006823	0.3414	0.1389	0	0	0	0	0	0	2.542e-09		0.518925
176	chr	0.0001097	0.01425	0.006987	0.0002823	0.02344	0.009646	0.4827	0.1964	0	0	0.08925	0.001157	0.006331	0.0008666	0.01478		0.8462
177	fcs	0	0.01012	0.004963	0.0002005	0.01665	0.006851	0.3429	0.1395	0	0	0	0	0	0	5.145e-05		0.521236
178	gly	0	0	0	0	0	0	0	0	0	0	0	0	0	0	0.2047		0.2047
179	xyl	0.002314	0.01898	0.009309	0.0003761	0.03123	0.01285	0.6431	0.2616	0	0	0	0	0	0	0.002999		0.982758
180	cel	0.0009988	0.004661	0.002286	9.236e-05	0.007668	0.003156	0.1579	0.06425	0.1361	0.5272	0	0.0009088	0.002486	0.0003402	0.0001767		0.908224
181	man	0.001206	0.009894	0.004853	0.0001961	0.01628	0.006699	0.3352	0.1364	0	0	0	0	0	0	0.0006767		0.511405
182	rhm	0.000371	0	0	0	0	0	0	0	0	0	0	0	0	0	0.0005127		0.0008837
183	d02	0.07067	0.0428	2.915e-09	2.47e-06	6.913e-05	0.0001299	0.2457	0.0006038	0.113	3.332e-08	3.978e-08	0.01153	0.01205	0.01337	0.002207		0.512132
184	sta	0.001915	0	0	0	0	0	0	0	0.1514	0.5864	0	0	0	0	0.2594		0.999115
185	pec	0.0004832	0	0	0	0	0	0	0	0	0	0	0	0.002789	0.0003818	0.07825		0.081904
186	d03	0.01212	0.0001259	0.006746	0.0002528	0.0002751	0.0005265	2.585e-07	0.006014	0.2535	8.117e-08	1.227e-07	0.0451	0.018	0.01068	0.009939		0.36328
187	d04	0.01495	3.17e-09	0.01395	0.0005661	0.0004925	0.0003445	1.448e-07	0.01792	0.4399	3.608e-08	1.072e-07	0.02515	0.01152	0.01951	0.001718		0.546021
188	d05	0.05779	1.142e-09	0.01199	0.0001217	0.0001899	0.000517	1.349e-07	0.0115	0.4696	4.716e-08	7.855e-08	0.01054	0.01253	0.02489	0.003091		0.60276
189	d06	0.004139	1.594e-09	0.0006789	0.0004176	0.0003459	0.0008518	0.1448	0.009466	0.3387	1.036e-07	7.687e-08	0.04493	0.01323	0.003632	0.0264		0.587591
190	d07	0.02154	0.001161	0.003492	0.0001288	0.0004341	8.457e-05	0.2243	0.008044	0.3774	2.338e-08	3.952e-08	0.01899	0.006818	0.006042	0.01108		0.679515
191	d08	0.01964	0.000503	0.01231	0.000274	0.001088	0.0002245	0.3669	0.0005593	0.1291	5.981e-08	7.393e-08	0.006257	0.01568	0.004669	0.005686		0.562891
192	d09	0.0693	0.0008499	0.0007851	0.0003088	7.725e-05	0.0001153	0.2531	0.001389	0.4569	2.627e-08	4.275e-08	0.02873	0.009769	0.0077	0.006181		0.835205
193	d10	4.051e-06	8.989e-05	0.0001311	1.828e-06	0.0002456	0.00212	0.03911	0.08456	0.3717	0.4856	5.126e-09	0.002733	0.001539	0.0006856	0.001749		0.990269
194	d11	0.0182	0.001784	0.01211	0.0001547	0.09424	0.008276	0.1132	0.01126	0.06814	3.407e-08	4.675e-08	0.006937	0.01266	0.006424	0.05833		0.411716
195	d12	0.05694	2.405e-09	0.01182	0.0002717	0.0001848	0.000877	1.567e-07	0.002173	0.5552	3.515e-08	6.403e-08	0.02024	0.01133	0.005619	0.004298		0.668954
196	d13	0.009269	2.877e-09	9.318e-09	0.0007449	0.0008192	0.002075	0.1622	0.00745	0.2948	0.0009172	1.407e-07	0.06332	0.03272	0.02247	0.01797		0.614755
197	d14	0.02767	0.001946	0.002765	4.938e-05	0.0001105	4.891e-05	0.196	0.006251	0.4078	3.779e-08	7.252e-08	0.01831	0.01022	0.004598	0.006352		0.682121
198	d15	0.07123	0.004302	0.0001668	3.439e-05	0.0002333	6.204e-06	0.1011	0.002626	0.386	2.522e-08	3.378e-08	0.01421	0.0123	0.00306	0.02053		0.615799

## Sheet: fa>dout
1	2	3	4	5	6	7	8	9	10	11	12	13	14	15	16	17	18
	sum	0.764551	0.488687	0.757351	0.753509	0.753224	0.736936	0.402525	0.262097	0.397981	0.203958	0.473413	0.554698	0.703433	0.612101	0.309295
		for each d, fraction a
		11	12	13	14	15	16	17	18	19	20	21	22	24	25	26
		gre	mhe	cde	cmi	rst	tno	dix	dip	din	dxf	cha	sif	pha	coc	ph1
161	d01	0.05574	6.306e-06	5.68e-05	0.0007066	3.253e-05	3.526e-05	0.0006844	2.843e-05	0.003017	9.545e-11	3.934e-10	0.01212	0.000363	0.002415	0.0001788
162	ar2	0.07796	0.0002194	0.191	0.4331	0.0002469	0.0001784	0.0002585	0.0002689	0.0005274	9.302e-05	5.185e-10	0.01301	0.005998	0.08379	2.586e-10
163	fu2	0.01922	0.04064	0.006348	0.004648	0.002975	0.00806	0.003303	0.003455	0.03189	0.000964	0.001323	0.008745	0.001277	0.07546	1.089e-05
164	ga2	0.0009521	0.05036	0.003533	0.002541	0.001621	0.001326	0.001834	0.001919	0.02485	0.01014	5.231e-10	0.02489	0.006017	0.03479	0.002125
165	gl2	0.0002004	0.05208	0.0008947	0.000676	0.4425	0.3484	0.0004631	0.0004889	0.01789	0.007418	5.585e-10	0.01789	0.001426	0.0663	0.000107
166	ma2	0.001161	0.02678	0.003641	0.002684	0.001704	0.001306	0.005619	0.001961	0.006375	0.002651	7.595e-10	0.01943	0.015	0.03732	0.05079
167	rh2	0.0007743	0.01113	0.01371	0.003446	0.002086	0.009558	0.002349	0.002387	0.02379	0.0006285	5.049e-10	0.01371	0.007662	0.06551	0.0003226
168	ga3	2.515e-10	0.05074	2.335e-05	0.0006322	1.318e-05	0.1139	0.000217	1.366e-10	0.0005587	5.088e-11	1.315e-09	0.008884	0.0001284	0.0004011	0.004501
169	gl3	2.547e-10	0.003088	0.2773	4.195e-05	1.358e-06	8.654e-06	0.1361	6.856e-06	0.003155	1.054e-10	0.3378	0.0199	1.26e-05	0.002974	8.354e-05
170	gc2	1.671e-10	0.0008227	0.001914	0.001388	0.05139	0.000669	0.0009694	0.001009	2.867e-10	5.376e-11	0.02359	0.01504	0.0005936	0.003987	5.821e-05
171	mu2	1.009e-10	1.069e-05	0.006884	0.0001048	6.869e-06	2.632e-05	2.436e-10	4.493e-11	0.0183	0.0008248	3.735e-10	0.01218	1.13e-09	0.004188	2.931e-07
172	ga4	2.36e-10	0.001461	3.134e-10	0.04981	2.473e-05	0.002749	1.398e-10	4.645e-11	0.02452	0.000578	5.081e-10	0.01649	0.4893	0.0001159	0.002895
173	gl4	1.037e-10	5.169e-11	1.711e-05	2.547e-05	8.956e-07	1.676e-05	1.556e-10	4.672e-11	0.01253	5.048e-11	5.759e-10	0.001288	1.289e-09	0.0008885	3.865e-10
174	chi	0.01242	0.02467	0.02426	0.02446	0.02466	0.02473	0.02462	0.0246	0	0	0	0.02414	0.01189	0.01046	2.755e-05
175	glo	0	0.02467	0.02426	0.02446	0.02466	0.02473	0.02462	0.0246	0	0	0	0	0	0	4.129e-10
176	chr	0.01242	0.148	0.1455	0.1468	0.1479	0.1484	0.1477	0.1476	0	0	0.1107	0.1207	0.1189	0.1046	0.01019
177	fcs	0	0.01234	0.01213	0.01223	0.01233	0.01237	0.01231	0.0123	0	0	0	0	0	0	4.163e-06
178	gly	0	0	0	0	0	0	0	0	0	0	0	0	0	0	0.1222
179	xyl	0.01639	0.01234	0.01213	0.01223	0.01233	0.01237	0.01231	0.0123	0	0	0	0	0	0	0.0001294
180	cel	0.02881	0.01234	0.01213	0.01223	0.01233	0.01237	0.01231	0.0123	0.04604	0.04834	0	0.02414	0.01189	0.01046	3.104e-05
181	man	0.01639	0.01234	0.01213	0.01223	0.01233	0.01237	0.01231	0.0123	0	0	0	0	0	0	5.6e-05
182	rhm	0.01242	0	0	0	0	0	0	0	0	0	0	0	0	0	0.0001045
183	d02	0.06608	0.003673	5.014e-10	1.06e-05	3.603e-06	1.65e-05	0.0006208	3.747e-06	0.001239	9.903e-11	4.072e-10	0.009933	0.001868	0.01333	1.257e-05
184	sta	0.1242	0	0	0	0	0	0	0	0.1151	0.1208	0	0	0	0	0.1024
185	pec	0.01242	0	0	0	0	0	0	0	0	0	0	0	0.01189	0.01046	0.01225
186	d03	0.006746	6.426e-06	0.0006903	0.0006457	8.531e-06	3.98e-05	3.885e-10	2.221e-05	0.001654	1.435e-10	7.471e-10	0.02311	0.001661	0.006336	3.367e-05
187	d04	0.009745	1.896e-10	0.001673	0.001694	1.789e-05	3.051e-05	2.549e-10	7.752e-05	0.003362	7.476e-11	7.647e-10	0.0151	0.001245	0.01356	6.817e-06
188	d05	0.03603	6.533e-11	0.001375	0.0003484	6.6e-06	4.379e-05	2.272e-10	4.76e-05	0.003434	9.347e-11	5.362e-10	0.006053	0.001296	0.01655	1.173e-05
189	d06	0.002067	7.304e-11	6.237e-05	0.0009577	9.63e-06	5.781e-05	0.0001954	3.138e-05	0.001984	1.646e-10	4.204e-10	0.02067	0.001096	0.001934	8.03e-05
190	d07	0.02518	0.0001245	0.0007507	0.000691	2.828e-05	1.343e-05	0.0007083	6.239e-05	0.005172	8.686e-11	5.056e-10	0.02044	0.001321	0.007527	7.888e-05
191	d08	0.01076	2.53e-05	0.00124	0.0006895	3.322e-05	1.672e-05	0.0005433	2.034e-06	0.0008294	1.042e-10	4.435e-10	0.003158	0.001425	0.002728	1.898e-05
192	d09	0.0667	7.505e-05	0.000139	0.001364	4.144e-06	1.507e-05	0.0006581	8.871e-06	0.005156	8.038e-11	4.503e-10	0.02546	0.001559	0.0079	3.622e-05
193	d10	3.024e-05	6.157e-05	0.00018	6.267e-05	0.0001022	0.00215	0.0007888	0.00419	0.03254	0.01152	4.189e-10	0.01879	0.001904	0.005457	7.952e-05
194	d11	0.01326	0.0001193	0.001623	0.0005179	0.003829	0.0008196	0.000223	5.447e-05	0.0005824	7.894e-11	3.73e-10	0.004657	0.00153	0.004992	0.0002589
195	d12	0.03542	1.373e-10	0.001352	0.0007759	6.405e-06	7.41e-05	2.633e-10	8.971e-06	0.004049	6.949e-11	4.359e-10	0.01159	0.001168	0.003726	1.628e-05
196	d13	0.002625	7.478e-11	4.854e-10	0.0009687	1.293e-05	7.986e-05	0.0001241	1.4e-05	0.0009791	8.258e-07	4.362e-10	0.01652	0.001537	0.006786	3.099e-05
197	d14	0.02016	0.00013	0.0003704	0.0001651	4.484e-06	4.84e-06	0.0003857	3.022e-05	0.003483	8.75e-11	5.782e-10	0.01228	0.001234	0.003571	2.817e-05
198	d15	0.07827	0.0004337	3.371e-05	0.0001735	1.429e-05	9.263e-07	0.0003002	1.915e-05	0.004974	8.81e-11	4.063e-10	0.01438	0.002241	0.003585	0.0001374

## Sheet: Xa>de
1	2	3	4	5	6	7	8	9	10	11	12	13	14	15	16	17	18	19	20	21	22
	rank =	14	11	9	15	8	12	5	6	4	2	1	13	7	10	3
	sum =	1.28681e-05	0.000281483	0.000319649	9.24223e-06	0.000487501	0.000154597	0.0112656	0.00477153	0.013362	0.0206716	0.0207411	7.35075e-05	0.000584228	0.000302393	0.0197513
		umolC/L/d
		11	12	13	14	15	16	17	18	19	20	21	22	24	25	26
		gre	mhe	cde	cmi	rst	tno	dix	dip	din	dxf	cha	sif	pha	coc	ph1		sum	rank
161	d01	5.147e-07	9.587e-14	6.109e-07	3.017e-07	4.302e-07	2.991e-07	0.0004651	8.473e-06	0.0003287	2.792e-11	1.697e-11	8.934e-07	9.625e-07	4.331e-06	3.182e-05		0.000842437	13	d01
162	ar2	1.622e-07	4.729e-06	5.37e-06	1.553e-07	8.189e-06	2.597e-06	0.0001893	8.015e-05	3.741e-05	5.788e-05	2.81e-11	4.772e-07	6.953e-05	2.963e-05	1.646e-11		0.00048558	18	ar2
163	fu2	1.387e-06	6.01e-05	6.824e-05	1.973e-06	0.0001041	3.301e-05	0.002405	0.001019	0.000318	0.000492	0.0002391	1.173e-06	8.18e-06	1.27e-05	3.538e-06		0.0047675	7	fu2
164	ga2	1.396e-06	3.31e-05	3.759e-05	1.087e-06	5.732e-05	1.818e-05	0.001325	0.000561	0.004078	0.006309	1.861e-11	1.113e-06	6.544e-05	4.403e-05	0.0006778		0.0132101	3	ga2
165	gl2	3.964e-07	8.473e-06	9.621e-06	2.782e-07	1.467e-05	4.654e-06	0.0003391	0.0001436	0.002984	0.004616	2.418e-11	1.383e-06	1.145e-05	4.149e-05	3.441e-05		0.00820953	5	gl2
166	ma2	2.297e-06	3.448e-05	3.916e-05	1.132e-06	5.971e-05	1.894e-05	0.00138	0.0005844	0.001066	0.00165	2.962e-11	3.131e-06	0.0001472	6.139e-05	0.01646		0.0215078	1	ma2
167	rh2	1.531e-06	4.197e-05	4.766e-05	1.378e-06	7.268e-05	2.305e-05	0.00168	0.0007113	0.0002432	0.0003762	3.445e-11	8.125e-07	8.589e-05	1.312e-05	1.341e-05		0.0033122	8	rh2
168	ga3	0	0	0	0	0	0	0	0	0	0	5.429e-11	1.932e-06	0	0	0.00145		0.00145193	9	ga3
169	gl3	0	0	0	0	0	0	0	0	0	0	0.01624	2.196e-14	0	0	2.045e-06		0.016242	2	gl3
170	gc2	0	1.773e-05	2.014e-05	5.823e-07	3.071e-05	9.74e-06	0.0007097	0.0003006	0	0	0.004262	2.683e-06	0	5.201e-06	7.319e-06		0.00536641	6	gc2
171	mu2	0	0	0	0	0	0	0	0	0	0	1.754e-11	2.062e-06	0	0	9.514e-08		2.15716e-06	27	mu2
172	ga4	0	0	0	0	0	0	0	0	0	0	4.268e-11	3.301e-06	0	0	0.0009181		0.000921401	12	ga4
173	gl4	0	0	0	0	0	0	0	0	0	0	3.305e-11	2.767e-06	0	0	3.404e-11		2.76707e-06	26	gl4
174	chi	0	0	0	0	0	0	0	0	0	0	0	0	0	0	0		0	28	chi
175	glo	0	0	0	0	0	0	0	0	0	0	0	0	0	0	0		0	28	glo
176	chr	0	0	0	0	0	0	0	0	0	0	0	0	0	0	0		0	28	chr
177	fcs	0	0	0	0	0	0	0	0	0	0	0	0	0	0	0		0	28	fcs
178	gly	0	0	0	0	0	0	0	0	0	0	0	0	0	0	0		0	28	gly
179	xyl	0	0	0	0	0	0	0	0	0	0	0	0	0	0	0		0	28	xyl
180	cel	0	0	0	0	0	0	0	0	0	0	0	0	0	0	0		0	28	cel
181	man	0	0	0	0	0	0	0	0	0	0	0	0	0	0	0		0	28	man
182	rhm	0	0	0	0	0	0	0	0	0	0	0	0	0	0	0		0	28	rhm
183	d02	7.558e-07	7.917e-05	5.044e-14	8.601e-10	1.012e-07	5.698e-08	0.0004545	1.117e-06	0.0001178	2.899e-11	2.488e-11	4.447e-06	2.13e-05	9.384e-06	1.223e-06		0.000689856	15	d02
184	sta	0	0	0	0	0	0	0	0	0	0	0	0	0	0	0		0	28	sta
185	pec	0	0	0	0	0	0	0	0	0	0	0	0	0	0	0		0	28	pec
186	d03	2.9e-08	1.282e-07	6.244e-06	2.504e-07	8.296e-08	5.794e-07	1.584e-12	6.618e-06	0.0002434	1.048e-11	8.658e-11	7.324e-07	1.786e-05	7.515e-06	2.805e-06		0.000286244	24	d03
187	d04	7.751e-07	2.424e-13	1.502e-05	2.47e-07	2.59e-07	4.217e-07	1.552e-12	2.31e-05	0.0005249	1.322e-11	2.189e-11	4.447e-06	1.326e-05	9.506e-06	2.214e-06		0.00059415	17	d04
188	d05	2.261e-13	2.461e-13	1.444e-05	3.628e-09	1.656e-07	1.211e-07	1.507e-12	1.419e-05	0.0003653	2.669e-11	4.697e-11	4.447e-06	7.594e-06	9.4e-06	2.82e-06		0.000418481	21	d05
189	d06	2.419e-08	1.038e-13	6.707e-07	1.209e-07	2.378e-07	8.404e-07	1.632e-12	9.352e-06	0.0002643	6.754e-11	2.542e-11	3.956e-06	1.187e-05	3.588e-06	2.283e-05		0.00031779	22	d06
190	d07	7.185e-07	2.447e-13	4.482e-06	2.675e-07	1.011e-07	6.622e-08	0.0003871	1.859e-05	0.0004916	2.088e-11	3.854e-11	4.447e-06	1.155e-05	4.117e-06	6.503e-06		0.000929542	11	d07
191	d08	2.455e-07	1.484e-13	1.334e-05	2.539e-07	8.888e-07	5.118e-08	0.0003978	6.063e-07	4.084e-05	1.219e-11	1.871e-11	1.976e-06	1.609e-05	2.836e-06	2.147e-11		0.000474928	20	d08
192	d09	5.281e-07	1.822e-13	1.495e-06	3.189e-07	4.925e-08	1.523e-08	0.0004621	2.644e-06	0.0005181	1.857e-11	3.224e-11	3.444e-06	1.811e-05	9.329e-06	6.28e-11		0.00101613	10	d09
193	d10	2.232e-08	1.752e-07	1.69e-06	1.158e-08	1.046e-06	2.926e-05	0.0004627	0.001249	0.0005082	0.00717	2.694e-11	3.712e-06	2.027e-05	9.476e-06	2.583e-05		0.00948139	4	d10
194	d11	1.481e-14	1.002e-06	1.499e-05	1.883e-07	0.0001359	1.191e-05	0.0001074	1.623e-05	8.557e-05	1.755e-11	1.842e-11	2.537e-06	1.605e-05	5.814e-06	7.956e-05		0.000477151	19	d11
195	d12	6.557e-07	1.446e-13	1.454e-05	2.964e-07	7.921e-08	9.516e-08	1.998e-12	2.674e-06	0.0002744	7.807e-12	2.407e-11	4.447e-06	1.136e-05	6.546e-06	3.513e-11		0.000315094	23	d12
196	d13	4.132e-14	2.081e-13	4.535e-14	3.194e-07	3.227e-07	6.678e-07	2.842e-12	4.173e-06	2.23e-05	5.138e-07	1.855e-11	4.447e-06	1.244e-05	6.601e-07	5.006e-06		5.08498e-05	25	d13
197	d14	6.478e-07	8.677e-08	3.983e-06	1.917e-08	8.53e-09	2.877e-08	0.000281	9.006e-06	0.000493	1.71e-11	2.204e-11	4.413e-06	1.116e-05	6.38e-06	3.943e-06		0.000813676	14	d14
198	d15	7.818e-07	3.385e-07	3.626e-07	5.679e-08	4.501e-07	1.326e-08	0.0002198	5.708e-06	0.000357	1.245e-11	2.322e-11	4.327e-06	6.662e-06	5.95e-06	4.837e-11		0.00060145	16	d15

## Sheet: Xa>p
1	2	3	4	5	6	7	8	9	10	11	12	13	14	15	16	17	18	19	20	21	22
	rank =	14	7	11	15	8	9	2	4	5	1	6	12	10	13	3
	sum =	0.00046567	0.0110209	0.00260845	0.000106201	0.00875791	0.00382929	0.437415	0.219911	0.101566	0.495311	0.09515	0.000956316	0.00353798	0.000719593	0.224333
		umolC/L/d
		11	12	13	14	15	16	17	18	19	20	21	22	24	25	26
		gre	mhe	cde	cmi	rst	tno	dix	dip	din	dxf	cha	sif	pha	coc	ph1		sum	rank
101	p01	2.409e-13	0.0003462	4.572e-12	2.628e-08	2.681e-07	9.989e-07	0.007346	0.008492	5.656e-05	0.01391	1.727e-10	1.252e-05	3.675e-06	8.166e-08	7.132e-11		0.0301683	22	p01
102	pra	2.941e-13	1.15e-12	1.037e-11	1.221e-07	1.042e-07	1.255e-05	1.034e-10	1.334e-11	2.774e-06	3.141e-11	5.741e-11	9.909e-06	3.023e-05	1.71e-05	6.754e-11		7.27896e-05	38	pra
103	puc	5.918e-13	2.299e-12	3.311e-12	4.649e-08	3.765e-11	5.904e-08	1.902e-10	1.858e-05	4.194e-05	1.022e-05	7.372e-11	2.234e-05	0.0001068	0.0001274	0.06746		0.0677874	6	puc
104	pal	5.872e-13	7.096e-07	5.306e-08	4.081e-08	8.121e-07	3.703e-07	0.0001135	1.167e-05	0.008899	4.781e-11	8.262e-11	3.44e-05	0.001312	0.0001133	0.01663		0.0271159	28	pal
105	plc	6.131e-13	8.751e-08	2.982e-12	2.392e-08	3.967e-09	8.053e-12	1.988e-05	4.218e-11	2.405e-05	5.377e-11	0.04839	4.297e-06	0.000123	0.0001128	0.009625		0.0582991	8	plc
106	pax	1.599e-13	1.855e-06	3.54e-12	2.423e-08	3.285e-07	1.05e-06	0.01217	0.01209	0.002181	0.03141	1.503e-10	2.325e-05	3.11e-06	4.386e-06	2.733e-06		0.0578877	9	pax
107	xph	3.095e-13	0.000989	4.271e-12	3.184e-08	2.028e-07	2.454e-08	0.000111	4.922e-11	0.0005099	1.243e-05	6.636e-11	4.807e-06	1.636e-06	1.623e-06	2.089e-06		0.00163274	36	xph
108	pau	5.87e-13	3.267e-05	2.982e-12	5.947e-09	6.757e-07	4.584e-07	0.0002557	0.01062	5.301e-05	0.0175	1.096e-10	4.36e-05	8.517e-08	5.696e-06	9.381e-11		0.0285119	24	pau
109	plu	3.939e-13	1.206e-12	3.087e-12	1.942e-09	2.988e-08	0.0002058	0.0003846	2.344e-06	7.881e-05	3.141e-11	1.911e-10	1.032e-05	1.034e-06	1.017e-05	3.653e-05		0.00072964	37	plu
110	pca	4.703e-13	2.939e-05	3.495e-12	1.305e-08	4.418e-07	6.071e-09	0.0006394	0.007193	3.392e-05	0.0002246	1.821e-10	5.002e-05	1.521e-05	4.272e-06	1.362e-06		0.00819164	35	pca
111	pur	1.935e-13	4.245e-06	3.352e-12	4.64e-08	2.433e-08	4.848e-07	0.03023	3.449e-11	0.01564	2.762e-05	7.014e-11	4.832e-05	2.277e-06	1.566e-06	7.821e-06		0.0459624	12	pur
112	pan	1.631e-13	9.269e-07	3.725e-12	1.133e-08	8.755e-07	8.823e-07	1.011e-10	0.000171	0.01405	3.637e-06	1.752e-10	1.51e-05	9.725e-07	3.758e-06	2.178e-10		0.0142472	31	pan
113	pln	2.383e-13	9.87e-07	4.14e-12	3.669e-08	1.449e-07	2.993e-07	8.177e-05	1.619e-05	6.344e-05	2.861e-06	0.02677	6.988e-06	2.667e-05	8.384e-06	2.406e-10		0.0269778	29	pln
114	phi	2.456e-05	0.0005319	0.0002609	1.054e-05	0.000875	0.0003601	0.01802	0.007331	0	0	0	5.185e-05	0.0001418	1.941e-05	8.2e-06		0.0276353	26	phi
115	plo	0	0.0005319	0.0002609	1.054e-05	0.000875	0.0003601	0.01802	0.007331	0	0	0	0	0	0	1.333e-10		0.0273894	27	plo
116	phr	2.456e-05	0.003191	0.001565	6.323e-05	0.00525	0.002161	0.1081	0.04399	0	0	0.01999	0.0002593	0.001418	0.0001941	0.0003289		0.186535	1	phr
117	pcs	0	0.0002659	0.0001304	5.269e-06	0.0004375	0.00018	0.009011	0.003666	0	0	0	0	0	0	3.38e-05		0.0137299	33	pcs
118	ply	0	0	0	0	0	0	0	0	0	0	0	0	0	0	0.06754		0.06754	7	ply
119	pyl	3.242e-05	0.0002659	0.0001304	5.269e-06	0.0004375	0.00018	0.009011	0.003666	0	0	0	0	0	0	3.803e-07		0.0137289	34	pyl
120	pel	5.699e-05	0.0002659	0.0001304	5.269e-06	0.0004375	0.00018	0.009011	0.003666	0.007766	0.03008	0	5.185e-05	0.0001418	1.941e-05	1.338e-05		0.0518255	10	pel
121	xpa	3.242e-05	0.0002659	0.0001304	5.269e-06	0.0004375	0.00018	0.009011	0.003666	0	0	0	0	0	0	2.008e-05		0.0137486	32	xpa
122	phm	2.456e-05	0	0	0	0	0	0	0	0	0	0	0	0	0	0.04042		0.0404446	15	phm
123	p02	1.964e-13	0.0004825	4.972e-12	5.926e-08	6.8e-07	2.256e-08	0.002957	0.002895	0.01393	0.0241	1.236e-10	3.17e-05	1.347e-05	4.179e-06	8.524e-05		0.0444999	13	p02
124	pta	0.0002456	0	0	0	0	0	0	0	0.01942	0.0752	0	0	0	0	7.146e-05		0.0949371	4	pta
125	xpe	2.456e-05	0	0	0	0	0	0	0	0	0	0	0	0.0001418	1.941e-05	0.02198		0.0221658	30	xpe
126	p03	3.845e-13	0.0002221	4.745e-12	1.15e-08	2.43e-07	3.086e-07	0.0006099	0.00732	3.262e-05	0.01975	1.664e-10	2.593e-05	9.042e-06	3.694e-06	1.289e-10		0.0279738	25	p03
127	p04	2.385e-13	0.000233	3.889e-12	1.883e-08	3.781e-07	5.742e-07	0.001824	0.01333	0.00225	0.03126	1.491e-10	3.33e-05	2.014e-11	3.283e-06	1.92e-06		0.0489365	11	p04
128	p05	1.627e-13	0.000457	3.352e-12	8.672e-08	2.157e-07	7.151e-07	0.002497	0.003486	0.001347	0.02531	1.535e-10	3.228e-05	3.752e-06	1.38e-05	7.463e-08		0.0331479	18	p05
129	p06	3.771e-13	0.0001236	3.871e-12	3.631e-08	1.034e-07	3.079e-08	0.001338	0.01334	1.251e-05	0.01745	1.259e-10	3.94e-05	1.277e-06	1.502e-06	1.774e-10		0.0323065	19	p06
130	p07	4.017e-13	0.0002286	3.102e-12	1.162e-08	6.587e-07	9.183e-09	0.0007378	0.01158	0.0007234	0.03029	1.744e-10	2.967e-05	9.509e-07	3.278e-06	1.146e-05		0.0436058	14	p07
131	p08	4.059e-13	0.0006416	3.096e-12	2.617e-09	8.768e-08	4.616e-07	0.0586	0.0108	0.0001097	0.02822	1.571e-10	1.896e-05	8.447e-09	5.586e-07	6.147e-06		0.0983975	3	p08
132	p09	2.814e-13	0.0003233	3.636e-12	2.572e-08	4.477e-08	6.041e-08	0.003533	0.01014	1.209e-06	0.02316	1.829e-10	2.429e-05	1.12e-07	7.088e-06	2.861e-06		0.037192	16	p09
133	p10	4.909e-13	0.0001764	3.403e-12	1.821e-08	6.931e-07	9.375e-07	0.07099	0.006065	0.01209	0.0163	1.736e-10	5.826e-06	1.998e-11	7.473e-06	1.189e-10		0.105636	2	p10
134	p11	2.599e-13	0.000313	3.648e-12	3.206e-08	2.348e-07	8.519e-07	0.002276	0.00676	0.001864	0.01905	1.644e-10	5.527e-06	7.991e-06	1.511e-06	3.121e-05		0.0303104	20	p11
135	p12	1.836e-13	0.0001774	4.727e-12	3.618e-08	5.624e-08	6.695e-08	0.005005	0.01326	0.0002654	0.01641	1.084e-10	1.122e-06	7.991e-08	6.035e-06	9.267e-06		0.0351345	17	p12
136	p13	2.147e-13	0.0004313	3.024e-12	1.337e-08	1.085e-08	4.364e-07	0.001885	0.002867	1.695e-05	0.02452	1.653e-10	2.047e-05	2.038e-05	1.694e-06	2.692e-06		0.0297659	23	p13
137	p14	2.434e-13	0.000319	3.892e-12	3.057e-08	5.265e-07	6.036e-07	0.05041	0.004458	4.061e-05	0.02606	1.756e-10	3.844e-05	4.23e-06	1.118e-06	1.192e-10		0.0813326	5	p14
138	p15	1.833e-13	0.0001676	3.34e-12	9.787e-10	6.457e-08	3.099e-08	0.003216	0.001679	6.211e-05	0.02505	1.595e-10	5.297e-07	6.59e-06	1.513e-06	1.551e-10		0.0301834	21	p15

## Sheet: fa>pin
1	2	3	4	5	6	7	8	9	10	11	12	13	14	15	16	17	18	19	20
		for each p, fraction a
		11	12	13	14	15	16	17	18	19	20	21	22	24	25	26
		gre	mhe	cde	cmi	rst	tno	dix	dip	din	dxf	cha	sif	pha	coc	ph1		sum
101	p01	3.298e-12	0.004739	6.259e-11	3.598e-07	3.67e-06	1.367e-05	0.1006	0.1162	0.0007742	0.1903	2.363e-09	0.0001713	5.031e-05	1.118e-06	9.763e-10		0.412854
102	pra	8.533e-10	3.336e-09	3.01e-08	0.0003543	0.0003024	0.03642	2.999e-07	3.87e-08	0.00805	9.114e-08	1.666e-07	0.02875	0.08771	0.04961	1.96e-07		0.211198
103	puc	8.712e-12	3.384e-11	4.873e-11	6.844e-07	5.542e-10	8.691e-07	2.799e-09	0.0002735	0.0006174	0.0001505	1.085e-09	0.0003289	0.001573	0.001875	0.9931		0.99792
104	pal	1.818e-11	2.197e-05	1.643e-06	1.263e-06	2.514e-05	1.146e-05	0.003514	0.0003612	0.2755	1.48e-09	2.558e-09	0.001065	0.04061	0.003509	0.5148		0.839421
105	plc	1.049e-11	1.498e-06	5.105e-11	4.093e-07	6.79e-08	1.378e-10	0.0003403	7.22e-10	0.0004116	9.203e-10	0.8282	7.354e-05	0.002105	0.001931	0.1647		0.997763
106	pax	1.719e-12	1.994e-05	3.806e-11	2.605e-07	3.531e-06	1.129e-05	0.1308	0.13	0.02345	0.3376	1.616e-09	0.00025	3.344e-05	4.715e-05	2.938e-05		0.622245
107	xph	6.552e-12	0.02094	9.042e-11	6.741e-07	4.295e-06	5.196e-07	0.002351	1.042e-09	0.0108	0.0002631	1.405e-09	0.0001018	3.463e-05	3.436e-05	4.423e-05		0.0345746
108	pau	1.359e-11	0.0007564	6.905e-11	1.377e-07	1.564e-05	1.061e-05	0.005919	0.246	0.001227	0.4051	2.538e-09	0.001009	1.972e-06	0.0001319	2.172e-09		0.660172
109	plu	2.905e-10	8.891e-10	2.277e-09	1.433e-06	2.204e-05	0.1518	0.2837	0.001729	0.05813	2.317e-08	1.41e-07	0.007613	0.0007629	0.007502	0.02694		0.538201
110	pca	3.423e-11	0.00214	2.545e-10	9.503e-07	3.216e-05	4.42e-07	0.04654	0.5237	0.002469	0.01635	1.326e-08	0.003642	0.001107	0.000311	9.917e-05		0.596392
111	pur	3.465e-12	7.603e-05	6.004e-11	8.31e-07	4.358e-07	8.684e-06	0.5415	6.177e-10	0.2801	0.0004948	1.256e-09	0.0008655	4.079e-05	2.804e-05	0.0001401		0.823255
112	pan	1.128e-11	6.412e-05	2.577e-10	7.835e-07	6.056e-05	6.103e-05	6.991e-09	0.01183	0.9716	0.0002516	1.212e-08	0.001044	6.727e-05	0.00026	1.506e-08		0.985239
113	pln	8.824e-12	3.655e-05	1.533e-10	1.358e-06	5.364e-06	1.108e-05	0.003028	0.0005995	0.002349	0.000106	0.9913	0.0002587	0.0009876	0.0003104	8.911e-09		0.998994
114	phi	0.0008888	0.01925	0.009439	0.0003813	0.03166	0.01303	0.6521	0.2653	0	0	0	0.001876	0.005131	0.0007024	0.0002967		1.00006
115	plo	0	0.01942	0.009524	0.0003848	0.03195	0.01315	0.6579	0.2677	0	0	0	0	0	0	4.865e-09		1.00003
116	phr	0.0001317	0.01711	0.008389	0.0003389	0.02814	0.01158	0.5796	0.2358	0	0	0.1072	0.00139	0.007601	0.00104	0.001763		1.00008
117	pcs	0	0.01937	0.0095	0.0003838	0.03187	0.01311	0.6563	0.267	0	0	0	0	0	0	0.002462		0.999996
118	ply	0	0	0	0	0	0	0	0	0	0	0	0	0	0	1		1
119	pyl	0.002362	0.01937	0.009501	0.0003838	0.03187	0.01312	0.6564	0.267	0	0	0	0	0	0	2.77e-05		1.00003
120	pel	0.0011	0.005132	0.002517	0.0001017	0.008442	0.003474	0.1739	0.07073	0.1499	0.5804	0	0.001001	0.002736	0.0003746	0.0002582		1.00007
121	xpa	0.002358	0.01934	0.009487	0.0003833	0.03182	0.0131	0.6554	0.2666	0	0	0	0	0	0	0.001461		0.999949
122	phm	0.0006073	0	0	0	0	0	0	0	0	0	0	0	0	0	0.9994		1.00001
123	p02	2.837e-12	0.006971	7.182e-11	8.561e-07	9.824e-06	3.259e-07	0.04272	0.04182	0.2012	0.3482	1.785e-09	0.0004579	0.0001945	6.036e-05	0.001231		0.642866
124	pta	0.002588	0	0	0	0	0	0	0	0.2045	0.7921	0	0	0	0	0.0007528		0.999941
125	xpe	0.001108	0	0	0	0	0	0	0	0	0	0	0	0.006396	0.0008756	0.9916		0.99998
126	p03	5.857e-12	0.003383	7.229e-11	1.752e-07	3.702e-06	4.701e-06	0.009291	0.1115	0.0004969	0.3008	2.534e-09	0.000395	0.0001377	5.628e-05	1.963e-09		0.426068
127	p04	2.701e-12	0.002639	4.406e-11	2.133e-07	4.283e-06	6.505e-06	0.02066	0.151	0.02549	0.3542	1.69e-09	0.0003773	2.282e-10	3.719e-05	2.175e-05		0.554436
128	p05	2.735e-12	0.007683	5.636e-11	1.458e-06	3.626e-06	1.202e-05	0.04197	0.05861	0.02264	0.4255	2.58e-09	0.0005427	6.308e-05	0.0002319	1.255e-06		0.557259
129	p06	5.395e-12	0.001768	5.539e-11	5.195e-07	1.479e-06	4.405e-07	0.01914	0.1908	0.000179	0.2496	1.802e-09	0.0005637	1.827e-05	2.149e-05	2.538e-09		0.462093
130	p07	4.674e-12	0.00266	3.608e-11	1.352e-07	7.663e-06	1.068e-07	0.008583	0.1347	0.008416	0.3524	2.029e-09	0.0003451	1.106e-05	3.813e-05	0.0001333		0.507294
131	p08	3.219e-12	0.005088	2.455e-11	2.075e-08	6.953e-07	3.661e-06	0.4647	0.08562	0.0008695	0.2238	1.246e-09	0.0001503	6.698e-08	4.43e-06	4.875e-05		0.780285
132	p09	3.558e-12	0.004087	4.596e-11	3.252e-07	5.66e-07	7.637e-07	0.04467	0.1282	1.528e-05	0.2928	2.312e-09	0.0003071	1.415e-06	8.961e-05	3.617e-05		0.470208
133	p10	3.24e-12	0.001164	2.246e-11	1.202e-07	4.574e-06	6.188e-06	0.4686	0.04003	0.07979	0.1076	1.146e-09	3.845e-05	1.318e-10	4.932e-05	7.85e-10		0.697283
134	p11	3.63e-12	0.004372	5.095e-11	4.479e-07	3.28e-06	1.19e-05	0.0318	0.09443	0.02604	0.2661	2.296e-09	7.721e-05	0.0001116	2.111e-05	0.000436		0.423404
135	p12	2.773e-12	0.002679	7.139e-11	5.464e-07	8.493e-07	1.011e-06	0.07559	0.2002	0.004008	0.2478	1.637e-09	1.695e-05	1.207e-06	9.114e-05	0.0001399		0.530529
136	p13	5.166e-12	0.01038	7.276e-11	3.218e-07	2.61e-07	1.05e-05	0.04535	0.06899	0.0004078	0.59	3.977e-09	0.0004924	0.0004903	4.077e-05	6.477e-05		0.716227
137	p14	1.962e-12	0.002572	3.138e-11	2.465e-07	4.245e-06	4.867e-06	0.4065	0.03595	0.0003274	0.2101	1.416e-09	0.0003099	3.411e-05	9.018e-06	9.612e-10		0.655812
138	p15	2.411e-12	0.002204	4.393e-11	1.287e-08	8.491e-07	4.075e-07	0.0423	0.02208	0.0008168	0.3294	2.098e-09	6.966e-06	8.667e-05	1.99e-05	2.039e-09		0.396916

## Sheet: fa>pout
1	2	3	4	5	6	7	8	9	10	11	12	13	14	15	16	17	18
	sum	0.23547	0.511254	0.242545	0.246532	0.246763	0.263001	0.597531	0.737917	0.602024	0.795952	0.5267	0.445243	0.296642	0.387835	0.690586
		for each p, fraction a
		11	12	13	14	15	16	17	18	19	20	21	22	24	25	26
		gre	mhe	cde	cmi	rst	tno	dix	dip	din	dxf	cha	sif	pha	coc	ph1
101	p01	1.218e-10	0.01606	4.252e-10	6.101e-05	7.555e-06	6.861e-05	0.01003	0.0285	0.0003353	0.02235	9.556e-10	0.005827	0.0003081	4.401e-05	2.196e-10
102	pra	1.487e-10	5.334e-11	9.646e-10	0.0002834	2.937e-06	0.0008622	1.412e-10	4.475e-11	1.645e-05	5.048e-11	3.177e-10	0.004614	0.002534	0.009215	2.079e-10
103	puc	2.992e-10	1.066e-10	3.078e-10	0.0001079	1.061e-09	4.055e-06	2.598e-10	6.234e-05	0.0002486	1.643e-05	4.08e-10	0.0104	0.008955	0.06866	0.2077
104	pal	2.969e-10	3.292e-05	4.934e-06	9.472e-05	2.288e-05	2.544e-05	0.0001551	3.915e-05	0.05276	7.683e-11	4.573e-10	0.01602	0.11	0.06108	0.05119
105	plc	3.1e-10	4.059e-06	2.773e-10	5.552e-05	1.118e-07	5.531e-10	2.716e-05	1.415e-10	0.0001426	8.642e-11	0.2678	0.002001	0.01031	0.0608	0.02963
106	pax	8.084e-11	8.606e-05	3.292e-10	5.625e-05	9.256e-06	7.213e-05	0.01662	0.04057	0.01293	0.05047	8.321e-10	0.01083	0.0002607	0.002364	8.413e-06
107	xph	1.565e-10	0.04588	3.972e-10	7.391e-05	5.716e-06	1.686e-06	0.0001517	1.652e-10	0.003023	1.997e-05	3.673e-10	0.002238	0.0001371	0.0008748	6.431e-06
108	pau	2.968e-10	0.001515	2.773e-10	1.38e-05	1.904e-05	3.149e-05	0.0003492	0.03565	0.0003143	0.02812	6.068e-10	0.0203	7.139e-06	0.00307	2.888e-10
109	plu	1.991e-10	5.592e-11	2.87e-10	4.509e-06	8.421e-07	0.01413	0.0005254	7.867e-06	0.0004672	5.048e-11	1.058e-09	0.004806	8.671e-05	0.005482	0.0001124
110	pca	2.378e-10	0.001363	3.25e-10	3.03e-05	1.245e-05	4.17e-07	0.0008733	0.02414	0.0002011	0.000361	1.008e-09	0.02329	0.001275	0.002302	4.194e-06
111	pur	9.782e-11	0.0001969	3.117e-10	0.0001077	6.856e-07	3.33e-05	0.04129	1.157e-10	0.0927	4.44e-05	3.882e-10	0.0225	0.0001909	0.0008439	2.408e-05
112	pan	8.247e-11	4.3e-05	3.464e-10	2.629e-05	2.467e-05	6.06e-05	1.38e-10	0.0005737	0.08326	5.845e-06	9.698e-10	0.007029	8.152e-05	0.002026	6.704e-10
113	pln	1.205e-10	4.579e-05	3.85e-10	8.516e-05	4.082e-06	2.056e-05	0.0001117	5.433e-05	0.0003761	4.599e-06	0.1482	0.003254	0.002236	0.004519	7.408e-10
114	phi	0.01242	0.02467	0.02426	0.02446	0.02466	0.02473	0.02462	0.0246	0	0	0	0.02414	0.01189	0.01046	2.524e-05
115	plo	0	0.02467	0.02426	0.02446	0.02466	0.02473	0.02462	0.0246	0	0	0	0	0	0	4.102e-10
116	phr	0.01242	0.148	0.1455	0.1468	0.1479	0.1484	0.1477	0.1476	0	0	0.1107	0.1207	0.1189	0.1046	0.001013
117	pcs	0	0.01234	0.01213	0.01223	0.01233	0.01237	0.01231	0.0123	0	0	0	0	0	0	0.000104
118	ply	0	0	0	0	0	0	0	0	0	0	0	0	0	0	0.2079
119	pyl	0.01639	0.01234	0.01213	0.01223	0.01233	0.01237	0.01231	0.0123	0	0	0	0	0	0	1.171e-06
120	pel	0.02881	0.01234	0.01213	0.01223	0.01233	0.01237	0.01231	0.0123	0.04604	0.04834	0	0.02414	0.01189	0.01046	4.119e-05
121	xpa	0.01639	0.01234	0.01213	0.01223	0.01233	0.01237	0.01231	0.0123	0	0	0	0	0	0	6.182e-05
122	phm	0.01242	0	0	0	0	0	0	0	0	0	0	0	0	0	0.1244
123	p02	9.93e-11	0.02239	4.623e-10	0.0001376	1.916e-05	1.55e-06	0.004039	0.009715	0.08257	0.03874	6.839e-10	0.01476	0.001129	0.002252	0.0002624
124	pta	0.1242	0	0	0	0	0	0	0	0.1151	0.1208	0	0	0	0	0.00022
125	xpe	0.01242	0	0	0	0	0	0	0	0	0	0	0	0.01189	0.01046	0.06768
126	p03	1.944e-10	0.0103	4.413e-10	2.669e-05	6.847e-06	2.12e-05	0.000833	0.02456	0.0001934	0.03174	9.208e-10	0.01207	0.000758	0.001991	3.967e-10
127	p04	1.206e-10	0.01081	3.617e-10	4.37e-05	1.065e-05	3.944e-05	0.002491	0.04474	0.01334	0.05024	8.254e-10	0.01551	1.688e-09	0.001769	5.911e-06
128	p05	8.224e-11	0.0212	3.117e-10	0.0002013	6.078e-06	4.912e-05	0.00341	0.0117	0.007984	0.04068	8.495e-10	0.01503	0.0003145	0.007436	2.298e-07
129	p06	1.906e-10	0.005732	3.6e-10	8.429e-05	2.913e-06	2.115e-06	0.001827	0.04475	7.419e-05	0.02804	6.971e-10	0.01835	0.0001071	0.0008096	5.46e-10
130	p07	2.031e-10	0.01061	2.884e-10	2.698e-05	1.856e-05	6.308e-07	0.001008	0.03886	0.004288	0.04868	9.652e-10	0.01381	7.971e-05	0.001767	3.529e-05
131	p08	2.052e-10	0.02977	2.879e-10	6.075e-06	2.471e-06	3.171e-05	0.08004	0.03623	0.00065	0.04535	8.696e-10	0.008828	7.081e-07	0.0003011	1.892e-05
132	p09	1.423e-10	0.015	3.381e-10	5.971e-05	1.262e-06	4.149e-06	0.004826	0.03403	7.167e-06	0.03722	1.012e-09	0.01131	9.385e-06	0.003821	8.808e-06
133	p10	2.482e-10	0.008182	3.164e-10	4.228e-05	1.953e-05	6.44e-05	0.09697	0.02035	0.07167	0.0262	9.609e-10	0.002713	1.674e-09	0.004028	3.662e-10
134	p11	1.314e-10	0.01452	3.392e-10	7.443e-05	6.617e-06	5.852e-05	0.003109	0.02268	0.01105	0.03061	9.098e-10	0.002574	0.0006699	0.0008144	9.608e-05
135	p12	9.283e-11	0.008229	4.396e-10	8.399e-05	1.585e-06	4.598e-06	0.006837	0.04449	0.001573	0.02637	6.001e-10	0.0005225	6.699e-06	0.003253	2.853e-05
136	p13	1.086e-10	0.02001	2.812e-10	3.104e-05	3.057e-07	2.998e-05	0.002574	0.009621	0.0001005	0.03941	9.149e-10	0.00953	0.001708	0.0009132	8.288e-06
137	p14	1.23e-10	0.0148	3.619e-10	7.096e-05	1.484e-05	4.146e-05	0.06886	0.01496	0.0002407	0.04188	9.717e-10	0.0179	0.0003546	0.0006028	3.67e-10
138	p15	9.268e-11	0.007774	3.106e-10	2.272e-06	1.819e-06	2.129e-06	0.004393	0.005634	0.0003682	0.04026	8.83e-10	0.0002467	0.0005525	0.0008157	4.774e-10

## Sheet: Xp>d
1	2	3	4	5	6	7	8	9	10	11	12	13	14	15	16	17	18	19	20	21	22	23	24	25	26	27	28	29	30	31	32	33	34	35	36	37	38	39	40	41	42	43	44	45
	rank =	31	15	2	6	10	20	12	35	13	38	14	16	24	37	7	5	9	1	17	11	8	3	25	18	4	33	26	28	32	27	21	29	19	23	34	36	22	30
	sum =	4.29e-05	0.0003439	0.1158	0.03118	0.008753	7.054e-05	0.001624	3.379e-05	0.001405	6.606e-06	0.0011	0.0003008	6.023e-05	1.281e-05	0.02539	0.03445	0.01258	0.1543	0.0002407	0.005234	0.01313	0.06616	5.849e-05	0.0001124	0.04667	3.928e-05	5.078e-05	4.898e-05	4.058e-05	4.958e-05	6.742e-05	4.836e-05	9.322e-05	6.28e-05	3.591e-05	2.73e-05	6.727e-05	4.422e-05
		umolC/L/d
		101	102	103	104	105	106	107	108	109	110	111	112	113	114	115	116	117	118	119	120	121	122	123	124	125	126	127	128	129	130	131	132	133	134	135	136	137	138
		p01	pra	puc	pal	plc	pax	xph	pau	plu	pca	pur	pan	pln	phi	plo	phr	pcs	ply	pyl	pel	xpa	phm	p02	pta	xpe	p03	p04	p05	p06	p07	p08	p09	p10	p11	p12	p13	p14	p15		sum	rank
161	d01	4.29e-05	0	0	0	0	0	0	0	0	0	0	0	0	0	0	0	0	0	0	0	0	0	0	0	0	0	0	0	0	0	0	0	0	0	0	0	0	0		4.29e-05	31	d01
162	ar2	0	0.0003439	0	0	0	0	0	0	0	0	0	0	0	0	0	0	0	0	0	0	0	0	0	0	0	0	0	0	0	0	0	0	0	0	0	0	0	0		0.0003439	15	ar2
163	fu2	0	0	0.1158	0	0	0	0	0	0	0	0	0	0	0	0	0	0	0	0	0	0	0	0	0	0	0	0	0	0	0	0	0	0	0	0	0	0	0		0.1158	2	fu2
164	ga2	0	0	0	0.03118	0	0	0	0	0	0	0	0	0	0	0	0	0	0	0	0	0	0	0	0	0	0	0	0	0	0	0	0	0	0	0	0	0	0		0.03118	6	ga2
165	gl2	0	0	0	0	0.008753	0	0	0	0	0	0	0	0	0	0	0	0	0	0	0	0	0	0	0	0	0	0	0	0	0	0	0	0	0	0	0	0	0		0.008753	10	gl2
166	ma2	0	0	0	0	0	7.054e-05	0	0	0	0	0	0	0	0	0	0	0	0	0	0	0	0	0	0	0	0	0	0	0	0	0	0	0	0	0	0	0	0		7.054e-05	20	ma2
167	rh2	0	0	0	0	0	0	0.001624	0	0	0	0	0	0	0	0	0	0	0	0	0	0	0	0	0	0	0	0	0	0	0	0	0	0	0	0	0	0	0		0.001624	12	rh2
168	ga3	0	0	0	0	0	0	0	3.379e-05	0	0	0	0	0	0	0	0	0	0	0	0	0	0	0	0	0	0	0	0	0	0	0	0	0	0	0	0	0	0		3.379e-05	35	ga3
169	gl3	0	0	0	0	0	0	0	0	0.001405	0	0	0	0	0	0	0	0	0	0	0	0	0	0	0	0	0	0	0	0	0	0	0	0	0	0	0	0	0		0.001405	13	gl3
170	gc2	0	0	0	0	0	0	0	0	0	6.606e-06	0	0	0	0	0	0	0	0	0	0	0	0	0	0	0	0	0	0	0	0	0	0	0	0	0	0	0	0		6.606e-06	38	gc2
171	mu2	0	0	0	0	0	0	0	0	0	0	0.0011	0	0	0	0	0	0	0	0	0	0	0	0	0	0	0	0	0	0	0	0	0	0	0	0	0	0	0		0.0011	14	mu2
172	ga4	0	0	0	0	0	0	0	0	0	0	0	0.0003008	0	0	0	0	0	0	0	0	0	0	0	0	0	0	0	0	0	0	0	0	0	0	0	0	0	0		0.0003008	16	ga4
173	gl4	0	0	0	0	0	0	0	0	0	0	0	0	6.023e-05	0	0	0	0	0	0	0	0	0	0	0	0	0	0	0	0	0	0	0	0	0	0	0	0	0		6.023e-05	24	gl4
174	chi	0	0	0	0	0	0	0	0	0	0	0	0	0	1.281e-05	0	0	0	0	0	0	0	0	0	0	0	0	0	0	0	0	0	0	0	0	0	0	0	0		1.281e-05	37	chi
175	glo	0	0	0	0	0	0	0	0	0	0	0	0	0	0	0.02539	0	0	0	0	0	0	0	0	0	0	0	0	0	0	0	0	0	0	0	0	0	0	0		0.02539	7	glo
176	chr	0	0	0	0	0	0	0	0	0	0	0	0	0	0	0	0.03445	0	0	0	0	0	0	0	0	0	0	0	0	0	0	0	0	0	0	0	0	0	0		0.03445	5	chr
177	fcs	0	0	0	0	0	0	0	0	0	0	0	0	0	0	0	0	0.01258	0	0	0	0	0	0	0	0	0	0	0	0	0	0	0	0	0	0	0	0	0		0.01258	9	fcs
178	gly	0	0	0	0	0	0	0	0	0	0	0	0	0	0	0	0	0	0.1543	0	0	0	0	0	0	0	0	0	0	0	0	0	0	0	0	0	0	0	0		0.1543	1	gly
179	xyl	0	0	0	0	0	0	0	0	0	0	0	0	0	0	0	0	0	0	0.0002407	0	0	0	0	0	0	0	0	0	0	0	0	0	0	0	0	0	0	0		0.0002407	17	xyl
180	cel	0	0	0	0	0	0	0	0	0	0	0	0	0	0	0	0	0	0	0	0.005234	0	0	0	0	0	0	0	0	0	0	0	0	0	0	0	0	0	0		0.005234	11	cel
181	man	0	0	0	0	0	0	0	0	0	0	0	0	0	0	0	0	0	0	0	0	0.01313	0	0	0	0	0	0	0	0	0	0	0	0	0	0	0	0	0		0.01313	8	man
182	rhm	0	0	0	0	0	0	0	0	0	0	0	0	0	0	0	0	0	0	0	0	0	0.06616	0	0	0	0	0	0	0	0	0	0	0	0	0	0	0	0		0.06616	3	rhm
183	d02	0	0	0	0	0	0	0	0	0	0	0	0	0	0	0	0	0	0	0	0	0	0	5.849e-05	0	0	0	0	0	0	0	0	0	0	0	0	0	0	0		5.849e-05	25	d02
184	sta	0	0	0	0	0	0	0	0	0	0	0	0	0	0	0	0	0	0	0	0	0	0	0	0.0001124	0	0	0	0	0	0	0	0	0	0	0	0	0	0		0.0001124	18	sta
185	pec	0	0	0	0	0	0	0	0	0	0	0	0	0	0	0	0	0	0	0	0	0	0	0	0	0.04667	0	0	0	0	0	0	0	0	0	0	0	0	0		0.04667	4	pec
186	d03	0	0	0	0	0	0	0	0	0	0	0	0	0	0	0	0	0	0	0	0	0	0	0	0	0	3.928e-05	0	0	0	0	0	0	0	0	0	0	0	0		3.928e-05	33	d03
187	d04	0	0	0	0	0	0	0	0	0	0	0	0	0	0	0	0	0	0	0	0	0	0	0	0	0	0	5.078e-05	0	0	0	0	0	0	0	0	0	0	0		5.078e-05	26	d04
188	d05	0	0	0	0	0	0	0	0	0	0	0	0	0	0	0	0	0	0	0	0	0	0	0	0	0	0	0	4.898e-05	0	0	0	0	0	0	0	0	0	0		4.898e-05	28	d05
189	d06	0	0	0	0	0	0	0	0	0	0	0	0	0	0	0	0	0	0	0	0	0	0	0	0	0	0	0	0	4.058e-05	0	0	0	0	0	0	0	0	0		4.058e-05	32	d06
190	d07	0	0	0	0	0	0	0	0	0	0	0	0	0	0	0	0	0	0	0	0	0	0	0	0	0	0	0	0	0	4.958e-05	0	0	0	0	0	0	0	0		4.958e-05	27	d07
191	d08	0	0	0	0	0	0	0	0	0	0	0	0	0	0	0	0	0	0	0	0	0	0	0	0	0	0	0	0	0	0	6.742e-05	0	0	0	0	0	0	0		6.742e-05	21	d08
192	d09	0	0	0	0	0	0	0	0	0	0	0	0	0	0	0	0	0	0	0	0	0	0	0	0	0	0	0	0	0	0	0	4.836e-05	0	0	0	0	0	0		4.836e-05	29	d09
193	d10	0	0	0	0	0	0	0	0	0	0	0	0	0	0	0	0	0	0	0	0	0	0	0	0	0	0	0	0	0	0	0	0	9.322e-05	0	0	0	0	0		9.322e-05	19	d10
194	d11	0	0	0	0	0	0	0	0	0	0	0	0	0	0	0	0	0	0	0	0	0	0	0	0	0	0	0	0	0	0	0	0	0	6.28e-05	0	0	0	0		6.28e-05	23	d11
195	d12	0	0	0	0	0	0	0	0	0	0	0	0	0	0	0	0	0	0	0	0	0	0	0	0	0	0	0	0	0	0	0	0	0	0	3.591e-05	0	0	0		3.591e-05	34	d12
196	d13	0	0	0	0	0	0	0	0	0	0	0	0	0	0	0	0	0	0	0	0	0	0	0	0	0	0	0	0	0	0	0	0	0	0	0	2.73e-05	0	0		2.73e-05	36	d13
197	d14	0	0	0	0	0	0	0	0	0	0	0	0	0	0	0	0	0	0	0	0	0	0	0	0	0	0	0	0	0	0	0	0	0	0	0	0	6.727e-05	0		6.727e-05	22	d14
198	d15	0	0	0	0	0	0	0	0	0	0	0	0	0	0	0	0	0	0	0	0	0	0	0	0	0	0	0	0	0	0	0	0	0	0	0	0	0	4.422e-05		4.422e-05	30	d15

[truncated: 12 more sheets: fp>din, Xb>d, Xb>p, Xd>b, Xd>bR, fd>bin, Xa>b, Xa>bL, Xa>bR, fa>bin, fa>binL, fa>binR]
