# Supplementary material for: Dynamic carbon flux network of a diverse marine microbial community
Source: ISME Commun. 2021 Sep 25;1:50. doi: 10.1038/s43705-021-00055-7 (PMC9723560; doi:10.1038/s43705-021-00055-7)
Supplement: Supplementary file 4 — Dataset S1 [file 43705_2021_55_MOESM4_ESM.zip › Dataset_S1_Instantaneous_2012_21.xlsx]

## Sheet: sum
1	2	3	4	5	6	7	8	9	10	11	12	13	14	15	16	17	18	19	20	21	22	23	24	25	26	27	28	29	30	31	32	33	34	35	36	37	38	39	40	41	42	43	44	45	46	47	48	49	50
	Sum =	23.4947	-14.3132	120	2.09872	-24.7505	120	3.7799	-25.9321	120	5.87862	-20.2496	120			120			120			Sum =	13.1404	-24.7286	739	2.09872	-76.2485	741	0.455257	-124.419	741	0.0348431	#NUM!	686	2.58882	-68.0391	741	1.80768	-59.3792	741	2.19825	-60.4242	741			741			741
	Ave =	1.56631	-0.954216		0.139915	-1.65003		0.251993	-1.72881		0.391908	-1.34997		2.78518	0.395756		0.442868	-0.395756				Ave =	0.3458	-0.650753		0.0552296	-2.00654		0.0119804	-3.27419		0.000916923	#NUM!		0.0681269	-1.7905		0.0475707	-1.56261		0.0578488	-1.59011		16.0192	0.939358		0.19971	-0.939358
		umolC/L			umolC/L/d			umolC/L/d			umolC/L/d			d			1/d						umolC/L			umolC/L/d			umolC/L/d			umolC/L/d			umolC/L/d			umolC/L/d			umolC/L/d			d			1/d
		Conc	log	rank	Xa>d	log	rank	Xa>p	log	rank	Xa>d+p	log	rank	Turnover	log	rank	Rate	log	rank				Conc	log	rank	Xa>d	log	rank	Xp>d	log	rank	Xb>d	log	rank	Xa+p+b>d	log	rank	Xd>b	log	rank	Xexch	log	rank	Turnover	log	rank	Rate	log	rank
11	gre	0.00162	-2.79048	14	0.00072472	-3.13983	14	0.00022314	-3.65142	14	0.00094786	-3.02326	14	1.70911	0.232771	10	0.585099	-0.232771	6	gre	161	d01	0.3473	-0.459295	12	0.00243542	-2.61343	27	4.962e-05	-4.30434	30	0.00040879	-3.3885	18	0.00289383	-2.53853	28	0.018241	-1.73895	22	0.0105674	-1.97603	26	32.8652	1.51674	11	0.0304273	-1.51674	28
12	mhe	0.1177	-0.929224	8	0.0216405	-1.66473	8	0.022652	-1.64489	7	0.0442925	-1.35367	7	2.65734	0.424446	7	0.376317	-0.424446	9	mhe	162	ar2	0.01063	-1.97347	38	0.0046831	-2.32947	23	0.0003256	-3.48732	17	6.25545e-05	-4.20374	26	0.00507125	-2.29488	24	0.00403689	-2.39395	38	0.00455407	-2.3416	38	2.33417	0.368133	36	0.428417	-0.368133	3
13	cde	0.02152	-1.66716	9	0.00965177	-2.01539	9	0.00311526	-2.50651	10	0.012767	-1.89391	9	1.68559	0.226752	12	0.593264	-0.226752	4	cde	163	fu2	0.3466	-0.460171	14	0.0292489	-1.53389	15	0.08696	-1.06068	2	0.00355076	-2.44968	3	0.11976	-0.921689	5	0.102849	-0.9878	5	0.111304	-0.953488	5	3.11399	0.493317	23	0.321132	-0.493317	16
14	cmi	0.0006077	-3.21631	15	0.000281873	-3.54995	15	9.26651e-05	-4.03308	15	0.000374538	-3.4265	15	1.62253	0.210194	14	0.61632	-0.210194	2	cmi	164	ga2	0.1588	-0.79915	26	0.0246074	-1.60893	16	0.02721	-1.56527	7	0.00636802	-2.196	1	0.0581854	-1.23519	9	0.0489204	-1.31051	8	0.0535529	-1.27122	8	2.96529	0.472067	25	0.337235	-0.472067	14
15	rst	0.01289	-1.88975	12	0.00574905	-2.2404	10	0.0018835	-2.72503	12	0.00763255	-2.11733	11	1.68882	0.227583	11	0.592129	-0.227583	5	rst	165	gl2	0.7381	-0.131885	4	0.0202612	-1.69333	17	0.01506	-1.82218	10	0.000108232	-3.96564	25	0.0354295	-1.45064	16	0.0386177	-1.41321	11	0.0370236	-1.43152	14	19.9359	1.29964	16	0.0501607	-1.29964	23
16	tno	0.004824	-2.31659	13	0.00288142	-2.54039	13	0.00103211	-2.98627	13	0.00391353	-2.40743	13	1.23265	0.0908389	15	0.811262	-0.0908389	1	tno	166	ma2	0.1217	-0.914709	30	0.0465245	-1.33232	8	8.395e-05	-4.07598	22	0.00497855	-2.3029	2	0.051587	-1.28746	12	0.0346288	-1.46056	15	0.0431079	-1.36544	13	2.82315	0.450734	28	0.354214	-0.450734	11
17	dix	4.385	0.64197	2	0.521407	-0.282823	2	0.7722	-0.11227	2	1.29361	0.111802	2	3.38975	0.530167	5	0.295007	-0.530167	11	dix	167	rh2	0.05082	-1.29397	34	0.0198433	-1.70239	18	0.001378	-2.86075	13	0.00221621	-2.65439	6	0.0234376	-1.63009	20	0.0152668	-1.81625	33	0.0193522	-1.71327	20	2.62606	0.419305	34	0.380798	-0.419305	5
18	dip	4.319	0.635383	3	0.316084	-0.500198	3	0.888945	-0.051125	1	1.20503	0.0809974	3	3.58415	0.554386	3	0.279006	-0.554386	13	dip	168	ga3	0.05073	-1.29474	35	0.00601921	-2.22046	22	4.438e-05	-4.35281	33	0.00210889	-2.67595	8	0.00817248	-2.08765	23	0.00758772	-2.11989	36	0.0078801	-2.10347	36	6.43773	0.808733	19	0.155334	-0.808733	20
19	din	1.465	0.165838	6	0.183384	-0.736639	4	0.294186	-0.531378	6	0.47757	-0.320963	6	3.06761	0.486801	6	0.325986	-0.486801	10	din	169	gl3	1.68	0.225309	1	0.65476	-0.183918	1	0.001324	-2.87811	14	0.00223973	-2.6498	5	0.658324	-0.181561	1	0.252712	-0.597374	2	0.455518	-0.341495	2	3.68811	0.566804	21	0.271142	-0.566804	18
20	dxf	1.639	0.214579	5	0.158748	-0.799291	6	0.636051	-0.196508	4	0.7948	-0.0997424	4	2.06216	0.314321	9	0.48493	-0.314321	7	dxf	170	gc2	0.135	-0.869666	28	0.0357713	-1.44646	9	1.493e-05	-4.82594	38	0.00100049	-2.99979	9	0.0367868	-1.43431	15	0.00869245	-2.06086	35	0.0227396	-1.64322	19	5.93678	0.773551	20	0.168442	-0.773551	19
21	cha	9.324	0.969602	1	0.663707	-0.178024	1	0.7419	-0.129655	3	1.40561	0.147864	1	6.63343	0.821738	1	0.150752	-0.821738	15	cha	171	mu2	0.02354	-1.62819	36	0.00980816	-2.00841	19	0.001743	-2.7587	12	0.00217632	-2.66228	7	0.0137275	-1.86241	21	0.00885937	-2.0526	34	0.0112934	-1.94717	23	2.0844	0.318981	38	0.479755	-0.318981	1
22	sif	0.01524	-1.81702	10	0.00371974	-2.42949	12	0.00303597	-2.5177	11	0.00675571	-2.17033	12	2.25587	0.353314	8	0.443288	-0.353314	8	sif	172	ga4	0.07037	-1.15261	33	0.0317448	-1.49833	10	0.0005023	-3.29904	15	0.000943652	-3.02519	10	0.0331908	-1.47898	17	0.0172483	-1.76325	31	0.0252196	-1.59826	18	2.79029	0.44565	29	0.358385	-0.44565	10
24	pha	0.183	-0.737549	7	0.0253568	-1.59591	7	0.0105197	-1.978	8	0.0358765	-1.44519	8	5.10083	0.707641	2	0.196046	-0.707641	14	pha	173	gl4	0.02196	-1.65837	37	0.00613846	-2.21194	21	0.0001824	-3.73898	18	0.00255848	-2.59202	4	0.00887934	-2.05162	22	0.00548953	-2.26047	37	0.00718443	-2.14361	37	3.05661	0.48524	24	0.32716	-0.48524	15
25	coc	0.01331	-1.87582	11	0.00462908	-2.33451	11	0.0033799	-2.4711	9	0.00800898	-2.09642	10	1.66188	0.220601	13	0.601727	-0.220601	3	coc	174	chi	0.1358	-0.8671	27	0.0638542	-1.19481	6	2.677e-05	-4.57235	37	0	#NUM!	28	0.063881	-1.19463	8	0.0388017	-1.41115	10	0.0513413	-1.28953	9	2.64504	0.422433	33	0.378066	-0.422433	6
26	ph1	1.992	0.299289	4	0.18076	-0.742898	5	0.40068	-0.397202	5	0.58144	-0.235495	5	3.42598	0.534784	4	0.291888	-0.534784	12	ph1	175	glo	0.2285	-0.641114	25	0.063149	-1.19963	7	0.04114	-1.38574	5	0	#NUM!	28	0.104289	-0.981762	6	0.0653454	-1.18478	7	0.0848172	-1.07152	6	2.69403	0.430402	31	0.371191	-0.430402	8
																					176	chr	1.093	0.0386202	2	0.546671	-0.262274	2	0.04456	-1.35105	4	0	#NUM!	28	0.591231	-0.228243	2	0.347536	-0.459	1	0.469384	-0.328472	1	2.32859	0.367092	37	0.429445	-0.367092	2
																					177	fcs	0.1284	-0.891435	29	0.031582	-1.50056	13	0.02257	-1.64647	8	0	#NUM!	28	0.054152	-1.26639	10	0.0347064	-1.45959	14	0.0444292	-1.35233	11	2.88999	0.460896	26	0.346022	-0.460896	13
																					178	gly	0.5569	-0.254223	6	0.07093	-1.14917	5	0.1019	-0.991826	1	0	#NUM!	28	0.17283	-0.762381	4	0.147888	-0.830067	3	0.160359	-0.794907	4	3.47283	0.540684	22	0.287949	-0.540684	17
																					179	xyl	0.07186	-1.14351	32	0.0316702	-1.49935	11	0.0005013	-3.2999	16	0	#NUM!	28	0.0321715	-1.49253	18	0.0213351	-1.67091	17	0.0267533	-1.57262	17	2.68602	0.42911	32	0.372297	-0.42911	7
																					180	cel	0.2351	-0.628747	24	0.0934324	-1.0295	4	0.00574	-2.24109	11	0	#NUM!	28	0.0991724	-1.00361	7	0.0659735	-1.18063	6	0.082573	-1.08316	7	2.84718	0.454415	27	0.351225	-0.454415	12
																					181	man	0.1191	-0.924088	31	0.0316276	-1.49993	12	0.01907	-1.71965	9	0	#NUM!	28	0.0506976	-1.29501	13	0.0357164	-1.44713	13	0.043207	-1.36445	12	2.7565	0.440357	30	0.362779	-0.440357	9
																					182	rhm	0.3367	-0.472757	23	7.241e-05	-4.1402	38	0.05199	-1.28408	3	0	#NUM!	28	0.0520624	-1.28348	11	0.0482608	-1.31641	9	0.0501616	-1.29963	10	6.71231	0.826872	18	0.14898	-0.826872	21
																					183	d02	0.3473	-0.459295	12	0.00183056	-2.73742	30	6.635e-05	-4.17816	25	0.000760927	-3.11866	11	0.00265784	-2.57547	29	0.0182258	-1.73931	23	0.0104418	-1.98122	27	33.2605	1.52193	10	0.0300657	-1.52193	29
																					184	sta	0.4534	-0.343518	7	0.212348	-0.672952	3	0.0001063	-3.97347	20	0	#NUM!	28	0.212454	-0.672735	3	0.133728	-0.873777	4	0.173091	-0.761725	3	2.61943	0.418207	35	0.381762	-0.418207	4
																					185	pec	0.7793	-0.108295	3	0.00763064	-2.11744	20	0.03192	-1.49594	6	0	#NUM!	28	0.0395506	-1.40285	14	0.0201114	-1.69656	18	0.029831	-1.52533	16	26.1238	1.41704	15	0.0382793	-1.41704	24
																					186	d03	0.3431	-0.464579	20	0.000933351	-3.02995	35	4.174e-05	-4.37945	34	0.000606299	-3.21731	15	0.00158139	-2.80096	37	0.0172996	-1.76197	30	0.00944047	-2.02501	34	36.3435	1.56043	3	0.0275152	-1.56043	36
																					187	d04	0.3445	-0.462811	18	0.00158245	-2.80067	32	5.93e-05	-4.22695	26	0.000481659	-3.31726	16	0.00212341	-2.67297	33	0.0176867	-1.75235	26	0.00990505	-2.00414	30	34.7802	1.54133	7	0.028752	-1.54133	32
																					188	d05	0.3445	-0.462811	18	0.00169998	-2.76956	31	4.783e-05	-4.3203	31	0.000398111	-3.4	19	0.00214592	-2.66839	32	0.0176449	-1.75338	27	0.00989539	-2.00457	31	34.8142	1.54176	6	0.0287239	-1.54176	33
																					189	d06	0.3429	-0.464833	21	0.00128552	-2.89092	33	5.093e-05	-4.29303	29	0.000417402	-3.37945	17	0.00175385	-2.75601	34	0.0174426	-1.75839	29	0.00959825	-2.01781	32	35.7253	1.55298	5	0.0279914	-1.55298	34
																					190	d07	0.3511	-0.454569	9	0.00348349	-2.45798	24	5.483e-05	-4.26098	27	0.000623895	-3.20489	14	0.00416222	-2.38068	25	0.0190996	-1.71898	19	0.0116309	-1.93439	22	30.1868	1.47982	14	0.033127	-1.47982	25
																					191	d08	0.6796	-0.167747	5	0.00125193	-2.90242	34	9.188e-05	-4.03678	21	0.000330404	-3.48095	22	0.00167422	-2.77619	36	0.0337816	-1.47132	16	0.0177279	-1.75134	21	38.3351	1.5836	1	0.0260858	-1.5836	38
																					192	d09	0.3493	-0.456801	11	0.00337495	-2.47173	25	5.428e-05	-4.26536	28	0.000220365	-3.65686	23	0.0036496	-2.43776	27	0.0187253	-1.72757	21	0.0111874	-1.95127	25	31.2225	1.49447	12	0.0320282	-1.49447	27
																					193	d10	0.4188	-0.377993	8	0.0297026	-1.52721	14	0.0001267	-3.89722	19	3.70967e-05	-4.43066	27	0.0298664	-1.52482	19	0.0362163	-1.4411	12	0.0330414	-1.48094	15	12.675	1.10295	17	0.0788953	-1.10295	22
																					194	d11	0.3449	-0.462307	16	0.000926876	-3.03298	36	6.656e-05	-4.17679	24	0.000715878	-3.14516	12	0.00170931	-2.76718	35	0.0174727	-1.75764	28	0.00959102	-2.01814	33	35.9607	1.55583	4	0.0278081	-1.55583	35
																					195	d12	0.3448	-0.462433	17	0.00196116	-2.70749	29	4.763e-05	-4.32212	32	0.000330908	-3.48029	21	0.00233969	-2.63084	31	0.0177602	-1.75055	25	0.0100499	-1.99784	29	34.3086	1.5354	8	0.0291472	-1.5354	31
																					196	d13	0.3405	-0.467883	22	0.000888945	-3.05113	37	2.714e-05	-4.56639	36	0.000163258	-3.78712	24	0.00107934	-2.96684	38	0.0168869	-1.77245	32	0.00898311	-2.04657	35	37.9044	1.57869	2	0.0263821	-1.57869	37
																					197	d14	0.3456	-0.461426	15	0.00205107	-2.68802	28	8.011e-05	-4.09631	23	0.000333219	-3.47727	20	0.0024644	-2.60829	30	0.0180084	-1.74452	24	0.0102364	-1.98985	28	33.7618	1.52843	9	0.0296193	-1.52843	30
																					198	d15	0.3499	-0.456056	10	0.00293783	-2.53197	26	3.912e-05	-4.4076	35	0.000702983	-3.15306	13	0.00367993	-2.43416	26	0.0188811	-1.72397	20	0.0112805	-1.94767	24	31.018	1.49161	13	0.0322393	-1.49161	26
[truncated: 47 more columns]

## Sheet: Xa>d
1	2	3	4	5	6	7	8	9	10	11	12	13	14	15	16	17	18	19	20	21	22
	rank =	14	8	9	15	10	13	2	3	4	6	1	12	7	11	5
	sum =	0.00072472	0.0216405	0.00965177	0.000281873	0.00574905	0.00288142	0.521407	0.316084	0.183384	0.158748	0.663707	0.00371974	0.0253568	0.00462908	0.18076
		umolC/L/d
		11	12	13	14	15	16	17	18	19	20	21	22	24	25	26
		gre	mhe	cde	cmi	rst	tno	dix	dip	din	dxf	cha	sif	pha	coc	ph1		sum	rank
161	d01	5.283e-05	2.794e-07	5.843e-07	2.205e-07	2.486e-07	1.175e-07	0.0009332	3.484e-05	0.001201	7.051e-11	5.517e-10	8.191e-05	1.354e-05	1.095e-05	0.0001057		0.00243542	27	d01
162	ar2	7.388e-05	9.51e-06	0.002452	0.0001628	1.89e-06	5.194e-07	0.0003539	0.0003296	0.0002267	6.238e-05	7.261e-10	8.832e-05	0.0002606	0.000661	1.511e-10		0.0046831	23	ar2
163	fu2	1.824e-05	0.001798	6.53e-05	1.452e-06	2.278e-05	2.933e-05	0.004521	0.004233	0.01532	0.0006688	0.001827	5.863e-05	5.092e-05	0.0006279	6.545e-06		0.0292489	15	fu2
164	ga2	9.263e-07	0.00223	3.644e-05	7.927e-07	1.241e-05	3.937e-06	0.00251	0.002351	0.008758	0.0068	7.34e-10	0.0001688	0.0002585	0.0002006	0.001276		0.0246074	16	ga2
165	gl2	1.967e-07	0.002307	9.203e-06	2.125e-07	0.003377	0.001367	0.0006341	0.000599	0.006268	0.004975	7.83e-10	0.0001208	5.845e-05	0.000481	6.427e-05		0.0202612	17	gl2
166	ma2	1.14e-06	0.001185	3.745e-05	8.397e-07	1.304e-05	3.807e-06	0.007407	0.002403	0.00223	0.001778	1.065e-09	0.0001298	0.0006333	0.0001821	0.03052		0.0465245	8	ma2
167	rh2	7.601e-07	0.0004913	0.0001647	1.089e-06	1.597e-05	3.59e-05	0.003212	0.002925	0.01142	0.0004246	7.06e-10	9.282e-05	0.0003309	0.0005403	0.000188		0.0198433	18	rh2
168	ga3	2.383e-13	0.002248	2.999e-07	2.376e-07	1.006e-07	0.0004471	0.0002805	1.645e-10	0.000273	4.066e-11	1.845e-09	5.892e-05	4.556e-06	3.495e-06	0.002703		0.00601921	22	ga3
169	gl3	2.414e-13	0.0001368	0.003562	1.577e-08	1.037e-08	3.396e-08	0.1759	8.259e-06	0.001542	8.422e-11	0.4734	0.0001357	4.468e-07	2.591e-05	4.86e-05		0.65476	1	gl3
170	gc2	1.584e-13	3.566e-05	1.98e-05	4.347e-07	0.0003923	1.948e-06	0.001327	0.001236	1.401e-10	4.296e-11	0.03258	0.0001003	2.105e-05	2.261e-05	3.424e-05		0.0357713	9	gc2
171	mu2	9.557e-14	4.736e-07	8.841e-05	3.939e-08	5.243e-08	1.033e-07	3.148e-10	5.412e-11	0.008942	0.0006591	5.235e-10	8.131e-05	4.01e-11	3.649e-05	1.761e-07		0.00980816	19	mu2
172	ga4	2.236e-13	6.474e-05	4.025e-12	1.872e-05	1.888e-07	1.079e-05	1.807e-10	5.596e-11	0.01198	0.0004618	7.093e-10	0.0001096	0.01736	1.01e-06	0.001738		0.0317448	10	ga4
173	gl4	9.822e-14	2.29e-12	2.198e-07	9.575e-09	6.836e-09	6.578e-08	2.011e-10	5.628e-11	0.006124	4.034e-11	8.063e-10	6.41e-06	4.574e-11	7.743e-06	2.264e-10		0.00613846	21	gl4
174	chi	1.177e-05	0.001093	0.0003115	9.196e-06	0.0001882	9.706e-05	0.03181	0.02964	0	0	0	0.0001646	0.0004217	9.117e-05	1.599e-05		0.0638542	6	chi
175	glo	0	0.001093	0.0003115	9.196e-06	0.0001882	9.706e-05	0.03181	0.02964	0	0	0	0	0	0	2.396e-10		0.063149	7	glo
176	chr	1.177e-05	0.006559	0.001869	5.517e-05	0.001129	0.0005824	0.1909	0.1778	0	0	0.1559	0.0008232	0.004217	0.0009117	0.005913		0.546671	2	chr
177	fcs	0	0.0005466	0.0001558	4.598e-06	9.41e-05	4.853e-05	0.01591	0.01482	0	0	0	0	0	0	2.415e-06		0.031582	13	fcs
178	gly	0	0	0	0	0	0	0	0	0	0	0	0	0	0	0.07093		0.07093	5	gly
179	xyl	1.553e-05	0.0005466	0.0001558	4.598e-06	9.41e-05	4.853e-05	0.01591	0.01482	0	0	0	0	0	0	7.505e-05		0.0316702	11	xyl
180	cel	2.73e-05	0.0005466	0.0001558	4.598e-06	9.41e-05	4.853e-05	0.01591	0.01482	0.0225	0.03863	0	0.0001646	0.0004217	9.117e-05	1.801e-05		0.0934324	4	cel
181	man	1.553e-05	0.0005466	0.0001558	4.598e-06	9.41e-05	4.853e-05	0.01591	0.01482	0	0	0	0	0	0	3.249e-05		0.0316276	12	man
182	rhm	1.177e-05	0	0	0	0	0	0	0	0	0	0	0	0	0	6.064e-05		7.241e-05	38	rhm
183	d02	6.263e-05	0.0001592	6.428e-12	3.857e-09	2.757e-08	6.08e-08	0.0008499	4.592e-06	0.0005077	7.315e-11	5.698e-10	6.392e-05	8.092e-05	9.424e-05	7.369e-06		0.00183056	30	d02
184	sta	0.0001177	0	0	0	0	0	0	0	0.05624	0.09656	0	0	0	0	0.05943		0.212348	3	sta
185	pec	1.177e-05	0	0	0	0	0	0	0	0	0	0	0	0.0004217	9.117e-05	0.007106		0.00763064	20	pec
186	d03	6.393e-06	2.79e-07	7.381e-06	2.053e-07	6.517e-08	1.159e-07	5.023e-10	2.722e-05	0.0006062	1.125e-10	1.039e-09	0.0001569	7.119e-05	3.769e-05	1.971e-05		0.000933351	35	d03
187	d04	9.248e-06	8.388e-12	1.791e-05	5.998e-07	1.368e-07	9.038e-08	3.296e-10	9.5e-05	0.001207	5.701e-11	1.074e-09	9.912e-05	5.329e-05	9.596e-05	4.096e-06		0.00158245	32	d04
188	d05	3.415e-05	2.883e-12	1.422e-05	1.304e-07	5.049e-08	1.634e-07	2.938e-10	5.833e-05	0.001375	6.918e-11	7.481e-10	3.746e-05	5.119e-05	0.0001223	6.988e-06		0.00169998	31	d05
189	d06	1.959e-06	3.231e-12	6.415e-07	3.419e-07	7.367e-08	1.684e-07	0.0002525	3.846e-05	0.0007502	1.176e-10	5.883e-10	0.0001376	4.704e-05	8.49e-06	4.804e-05		0.00128552	33	d06
190	d07	2.387e-05	5.514e-06	8.576e-06	2.197e-07	2.159e-07	4.809e-08	0.000956	7.646e-05	0.00212	6.51e-11	7.063e-10	0.0001356	5.481e-05	5.6e-05	4.618e-05		0.00348349	24	d07
191	d08	1.02e-05	1.121e-06	1.276e-05	2.212e-07	2.542e-07	6.204e-08	0.0007438	2.493e-06	0.0003714	8.074e-11	6.219e-10	1.984e-05	6.161e-05	1.716e-05	1.101e-05		0.00125193	34	d08
192	d09	6.321e-05	3.325e-06	1.43e-06	4.651e-07	3.166e-08	5.809e-08	0.000899	1.087e-05	0.00209	6.039e-11	6.295e-10	0.0001707	6.775e-05	4.709e-05	2.102e-05		0.00337495	25	d09
193	d10	2.904e-08	2.72e-06	1.909e-06	2.182e-08	7.808e-07	6.402e-06	0.001068	0.005135	0.01548	0.007728	5.86e-10	0.000125	8.15e-05	2.546e-05	4.778e-05		0.0297026	14	d10
194	d11	1.257e-05	5.242e-06	1.728e-05	1.665e-07	2.932e-05	2.387e-06	0.0002994	6.676e-05	0.0002136	5.945e-11	5.227e-10	2.958e-05	6.532e-05	2.995e-05	0.0001553		0.000926876	36	d11
195	d12	3.357e-05	6.075e-12	1.39e-05	2.473e-07	4.895e-08	2.842e-07	3.405e-10	1.099e-05	0.001751	5.391e-11	6.104e-10	7.522e-05	4.924e-05	1.721e-05	9.444e-06		0.00196116	29	d12
196	d13	2.488e-06	3.304e-12	6.223e-12	3.163e-07	9.893e-08	2.669e-07	0.0001604	1.716e-05	0.0004599	5.538e-07	6.116e-10	0.0001088	6.306e-05	5.76e-05	1.83e-05		0.000888945	37	d13
197	d14	1.911e-05	5.757e-06	3.81e-06	5.921e-08	3.424e-08	1.699e-08	0.000528	3.703e-05	0.001293	6.639e-11	8.112e-10	7.996e-05	5.145e-05	1.624e-05	1.66e-05		0.00205107	28	d14
198	d15	7.418e-05	1.92e-05	3.468e-07	5.672e-08	1.094e-07	2.712e-09	0.000411	2.347e-05	0.002134	6.783e-11	5.689e-10	9.432e-05	8.407e-05	1.737e-05	7.97e-05		0.00293783	26	d15

## Sheet: Xa>dR
1	2	3	4	5	6	7	8	9	10	11	12	13	14	15	16	17	18
		for each d, rank a
		11	12	13	14	15	16	17	18	19	20	21	22	24	25	26
		gre	mhe	cde	cmi	rst	tno	dix	dip	din	dxf	cha	sif	pha	coc	ph1
161	d01	5	10	9	12	11	13	2	6	1	15	14	4	7	8	3
162	ar2	9	11	1	7	12	13	3	4	6	10	14	8	5	2	15
163	fu2	13	5	8	15	12	11	2	3	1	6	4	9	10	7	14
164	ga2	13	5	10	14	11	12	3	4	1	2	15	9	7	8	6
165	gl2	14	4	12	13	3	5	6	7	1	2	15	9	11	8	10
166	ma2	13	6	10	14	11	12	2	3	4	5	15	9	7	8	1
167	rh2	14	5	9	13	12	11	2	3	1	6	15	10	7	4	8
168	ga3	15	2	9	10	11	3	4	13	5	14	12	6	7	8	1
169	gl3	15	5	3	12	13	11	2	9	4	14	1	6	10	8	7
170	gc2	15	6	10	12	4	11	2	3	13	14	1	5	9	8	7
171	mu2	15	6	3	10	9	8	12	13	1	2	11	4	14	5	7
172	ga4	15	6	14	7	10	8	12	13	2	4	11	5	1	9	3
173	gl4	15	14	4	6	7	5	10	11	1	13	8	3	12	2	9
174	chi	11	3	5	12	6	8	1	2	13	13	13	7	4	9	10
175	glo	9	3	4	7	5	6	1	2	9	9	9	9	9	9	8
176	chr	13	4	7	12	8	11	1	2	14	14	3	10	6	9	5
177	fcs	9	3	4	7	5	6	1	2	9	9	9	9	9	9	8
178	gly	2	2	2	2	2	2	2	2	2	2	2	2	2	2	1
179	xyl	8	3	4	9	5	7	1	2	10	10	10	10	10	10	6
180	cel	12	5	8	14	9	11	3	4	2	1	15	7	6	10	13
181	man	8	3	4	9	5	6	1	2	10	10	10	10	10	10	7
182	rhm	2	3	3	3	3	3	3	3	3	3	3	3	3	3	1
183	d02	7	3	15	12	11	10	1	9	2	14	13	6	5	4	8
184	sta	4	5	5	5	5	5	5	5	3	1	5	5	5	5	2
185	pec	4	5	5	5	5	5	5	5	5	5	5	5	2	3	1
186	d03	8	9	7	10	12	11	14	5	1	15	13	2	3	4	6
187	d04	7	15	6	9	10	11	13	4	1	14	12	2	5	3	8
188	d05	6	15	7	10	11	9	13	3	1	14	12	5	4	2	8
189	d06	8	15	9	10	12	11	2	6	1	14	13	3	5	7	4
190	d07	8	10	9	11	12	13	2	4	1	15	14	3	6	5	7
191	d08	8	10	6	12	11	13	1	9	2	15	14	4	3	5	7
192	d09	5	9	10	11	13	12	2	8	1	15	14	3	4	6	7
193	d10	13	10	11	14	12	9	4	3	1	2	15	5	6	8	7
194	d11	10	11	9	13	8	12	1	4	2	15	14	7	5	6	3
195	d12	4	15	6	10	11	9	13	7	1	14	12	2	3	5	8
196	d13	8	15	14	10	12	11	2	7	1	9	13	3	4	5	6
197	d14	6	9	10	11	12	13	2	5	1	15	14	3	4	8	7
198	d15	6	8	10	12	11	13	2	7	1	15	14	3	4	9	5

## Sheet: fa>din
1	2	3	4	5	6	7	8	9	10	11	12	13	14	15	16	17	18	19	20
		for each d, fraction a
		11	12	13	14	15	16	17	18	19	20	21	22	24	25	26
		gre	mhe	cde	cmi	rst	tno	dix	dip	din	dxf	cha	sif	pha	coc	ph1		sum
161	d01	0.01825	9.652e-05	0.0002019	7.617e-05	8.588e-05	4.061e-05	0.3224	0.01204	0.4151	2.436e-08	1.906e-07	0.0283	0.004678	0.003782	0.03654		0.841591
162	ar2	0.01457	0.001875	0.4835	0.0321	0.0003728	0.0001024	0.06979	0.06499	0.0447	0.0123	1.432e-07	0.01742	0.05138	0.1304	2.98e-08		0.9235
163	fu2	0.0001523	0.01501	0.0005453	1.212e-05	0.0001902	0.0002449	0.03775	0.03534	0.1279	0.005584	0.01526	0.0004895	0.0004252	0.005243	5.465e-05		0.244201
164	ga2	1.592e-05	0.03833	0.0006263	1.363e-05	0.0002133	6.767e-05	0.04313	0.0404	0.1505	0.1169	1.262e-08	0.002901	0.004442	0.003447	0.02194		0.422927
165	gl2	5.552e-06	0.06511	0.0002597	5.997e-06	0.09532	0.03858	0.01789	0.01691	0.1769	0.1404	2.21e-08	0.00341	0.00165	0.01358	0.001814		0.571835
166	ma2	2.21e-05	0.02297	0.0007261	1.628e-05	0.0002529	7.379e-05	0.1436	0.04659	0.04324	0.03447	2.065e-08	0.002516	0.01228	0.00353	0.5916		0.901887
167	rh2	3.243e-05	0.02096	0.007027	4.646e-05	0.0006813	0.001532	0.137	0.1248	0.4873	0.01811	3.012e-08	0.00396	0.01411	0.02305	0.008021		0.84663
168	ga3	2.916e-11	0.2751	3.67e-05	2.908e-05	1.231e-05	0.0547	0.03432	2.013e-08	0.03341	4.975e-09	2.257e-07	0.00721	0.0005575	0.0004276	0.3308		0.736603
169	gl3	3.667e-13	0.0002078	0.005411	2.396e-08	1.575e-08	5.158e-08	0.2672	1.255e-05	0.002342	1.279e-10	0.7191	0.0002061	6.787e-07	3.937e-05	7.383e-05		0.994593
170	gc2	4.305e-12	0.0009695	0.0005382	1.182e-05	0.01066	5.295e-05	0.03608	0.0336	3.809e-09	1.168e-09	0.8856	0.002726	0.0005724	0.0006148	0.0009309		0.972357
171	mu2	6.962e-12	3.45e-05	0.00644	2.87e-06	3.82e-06	7.523e-06	2.293e-08	3.943e-09	0.6514	0.04801	3.814e-08	0.005923	2.921e-09	0.002658	1.283e-05		0.714493
172	ga4	6.737e-12	0.00195	1.213e-10	0.0005641	5.688e-06	0.000325	5.444e-09	1.686e-09	0.361	0.01392	2.137e-08	0.003302	0.523	3.043e-05	0.05236		0.956457
173	gl4	1.106e-11	2.579e-10	2.475e-05	1.078e-06	7.699e-07	7.409e-06	2.265e-08	6.339e-09	0.6898	4.543e-09	9.081e-08	0.0007219	5.151e-09	0.000872	2.55e-08		0.691428
174	chi	0.0001842	0.01711	0.004877	0.000144	0.002946	0.001519	0.498	0.4639	0	0	0	0.002577	0.006601	0.001427	0.0002502		0.999535
175	glo	0	0.01048	0.002987	8.817e-05	0.001805	0.0009307	0.305	0.2842	0	0	0	0	0	0	2.297e-09		0.605491
176	chr	1.99e-05	0.01109	0.003162	9.333e-05	0.00191	0.0009851	0.3229	0.3008	0	0	0.2637	0.001392	0.007133	0.001542	0.01		0.924727
177	fcs	0	0.01009	0.002877	8.492e-05	0.001738	0.0008963	0.2938	0.2737	0	0	0	0	0	0	4.461e-05		0.583231
178	gly	0	0	0	0	0	0	0	0	0	0	0	0	0	0	0.4104		0.4104
179	xyl	0.0004829	0.01699	0.004843	0.0001429	0.002926	0.001509	0.4945	0.4607	0	0	0	0	0	0	0.002333		0.984427
180	cel	0.0002753	0.005512	0.001571	4.637e-05	0.000949	0.0004894	0.1604	0.1494	0.2269	0.3895	0	0.00166	0.004253	0.0009194	0.0001816		0.942057
181	man	0.0003064	0.01078	0.003073	9.071e-05	0.001856	0.0009574	0.3138	0.2923	0	0	0	0	0	0	0.0006409		0.623804
182	rhm	0.000226	0	0	0	0	0	0	0	0	0	0	0	0	0	0.001165		0.001391
183	d02	0.02356	0.0599	2.418e-09	1.451e-06	1.037e-05	2.288e-05	0.3198	0.001728	0.191	2.752e-08	2.144e-07	0.02405	0.03044	0.03546	0.002772		0.688745
184	sta	0.0005539	0	0	0	0	0	0	0	0.2647	0.4545	0	0	0	0	0.2797		0.999454
185	pec	0.0002975	0	0	0	0	0	0	0	0	0	0	0	0.01066	0.002305	0.1797		0.192963
186	d03	0.004042	0.0001764	0.004667	0.0001298	4.121e-05	7.327e-05	3.176e-07	0.01721	0.3833	7.116e-08	6.572e-07	0.09924	0.04502	0.02383	0.01247		0.590201
187	d04	0.004354	3.95e-09	0.008435	0.0002824	6.439e-05	4.256e-05	1.552e-07	0.04473	0.5685	2.684e-08	5.056e-07	0.04667	0.02509	0.04519	0.001929		0.745288
188	d05	0.01591	1.344e-09	0.006626	6.077e-05	2.353e-05	7.616e-05	1.369e-07	0.02719	0.6407	3.224e-08	3.487e-07	0.01746	0.02386	0.05699	0.003257		0.792154
189	d06	0.001117	1.843e-09	0.0003658	0.000195	4.2e-05	9.6e-05	0.144	0.02193	0.4277	6.704e-08	3.354e-07	0.07843	0.02682	0.004841	0.02739		0.732927
190	d07	0.005735	0.001325	0.002061	5.28e-05	5.188e-05	1.155e-05	0.2297	0.01837	0.5093	1.564e-08	1.697e-07	0.03257	0.01317	0.01345	0.0111		0.836897
191	d08	0.006094	0.0006694	0.00762	0.0001321	0.0001518	3.706e-05	0.4443	0.001489	0.2218	4.822e-08	3.715e-07	0.01185	0.0368	0.01025	0.006576		0.74777
192	d09	0.01732	0.0009111	0.0003917	0.0001275	8.676e-06	1.592e-05	0.2463	0.002979	0.5726	1.655e-08	1.725e-07	0.04677	0.01857	0.0129	0.005759		0.924653
193	d10	9.724e-07	9.108e-05	6.394e-05	7.308e-07	2.615e-05	0.0002144	0.03576	0.1719	0.5183	0.2588	1.962e-08	0.004184	0.002729	0.0008525	0.0016		0.994523
194	d11	0.007352	0.003067	0.01011	9.74e-05	0.01715	0.001397	0.1752	0.03905	0.125	3.478e-08	3.058e-07	0.0173	0.03822	0.01752	0.09085		0.542314
195	d12	0.01435	2.597e-09	0.005943	0.0001057	2.092e-05	0.0001215	1.455e-07	0.004699	0.7484	2.304e-08	2.609e-07	0.03215	0.02105	0.007355	0.004037		0.838233
196	d13	0.002305	3.061e-09	5.766e-09	0.0002931	9.165e-05	0.0002473	0.1486	0.0159	0.4261	0.0005131	5.666e-07	0.1008	0.05842	0.05336	0.01695		0.823581
197	d14	0.007755	0.002337	0.001546	2.403e-05	1.389e-05	6.896e-06	0.2143	0.01503	0.5246	2.694e-08	3.292e-07	0.03245	0.02088	0.006592	0.006735		0.83227
198	d15	0.02016	0.005218	9.423e-05	1.541e-05	2.972e-05	7.371e-07	0.1117	0.006378	0.5799	1.843e-08	1.546e-07	0.02563	0.02284	0.004719	0.02166		0.798345

## Sheet: fa>dout
1	2	3	4	5	6	7	8	9	10	11	12	13	14	15	16	17	18
	sum	0.764655	0.488597	0.755932	0.752537	0.753161	0.736205	0.40312	0.262347	0.384025	0.199739	0.47218	0.55052	0.706742	0.577947	0.31087
		for each d, fraction a
		11	12	13	14	15	16	17	18	19	20	21	22	24	25	26
		gre	mhe	cde	cmi	rst	tno	dix	dip	din	dxf	cha	sif	pha	coc	ph1
161	d01	0.05574	6.308e-06	4.576e-05	0.0005887	3.256e-05	3.004e-05	0.0007214	2.891e-05	0.002516	8.871e-11	3.925e-10	0.01212	0.0003774	0.001367	0.0001819
162	ar2	0.07795	0.0002147	0.192	0.4346	0.0002476	0.0001327	0.0002736	0.0002735	0.0004747	7.849e-05	5.166e-10	0.01307	0.007263	0.08254	2.598e-10
163	fu2	0.01924	0.04059	0.005114	0.003877	0.002984	0.007495	0.003495	0.003513	0.03208	0.0008414	0.0013	0.008678	0.001419	0.0784	1.126e-05
164	ga2	0.0009773	0.05035	0.002854	0.002117	0.001626	0.001006	0.00194	0.001951	0.01834	0.008555	5.222e-10	0.02498	0.007205	0.02504	0.002195
165	gl2	0.0002076	0.05209	0.0007208	0.0005673	0.4424	0.3493	0.0004902	0.0004971	0.01312	0.006259	5.571e-10	0.01788	0.001629	0.06006	0.0001105
166	ma2	0.001203	0.02675	0.002934	0.002242	0.001709	0.0009727	0.005726	0.001994	0.00467	0.002237	7.58e-10	0.01921	0.01765	0.02274	0.05248
167	rh2	0.000802	0.01109	0.0129	0.002908	0.002092	0.009175	0.002483	0.002427	0.02392	0.0005342	5.023e-10	0.01374	0.009223	0.06746	0.0003234
168	ga3	2.514e-10	0.05075	2.349e-05	0.0006345	1.318e-05	0.1142	0.0002168	1.365e-10	0.0005717	5.116e-11	1.312e-09	0.008722	0.000127	0.0004364	0.004649
169	gl3	2.547e-10	0.003089	0.279	4.211e-05	1.358e-06	8.677e-06	0.136	6.854e-06	0.003228	1.06e-10	0.3368	0.02008	1.245e-05	0.003236	8.358e-05
170	gc2	1.671e-10	0.0008052	0.001551	0.001161	0.05139	0.0004977	0.001026	0.001026	2.934e-10	5.405e-11	0.02318	0.01484	0.0005869	0.002824	5.889e-05
171	mu2	1.008e-10	1.069e-05	0.006925	0.0001052	6.869e-06	2.639e-05	2.433e-10	4.492e-11	0.01872	0.0008292	3.725e-10	0.01204	1.118e-09	0.004556	3.029e-07
172	ga4	2.359e-10	0.001462	3.153e-10	0.04999	2.473e-05	0.002756	1.397e-10	4.644e-11	0.02509	0.0005811	5.047e-10	0.01622	0.4839	0.0001261	0.002989
173	gl4	1.036e-10	5.17e-11	1.721e-05	2.557e-05	8.955e-07	1.681e-05	1.555e-10	4.671e-11	0.01282	5.075e-11	5.736e-10	0.0009488	1.275e-09	0.0009667	3.894e-10
174	chi	0.01242	0.02468	0.0244	0.02455	0.02466	0.0248	0.02459	0.02459	0	0	0	0.02437	0.01175	0.01138	2.749e-05
175	glo	0	0.02468	0.0244	0.02455	0.02466	0.0248	0.02459	0.02459	0	0	0	0	0	0	4.121e-10
176	chr	0.01242	0.1481	0.1464	0.1473	0.1479	0.1488	0.1476	0.1476	0	0	0.1109	0.1218	0.1175	0.1138	0.01017
177	fcs	0	0.01234	0.0122	0.01228	0.01233	0.0124	0.0123	0.0123	0	0	0	0	0	0	4.154e-06
178	gly	0	0	0	0	0	0	0	0	0	0	0	0	0	0	0.122
179	xyl	0.01639	0.01234	0.0122	0.01228	0.01233	0.0124	0.0123	0.0123	0	0	0	0	0	0	0.0001291
180	cel	0.0288	0.01234	0.0122	0.01228	0.01233	0.0124	0.0123	0.0123	0.04711	0.0486	0	0.02437	0.01175	0.01138	3.098e-05
181	man	0.01639	0.01234	0.0122	0.01228	0.01233	0.0124	0.0123	0.0123	0	0	0	0	0	0	5.587e-05
182	rhm	0.01242	0	0	0	0	0	0	0	0	0	0	0	0	0	0.0001043
183	d02	0.06608	0.003595	5.035e-10	1.03e-05	3.612e-06	1.554e-05	0.000657	3.811e-06	0.001063	9.204e-11	4.054e-10	0.009461	0.002256	0.01177	1.267e-05
184	sta	0.1242	0	0	0	0	0	0	0	0.1178	0.1215	0	0	0	0	0.1022
185	pec	0.01242	0	0	0	0	0	0	0	0	0	0	0	0.01175	0.01138	0.01222
186	d03	0.006745	6.299e-06	0.0005781	0.0005481	8.538e-06	2.961e-05	3.883e-10	2.259e-05	0.001269	1.416e-10	7.394e-10	0.02323	0.001984	0.004706	3.39e-05
187	d04	0.009757	1.894e-10	0.001403	0.001602	1.792e-05	2.309e-05	2.548e-10	7.884e-05	0.002528	7.173e-11	7.64e-10	0.01467	0.001486	0.01198	7.044e-06
188	d05	0.03603	6.51e-11	0.001114	0.0003482	6.614e-06	4.176e-05	2.272e-10	4.841e-05	0.002879	8.704e-11	5.323e-10	0.005545	0.001427	0.01527	1.202e-05
189	d06	0.002067	7.296e-11	5.025e-05	0.000913	9.651e-06	4.302e-05	0.0001952	3.191e-05	0.001571	1.479e-10	4.185e-10	0.02036	0.001311	0.00106	8.262e-05
190	d07	0.02518	0.0001245	0.0006717	0.0005867	2.828e-05	1.229e-05	0.000739	6.345e-05	0.004438	8.191e-11	5.025e-10	0.02007	0.001528	0.006992	7.942e-05
191	d08	0.01076	2.53e-05	0.0009993	0.0005906	3.33e-05	1.585e-05	0.000575	2.069e-06	0.0007777	1.016e-10	4.425e-10	0.002937	0.001717	0.002143	1.893e-05
192	d09	0.06669	7.507e-05	0.000112	0.001242	4.148e-06	1.485e-05	0.0006949	9.021e-06	0.004376	7.599e-11	4.479e-10	0.02526	0.001889	0.00588	3.614e-05
193	d10	3.064e-05	6.141e-05	0.0001496	5.827e-05	0.0001023	0.001636	0.0008255	0.004261	0.03241	0.009723	4.169e-10	0.0185	0.002272	0.003179	8.217e-05
194	d11	0.01326	0.0001184	0.001354	0.0004445	0.00384	0.00061	0.0002315	5.54e-05	0.0004473	7.481e-11	3.719e-10	0.004378	0.001821	0.003739	0.000267
195	d12	0.03542	1.372e-10	0.001089	0.0006603	6.412e-06	7.261e-05	2.632e-10	9.124e-06	0.003666	6.783e-11	4.343e-10	0.01113	0.001373	0.002148	1.624e-05
196	d13	0.002625	7.459e-11	4.875e-10	0.0008447	1.296e-05	6.821e-05	0.000124	1.424e-05	0.0009631	6.968e-07	4.352e-10	0.01611	0.001758	0.007191	3.147e-05
197	d14	0.02016	0.00013	0.0002984	0.0001581	4.485e-06	4.342e-06	0.0004081	3.073e-05	0.002707	8.353e-11	5.771e-10	0.01184	0.001434	0.002028	2.854e-05
198	d15	0.07827	0.0004335	2.716e-05	0.0001515	1.433e-05	6.931e-07	0.0003177	1.948e-05	0.004469	8.534e-11	4.047e-10	0.01396	0.002343	0.002169	0.0001371

## Sheet: Xa>de
1	2	3	4	5	6	7	8	9	10	11	12	13	14	15	16	17	18	19	20	21	22
	rank =	15	9	10	14	12	13	5	6	3	4	1	11	7	8	2
	sum =	6.38706e-06	0.000566102	0.000305737	6.68292e-06	0.00010517	3.09151e-05	0.0210652	0.0196178	0.0276206	0.0222796	0.158507	0.000170277	0.00213931	0.00071543	0.0365369
		umolC/L/d
		11	12	13	14	15	16	17	18	19	20	21	22	24	25	26
		gre	mhe	cde	cmi	rst	tno	dix	dip	din	dxf	cha	sif	pha	coc	ph1		sum	rank
161	d01	2.555e-07	1.928e-13	5.843e-07	2.181e-07	9.281e-08	5.98e-08	0.0008698	3.484e-05	0.0006796	3.009e-11	1.297e-10	2.07e-06	3.524e-06	1.025e-05	5.886e-05		0.00166015	13	d01
162	ar2	8.048e-08	9.51e-06	5.136e-06	1.123e-07	1.767e-06	5.194e-07	0.0003539	0.0003296	7.734e-05	6.238e-05	2.148e-10	1.105e-06	0.0002546	7.011e-05	3.045e-11		0.00116616	18	ar2
163	fu2	6.886e-07	0.0001209	6.528e-05	1.427e-06	2.245e-05	6.6e-06	0.004497	0.004188	0.0006574	0.0005302	0.001827	2.718e-06	2.995e-05	3.005e-05	6.544e-06		0.0119862	7	fu2
164	ga2	6.93e-07	6.657e-05	3.595e-05	7.859e-07	1.237e-05	3.636e-06	0.002477	0.002307	0.00843	0.0068	1.423e-10	2.578e-06	0.0002396	0.0001042	0.001254		0.0217344	4	ga2
165	gl2	1.967e-07	1.704e-05	9.203e-06	2.011e-07	3.166e-06	9.305e-07	0.0006341	0.0005905	0.006168	0.004975	1.849e-10	3.204e-06	4.193e-05	9.815e-05	6.364e-05		0.0126053	6	gl2
166	ma2	1.14e-06	6.934e-05	3.745e-05	8.186e-07	1.288e-05	3.787e-06	0.002581	0.002403	0.002204	0.001778	2.264e-10	7.253e-06	0.0005391	0.0001452	0.03045		0.040233	2	ma2
167	rh2	7.601e-07	8.44e-05	4.559e-05	9.964e-07	1.568e-05	4.609e-06	0.003141	0.002925	0.0005027	0.0004055	2.633e-10	1.882e-06	0.0003145	3.105e-05	2.48e-05		0.00749847	8	rh2
168	ga3	0	0	0	0	0	0	0	0	0	0	4.15e-10	4.476e-06	0	0	0.002681		0.00268548	9	ga3
169	gl3	0	0	0	0	0	0	0	0	0	0	0.1241	5.086e-14	0	0	3.782e-06		0.124104	1	gl3
170	gc2	0	3.566e-05	1.926e-05	4.21e-07	6.626e-06	1.948e-06	0.001327	0.001236	0	0	0.03258	6.215e-06	0	1.231e-05	1.354e-05		0.035239	3	gc2
171	mu2	0	0	0	0	0	0	0	0	0	0	1.341e-10	4.777e-06	0	0	1.76e-07		4.95313e-06	27	mu2
172	ga4	0	0	0	0	0	0	0	0	0	0	3.263e-10	7.646e-06	0	0	0.001698		0.00170565	12	ga4
173	gl4	0	0	0	0	0	0	0	0	0	0	2.526e-10	6.41e-06	0	0	6.297e-11		6.41032e-06	26	gl4
174	chi	0	0	0	0	0	0	0	0	0	0	0	0	0	0	0		0	28	chi
175	glo	0	0	0	0	0	0	0	0	0	0	0	0	0	0	0		0	28	glo
176	chr	0	0	0	0	0	0	0	0	0	0	0	0	0	0	0		0	28	chr
177	fcs	0	0	0	0	0	0	0	0	0	0	0	0	0	0	0		0	28	fcs
178	gly	0	0	0	0	0	0	0	0	0	0	0	0	0	0	0		0	28	gly
179	xyl	0	0	0	0	0	0	0	0	0	0	0	0	0	0	0		0	28	xyl
180	cel	0	0	0	0	0	0	0	0	0	0	0	0	0	0	0		0	28	cel
181	man	0	0	0	0	0	0	0	0	0	0	0	0	0	0	0		0	28	man
182	rhm	0	0	0	0	0	0	0	0	0	0	0	0	0	0	0		0	28	rhm
183	d02	3.751e-07	0.0001592	4.825e-14	6.218e-10	2.183e-08	1.139e-08	0.0008499	4.592e-06	0.0002434	3.124e-11	1.902e-10	1.03e-05	7.799e-05	2.22e-05	2.262e-06		0.00137025	15	d02
184	sta	0	0	0	0	0	0	0	0	0	0	0	0	0	0	0		0	28	sta
185	pec	0	0	0	0	0	0	0	0	0	0	0	0	0	0	0		0	28	pec
186	d03	1.439e-08	2.579e-07	5.972e-06	1.81e-07	1.79e-08	1.159e-07	2.962e-12	2.722e-05	0.0005031	1.13e-11	6.618e-10	1.697e-06	6.54e-05	1.778e-05	5.189e-06		0.000626946	24	d03
187	d04	3.847e-07	4.875e-13	1.436e-05	1.786e-07	5.588e-08	8.432e-08	2.902e-12	9.5e-05	0.001085	1.425e-11	1.674e-10	1.03e-05	4.854e-05	2.249e-05	4.096e-06		0.00128049	16	d04
188	d05	1.122e-13	4.95e-13	1.382e-05	2.623e-09	3.574e-08	2.423e-08	2.819e-12	5.833e-05	0.0007551	2.876e-11	3.59e-10	1.03e-05	2.781e-05	2.224e-05	5.216e-06		0.000892879	20	d05
189	d06	1.201e-08	2.087e-13	6.415e-07	8.738e-08	5.13e-08	1.681e-07	3.051e-12	3.846e-05	0.0005464	7.28e-11	1.943e-10	9.165e-06	4.347e-05	8.49e-06	4.224e-05		0.000689186	22	d06
190	d07	3.566e-07	4.921e-13	4.287e-06	1.934e-07	2.182e-08	1.324e-08	0.0007239	7.646e-05	0.001016	2.25e-11	2.946e-10	1.03e-05	4.231e-05	9.74e-06	1.203e-05		0.00189561	11	d07
191	d08	1.218e-07	2.985e-13	1.276e-05	1.836e-07	1.918e-07	1.023e-08	0.0007438	2.493e-06	8.442e-05	1.314e-11	1.43e-10	4.577e-06	5.891e-05	6.708e-06	3.971e-11		0.000914176	19	d08
192	d09	2.621e-07	3.663e-13	1.43e-06	2.306e-07	1.063e-08	3.046e-09	0.0008641	1.087e-05	0.001071	2.002e-11	2.464e-10	7.979e-06	6.632e-05	2.207e-05	1.162e-10		0.00204428	10	d09
193	d10	1.108e-08	3.523e-07	1.616e-06	8.375e-09	2.258e-07	5.852e-06	0.0008653	0.005135	0.00105	0.007728	2.06e-10	8.599e-06	7.423e-05	2.242e-05	4.778e-05		0.0149394	5	d10
194	d11	7.349e-15	2.016e-06	1.434e-05	1.362e-07	2.932e-05	2.382e-06	0.0002009	6.676e-05	0.0001769	1.892e-11	1.408e-10	5.876e-06	5.875e-05	1.375e-05	0.0001472		0.00071833	21	d11
195	d12	3.254e-07	2.907e-13	1.39e-05	2.143e-07	1.709e-08	1.903e-08	3.736e-12	1.099e-05	0.0005671	8.414e-12	1.84e-10	1.03e-05	4.158e-05	1.549e-05	6.498e-11		0.000659936	23	d12
196	d13	2.051e-14	4.186e-13	4.338e-14	2.309e-07	6.963e-08	1.335e-07	5.314e-12	1.716e-05	4.609e-05	5.538e-07	1.418e-10	1.03e-05	4.553e-05	1.562e-06	9.26e-06		0.00013089	25	d13
197	d14	3.215e-07	1.745e-07	3.81e-06	1.386e-08	1.84e-09	5.754e-09	0.0005255	3.703e-05	0.001019	1.843e-11	1.685e-10	1.022e-05	4.088e-05	1.509e-05	7.293e-06		0.00165934	14	d14
198	d15	3.88e-07	6.808e-07	3.468e-07	4.106e-08	9.712e-08	2.651e-09	0.000411	2.347e-05	0.0007381	1.342e-11	1.775e-10	1.003e-05	2.439e-05	1.408e-05	8.947e-11		0.00122263	17	d15

## Sheet: Xa>p
1	2	3	4	5	6	7	8	9	10	11	12	13	14	15	16	17	18	19	20	21	22
	rank =	14	7	10	15	12	13	2	1	6	4	3	11	8	9	5
	sum =	0.00022314	0.022652	0.00311526	9.26651e-05	0.0018835	0.00103211	0.7722	0.888945	0.294186	0.636051	0.7419	0.00303597	0.0105197	0.0033799	0.40068
		umolC/L/d
		11	12	13	14	15	16	17	18	19	20	21	22	24	25	26
		gre	mhe	cde	cmi	rst	tno	dix	dip	din	dxf	cha	sif	pha	coc	ph1		sum	rank
101	p01	1.154e-13	0.0007115	5.461e-12	2.293e-08	5.766e-08	2.692e-07	0.01297	0.03433	0.0001638	0.01786	1.346e-09	3.974e-05	1.093e-05	3.835e-07	1.274e-10		0.0660867	21	p01
102	pra	1.409e-13	2.363e-12	1.239e-11	1.065e-07	2.242e-08	3.383e-06	1.825e-10	5.391e-11	8.036e-06	4.034e-11	4.476e-10	3.146e-05	8.988e-05	8.03e-05	1.206e-10		0.000213189	38	pra
103	puc	2.835e-13	4.724e-12	3.954e-12	4.057e-08	8.098e-12	1.591e-08	3.357e-10	7.509e-05	0.0001215	1.313e-05	5.748e-10	7.093e-05	0.0003176	0.0005983	0.1205		0.121697	8	puc
104	pal	2.813e-13	1.458e-06	6.337e-08	3.561e-08	1.747e-07	9.981e-08	0.0002004	4.716e-05	0.02578	6.139e-11	6.442e-10	0.0001092	0.0039	0.0005323	0.0297		0.0602709	25	pal
105	plc	2.937e-13	1.798e-07	3.562e-12	2.087e-08	8.533e-10	2.17e-12	3.51e-05	1.705e-10	6.967e-05	6.905e-11	0.3773	1.364e-05	0.0003657	0.0005298	0.01719		0.395504	2	plc
106	pax	7.66e-14	3.813e-06	4.228e-12	2.115e-08	7.066e-08	2.83e-07	0.02148	0.04888	0.006319	0.04033	1.172e-09	7.382e-05	9.248e-06	2.06e-05	4.881e-06		0.117122	10	pax
107	xph	1.483e-13	0.002033	5.101e-12	2.778e-08	4.363e-08	6.615e-09	0.000196	1.99e-10	0.001477	1.596e-05	5.174e-10	1.526e-05	4.864e-06	7.623e-06	3.732e-06		0.00375352	36	xph
108	pau	2.812e-13	6.714e-05	3.562e-12	5.189e-09	1.453e-07	1.236e-07	0.0004513	0.04294	0.0001536	0.02247	8.548e-10	0.0001384	2.532e-07	2.675e-05	1.676e-10		0.0662477	20	pau
109	plu	1.887e-13	2.478e-12	3.687e-12	1.695e-09	6.428e-09	5.546e-05	0.000679	9.477e-06	0.0002283	4.034e-11	1.49e-09	3.277e-05	3.076e-06	4.777e-05	6.524e-05		0.0011211	37	plu
110	pca	2.253e-13	6.041e-05	4.175e-12	1.139e-08	9.502e-08	1.636e-09	0.001129	0.02908	9.825e-05	0.0002884	1.42e-09	0.0001588	4.522e-05	2.006e-05	2.433e-06		0.0308827	35	pca
111	pur	9.269e-14	8.725e-06	4.004e-12	4.048e-08	5.233e-09	1.307e-07	0.05337	1.394e-10	0.0453	3.548e-05	5.468e-10	0.0001534	6.771e-06	7.354e-06	1.397e-05		0.0988959	12	pur
112	pan	7.815e-14	1.905e-06	4.449e-12	9.883e-09	1.883e-07	2.378e-07	1.784e-10	0.0006911	0.04069	4.671e-06	1.366e-09	4.793e-05	2.892e-06	1.765e-05	3.89e-10		0.0414566	30	pan
113	pln	1.142e-13	2.029e-06	4.944e-12	3.201e-08	3.116e-08	8.066e-08	0.0001443	6.545e-05	0.0001838	3.675e-06	0.2087	2.219e-05	7.931e-05	3.938e-05	4.299e-10		0.20924	3	pln
114	phi	1.177e-05	0.001093	0.0003115	9.196e-06	0.0001882	9.706e-05	0.03181	0.02964	0	0	0	0.0001646	0.0004217	9.117e-05	1.465e-05		0.0638528	22	phi
115	plo	0	0.001093	0.0003115	9.196e-06	0.0001882	9.706e-05	0.03181	0.02964	0	0	0	0	0	0	2.38e-10		0.063149	23	plo
116	phr	1.177e-05	0.006559	0.001869	5.517e-05	0.001129	0.0005824	0.1909	0.1778	0	0	0.1559	0.0008232	0.004217	0.0009117	0.0005875		0.541346	1	phr
117	pcs	0	0.0005466	0.0001558	4.598e-06	9.41e-05	4.853e-05	0.01591	0.01482	0	0	0	0	0	0	6.037e-05		0.03164	32	pcs
118	ply	0	0	0	0	0	0	0	0	0	0	0	0	0	0	0.1206		0.1206	9	ply
119	pyl	1.553e-05	0.0005466	0.0001558	4.598e-06	9.41e-05	4.853e-05	0.01591	0.01482	0	0	0	0	0	0	6.794e-07		0.0315958	34	pyl
120	pel	2.73e-05	0.0005466	0.0001558	4.598e-06	9.41e-05	4.853e-05	0.01591	0.01482	0.0225	0.03863	0	0.0001646	0.0004217	9.117e-05	2.39e-05		0.0934383	13	pel
121	xpa	1.553e-05	0.0005466	0.0001558	4.598e-06	9.41e-05	4.853e-05	0.01591	0.01482	0	0	0	0	0	0	3.587e-05		0.031631	33	xpa
122	phm	1.177e-05	0	0	0	0	0	0	0	0	0	0	0	0	0	0.07221		0.0722218	19	phm
123	p02	9.409e-14	0.0009918	5.938e-12	5.171e-08	1.463e-07	6.081e-09	0.00522	0.0117	0.04035	0.03095	9.635e-10	0.0001006	4.004e-05	1.963e-05	0.0001523		0.0895246	15	p02
124	pta	0.0001177	0	0	0	0	0	0	0	0.05624	0.09656	0	0	0	0	0.0001276		0.153045	6	pta
125	xpe	1.177e-05	0	0	0	0	0	0	0	0	0	0	0	0.0004217	9.117e-05	0.03927		0.0397946	31	xpe
126	p03	1.842e-13	0.0004564	5.667e-12	1.003e-08	5.227e-08	8.319e-08	0.001077	0.02959	9.449e-05	0.02536	1.297e-09	8.233e-05	2.689e-05	1.735e-05	2.302e-10		0.0567046	26	p03
127	p04	1.142e-13	0.0004788	4.645e-12	1.643e-08	8.132e-08	1.548e-07	0.00322	0.05389	0.006518	0.04015	1.163e-09	0.0001057	5.988e-11	1.542e-05	3.43e-06		0.104382	11	p04
128	p05	7.793e-14	0.0009393	4.004e-12	7.567e-08	4.64e-08	1.927e-07	0.004408	0.01409	0.003902	0.0325	1.197e-09	0.0001025	1.116e-05	6.48e-05	1.333e-07		0.0560182	27	p05
129	p06	1.807e-13	0.000254	4.623e-12	3.169e-08	2.224e-08	8.298e-09	0.002361	0.05391	3.625e-05	0.02241	9.82e-10	0.0001251	3.798e-06	7.054e-06	3.168e-10		0.0791073	17	p06
130	p07	1.925e-13	0.0004699	3.704e-12	1.014e-08	1.417e-07	2.475e-09	0.001302	0.04681	0.002096	0.0389	1.36e-09	9.42e-05	2.828e-06	1.54e-05	2.047e-05		0.089711	14	p07
131	p08	1.945e-13	0.001319	3.697e-12	2.284e-09	1.886e-08	1.244e-07	0.1034	0.04364	0.0003176	0.03624	1.225e-09	6.02e-05	2.512e-08	2.624e-06	1.098e-05		0.184991	5	p08
132	p09	1.348e-13	0.0006645	4.342e-12	2.245e-08	9.63e-09	1.628e-08	0.006237	0.041	3.502e-06	0.02974	1.426e-09	7.713e-05	3.329e-07	3.329e-05	5.111e-06		0.0777609	18	p09
133	p10	2.352e-13	0.0003625	4.064e-12	1.589e-08	1.491e-07	2.527e-07	0.1253	0.02452	0.03502	0.02094	1.354e-09	1.85e-05	5.94e-11	3.51e-05	2.125e-10		0.206197	4	p10
134	p11	1.245e-13	0.0006432	4.356e-12	2.798e-08	5.051e-08	2.296e-07	0.004019	0.02733	0.0054	0.02446	1.282e-09	1.755e-05	2.376e-05	7.096e-06	5.575e-05		0.0619567	24	p11
135	p12	8.796e-14	0.0003646	5.646e-12	3.157e-08	1.21e-08	1.804e-08	0.008836	0.05359	0.0007687	0.02107	8.453e-10	3.563e-06	2.376e-07	2.834e-05	1.655e-05		0.0846781	16	p12
136	p13	1.029e-13	0.0008864	3.612e-12	1.167e-08	2.334e-09	1.176e-07	0.003327	0.01159	4.91e-05	0.03149	1.289e-09	6.498e-05	6.06e-05	7.958e-06	4.809e-06		0.047481	28	p13
137	p14	1.166e-13	0.0006556	4.648e-12	2.668e-08	1.132e-07	1.627e-07	0.089	0.01802	0.0001176	0.03346	1.369e-09	0.000122	1.258e-05	5.253e-06	2.129e-10		0.141393	7	p14
138	p15	8.782e-14	0.0003444	3.989e-12	8.539e-10	1.389e-08	8.353e-09	0.005678	0.006787	0.0001799	0.03217	1.244e-09	1.682e-06	1.96e-05	7.108e-06	2.77e-10		0.0451877	29	p15

## Sheet: fa>pin
1	2	3	4	5	6	7	8	9	10	11	12	13	14	15	16	17	18	19	20
		for each p, fraction a
		11	12	13	14	15	16	17	18	19	20	21	22	24	25	26
		gre	mhe	cde	cmi	rst	tno	dix	dip	din	dxf	cha	sif	pha	coc	ph1		sum
101	p01	1.142e-12	0.00704	5.403e-11	2.269e-07	5.706e-07	2.664e-06	0.1283	0.3397	0.001621	0.1767	1.332e-08	0.0003932	0.0001081	3.795e-06	1.261e-09		0.65387
102	pra	3.599e-10	6.038e-09	3.165e-08	0.0002722	5.728e-05	0.008644	4.662e-07	1.377e-07	0.02053	1.031e-07	1.144e-06	0.08038	0.2296	0.2052	3.082e-07		0.544686
103	puc	2.328e-12	3.878e-11	3.246e-11	3.33e-07	6.648e-11	1.306e-07	2.756e-09	0.0006165	0.0009974	0.0001078	4.718e-09	0.0005823	0.002608	0.004912	0.9892		0.999024
104	pal	4.37e-12	2.266e-05	9.844e-07	5.531e-07	2.714e-06	1.551e-06	0.003113	0.0007327	0.4005	9.537e-10	1.001e-08	0.001697	0.06059	0.008269	0.4614		0.93633
105	plc	7.425e-13	4.546e-07	9.004e-12	5.275e-08	2.157e-09	5.487e-12	8.873e-05	4.31e-10	0.0001761	1.746e-10	0.9537	3.449e-05	0.0009245	0.001339	0.04346		0.999723
106	pax	5.254e-13	2.615e-05	2.9e-11	1.45e-07	4.847e-07	1.941e-06	0.1474	0.3353	0.04335	0.2767	8.041e-09	0.0005064	6.344e-05	0.0001413	3.348e-05		0.803523
107	xph	3.621e-12	0.04964	1.246e-10	6.784e-07	1.065e-06	1.616e-07	0.004787	4.859e-09	0.03607	0.0003898	1.264e-08	0.0003727	0.0001188	0.0001862	9.113e-05		0.0916576
108	pau	3.595e-12	0.0008583	4.554e-11	6.633e-08	1.858e-06	1.58e-06	0.00577	0.549	0.001963	0.2873	1.093e-08	0.00177	3.238e-06	0.000342	2.142e-09		0.84701
109	plu	1.165e-10	1.53e-09	2.276e-09	1.046e-06	3.969e-06	0.03424	0.4192	0.005851	0.141	2.49e-08	9.201e-07	0.02023	0.001899	0.02949	0.04028		0.692196
110	pca	6.364e-12	0.001706	1.179e-10	3.217e-07	2.684e-06	4.622e-08	0.03188	0.8213	0.002775	0.008147	4.011e-08	0.004486	0.001277	0.0005667	6.873e-05		0.87221
111	pur	8.667e-13	8.158e-05	3.744e-11	3.786e-07	4.894e-08	1.222e-06	0.499	1.304e-09	0.4236	0.0003317	5.113e-09	0.001435	6.332e-05	6.876e-05	0.0001306		0.924713
112	pan	1.877e-12	4.576e-05	1.069e-10	2.374e-07	4.524e-06	5.713e-06	4.286e-09	0.0166	0.9774	0.0001122	3.282e-08	0.001151	6.946e-05	0.000424	9.343e-09		0.995813
113	pln	5.455e-13	9.693e-06	2.362e-11	1.529e-07	1.489e-07	3.854e-07	0.0006897	0.0003127	0.0008781	1.756e-05	0.9973	0.000106	0.0003789	0.0001881	2.054e-09		0.999881
114	phi	0.0001843	0.01712	0.004879	0.000144	0.002948	0.00152	0.4982	0.4641	0	0	0	0.002578	0.006604	0.001428	0.0002294		0.999935
115	plo	0	0.01731	0.004934	0.0001456	0.00298	0.001537	0.5038	0.4693	0	0	0	0	0	0	3.769e-09		1.00001
116	phr	2.174e-05	0.01212	0.003453	0.0001019	0.002086	0.001076	0.3526	0.3285	0	0	0.288	0.001521	0.00779	0.001684	0.001085		1.00004
117	pcs	0	0.01728	0.004924	0.0001453	0.002975	0.001534	0.5028	0.4684	0	0	0	0	0	0	0.001908		0.999966
118	ply	0	0	0	0	0	0	0	0	0	0	0	0	0	0	1		1
119	pyl	0.0004917	0.0173	0.004931	0.0001455	0.002979	0.001536	0.5035	0.4691	0	0	0	0	0	0	2.151e-05		1
120	pel	0.0002922	0.00585	0.001667	4.921e-05	0.001007	0.0005194	0.1703	0.1586	0.2408	0.4134	0	0.001762	0.004514	0.0009759	0.0002558		0.999993
121	xpa	0.0004912	0.01728	0.004926	0.0001454	0.002976	0.001535	0.503	0.4685	0	0	0	0	0	0	0.001134		0.999988
122	phm	0.0001629	0	0	0	0	0	0	0	0	0	0	0	0	0	0.9998		0.999963
123	p02	8.578e-13	0.009041	5.413e-11	4.714e-07	1.333e-06	5.544e-08	0.04759	0.1067	0.3678	0.2822	8.783e-09	0.0009175	0.0003651	0.0001789	0.001388		0.816182
124	pta	0.0007689	0	0	0	0	0	0	0	0.3675	0.6309	0	0	0	0	0.000834		1
125	xpe	0.0002957	0	0	0	0	0	0	0	0	0	0	0	0.0106	0.002291	0.9868		0.999987
126	p03	2.107e-12	0.00522	6.482e-11	1.148e-07	5.978e-07	9.514e-07	0.01231	0.3384	0.001081	0.29	1.484e-08	0.0009417	0.0003075	0.0001985	2.633e-09		0.64846
127	p04	8.372e-13	0.003509	3.404e-11	1.204e-07	5.959e-07	1.134e-06	0.0236	0.3949	0.04777	0.2942	8.521e-09	0.0007749	4.389e-10	0.000113	2.514e-05		0.764894
128	p05	1.005e-12	0.01212	5.166e-11	9.763e-07	5.986e-07	2.487e-06	0.05687	0.1818	0.05034	0.4194	1.544e-08	0.001322	0.000144	0.0008361	1.72e-06		0.722838
129	p06	1.646e-12	0.002314	4.212e-11	2.887e-07	2.026e-07	7.56e-08	0.02151	0.4911	0.0003303	0.2041	8.946e-09	0.00114	3.46e-05	6.427e-05	2.886e-09		0.720594
130	p07	1.549e-12	0.003782	2.981e-11	8.162e-08	1.14e-06	1.992e-08	0.01048	0.3768	0.01686	0.313	1.094e-08	0.0007581	2.276e-05	0.0001239	0.0001648		0.721993
131	p08	9.365e-13	0.006351	1.781e-11	1.1e-08	9.082e-08	5.992e-07	0.4982	0.2102	0.00153	0.1745	5.9e-09	0.0002899	1.21e-07	1.264e-05	5.288e-05		0.891137
132	p09	1.204e-12	0.005936	3.879e-11	2.005e-07	8.603e-08	1.454e-07	0.05572	0.3662	3.128e-05	0.2657	1.274e-08	0.000689	2.974e-06	0.0002974	4.565e-05		0.694623
133	p10	9.653e-13	0.001488	1.668e-11	6.523e-08	6.119e-07	1.037e-06	0.5144	0.1006	0.1437	0.08594	5.556e-09	7.592e-05	2.438e-10	0.0001441	8.72e-10		0.84635
134	p11	1.302e-12	0.006727	4.556e-11	2.926e-07	5.283e-07	2.401e-06	0.04203	0.2858	0.05647	0.2558	1.34e-08	0.0001835	0.0002485	7.422e-05	0.0005831		0.64792
135	p12	7.994e-13	0.003313	5.131e-11	2.869e-07	1.099e-07	1.64e-07	0.0803	0.487	0.006986	0.1915	7.683e-09	3.238e-05	2.16e-06	0.0002576	0.0001504		0.769542
136	p13	1.801e-12	0.01552	6.324e-11	2.043e-07	4.086e-08	2.06e-06	0.05826	0.203	0.0008598	0.5514	2.257e-08	0.001138	0.001061	0.0001393	8.421e-05		0.831465
137	p14	6.617e-13	0.00372	2.638e-11	1.514e-07	6.426e-07	9.232e-07	0.505	0.1023	0.0006676	0.1899	7.768e-09	0.0006926	7.139e-05	2.981e-05	1.208e-09		0.802383
138	p15	1.063e-12	0.00417	4.83e-11	1.034e-08	1.681e-07	1.011e-07	0.06874	0.08217	0.002178	0.3895	1.506e-08	2.036e-05	0.0002373	8.606e-05	3.354e-09		0.547102

## Sheet: fa>pout
1	2	3	4	5	6	7	8	9	10	11	12	13	14	15	16	17	18
	sum	0.23546	0.511414	0.244005	0.247419	0.246763	0.263706	0.597009	0.737759	0.616034	0.800255	0.5278	0.449388	0.293156	0.421975	0.689161
		for each p, fraction a
		11	12	13	14	15	16	17	18	19	20	21	22	24	25	26
		gre	mhe	cde	cmi	rst	tno	dix	dip	din	dxf	cha	sif	pha	coc	ph1
101	p01	1.218e-10	0.01606	4.277e-10	6.124e-05	7.554e-06	6.88e-05	0.01002	0.02849	0.0003431	0.02247	9.577e-10	0.005882	0.0003046	4.789e-05	2.191e-10
102	pra	1.486e-10	5.336e-11	9.703e-10	0.0002845	2.937e-06	0.0008646	1.41e-10	4.474e-11	1.683e-05	5.075e-11	3.184e-10	0.004657	0.002505	0.01003	2.075e-10
103	puc	2.991e-10	1.067e-10	3.097e-10	0.0001083	1.061e-09	4.066e-06	2.595e-10	6.232e-05	0.0002544	1.651e-05	4.089e-10	0.0105	0.008854	0.07471	0.2072
104	pal	2.968e-10	3.293e-05	4.963e-06	9.507e-05	2.288e-05	2.551e-05	0.0001549	3.914e-05	0.05398	7.724e-11	4.583e-10	0.01617	0.1087	0.06646	0.05108
105	plc	3.099e-10	4.061e-06	2.79e-10	5.572e-05	1.118e-07	5.546e-10	2.714e-05	1.415e-10	0.0001459	8.688e-11	0.2684	0.002019	0.01019	0.06615	0.02957
106	pax	8.082e-11	8.608e-05	3.312e-10	5.646e-05	9.256e-06	7.232e-05	0.01661	0.04056	0.01323	0.05074	8.34e-10	0.01093	0.0002578	0.002572	8.395e-06
107	xph	1.564e-10	0.0459	3.995e-10	7.418e-05	5.715e-06	1.69e-06	0.0001515	1.651e-10	0.003093	2.008e-05	3.681e-10	0.002259	0.0001356	0.0009518	6.417e-06
108	pau	2.967e-10	0.001516	2.79e-10	1.385e-05	1.904e-05	3.158e-05	0.0003489	0.03564	0.0003216	0.02827	6.082e-10	0.02049	7.059e-06	0.00334	2.882e-10
109	plu	1.991e-10	5.594e-11	2.888e-10	4.525e-06	8.421e-07	0.01417	0.0005249	7.865e-06	0.0004781	5.075e-11	1.06e-09	0.004851	8.574e-05	0.005965	0.0001122
110	pca	2.377e-10	0.001364	3.27e-10	3.041e-05	1.245e-05	4.182e-07	0.0008725	0.02413	0.0002057	0.0003629	1.01e-09	0.02351	0.00126	0.002505	4.185e-06
111	pur	9.779e-11	0.000197	3.136e-10	0.0001081	6.856e-07	3.339e-05	0.04125	1.157e-10	0.09485	4.463e-05	3.891e-10	0.02271	0.0001888	0.0009182	2.403e-05
112	pan	8.245e-11	4.301e-05	3.485e-10	2.639e-05	2.467e-05	6.077e-05	1.379e-10	0.0005735	0.0852	5.877e-06	9.72e-10	0.007095	8.061e-05	0.002204	6.689e-10
113	pln	1.205e-10	4.58e-05	3.872e-10	8.547e-05	4.082e-06	2.061e-05	0.0001116	5.431e-05	0.0003848	4.623e-06	0.1485	0.003284	0.002211	0.004917	7.392e-10
114	phi	0.01242	0.02468	0.0244	0.02455	0.02466	0.0248	0.02459	0.02459	0	0	0	0.02437	0.01175	0.01138	2.519e-05
115	plo	0	0.02468	0.0244	0.02455	0.02466	0.0248	0.02459	0.02459	0	0	0	0	0	0	4.094e-10
116	phr	0.01242	0.1481	0.1464	0.1473	0.1479	0.1488	0.1476	0.1476	0	0	0.1109	0.1218	0.1175	0.1138	0.00101
117	pcs	0	0.01234	0.0122	0.01228	0.01233	0.0124	0.0123	0.0123	0	0	0	0	0	0	0.0001038
118	ply	0	0	0	0	0	0	0	0	0	0	0	0	0	0	0.2075
119	pyl	0.01639	0.01234	0.0122	0.01228	0.01233	0.0124	0.0123	0.0123	0	0	0	0	0	0	1.168e-06
120	pel	0.0288	0.01234	0.0122	0.01228	0.01233	0.0124	0.0123	0.0123	0.04711	0.0486	0	0.02437	0.01175	0.01138	4.11e-05
121	xpa	0.01639	0.01234	0.0122	0.01228	0.01233	0.0124	0.0123	0.0123	0	0	0	0	0	0	6.168e-05
122	phm	0.01242	0	0	0	0	0	0	0	0	0	0	0	0	0	0.1242
123	p02	9.927e-11	0.02239	4.651e-10	0.0001381	1.916e-05	1.554e-06	0.004036	0.009712	0.08449	0.03895	6.855e-10	0.0149	0.001116	0.00245	0.0002618
124	pta	0.1242	0	0	0	0	0	0	0	0.1178	0.1215	0	0	0	0	0.0002195
125	xpe	0.01242	0	0	0	0	0	0	0	0	0	0	0	0.01175	0.01138	0.06753
126	p03	1.943e-10	0.0103	4.439e-10	2.679e-05	6.847e-06	2.126e-05	0.0008323	0.02456	0.0001979	0.03191	9.228e-10	0.01219	0.0007495	0.002167	3.959e-10
127	p04	1.205e-10	0.01081	3.638e-10	4.387e-05	1.065e-05	3.955e-05	0.002489	0.04472	0.01365	0.05051	8.272e-10	0.01565	1.669e-09	0.001925	5.899e-06
128	p05	8.222e-11	0.02121	3.136e-10	0.000202	6.078e-06	4.925e-05	0.003407	0.01169	0.00817	0.04089	8.514e-10	0.01517	0.000311	0.008091	2.293e-07
129	p06	1.906e-10	0.005734	3.621e-10	8.46e-05	2.913e-06	2.121e-06	0.001825	0.04474	7.591e-05	0.02819	6.986e-10	0.01852	0.0001059	0.0008808	5.448e-10
130	p07	2.031e-10	0.01061	2.902e-10	2.708e-05	1.856e-05	6.325e-07	0.001007	0.03885	0.004388	0.04894	9.674e-10	0.01394	7.882e-05	0.001922	3.521e-05
131	p08	2.052e-10	0.02977	2.896e-10	6.098e-06	2.47e-06	3.18e-05	0.07996	0.03622	0.0006651	0.04559	8.715e-10	0.00891	7.001e-07	0.0003276	1.888e-05
132	p09	1.423e-10	0.015	3.401e-10	5.993e-05	1.262e-06	4.161e-06	0.004822	0.03402	7.333e-06	0.03742	1.014e-09	0.01142	9.28e-06	0.004157	8.789e-06
133	p10	2.481e-10	0.008184	3.183e-10	4.244e-05	1.953e-05	6.458e-05	0.09688	0.02035	0.07333	0.02634	9.631e-10	0.002738	1.656e-09	0.004382	3.654e-10
134	p11	1.314e-10	0.01452	3.412e-10	7.47e-05	6.617e-06	5.868e-05	0.003107	0.02268	0.01131	0.03077	9.118e-10	0.002598	0.0006624	0.000886	9.588e-05
135	p12	9.281e-11	0.008231	4.422e-10	8.43e-05	1.585e-06	4.611e-06	0.006831	0.04447	0.00161	0.02651	6.014e-10	0.0005274	6.624e-06	0.003539	2.847e-05
136	p13	1.085e-10	0.02001	2.829e-10	3.116e-05	3.057e-07	3.006e-05	0.002572	0.009618	0.0001028	0.03962	9.169e-10	0.009619	0.001689	0.0009936	8.27e-06
137	p14	1.23e-10	0.0148	3.641e-10	7.123e-05	1.483e-05	4.157e-05	0.0688	0.01496	0.0002463	0.0421	9.738e-10	0.01806	0.0003506	0.0006559	3.662e-10
138	p15	9.265e-11	0.007776	3.125e-10	2.28e-06	1.819e-06	2.134e-06	0.004389	0.005632	0.0003768	0.04048	8.85e-10	0.000249	0.0005463	0.0008875	4.764e-10

## Sheet: Xp>d
1	2	3	4	5	6	7	8	9	10	11	12	13	14	15	16	17	18	19	20	21	22	23	24	25	26	27	28	29	30	31	32	33	34	35	36	37	38	39	40	41	42	43	44	45
	rank =	30	17	2	7	10	22	13	33	14	38	12	15	18	37	5	4	8	1	16	11	9	3	25	20	6	34	26	31	29	27	21	28	19	24	32	36	23	35
	sum =	4.962e-05	0.0003256	0.08696	0.02721	0.01506	8.395e-05	0.001378	4.438e-05	0.001324	1.493e-05	0.001743	0.0005023	0.0001824	2.677e-05	0.04114	0.04456	0.02257	0.1019	0.0005013	0.00574	0.01907	0.05199	6.635e-05	0.0001063	0.03192	4.174e-05	5.93e-05	4.783e-05	5.093e-05	5.483e-05	9.188e-05	5.428e-05	0.0001267	6.656e-05	4.763e-05	2.714e-05	8.011e-05	3.912e-05
		umolC/L/d
		101	102	103	104	105	106	107	108	109	110	111	112	113	114	115	116	117	118	119	120	121	122	123	124	125	126	127	128	129	130	131	132	133	134	135	136	137	138
		p01	pra	puc	pal	plc	pax	xph	pau	plu	pca	pur	pan	pln	phi	plo	phr	pcs	ply	pyl	pel	xpa	phm	p02	pta	xpe	p03	p04	p05	p06	p07	p08	p09	p10	p11	p12	p13	p14	p15		sum	rank
161	d01	4.962e-05	0	0	0	0	0	0	0	0	0	0	0	0	0	0	0	0	0	0	0	0	0	0	0	0	0	0	0	0	0	0	0	0	0	0	0	0	0		4.962e-05	30	d01
162	ar2	0	0.0003256	0	0	0	0	0	0	0	0	0	0	0	0	0	0	0	0	0	0	0	0	0	0	0	0	0	0	0	0	0	0	0	0	0	0	0	0		0.0003256	17	ar2
163	fu2	0	0	0.08696	0	0	0	0	0	0	0	0	0	0	0	0	0	0	0	0	0	0	0	0	0	0	0	0	0	0	0	0	0	0	0	0	0	0	0		0.08696	2	fu2
164	ga2	0	0	0	0.02721	0	0	0	0	0	0	0	0	0	0	0	0	0	0	0	0	0	0	0	0	0	0	0	0	0	0	0	0	0	0	0	0	0	0		0.02721	7	ga2
165	gl2	0	0	0	0	0.01506	0	0	0	0	0	0	0	0	0	0	0	0	0	0	0	0	0	0	0	0	0	0	0	0	0	0	0	0	0	0	0	0	0		0.01506	10	gl2
166	ma2	0	0	0	0	0	8.395e-05	0	0	0	0	0	0	0	0	0	0	0	0	0	0	0	0	0	0	0	0	0	0	0	0	0	0	0	0	0	0	0	0		8.395e-05	22	ma2
167	rh2	0	0	0	0	0	0	0.001378	0	0	0	0	0	0	0	0	0	0	0	0	0	0	0	0	0	0	0	0	0	0	0	0	0	0	0	0	0	0	0		0.001378	13	rh2
168	ga3	0	0	0	0	0	0	0	4.438e-05	0	0	0	0	0	0	0	0	0	0	0	0	0	0	0	0	0	0	0	0	0	0	0	0	0	0	0	0	0	0		4.438e-05	33	ga3
169	gl3	0	0	0	0	0	0	0	0	0.001324	0	0	0	0	0	0	0	0	0	0	0	0	0	0	0	0	0	0	0	0	0	0	0	0	0	0	0	0	0		0.001324	14	gl3
170	gc2	0	0	0	0	0	0	0	0	0	1.493e-05	0	0	0	0	0	0	0	0	0	0	0	0	0	0	0	0	0	0	0	0	0	0	0	0	0	0	0	0		1.493e-05	38	gc2
171	mu2	0	0	0	0	0	0	0	0	0	0	0.001743	0	0	0	0	0	0	0	0	0	0	0	0	0	0	0	0	0	0	0	0	0	0	0	0	0	0	0		0.001743	12	mu2
172	ga4	0	0	0	0	0	0	0	0	0	0	0	0.0005023	0	0	0	0	0	0	0	0	0	0	0	0	0	0	0	0	0	0	0	0	0	0	0	0	0	0		0.0005023	15	ga4
173	gl4	0	0	0	0	0	0	0	0	0	0	0	0	0.0001824	0	0	0	0	0	0	0	0	0	0	0	0	0	0	0	0	0	0	0	0	0	0	0	0	0		0.0001824	18	gl4
174	chi	0	0	0	0	0	0	0	0	0	0	0	0	0	2.677e-05	0	0	0	0	0	0	0	0	0	0	0	0	0	0	0	0	0	0	0	0	0	0	0	0		2.677e-05	37	chi
175	glo	0	0	0	0	0	0	0	0	0	0	0	0	0	0	0.04114	0	0	0	0	0	0	0	0	0	0	0	0	0	0	0	0	0	0	0	0	0	0	0		0.04114	5	glo
176	chr	0	0	0	0	0	0	0	0	0	0	0	0	0	0	0	0.04456	0	0	0	0	0	0	0	0	0	0	0	0	0	0	0	0	0	0	0	0	0	0		0.04456	4	chr
177	fcs	0	0	0	0	0	0	0	0	0	0	0	0	0	0	0	0	0.02257	0	0	0	0	0	0	0	0	0	0	0	0	0	0	0	0	0	0	0	0	0		0.02257	8	fcs
178	gly	0	0	0	0	0	0	0	0	0	0	0	0	0	0	0	0	0	0.1019	0	0	0	0	0	0	0	0	0	0	0	0	0	0	0	0	0	0	0	0		0.1019	1	gly
179	xyl	0	0	0	0	0	0	0	0	0	0	0	0	0	0	0	0	0	0	0.0005013	0	0	0	0	0	0	0	0	0	0	0	0	0	0	0	0	0	0	0		0.0005013	16	xyl
180	cel	0	0	0	0	0	0	0	0	0	0	0	0	0	0	0	0	0	0	0	0.00574	0	0	0	0	0	0	0	0	0	0	0	0	0	0	0	0	0	0		0.00574	11	cel
181	man	0	0	0	0	0	0	0	0	0	0	0	0	0	0	0	0	0	0	0	0	0.01907	0	0	0	0	0	0	0	0	0	0	0	0	0	0	0	0	0		0.01907	9	man
182	rhm	0	0	0	0	0	0	0	0	0	0	0	0	0	0	0	0	0	0	0	0	0	0.05199	0	0	0	0	0	0	0	0	0	0	0	0	0	0	0	0		0.05199	3	rhm
183	d02	0	0	0	0	0	0	0	0	0	0	0	0	0	0	0	0	0	0	0	0	0	0	6.635e-05	0	0	0	0	0	0	0	0	0	0	0	0	0	0	0		6.635e-05	25	d02
184	sta	0	0	0	0	0	0	0	0	0	0	0	0	0	0	0	0	0	0	0	0	0	0	0	0.0001063	0	0	0	0	0	0	0	0	0	0	0	0	0	0		0.0001063	20	sta
185	pec	0	0	0	0	0	0	0	0	0	0	0	0	0	0	0	0	0	0	0	0	0	0	0	0	0.03192	0	0	0	0	0	0	0	0	0	0	0	0	0		0.03192	6	pec
186	d03	0	0	0	0	0	0	0	0	0	0	0	0	0	0	0	0	0	0	0	0	0	0	0	0	0	4.174e-05	0	0	0	0	0	0	0	0	0	0	0	0		4.174e-05	34	d03
187	d04	0	0	0	0	0	0	0	0	0	0	0	0	0	0	0	0	0	0	0	0	0	0	0	0	0	0	5.93e-05	0	0	0	0	0	0	0	0	0	0	0		5.93e-05	26	d04
188	d05	0	0	0	0	0	0	0	0	0	0	0	0	0	0	0	0	0	0	0	0	0	0	0	0	0	0	0	4.783e-05	0	0	0	0	0	0	0	0	0	0		4.783e-05	31	d05
189	d06	0	0	0	0	0	0	0	0	0	0	0	0	0	0	0	0	0	0	0	0	0	0	0	0	0	0	0	0	5.093e-05	0	0	0	0	0	0	0	0	0		5.093e-05	29	d06
190	d07	0	0	0	0	0	0	0	0	0	0	0	0	0	0	0	0	0	0	0	0	0	0	0	0	0	0	0	0	0	5.483e-05	0	0	0	0	0	0	0	0		5.483e-05	27	d07
191	d08	0	0	0	0	0	0	0	0	0	0	0	0	0	0	0	0	0	0	0	0	0	0	0	0	0	0	0	0	0	0	9.188e-05	0	0	0	0	0	0	0		9.188e-05	21	d08
192	d09	0	0	0	0	0	0	0	0	0	0	0	0	0	0	0	0	0	0	0	0	0	0	0	0	0	0	0	0	0	0	0	5.428e-05	0	0	0	0	0	0		5.428e-05	28	d09
193	d10	0	0	0	0	0	0	0	0	0	0	0	0	0	0	0	0	0	0	0	0	0	0	0	0	0	0	0	0	0	0	0	0	0.0001267	0	0	0	0	0		0.0001267	19	d10
194	d11	0	0	0	0	0	0	0	0	0	0	0	0	0	0	0	0	0	0	0	0	0	0	0	0	0	0	0	0	0	0	0	0	0	6.656e-05	0	0	0	0		6.656e-05	24	d11
195	d12	0	0	0	0	0	0	0	0	0	0	0	0	0	0	0	0	0	0	0	0	0	0	0	0	0	0	0	0	0	0	0	0	0	0	4.763e-05	0	0	0		4.763e-05	32	d12
196	d13	0	0	0	0	0	0	0	0	0	0	0	0	0	0	0	0	0	0	0	0	0	0	0	0	0	0	0	0	0	0	0	0	0	0	0	2.714e-05	0	0		2.714e-05	36	d13
197	d14	0	0	0	0	0	0	0	0	0	0	0	0	0	0	0	0	0	0	0	0	0	0	0	0	0	0	0	0	0	0	0	0	0	0	0	0	8.011e-05	0		8.011e-05	23	d14
198	d15	0	0	0	0	0	0	0	0	0	0	0	0	0	0	0	0	0	0	0	0	0	0	0	0	0	0	0	0	0	0	0	0	0	0	0	0	0	3.912e-05		3.912e-05	35	d15

[truncated: 12 more sheets: fp>din, Xb>d, Xb>p, Xd>b, Xd>bR, fd>bin, Xa>b, Xa>bL, Xa>bR, fa>bin, fa>binL, fa>binR]
