# Supplementary material for: Dynamic carbon flux network of a diverse marine microbial community
Source: ISME Commun. 2021 Sep 25;1:50. doi: 10.1038/s43705-021-00055-7 (PMC9723560; doi:10.1038/s43705-021-00055-7)
Supplement: Supplementary file 4 — Dataset S1 [file 43705_2021_55_MOESM4_ESM.zip › Dataset_S1_Instantaneous_2012_28.xlsx]

## Sheet: sum
1	2	3	4	5	6	7	8	9	10	11	12	13	14	15	16	17	18	19	20	21	22	23	24	25	26	27	28	29	30	31	32	33	34	35	36	37	38	39	40	41	42	43	44	45	46	47	48	49	50
	Sum =	18.4428	-22.3344	120	4.1547	-31.6659	120	6.57409	-32.6697	120	10.7288	-27.0717	120			120			120			Sum =	21.313	-21.1345	740	4.1547	-85.1143	741	0.604046	-119.199	741	0.0939302	#NUM!	686	4.85268	-71.8561	741	3.87445	-54.5798	741	4.36356	-58.2426	741			741			741
	Ave =	1.22952	-1.48896		0.27698	-2.11106		0.438273	-2.17798		0.715253	-1.80478		2.28771	0.315821		0.53749	-0.315821				Ave =	0.56087	-0.556172		0.109334	-2.23985		0.015896	-3.13683		0.00247185	#NUM!		0.127702	-1.89095		0.101959	-1.43631		0.114831	-1.5327		16.5188	0.976528		0.172458	-0.976528
		umolC/L			umolC/L/d			umolC/L/d			umolC/L/d			d			1/d						umolC/L			umolC/L/d			umolC/L/d			umolC/L/d			umolC/L/d			umolC/L/d			umolC/L/d			d			1/d
		Conc	log	rank	Xa>d	log	rank	Xa>p	log	rank	Xa>d+p	log	rank	Turnover	log	rank	Rate	log	rank				Conc	log	rank	Xa>d	log	rank	Xp>d	log	rank	Xb>d	log	rank	Xa+p+b>d	log	rank	Xd>b	log	rank	Xexch	log	rank	Turnover	log	rank	Rate	log	rank
11	gre	0.001304	-2.88472	11	0.000355129	-3.44961	12	0.000109376	-3.96108	13	0.000464505	-3.33301	12	2.80729	0.448288	5	0.356215	-0.448288	11	gre	161	d01	0.3464	-0.460422	15	0.00123453	-2.9085	26	7.106e-05	-4.14837	29	0.000577383	-3.23854	11	0.00188298	-2.72516	26	0.0189769	-1.72177	25	0.01043	-1.98172	28	33.212	1.5213	11	0.0301096	-1.5213	28
12	mhe	0.07722	-1.11227	8	0.0171469	-1.76581	8	0.0179839	-1.74511	7	0.0351308	-1.45431	8	2.19807	0.342041	10	0.454945	-0.342041	6	mhe	162	ar2	0.006688	-2.1747	38	0.00141814	-2.84828	25	0.0003467	-3.46005	18	0.000166806	-3.77779	24	0.00193164	-2.71407	25	0.00285172	-2.54489	38	0.00239168	-2.6213	38	2.79636	0.446593	36	0.357608	-0.446593	3
13	cde	0.002464	-2.60836	10	0.00154829	-2.81015	10	0.00050235	-3.29899	10	0.00205064	-2.68811	10	1.20158	0.0797517	13	0.832239	-0.0797517	3	cde	163	fu2	0.3666	-0.435808	11	0.0182473	-1.7388	14	0.07622	-1.11793	4	0.00348743	-2.45749	7	0.0979547	-1.00897	5	0.102835	-0.987859	6	0.100395	-0.998288	5	3.65158	0.562481	26	0.273854	-0.562481	13
14	cmi	0.0002786	-3.55502	14	7.18324e-05	-4.14368	14	2.36797e-05	-4.62562	14	9.5512e-05	-4.01994	14	2.91691	0.464923	3	0.342829	-0.464923	13	cmi	164	ga2	0.1741	-0.759201	30	0.0110088	-1.95826	16	0.02779	-1.55611	9	0.0173321	-1.76115	2	0.0561308	-1.2508	12	0.0520358	-1.2837	11	0.0540833	-1.26694	12	3.21911	0.507735	33	0.310645	-0.507735	6
15	rst	0.008282	-2.08186	9	0.00219197	-2.65916	9	0.000715286	-3.14552	9	0.00290726	-2.53652	9	2.84873	0.454652	4	0.351033	-0.454652	12	rst	165	gl2	0.7554	-0.121823	3	0.00705051	-2.15178	18	0.07618	-1.11816	5	0.000126239	-3.89881	25	0.0833567	-1.07906	6	0.0447162	-1.34954	13	0.0640365	-1.19357	11	11.7964	1.07175	17	0.0847716	-1.07175	22
16	tno	0.0004488	-3.34795	13	6.60818e-05	-4.17992	15	2.3519e-05	-4.62858	15	8.96007e-05	-4.04769	15	5.00889	0.699741	1	0.199645	-0.699741	15	tno	166	ma2	0.1526	-0.816445	31	0.0261229	-1.58298	12	0.0001146	-3.94082	21	0.0188982	-1.72358	1	0.0451357	-1.34548	15	0.0409058	-1.38822	15	0.0430207	-1.36632	15	3.54713	0.549877	27	0.281918	-0.549877	12
17	dix	2.875	0.458638	3	0.519509	-0.284407	2	0.777469	-0.109317	3	1.29698	0.112933	3	2.21669	0.345705	9	0.451123	-0.345705	7	dix	167	rh2	0.05758	-1.23973	35	0.0107024	-1.97052	17	0.001574	-2.803	13	0.00201774	-2.69514	9	0.0142941	-1.84484	21	0.0196141	-1.70743	22	0.0169541	-1.77073	21	3.39623	0.530997	29	0.294444	-0.530997	10
18	dip	4.773	0.678791	2	0.50715	-0.294863	3	1.44528	0.159953	2	1.95243	0.290577	2	2.44464	0.388215	7	0.409058	-0.388215	9	dip	168	ga3	0.06523	-1.18555	34	0.0034222	-2.46569	20	7.066e-05	-4.15083	30	0.0172973	-1.76202	3	0.0207902	-1.68214	19	0.0101566	-1.99325	37	0.0154734	-1.81041	22	4.21563	0.624862	20	0.237213	-0.624862	19
19	din	0.3668	-0.435571	5	0.0595225	-1.22532	5	0.0969771	-1.01333	6	0.1565	-0.805487	5	2.34378	0.369916	8	0.426662	-0.369916	8	din	169	gl3	6.773	0.830781	1	2.21035	0.344461	1	0.001495	-2.82536	14	0.0101943	-1.99164	5	2.22204	0.346752	1	1.25563	0.098862	1	1.73884	0.240258	1	3.89514	0.590523	23	0.25673	-0.590523	16
20	dxf	0.1777	-0.750313	6	0.0259792	-1.58537	6	0.106488	-0.972697	5	0.132468	-0.87789	6	1.34146	0.127577	12	0.745457	-0.127577	4	dxf	170	gc2	0.3677	-0.434506	10	0.0520717	-1.2834	7	3.244e-05	-4.48892	37	0.00139516	-2.85538	10	0.0534993	-1.27165	13	0.0388554	-1.41055	16	0.0461774	-1.33557	13	7.96278	0.901065	18	0.125584	-0.901065	21
21	cha	9.288	0.967922	1	2.90732	0.463493	1	3.9193	0.593209	1	6.82662	0.834206	1	1.36056	0.133716	11	0.734994	-0.133716	5	cha	171	mu2	0.03285	-1.48346	37	0.00308628	-2.51056	21	0.002059	-2.68634	12	0.00283001	-2.54821	8	0.00797529	-2.09825	23	0.0170484	-1.76832	35	0.0125118	-1.90268	24	2.62551	0.419214	37	0.380878	-0.419214	2
22	sif	0.000963	-3.01637	12	0.000548044	-3.26118	11	0.000455672	-3.34135	11	0.00100372	-2.99839	11	0.959435	-0.0179846	15	1.04228	0.0179846	1	sif	172	ga4	0.1172	-0.931072	33	0.0229685	-1.63887	13	0.0005637	-3.24895	17	0.00432535	-2.36398	6	0.0278576	-1.55506	18	0.0325216	-1.48783	19	0.0301896	-1.52014	17	3.88213	0.58907	24	0.25759	-0.58907	15
24	pha	0.1088	-0.963371	7	0.0252307	-1.59807	7	0.0109498	-1.96059	8	0.0361806	-1.44152	7	3.00714	0.478154	2	0.332542	-0.478154	14	pha	173	gl4	0.0419	-1.37779	36	0.0020199	-2.69467	22	0.001307	-2.88372	15	0.0113579	-1.9447	4	0.0146848	-1.83313	20	0.010951	-1.96055	36	0.0128179	-1.89218	23	3.26888	0.514399	32	0.305915	-0.514399	7
25	coc	0.0002716	-3.56607	15	0.000152802	-3.81587	13	0.000121154	-3.91666	12	0.000273955	-3.56232	13	0.991402	-0.00375008	14	1.00867	0.00375008	2	coc	174	chi	0.2707	-0.567512	26	0.0816847	-1.08786	3	4.886e-05	-4.31105	35	0	#NUM!	28	0.0817335	-1.0876	8	0.078994	-1.10241	8	0.0803637	-1.09494	7	3.36843	0.527428	30	0.296874	-0.527428	9
26	ph1	0.7623	-0.117874	4	0.0879076	-1.05597	4	0.197689	-0.704017	4	0.285597	-0.544247	4	2.66915	0.426373	6	0.374651	-0.426373	10	ph1	175	glo	0.5032	-0.298259	7	0.0812042	-1.09042	4	0.07934	-1.10051	3	0	#NUM!	28	0.160544	-0.794406	3	0.138865	-0.857409	4	0.149704	-0.824766	3	3.36129	0.526506	31	0.297505	-0.526506	8
																					176	chr	3.247	0.511482	2	1.31803	0.119926	2	0.09024	-1.0446	1	0	#NUM!	28	1.40827	0.148687	2	1.10114	0.0418438	2	1.25471	0.0985426	2	2.58785	0.41294	38	0.386421	-0.41294	1
																					177	fcs	0.2664	-0.574466	27	0.0405983	-1.39149	10	0.04145	-1.38248	7	0	#NUM!	28	0.0820483	-1.08593	7	0.0733704	-1.13448	10	0.0777094	-1.10953	8	3.42816	0.535061	28	0.291702	-0.535061	11
																					178	gly	0.532	-0.274088	6	0.03499	-1.45606	11	0.08686	-1.06118	2	0	#NUM!	28	0.12185	-0.914174	4	0.147372	-0.831586	3	0.134611	-0.87092	4	3.95213	0.596832	22	0.253028	-0.596832	17
																					179	xyl	0.1252	-0.902396	32	0.0406418	-1.39103	8	0.0009137	-3.0392	16	0	#NUM!	28	0.0415555	-1.38137	16	0.0432788	-1.36372	14	0.0424172	-1.37246	16	2.95164	0.470063	34	0.338795	-0.470063	5
																					180	cel	0.2659	-0.575282	28	0.0549703	-1.25987	6	0.005548	-2.25586	11	0	#NUM!	28	0.0605183	-1.21811	11	0.0820824	-1.08575	7	0.0713003	-1.14691	10	3.7293	0.571627	25	0.268147	-0.571627	14
																					181	man	0.2174	-0.66274	29	0.0406208	-1.39125	9	0.03753	-1.42562	8	0	#NUM!	28	0.0781508	-1.10707	9	0.074955	-1.1252	9	0.0765529	-1.11604	9	2.83987	0.453298	35	0.352129	-0.453298	4
																					182	rhm	0.2912	-0.535809	25	3.5679e-05	-4.44759	38	0.04561	-1.34094	6	0	#NUM!	28	0.0456457	-1.3406	14	0.0466389	-1.33125	12	0.0461423	-1.3359	14	6.31091	0.800092	19	0.158456	-0.800092	20
																					183	d02	0.3451	-0.462055	16	0.00100686	-2.99703	28	6.498e-05	-4.18722	31	0.000327713	-3.48451	16	0.00139956	-2.85401	29	0.0187233	-1.72762	26	0.0100614	-1.99734	29	34.2992	1.53528	10	0.0291552	-1.53528	29
																					184	sta	0.3868	-0.412514	9	0.0640877	-1.19323	5	6.183e-05	-4.2088	32	0	#NUM!	28	0.0641495	-1.19281	10	0.126581	-0.897633	5	0.0953651	-1.02061	6	4.05599	0.608097	21	0.246549	-0.608097	18
																					185	pec	0.7369	-0.132591	4	0.00395394	-2.40297	19	0.02752	-1.56035	10	0	#NUM!	28	0.0314739	-1.50205	17	0.0205383	-1.68744	20	0.0260061	-1.58492	18	28.3357	1.45233	15	0.0352912	-1.45233	24
																					186	d03	0.3408	-0.4675	23	0.000294748	-3.53055	37	5.521e-05	-4.25798	33	0.0003238	-3.48972	17	0.000673758	-3.1715	37	0.0177469	-1.75088	33	0.00921034	-2.03572	36	37.0019	1.56822	3	0.0270256	-1.56822	36
																					187	d04	0.342	-0.465974	21	0.000538618	-3.26872	34	8.225e-05	-4.08486	24	0.000202376	-3.69384	22	0.000823245	-3.08447	35	0.0180487	-1.74355	31	0.00943599	-2.02521	35	36.2442	1.55924	5	0.0275906	-1.55924	34
																					188	d05	0.3423	-0.465593	20	0.000571675	-3.24285	33	5.018e-05	-4.29947	34	0.000189588	-3.72219	23	0.000811443	-3.09074	36	0.01807	-1.74304	29	0.00944072	-2.02499	34	36.2578	1.5594	4	0.0275803	-1.5594	35
																					189	d06	0.3418	-0.466228	22	0.000601331	-3.22089	32	7.993e-05	-4.09729	25	0.000494596	-3.30575	12	0.00117586	-2.92965	31	0.0180597	-1.74329	30	0.00961776	-2.01693	32	35.5384	1.5507	8	0.0281386	-1.5507	31
																					190	d07	0.3492	-0.456926	12	0.00163404	-2.78674	23	7.419e-05	-4.12965	28	0.000332252	-3.47853	15	0.00204048	-2.69027	24	0.0197405	-1.70464	21	0.0108905	-1.96295	25	32.0647	1.50603	14	0.0311869	-1.50603	25
																					191	d08	0.6765	-0.169732	5	0.000728729	-3.13743	30	0.000127	-3.8962	20	0.000272292	-3.56496	20	0.00112802	-2.94768	32	0.0347635	-1.45888	18	0.0179458	-1.74604	20	37.6969	1.57631	2	0.0265274	-1.57631	37
																					192	d09	0.3475	-0.459045	13	0.00145457	-2.83727	24	7.524e-05	-4.12355	27	0.000212473	-3.6727	21	0.00174228	-2.75888	27	0.0193262	-1.71385	24	0.0105342	-1.9774	26	32.9877	1.51835	13	0.0303143	-1.51835	26
																					193	d10	0.4121	-0.384997	8	0.0136775	-1.86399	15	0.0001644	-3.7841	19	5.74546e-05	-4.24068	27	0.0138994	-1.857	22	0.0375201	-1.42574	17	0.0257097	-1.5899	19	16.029	1.20491	16	0.0623871	-1.20491	23
																					194	d11	0.3428	-0.464959	19	0.000538481	-3.26883	35	8.525e-05	-4.06931	23	0.000378607	-3.42181	14	0.00100234	-2.99899	33	0.0179963	-1.74482	32	0.00949934	-2.02231	33	36.0867	1.55735	6	0.027711	-1.55735	33
																					195	d12	0.3429	-0.464833	18	0.000634849	-3.19733	31	7.577e-05	-4.1205	26	0.000272478	-3.56467	19	0.000983097	-3.0074	34	0.0182623	-1.73845	28	0.00962268	-2.0167	31	35.6345	1.55187	7	0.0280627	-1.55187	32
																					196	d13	0.339	-0.4698	24	0.0004024	-3.39534	36	2.633e-05	-4.57955	38	0.000106324	-3.97337	26	0.000535054	-3.2716	38	0.0174374	-1.75852	34	0.00898622	-2.04642	37	37.7244	1.57662	1	0.026508	-1.57662	38
																					197	d14	0.3436	-0.463947	17	0.000900951	-3.0453	29	0.0001004	-3.99827	22	0.000318623	-3.49672	18	0.00131997	-2.87943	30	0.0184951	-1.73294	27	0.00990753	-2.00403	30	34.6807	1.54009	9	0.0288345	-1.54009	30
																					198	d15	0.3475	-0.459045	13	0.00119587	-2.92232	27	3.869e-05	-4.4124	36	0.000435753	-3.36076	13	0.00167031	-2.7772	28	0.0193402	-1.71354	23	0.0105053	-1.97859	27	33.0786	1.51955	12	0.030231	-1.51955	27
[truncated: 47 more columns]

## Sheet: Xa>d
1	2	3	4	5	6	7	8	9	10	11	12	13	14	15	16	17	18	19	20	21	22
	rank =	12	8	10	14	9	15	2	3	5	6	1	11	7	13	4
	sum =	0.000355129	0.0171469	0.00154829	7.18324e-05	0.00219197	6.60818e-05	0.519509	0.50715	0.0595225	0.0259792	2.90732	0.000548044	0.0252307	0.000152802	0.0879076
		umolC/L/d
		11	12	13	14	15	16	17	18	19	20	21	22	24	25	26
		gre	mhe	cde	cmi	rst	tno	dix	dip	din	dxf	cha	sif	pha	coc	ph1		sum	rank
161	d01	2.589e-05	2.218e-07	7.9e-08	5.054e-08	1.018e-07	3.477e-09	0.0007157	4.469e-05	0.0003731	1.099e-11	2.425e-09	1.217e-05	1.218e-05	2.044e-07	5.014e-05		0.00123453	26	d01
162	ar2	3.622e-05	6.976e-06	0.0003952	4.158e-05	8.593e-07	1.877e-08	0.0002652	0.0004227	7.212e-05	8.759e-06	3.026e-09	1.319e-05	0.0001329	2.241e-05	7.349e-11		0.00141814	25	ar2
163	fu2	8.926e-06	0.00142	8.829e-06	3.331e-07	1.045e-05	7.566e-07	0.003394	0.005444	0.005029	9.764e-05	0.002763	8.637e-06	3.673e-05	2.195e-05	3.003e-06		0.0182473	14	fu2
164	ga2	4.39e-07	0.001766	4.939e-06	1.817e-07	5.703e-06	1.383e-07	0.001889	0.00303	0.002602	0.0009548	3.341e-09	2.518e-05	0.0001388	5.278e-06	0.0005863		0.0110088	16	ga2
165	gl2	9.215e-08	0.001831	1.244e-06	4.895e-08	0.001283	3.117e-05	0.0004752	0.0007712	0.001858	0.0006986	3.439e-09	1.794e-05	3.806e-05	1.544e-05	2.951e-05		0.00705051	18	gl2
166	ma2	5.341e-07	0.0009365	5.064e-06	1.928e-07	5.985e-06	1.373e-07	0.006793	0.003082	0.0006607	0.0002496	4.774e-09	1.904e-05	0.0003663	3.864e-06	0.014		0.0261229	12	ma2
167	rh2	3.56e-07	0.000385	2.538e-05	2.518e-07	7.32e-06	8.798e-07	0.002425	0.003751	0.003749	6.013e-05	2.736e-09	1.382e-05	0.0001735	1.88e-05	9.191e-05		0.0107024	17	rh2
168	ga3	1.168e-13	0.001785	4.836e-08	6.071e-08	3.821e-08	1.019e-05	0.0002824	2.675e-10	9.001e-05	6.807e-12	8.178e-09	8.576e-06	4.742e-06	1.253e-07	0.001241		0.0034222	20	ga3
169	gl3	1.183e-13	0.0001086	0.0005743	4.028e-09	3.937e-09	7.74e-10	0.1771	1.343e-05	0.0005082	1.41e-11	2.032	2.036e-05	4.65e-07	9.288e-07	2.385e-05		2.21035	1	gl3
170	gc2	7.764e-14	2.616e-05	2.69e-06	9.988e-08	0.0001495	7.039e-08	0.0009946	0.001585	4.619e-11	7.192e-12	0.04926	1.468e-05	2.191e-05	5.849e-07	1.643e-05		0.0520717	7	gc2
171	mu2	4.685e-14	3.76e-07	1.426e-05	1.006e-08	1.991e-08	2.354e-09	3.169e-10	8.8e-11	0.002948	0.0001103	2.26e-09	1.192e-05	4.173e-11	1.308e-06	8.081e-08		0.00308628	21	mu2
172	ga4	1.096e-13	5.14e-05	6.49e-13	4.783e-06	7.168e-08	2.459e-07	1.819e-10	9.098e-11	0.00395	7.732e-05	2.517e-09	1.599e-05	0.01807	3.62e-08	0.0007987		0.0229685	13	ga4
173	gl4	4.815e-14	1.818e-12	3.544e-08	2.446e-09	2.596e-09	1.499e-09	2.025e-10	9.151e-11	0.002019	6.753e-12	3.306e-09	5.799e-07	4.761e-11	2.775e-07	1.095e-10		0.0020199	22	gl4
174	chi	5.769e-06	0.0008679	5.023e-05	2.349e-06	7.146e-05	2.212e-06	0.03203	0.04818	0	0	0	2.471e-05	0.0004389	3.268e-06	7.886e-06		0.0816847	3	chi
175	glo	0	0.0008679	5.023e-05	2.349e-06	7.146e-05	2.212e-06	0.03203	0.04818	0	0	0	0	0	0	1.182e-10		0.0812042	4	glo
176	chr	5.769e-06	0.005207	0.0003014	1.41e-05	0.0004288	1.327e-05	0.1922	0.2891	0	0	0.8233	0.0001235	0.004389	3.268e-05	0.002917		1.31803	2	chr
177	fcs	0	0.000434	2.512e-05	1.175e-06	3.573e-05	1.106e-06	0.01601	0.02409	0	0	0	0	0	0	1.192e-06		0.0405983	10	fcs
178	gly	0	0	0	0	0	0	0	0	0	0	0	0	0	0	0.03499		0.03499	11	gly
179	xyl	7.615e-06	0.000434	2.512e-05	1.175e-06	3.573e-05	1.106e-06	0.01601	0.02409	0	0	0	0	0	0	3.703e-05		0.0406418	8	xyl
180	cel	1.338e-05	0.000434	2.512e-05	1.175e-06	3.573e-05	1.106e-06	0.01601	0.02409	0.007417	0.006467	0	2.471e-05	0.0004389	3.268e-06	8.886e-06		0.0549703	6	cel
181	man	7.615e-06	0.000434	2.512e-05	1.175e-06	3.573e-05	1.106e-06	0.01601	0.02409	0	0	0	0	0	0	1.603e-05		0.0406208	9	man
182	rhm	5.769e-06	0	0	0	0	0	0	0	0	0	0	0	0	0	2.991e-05		3.5679e-05	38	rhm
183	d02	3.07e-05	0.0001168	1.035e-12	9.688e-10	1.222e-08	1.538e-09	0.0006369	5.889e-06	0.0001592	1.14e-11	2.293e-09	8.979e-06	4.185e-05	2.971e-06	3.557e-06		0.00100686	28	d02
184	sta	5.769e-05	0	0	0	0	0	0	0	0.01854	0.01617	0	0	0	0	0.02932		0.0640877	5	sta
185	pec	5.769e-06	0	0	0	0	0	0	0	0	0	0	0	0.0004389	3.268e-06	0.003506		0.00395394	19	pec
186	d03	3.134e-06	2.059e-07	1.035e-06	4.764e-08	2.618e-08	4.188e-09	5.049e-10	3.491e-05	0.0001828	1.854e-11	2.994e-09	2.345e-05	3.856e-05	1.025e-06	9.547e-06		0.000294748	37	d03
187	d04	4.525e-06	6.63e-12	2.514e-06	1.485e-07	5.64e-08	3.186e-09	3.311e-10	0.0001218	0.0003613	9.159e-12	5.041e-09	1.426e-05	2.91e-05	3.027e-06	1.879e-06		0.000538618	34	d04
188	d05	1.674e-05	2.259e-12	1.933e-06	3.324e-08	2.203e-08	4.048e-09	2.951e-10	7.482e-05	0.0004277	1.081e-11	2.598e-09	5.008e-06	3.817e-05	3.975e-06	3.267e-06		0.000571675	33	d05
189	d06	9.604e-07	2.553e-12	8.674e-08	8.503e-08	3.208e-08	6.081e-09	0.0002542	4.932e-05	0.0002288	1.772e-11	2.375e-09	2.01e-05	2.535e-05	1.486e-07	2.224e-05		0.000601331	32	d06
190	d07	1.169e-05	4.378e-06	1.271e-06	5.1e-08	8.373e-08	1.273e-09	0.0007761	9.806e-05	0.0006644	1.029e-11	2.62e-09	1.973e-05	3.407e-05	1.828e-06	2.237e-05		0.00163404	23	d07
191	d08	4.999e-06	8.898e-07	1.725e-06	5.164e-08	1.119e-07	1.551e-09	0.0005574	3.198e-06	0.0001196	1.316e-11	2.746e-09	2.705e-06	3.212e-05	4.921e-07	5.432e-06		0.000728729	30	d08
192	d09	3.098e-05	2.64e-06	1.933e-07	1.127e-07	1.287e-08	1.365e-09	0.0006827	1.394e-05	0.0006527	9.571e-12	2.396e-09	2.514e-05	3.449e-05	1.283e-06	1.037e-05		0.00145457	24	d09
193	d10	1.399e-08	2.138e-06	2.658e-07	5.353e-09	3.146e-07	2.24e-07	0.0008524	0.006585	0.005067	0.001085	2.319e-09	1.824e-05	4.45e-05	5.014e-07	2.192e-05		0.0136775	15	d10
194	d11	6.161e-06	4.04e-06	2.413e-06	3.892e-08	1.348e-05	8.621e-08	0.0002497	8.562e-05	6.444e-05	9.443e-12	2.23e-09	4.089e-06	3.607e-05	8.211e-07	7.152e-05		0.000538481	35	d11
195	d12	1.645e-05	4.806e-12	1.88e-06	5.75e-08	1.995e-08	6.731e-09	3.418e-10	1.41e-05	0.000558	8.799e-12	2.531e-09	1.067e-05	2.867e-05	3.328e-07	4.659e-06		0.000634849	31	d12
196	d13	1.22e-06	2.598e-12	1.002e-12	7.469e-08	4.314e-08	7.867e-09	0.0001615	2.201e-05	0.0001501	7.776e-08	2.696e-09	1.572e-05	4.09e-05	2.036e-06	8.708e-06		0.0004024	36	d13
197	d14	9.362e-06	4.561e-06	5.151e-07	1.476e-08	1.315e-08	4.641e-10	0.0003963	4.75e-05	0.0003917	1.062e-11	3.649e-09	1.139e-05	3.135e-05	3.053e-07	7.936e-06		0.000900951	29	d14
198	d15	3.636e-05	1.52e-05	4.689e-08	1.34e-08	4.931e-08	9.721e-11	0.000308	3.01e-05	0.0006786	1.099e-11	2.335e-09	1.356e-05	7.425e-05	3.644e-07	3.932e-05		0.00119587	27	d15

## Sheet: Xa>dR
1	2	3	4	5	6	7	8	9	10	11	12	13	14	15	16	17	18
		for each d, rank a
		11	12	13	14	15	16	17	18	19	20	21	22	24	25	26
		gre	mhe	cde	cmi	rst	tno	dix	dip	din	dxf	cha	sif	pha	coc	ph1
161	d01	5	8	11	12	10	13	1	4	2	15	14	7	6	9	3
162	ar2	7	11	2	6	12	13	3	1	5	10	14	9	4	8	15
163	fu2	10	5	11	15	9	14	3	1	2	6	4	12	7	8	13
164	ga2	12	4	11	13	9	14	3	1	2	5	15	8	7	10	6
165	gl2	13	2	12	14	3	8	6	4	1	5	15	10	7	11	9
166	ma2	12	4	10	13	9	14	2	3	5	7	15	8	6	11	1
167	rh2	13	4	8	14	11	12	3	1	2	7	15	10	5	9	6
168	ga3	15	1	10	9	11	5	3	13	4	14	12	6	7	8	2
169	gl3	15	5	3	11	12	13	2	8	4	14	1	7	10	9	6
170	gc2	15	5	9	11	4	12	3	2	13	14	1	8	6	10	7
171	mu2	15	6	3	9	8	10	12	13	1	2	11	4	14	5	7
172	ga4	15	5	14	7	9	8	12	13	2	4	11	6	1	10	3
173	gl4	15	14	4	7	6	8	9	11	1	13	5	2	12	3	10
174	chi	9	3	6	11	5	12	2	1	13	13	13	7	4	10	8
175	glo	9	3	5	6	4	7	2	1	9	9	9	9	9	9	8
176	chr	13	4	8	11	7	12	3	2	14	14	1	9	5	10	6
177	fcs	9	3	5	7	4	8	2	1	9	9	9	9	9	9	6
178	gly	2	2	2	2	2	2	2	2	2	2	2	2	2	2	1
179	xyl	7	3	6	8	5	9	2	1	10	10	10	10	10	10	4
180	cel	10	6	8	13	7	14	2	1	3	4	15	9	5	12	11
181	man	7	3	5	8	4	9	2	1	10	10	10	10	10	10	6
182	rhm	2	3	3	3	3	3	3	3	3	3	3	3	3	3	1
183	d02	5	3	15	13	10	12	1	7	2	14	11	6	4	9	8
184	sta	4	5	5	5	5	5	5	5	2	3	5	5	5	5	1
185	pec	3	5	5	5	5	5	5	5	5	5	5	5	2	4	1
186	d03	6	9	7	10	11	12	14	3	1	15	13	4	2	8	5
187	d04	5	15	7	9	10	12	13	2	1	14	11	4	3	6	8
188	d05	4	15	8	9	10	11	13	2	1	14	12	5	3	6	7
189	d06	7	15	9	10	11	12	1	3	2	14	13	6	4	8	5
190	d07	7	8	10	12	11	14	1	3	2	15	13	6	4	9	5
191	d08	5	9	8	12	11	14	1	6	2	15	13	7	3	10	4
192	d09	4	8	10	11	12	14	1	6	2	15	13	5	3	9	7
193	d10	13	8	11	14	10	12	4	1	2	3	15	7	5	9	6
194	d11	7	9	10	13	6	12	1	2	4	15	14	8	5	11	3
195	d12	3	15	7	9	10	11	13	4	1	14	12	5	2	8	6
196	d13	8	14	15	10	11	12	1	4	2	9	13	5	3	7	6
197	d14	6	8	9	11	12	14	1	3	2	15	13	5	4	10	7
198	d15	5	7	11	12	10	14	2	6	1	15	13	8	3	9	4

## Sheet: fa>din
1	2	3	4	5	6	7	8	9	10	11	12	13	14	15	16	17	18	19	20
		for each d, fraction a
		11	12	13	14	15	16	17	18	19	20	21	22	24	25	26
		gre	mhe	cde	cmi	rst	tno	dix	dip	din	dxf	cha	sif	pha	coc	ph1		sum
161	d01	0.01375	0.0001178	4.195e-05	2.684e-05	5.407e-05	1.847e-06	0.3801	0.02373	0.1981	5.837e-09	1.288e-06	0.006463	0.006467	0.0001086	0.02663		0.655592
162	ar2	0.01875	0.003612	0.2046	0.02152	0.0004448	9.718e-06	0.1373	0.2188	0.03734	0.004535	1.566e-06	0.006828	0.0688	0.0116	3.805e-08		0.734141
163	fu2	9.112e-05	0.0145	9.013e-05	3.4e-06	0.0001067	7.724e-06	0.03465	0.05557	0.05134	0.0009968	0.02821	8.817e-05	0.0003749	0.0002241	3.065e-05		0.186284
164	ga2	7.82e-06	0.03146	8.798e-05	3.236e-06	0.0001016	2.463e-06	0.03365	0.05397	0.04635	0.01701	5.951e-08	0.0004485	0.002473	9.402e-05	0.01044		0.196099
165	gl2	1.106e-06	0.02196	1.493e-05	5.872e-07	0.01539	0.0003739	0.005701	0.009252	0.02229	0.008381	4.126e-08	0.0002153	0.0004566	0.0001852	0.000354		0.0845757
166	ma2	1.183e-05	0.02075	0.0001122	4.272e-06	0.0001326	3.042e-06	0.1505	0.06829	0.01464	0.005531	1.058e-07	0.0004219	0.008115	8.56e-05	0.3102		0.578798
167	rh2	2.491e-05	0.02693	0.001775	1.762e-05	0.0005121	6.155e-05	0.1697	0.2624	0.2623	0.004206	1.914e-07	0.0009667	0.01214	0.001315	0.006429		0.748778
168	ga3	5.619e-12	0.08586	2.326e-06	2.92e-06	1.838e-06	0.0004902	0.01358	1.287e-08	0.00433	3.274e-10	3.934e-07	0.0004125	0.0002281	6.025e-06	0.0597		0.164614
169	gl3	5.325e-14	4.887e-05	0.0002584	1.813e-09	1.772e-09	3.483e-10	0.07968	6.042e-06	0.0002287	6.345e-12	0.9145	9.162e-06	2.093e-07	4.179e-07	1.073e-05		0.994743
170	gc2	1.451e-12	0.000489	5.029e-05	1.867e-06	0.002794	1.316e-06	0.01859	0.02963	8.635e-10	1.344e-10	0.9208	0.0002744	0.0004097	1.093e-05	0.000307		0.973359
171	mu2	5.874e-12	4.714e-05	0.001787	1.262e-06	2.496e-06	2.951e-07	3.973e-08	1.103e-08	0.3696	0.01383	2.833e-07	0.001494	5.233e-09	0.000164	1.013e-05		0.386937
172	ga4	3.936e-12	0.001845	2.33e-11	0.0001717	2.574e-06	8.827e-06	6.531e-09	3.266e-09	0.1418	0.002776	9.035e-08	0.0005741	0.6486	1.3e-06	0.02867		0.82445
173	gl4	3.279e-12	1.238e-10	2.413e-06	1.666e-07	1.768e-07	1.021e-07	1.379e-08	6.231e-09	0.1375	4.599e-10	2.251e-07	3.949e-05	3.242e-09	1.89e-05	7.46e-09		0.137562
174	chi	7.058e-05	0.01062	0.0006146	2.874e-05	0.0008743	2.707e-05	0.3919	0.5895	0	0	0	0.0003023	0.00537	3.998e-05	9.649e-05		0.999444
175	glo	0	0.005406	0.0003129	1.463e-05	0.0004451	1.378e-05	0.1995	0.3001	0	0	0	0	0	0	7.363e-10		0.505792
176	chr	4.097e-06	0.003698	0.000214	1.001e-05	0.0003045	9.425e-06	0.1365	0.2053	0	0	0.5846	8.773e-05	0.003117	2.32e-05	0.002071		0.935939
177	fcs	0	0.005289	0.0003061	1.432e-05	0.0004355	1.348e-05	0.1952	0.2936	0	0	0	0	0	0	1.452e-05		0.494873
178	gly	0	0	0	0	0	0	0	0	0	0	0	0	0	0	0.2872		0.2872
179	xyl	0.0001832	0.01044	0.0006043	2.826e-05	0.0008597	2.661e-05	0.3853	0.5797	0	0	0	0	0	0	0.0008909		0.978033
180	cel	0.0002211	0.00717	0.000415	1.941e-05	0.0005904	1.828e-05	0.2646	0.3981	0.1226	0.1068	0	0.0004083	0.007252	5.399e-05	0.0001468		0.908395
181	man	9.744e-05	0.005553	0.0003214	1.503e-05	0.0004572	1.415e-05	0.2049	0.3083	0	0	0	0	0	0	0.0002051		0.519863
182	rhm	0.0001264	0	0	0	0	0	0	0	0	0	0	0	0	0	0.0006554		0.0007818
183	d02	0.02193	0.08345	7.396e-10	6.922e-07	8.729e-06	1.099e-06	0.4551	0.004208	0.1137	8.148e-09	1.638e-06	0.006415	0.0299	0.002122	0.002542		0.719379
184	sta	0.0008993	0	0	0	0	0	0	0	0.2891	0.252	0	0	0	0	0.4571		0.999099
185	pec	0.0001833	0	0	0	0	0	0	0	0	0	0	0	0.01394	0.0001038	0.1114		0.125627
186	d03	0.004651	0.0003057	0.001536	7.071e-05	3.886e-05	6.216e-06	7.495e-07	0.05181	0.2714	2.751e-08	4.444e-06	0.03481	0.05724	0.001521	0.01417		0.437565
187	d04	0.005497	8.053e-09	0.003054	0.0001804	6.851e-05	3.869e-06	4.022e-07	0.148	0.4389	1.113e-08	6.123e-06	0.01732	0.03535	0.003677	0.002283		0.65434
188	d05	0.02063	2.784e-09	0.002382	4.097e-05	2.715e-05	4.989e-06	3.637e-07	0.0922	0.5271	1.332e-08	3.202e-06	0.006171	0.04704	0.004899	0.004026		0.704525
189	d06	0.0008167	2.171e-09	7.376e-05	7.231e-05	2.728e-05	5.171e-06	0.2162	0.04194	0.1946	1.507e-08	2.02e-06	0.01709	0.02156	0.0001264	0.01891		0.511424
190	d07	0.00573	0.002145	0.0006229	2.499e-05	4.103e-05	6.237e-07	0.3804	0.04806	0.3256	5.043e-09	1.284e-06	0.00967	0.0167	0.000896	0.01096		0.800852
191	d08	0.004431	0.0007888	0.001529	4.577e-05	9.917e-05	1.375e-06	0.4941	0.002835	0.106	1.167e-08	2.434e-06	0.002398	0.02847	0.0004362	0.004815		0.645952
192	d09	0.01778	0.001515	0.0001109	6.469e-05	7.389e-06	7.833e-07	0.3918	0.008003	0.3747	5.493e-09	1.375e-06	0.01443	0.0198	0.0007365	0.005951		0.834901
193	d10	1.007e-06	0.0001538	1.912e-05	3.851e-07	2.263e-05	1.612e-05	0.06132	0.4738	0.3646	0.07807	1.668e-07	0.001312	0.003202	3.607e-05	0.001577		0.98413
194	d11	0.006146	0.004031	0.002407	3.883e-05	0.01345	8.6e-05	0.2491	0.08541	0.06428	9.42e-09	2.225e-06	0.004079	0.03598	0.0008191	0.07135		0.537179
195	d12	0.01673	4.888e-09	0.001912	5.849e-05	2.03e-05	6.846e-06	3.477e-07	0.01434	0.5676	8.95e-09	2.574e-06	0.01086	0.02916	0.0003385	0.004739		0.645768
196	d13	0.00228	4.856e-09	1.874e-09	0.0001396	8.064e-05	1.47e-05	0.3018	0.04114	0.2805	0.0001454	5.039e-06	0.02938	0.07645	0.003805	0.01628		0.75202
197	d14	0.007092	0.003455	0.0003903	1.118e-05	9.96e-06	3.516e-07	0.3002	0.03598	0.2968	8.043e-09	2.765e-06	0.00863	0.02375	0.0002313	0.006012		0.682565
198	d15	0.02177	0.009103	2.807e-05	8.023e-06	2.952e-05	5.82e-08	0.1844	0.01802	0.4063	6.582e-09	1.398e-06	0.008117	0.04445	0.0002181	0.02354		0.715985

## Sheet: fa>dout
1	2	3	4	5	6	7	8	9	10	11	12	13	14	15	16	17	18
	sum	0.76452	0.488049	0.755071	0.752122	0.753872	0.737398	0.400548	0.259794	0.38036	0.196054	0.425921	0.546027	0.697307	0.557776	0.307825
		for each d, fraction a
		11	12	13	14	15	16	17	18	19	20	21	22	24	25	26
		gre	mhe	cde	cmi	rst	tno	dix	dip	din	dxf	cha	sif	pha	coc	ph1
161	d01	0.05574	6.314e-06	3.852e-05	0.0005292	3.503e-05	3.881e-05	0.0005518	2.289e-05	0.002384	8.298e-11	3.552e-10	0.01212	0.0003366	0.0007462	0.0001755
162	ar2	0.07797	0.0001986	0.1927	0.4354	0.0002956	0.0002095	0.0002045	0.0002165	0.0004608	6.613e-05	4.432e-10	0.01314	0.003674	0.08179	2.573e-10
163	fu2	0.01922	0.04043	0.004306	0.003488	0.003594	0.008444	0.002617	0.002788	0.03213	0.0007372	0.0004048	0.008604	0.001015	0.08014	1.051e-05
164	ga2	0.000945	0.05028	0.002409	0.001902	0.001962	0.001543	0.001456	0.001552	0.01662	0.007208	4.894e-10	0.02508	0.003838	0.01927	0.002053
165	gl2	0.0001984	0.05211	0.0006068	0.0005125	0.4412	0.3478	0.0003664	0.000395	0.01187	0.005274	5.038e-10	0.01787	0.001052	0.05637	0.0001033
166	ma2	0.00115	0.02666	0.002469	0.002019	0.002059	0.001532	0.005238	0.001579	0.004221	0.001885	6.993e-10	0.01897	0.01012	0.0141	0.04903
167	rh2	0.0007665	0.01096	0.01237	0.002637	0.002518	0.009819	0.00187	0.001921	0.02396	0.000454	4.009e-10	0.01377	0.004797	0.06861	0.0003218
168	ga3	2.515e-10	0.0508	2.358e-05	0.0006357	1.314e-05	0.1137	0.0002177	1.37e-10	0.0005751	5.139e-11	1.198e-09	0.008544	0.0001311	0.0004573	0.004345
169	gl3	2.548e-10	0.003092	0.2801	4.218e-05	1.354e-06	8.638e-06	0.1365	6.877e-06	0.003247	1.064e-10	0.2977	0.02028	1.285e-05	0.003391	8.349e-05
170	gc2	1.671e-10	0.0007447	0.001312	0.001046	0.05143	0.0007856	0.0007669	0.0008119	2.951e-10	5.429e-11	0.007216	0.01462	0.0006058	0.002135	5.751e-05
171	mu2	1.009e-10	1.07e-05	0.006951	0.0001054	6.849e-06	2.627e-05	2.444e-10	4.507e-11	0.01884	0.000833	3.311e-10	0.01187	1.154e-09	0.004775	2.83e-07
172	ga4	2.36e-10	0.001463	3.165e-10	0.05008	2.466e-05	0.002744	1.403e-10	4.66e-11	0.02524	0.0005837	3.687e-10	0.01593	0.4994	0.0001321	0.002796
173	gl4	1.037e-10	5.175e-11	1.728e-05	2.562e-05	8.93e-07	1.673e-05	1.561e-10	4.687e-11	0.0129	5.098e-11	4.843e-10	0.0005777	1.316e-09	0.001013	3.835e-10
174	chi	0.01242	0.0247	0.0245	0.0246	0.02458	0.02469	0.0247	0.02468	0	0	0	0.02462	0.01213	0.01193	2.761e-05
175	glo	0	0.0247	0.0245	0.0246	0.02458	0.02469	0.0247	0.02468	0	0	0	0	0	0	4.139e-10
176	chr	0.01242	0.1482	0.147	0.1476	0.1475	0.1481	0.1482	0.1481	0	0	0.1206	0.1231	0.1213	0.1193	0.01021
177	fcs	0	0.01235	0.01225	0.0123	0.01229	0.01234	0.01235	0.01234	0	0	0	0	0	0	4.172e-06
178	gly	0	0	0	0	0	0	0	0	0	0	0	0	0	0	0.1225
179	xyl	0.01639	0.01235	0.01225	0.0123	0.01229	0.01234	0.01235	0.01234	0	0	0	0	0	0	0.0001296
180	cel	0.02881	0.01235	0.01225	0.0123	0.01229	0.01234	0.01235	0.01234	0.04739	0.04882	0	0.02462	0.01213	0.01193	3.111e-05
181	man	0.01639	0.01235	0.01225	0.0123	0.01229	0.01234	0.01235	0.01234	0	0	0	0	0	0	5.612e-05
182	rhm	0.01242	0	0	0	0	0	0	0	0	0	0	0	0	0	0.0001047
183	d02	0.06608	0.003324	5.048e-10	1.015e-05	4.203e-06	1.716e-05	0.0004911	3.016e-06	0.001017	8.609e-11	3.359e-10	0.008945	0.001157	0.01084	1.245e-05
184	sta	0.1242	0	0	0	0	0	0	0	0.1185	0.122	0	0	0	0	0.1027
185	pec	0.01242	0	0	0	0	0	0	0	0	0	0	0	0.01213	0.01193	0.01227
186	d03	0.006746	5.862e-06	0.0005045	0.0004988	9.006e-06	4.673e-05	3.893e-10	1.788e-05	0.001168	1.399e-10	4.386e-10	0.02336	0.001066	0.003741	3.343e-05
187	d04	0.009742	1.887e-10	0.001226	0.001555	1.94e-05	3.555e-05	2.553e-10	6.24e-05	0.002308	6.915e-11	7.385e-10	0.01421	0.0008044	0.01105	6.58e-06
188	d05	0.03604	6.431e-11	0.0009426	0.0003481	7.58e-06	4.518e-05	2.275e-10	3.832e-05	0.002733	8.157e-11	3.806e-10	0.004989	0.001055	0.01451	1.144e-05
189	d06	0.002067	7.267e-11	4.23e-05	0.0008904	1.104e-05	6.786e-05	0.000196	2.526e-05	0.001462	1.338e-10	3.479e-10	0.02002	0.0007007	0.0005425	7.787e-05
190	d07	0.02517	0.0001246	0.0006199	0.0005341	2.88e-05	1.42e-05	0.0005985	5.023e-05	0.004245	7.769e-11	3.838e-10	0.01966	0.0009418	0.006675	7.832e-05
191	d08	0.01076	2.533e-05	0.0008412	0.0005407	3.849e-05	1.731e-05	0.0004298	1.638e-06	0.0007641	9.937e-11	4.022e-10	0.002694	0.0008878	0.001796	1.902e-05
192	d09	0.0667	7.514e-05	9.425e-05	0.00118	4.429e-06	1.523e-05	0.0005264	7.141e-06	0.00417	7.225e-11	3.51e-10	0.02504	0.0009534	0.004684	3.63e-05
193	d10	3.013e-05	6.087e-05	0.0001296	5.605e-05	0.0001082	0.0025	0.0006572	0.003373	0.03238	0.008192	3.397e-10	0.01817	0.00123	0.00183	7.675e-05
194	d11	0.01326	0.000115	0.001177	0.0004076	0.004637	0.0009621	0.0001926	4.385e-05	0.0004117	7.129e-11	3.267e-10	0.004073	0.0009971	0.002997	0.0002504
195	d12	0.03541	1.368e-10	0.0009167	0.0006021	6.865e-06	7.511e-05	2.636e-10	7.222e-06	0.003565	6.642e-11	3.707e-10	0.01063	0.0007924	0.001215	1.631e-05
196	d13	0.002625	7.395e-11	4.888e-10	0.0007821	1.484e-05	8.779e-05	0.0001245	1.127e-05	0.0009589	5.871e-07	3.95e-10	0.01566	0.001131	0.007431	3.049e-05
197	d14	0.02015	0.0001298	0.0002512	0.0001545	4.523e-06	5.179e-06	0.0003056	2.433e-05	0.002503	8.015e-11	5.346e-10	0.01135	0.0008665	0.001115	2.778e-05
198	d15	0.07828	0.0004328	2.286e-05	0.0001403	1.696e-05	1.085e-06	0.0002375	1.542e-05	0.004336	8.3e-11	3.421e-10	0.01351	0.002052	0.00133	0.0001377

## Sheet: Xa>de
1	2	3	4	5	6	7	8	9	10	11	12	13	14	15	16	17	18	19	20	21	22
	rank =	13	8	10	14	9	15	4	2	5	6	1	11	7	12	3
	sum =	2.99197e-06	0.00041527	4.13372e-05	1.52983e-06	4.83664e-05	1.11732e-06	0.0157861	0.02516	0.00817204	0.00312823	0.239723	1.54069e-05	0.0010644	1.25218e-05	0.0167626
		umolC/L/d
		11	12	13	14	15	16	17	18	19	20	21	22	24	25	26
		gre	mhe	cde	cmi	rst	tno	dix	dip	din	dxf	cha	sif	pha	coc	ph1		sum	rank
161	d01	1.197e-07	1.414e-13	7.9e-08	4.994e-08	4.268e-08	2.161e-09	0.0006518	4.469e-05	0.000201	4.225e-12	1.962e-10	1.873e-07	1.753e-06	1.793e-07	2.701e-05		0.000926913	12	d01
162	ar2	3.77e-08	6.976e-06	6.945e-07	2.57e-08	8.125e-07	1.877e-08	0.0002652	0.0004227	2.288e-05	8.759e-06	3.247e-10	1e-07	0.0001267	1.227e-06	1.397e-11		0.000856132	14	ar2
163	fu2	3.225e-07	8.866e-05	8.826e-06	3.266e-07	1.033e-05	2.385e-07	0.00337	0.005372	0.0001945	7.445e-05	0.002763	2.459e-07	1.49e-05	5.259e-07	3.002e-06		0.0119013	4	fu2
164	ga2	3.246e-07	4.883e-05	4.861e-06	1.799e-07	5.687e-06	1.314e-07	0.001856	0.002959	0.002494	0.0009548	2.151e-10	2.332e-07	0.0001192	1.823e-06	0.0005752		0.00902027	5	ga2
165	gl2	9.215e-08	1.25e-05	1.244e-06	4.605e-08	1.456e-06	3.363e-08	0.0004752	0.0007573	0.001825	0.0006986	2.795e-10	2.899e-07	2.086e-05	1.718e-06	2.92e-05		0.00382354	8	gl2
166	ma2	5.341e-07	5.087e-05	5.064e-06	1.874e-07	5.924e-06	1.369e-07	0.001934	0.003082	0.0006521	0.0002496	3.424e-10	6.562e-07	0.0002682	2.542e-06	0.01397		0.0202218	3	ma2
167	rh2	3.56e-07	6.192e-05	6.163e-06	2.281e-07	7.211e-06	1.666e-07	0.002354	0.003751	0.0001487	5.694e-05	3.981e-10	1.703e-07	0.0001565	5.435e-07	1.138e-05		0.00655528	7	rh2
168	ga3	0	0	0	0	0	0	0	0	0	0	6.275e-10	4.05e-07	0	0	0.00123		0.00123041	9	ga3
169	gl3	0	0	0	0	0	0	0	0	0	0	0.1877	4.602e-15	0	0	1.735e-06		0.187702	1	gl3
170	gc2	0	2.616e-05	2.604e-06	9.639e-08	3.047e-06	7.039e-08	0.0009946	0.001585	0	0	0.04926	5.623e-07	0	2.154e-07	6.211e-06		0.0518786	2	gc2
171	mu2	0	0	0	0	0	0	0	0	0	0	2.027e-10	4.322e-07	0	0	8.074e-08		5.13143e-07	27	mu2
172	ga4	0	0	0	0	0	0	0	0	0	0	4.933e-10	6.918e-07	0	0	0.0007792		0.000779892	15	ga4
173	gl4	0	0	0	0	0	0	0	0	0	0	3.82e-10	5.799e-07	0	0	2.889e-11		5.80311e-07	26	gl4
174	chi	0	0	0	0	0	0	0	0	0	0	0	0	0	0	0		0	28	chi
175	glo	0	0	0	0	0	0	0	0	0	0	0	0	0	0	0		0	28	glo
176	chr	0	0	0	0	0	0	0	0	0	0	0	0	0	0	0		0	28	chr
177	fcs	0	0	0	0	0	0	0	0	0	0	0	0	0	0	0		0	28	fcs
178	gly	0	0	0	0	0	0	0	0	0	0	0	0	0	0	0		0	28	gly
179	xyl	0	0	0	0	0	0	0	0	0	0	0	0	0	0	0		0	28	xyl
180	cel	0	0	0	0	0	0	0	0	0	0	0	0	0	0	0		0	28	cel
181	man	0	0	0	0	0	0	0	0	0	0	0	0	0	0	0		0	28	man
182	rhm	0	0	0	0	0	0	0	0	0	0	0	0	0	0	0		0	28	rhm
183	d02	1.757e-07	0.0001168	6.524e-15	1.424e-10	1.004e-08	4.118e-10	0.0006369	5.889e-06	7.201e-05	4.387e-12	2.876e-10	9.321e-07	3.88e-05	3.886e-07	1.038e-06		0.000872944	13	d02
184	sta	0	0	0	0	0	0	0	0	0	0	0	0	0	0	0		0	28	sta
185	pec	0	0	0	0	0	0	0	0	0	0	0	0	0	0	0		0	28	pec
186	d03	6.741e-09	1.892e-07	8.075e-07	4.145e-08	8.231e-09	4.187e-09	2.22e-12	3.491e-05	0.0001488	1.586e-12	1.001e-09	1.535e-07	3.254e-05	3.112e-07	2.381e-06		0.000220154	23	d03
187	d04	1.802e-07	3.576e-13	1.942e-06	4.088e-08	2.569e-08	3.048e-09	2.174e-12	0.0001218	0.000321	2.001e-12	2.53e-10	9.321e-07	2.415e-05	3.936e-07	1.879e-06		0.000472347	19	d04
188	d05	5.256e-14	3.631e-13	1.868e-06	6.006e-10	1.643e-08	8.756e-10	2.112e-12	7.482e-05	0.0002234	4.039e-12	5.429e-10	9.321e-07	1.383e-05	3.893e-07	2.393e-06		0.000317651	21	d05
189	d06	5.624e-09	1.531e-13	8.674e-08	2e-08	2.359e-08	6.074e-09	2.287e-12	4.932e-05	0.0001617	1.022e-11	2.938e-10	8.292e-07	2.163e-05	1.486e-07	1.938e-05		0.00025315	22	d06
190	d07	1.671e-07	3.61e-13	5.797e-07	4.428e-08	1.003e-08	4.786e-10	0.0005425	9.806e-05	0.0003006	3.16e-12	4.454e-10	9.321e-07	2.105e-05	1.705e-07	5.519e-06		0.000969634	11	d07
191	d08	5.707e-08	2.19e-13	1.725e-06	4.203e-08	8.819e-08	3.699e-10	0.0005574	3.197e-06	2.498e-05	1.844e-12	2.162e-10	4.141e-07	2.931e-05	1.174e-07	1.822e-11		0.000617331	17	d08
192	d09	1.228e-07	2.687e-13	1.933e-07	5.279e-08	4.886e-09	1.101e-10	0.0006476	1.394e-05	0.0003169	2.811e-12	3.726e-10	7.219e-07	3.3e-05	3.863e-07	5.33e-11		0.00101292	10	d09
193	d10	5.189e-09	2.585e-07	2.185e-07	1.917e-09	1.038e-07	2.115e-07	0.0006485	0.006585	0.0003108	0.001085	3.114e-10	7.78e-07	3.693e-05	3.924e-07	2.192e-05		0.00869012	6	d10
194	d11	3.442e-15	1.479e-06	1.939e-06	3.117e-08	1.348e-05	8.61e-08	0.0001506	8.562e-05	5.233e-05	2.656e-12	2.129e-10	5.317e-07	2.923e-05	2.408e-07	6.752e-05		0.000403088	20	d11
195	d12	1.524e-07	2.133e-13	1.88e-06	4.905e-08	7.859e-09	6.878e-10	2.8e-12	1.41e-05	0.0001678	1.181e-12	2.782e-10	9.321e-07	2.069e-05	2.711e-07	2.981e-11		0.000205884	24	d12
196	d13	9.606e-15	3.07e-13	5.865e-15	5.287e-08	3.201e-08	4.826e-09	3.982e-12	2.201e-05	1.364e-05	7.776e-08	2.144e-10	9.321e-07	2.265e-05	2.733e-08	4.249e-06		6.36761e-05	25	d13
197	d14	1.506e-07	1.28e-07	5.151e-07	3.174e-09	8.463e-10	2.08e-10	0.0003938	4.75e-05	0.0003015	2.588e-12	2.547e-10	9.249e-07	2.034e-05	2.642e-07	3.346e-06		0.000768473	16	d14
198	d15	1.818e-07	4.994e-07	4.689e-08	9.399e-09	4.466e-08	9.58e-11	0.000308	3.01e-05	0.0002184	1.884e-12	2.684e-10	9.07e-07	1.214e-05	2.464e-07	4.105e-11		0.000570576	18	d15

## Sheet: Xa>p
1	2	3	4	5	6	7	8	9	10	11	12	13	14	15	16	17	18	19	20	21	22
	rank =	13	7	10	14	9	15	3	2	6	5	1	11	8	12	4
	sum =	0.000109376	0.0179839	0.00050235	2.36797e-05	0.000715286	2.3519e-05	0.777469	1.44528	0.0969771	0.106488	3.9193	0.000455672	0.0109498	0.000121154	0.197689
		umolC/L/d
		11	12	13	14	15	16	17	18	19	20	21	22	24	25	26
		gre	mhe	cde	cmi	rst	tno	dix	dip	din	dxf	cha	sif	pha	coc	ph1		sum	rank
101	p01	5.658e-14	0.0005649	8.805e-13	5.859e-09	2.19e-08	6.136e-09	0.01306	0.05581	5.402e-05	0.002989	7.11e-09	5.964e-06	1.137e-05	1.375e-08	6.285e-11		0.0724953	16	p01
102	pra	6.906e-14	1.876e-12	1.998e-12	2.722e-08	8.512e-09	7.712e-08	1.837e-10	8.765e-11	2.649e-06	6.753e-12	2.364e-09	4.722e-06	9.355e-05	2.878e-06	5.952e-11		0.000103915	38	pra
103	puc	1.39e-13	3.751e-12	6.375e-13	1.036e-08	3.075e-12	3.627e-10	3.38e-10	0.0001221	4.005e-05	2.197e-06	3.036e-09	1.065e-05	0.0003306	2.145e-05	0.05945		0.0599771	18	puc
104	pal	1.379e-13	1.158e-06	1.022e-08	9.096e-09	6.633e-08	2.275e-09	0.0002018	7.668e-05	0.008499	1.028e-11	3.403e-09	1.639e-05	0.00406	1.908e-05	0.01465		0.0275242	32	pal
105	plc	1.44e-13	1.428e-07	5.743e-13	5.331e-09	3.24e-10	4.947e-14	3.534e-05	2.772e-10	2.297e-05	1.156e-11	1.993	2.048e-06	0.0003807	1.899e-05	0.008482		2.00194	1	plc
106	pax	3.755e-14	3.027e-06	6.817e-13	5.402e-09	2.683e-08	6.451e-09	0.02163	0.07947	0.002083	0.006752	6.191e-09	1.108e-05	9.626e-06	7.384e-07	2.408e-06		0.109962	7	pax
107	xph	7.268e-14	0.001614	8.225e-13	7.097e-09	1.657e-08	1.508e-10	0.0001973	3.235e-10	0.000487	2.672e-06	2.733e-09	2.291e-06	5.062e-06	2.732e-07	1.841e-06		0.00231047	36	xph
108	pau	1.379e-13	5.331e-05	5.743e-13	1.326e-09	5.518e-08	2.816e-09	0.0004544	0.06982	5.063e-05	0.003762	4.515e-09	2.078e-05	2.636e-07	9.588e-07	8.267e-11		0.0741624	15	pau
109	plu	9.251e-14	1.967e-12	5.944e-13	4.33e-10	2.441e-09	1.264e-06	0.0006836	1.541e-05	7.527e-05	6.753e-12	7.872e-09	4.919e-06	3.201e-06	1.712e-06	3.219e-05		0.000817577	37	plu
110	pca	1.105e-13	4.796e-05	6.731e-13	2.91e-09	3.608e-08	3.73e-11	0.001136	0.04728	3.239e-05	4.829e-05	7.501e-09	2.384e-05	4.706e-05	7.191e-07	1.201e-06		0.0486175	23	pca
111	pur	4.544e-14	6.927e-06	6.456e-13	1.034e-08	1.987e-09	2.978e-09	0.05373	2.267e-10	0.01493	5.939e-06	2.888e-09	2.303e-05	7.048e-06	2.636e-07	6.892e-06		0.0687101	17	pur
112	pan	3.831e-14	1.512e-06	7.173e-13	2.525e-09	7.15e-08	5.42e-09	1.796e-10	0.001124	0.01341	7.82e-07	7.216e-09	7.194e-06	3.01e-06	6.326e-07	1.919e-10		0.0145472	35	pan
113	pln	5.597e-14	1.611e-06	7.972e-13	8.177e-09	1.183e-08	1.838e-09	0.0001453	0.0001064	6.059e-05	6.152e-07	1.103	3.33e-06	8.255e-05	1.411e-06	2.121e-10		1.1034	3	pln
114	phi	5.769e-06	0.0008679	5.023e-05	2.349e-06	7.146e-05	2.212e-06	0.03203	0.04818	0	0	0	2.471e-05	0.0004389	3.268e-06	7.226e-06		0.081684	12	phi
115	plo	0	0.0008679	5.023e-05	2.349e-06	7.146e-05	2.212e-06	0.03203	0.04818	0	0	0	0	0	0	1.174e-10		0.0812042	13	plo
116	phr	5.769e-06	0.005207	0.0003014	1.41e-05	0.0004288	1.327e-05	0.1922	0.2891	0	0	0.8233	0.0001235	0.004389	3.268e-05	0.0002899		1.31541	2	phr
117	pcs	0	0.000434	2.512e-05	1.175e-06	3.573e-05	1.106e-06	0.01601	0.02409	0	0	0	0	0	0	2.978e-05		0.0406269	25	pcs
118	ply	0	0	0	0	0	0	0	0	0	0	0	0	0	0	0.05952		0.05952	19	ply
119	pyl	7.615e-06	0.000434	2.512e-05	1.175e-06	3.573e-05	1.106e-06	0.01601	0.02409	0	0	0	0	0	0	3.352e-07		0.0406051	27	pyl
120	pel	1.338e-05	0.000434	2.512e-05	1.175e-06	3.573e-05	1.106e-06	0.01601	0.02409	0.007417	0.006467	0	2.471e-05	0.0004389	3.268e-06	1.179e-05		0.0549732	20	pel
121	xpa	7.615e-06	0.000434	2.512e-05	1.175e-06	3.573e-05	1.106e-06	0.01601	0.02409	0	0	0	0	0	0	1.77e-05		0.0406224	26	xpa
122	phm	5.769e-06	0	0	0	0	0	0	0	0	0	0	0	0	0	0.03562		0.0356258	28	phm
123	p02	4.613e-14	0.0007874	9.574e-13	1.321e-08	5.554e-08	1.386e-10	0.005256	0.01903	0.0133	0.005182	5.089e-09	1.511e-05	4.168e-05	7.034e-07	7.511e-05		0.0436881	24	p02
124	pta	5.769e-05	0	0	0	0	0	0	0	0.01854	0.01617	0	0	0	0	6.297e-05		0.0348307	30	pta
125	xpe	5.769e-06	0	0	0	0	0	0	0	0	0	0	0	0.0004389	3.268e-06	0.01937		0.0198179	34	xpe
126	p03	9.03e-14	0.0003623	9.138e-13	2.563e-09	1.985e-08	1.896e-09	0.001084	0.04811	3.115e-05	0.004246	6.851e-09	1.236e-05	2.799e-05	6.219e-07	1.136e-10		0.0538745	22	p03
127	p04	5.6e-14	0.0003802	7.489e-13	4.197e-09	3.088e-08	3.527e-09	0.003242	0.08762	0.002149	0.006721	6.141e-09	1.587e-05	6.233e-11	5.526e-07	1.692e-06		0.10013	8	p04
128	p05	3.82e-14	0.0007458	6.456e-13	1.933e-08	1.762e-08	4.393e-09	0.004437	0.02291	0.001286	0.005441	6.321e-09	1.538e-05	1.161e-05	2.323e-06	6.577e-08		0.0348492	29	p05
129	p06	8.856e-14	0.0002016	7.455e-13	8.094e-09	8.443e-09	1.891e-10	0.002377	0.08765	1.195e-05	0.003751	5.187e-09	1.877e-05	3.953e-06	2.528e-07	1.563e-10		0.0940145	10	p06
130	p07	9.435e-14	0.0003731	5.973e-13	2.591e-09	5.38e-08	5.641e-11	0.001311	0.07611	0.0006909	0.006512	7.182e-09	1.414e-05	2.943e-06	5.518e-07	1.01e-05		0.0850248	11	p07
131	p08	9.533e-14	0.001047	5.962e-13	5.834e-10	7.161e-09	2.836e-09	0.1041	0.07096	0.0001047	0.006067	6.47e-09	9.034e-06	2.614e-08	9.404e-08	5.417e-06		0.182293	4	p08
132	p09	6.61e-14	0.0005276	7.001e-13	5.734e-09	3.657e-09	3.711e-10	0.00628	0.06666	1.155e-06	0.00498	7.531e-09	1.158e-05	3.465e-07	1.193e-06	2.521e-06		0.0784644	14	p09
133	p10	1.153e-13	0.0002878	6.553e-13	4.06e-09	5.66e-08	5.76e-09	0.1262	0.03986	0.01155	0.003505	7.15e-09	2.776e-06	6.182e-11	1.258e-06	1.048e-10		0.181407	5	p10
134	p11	6.103e-14	0.0005107	7.024e-13	7.147e-09	1.918e-08	5.233e-09	0.004046	0.04443	0.00178	0.004095	6.769e-09	2.634e-06	2.473e-05	2.543e-07	2.75e-05		0.0549169	21	p11
135	p12	4.312e-14	0.0002894	9.103e-13	8.065e-09	4.593e-09	4.113e-10	0.008896	0.08713	0.0002534	0.003528	4.465e-09	5.348e-07	2.473e-07	1.016e-06	8.166e-06		0.100107	9	p12
136	p13	5.043e-14	0.0007038	5.824e-13	2.981e-09	8.861e-10	2.681e-09	0.00335	0.01884	1.619e-05	0.005272	6.807e-09	9.753e-06	6.307e-05	2.852e-07	2.372e-06		0.0282575	31	p13
137	p14	5.716e-14	0.0005205	7.495e-13	6.815e-09	4.3e-08	3.708e-09	0.0896	0.0293	3.879e-05	0.005602	7.23e-09	1.832e-05	1.309e-05	1.883e-07	1.051e-10		0.125093	6	p14
138	p15	4.305e-14	0.0002734	6.433e-13	2.181e-10	5.273e-09	1.904e-10	0.005716	0.01103	5.932e-05	0.005386	6.57e-09	2.524e-07	2.04e-05	2.548e-07	1.367e-10		0.0224856	33	p15

## Sheet: fa>pin
1	2	3	4	5	6	7	8	9	10	11	12	13	14	15	16	17	18	19	20
		for each p, fraction a
		11	12	13	14	15	16	17	18	19	20	21	22	24	25	26
		gre	mhe	cde	cmi	rst	tno	dix	dip	din	dxf	cha	sif	pha	coc	ph1		sum
101	p01	5.572e-13	0.005563	8.671e-12	5.77e-08	2.156e-07	6.043e-08	0.1286	0.5497	0.000532	0.02944	7.002e-08	5.873e-05	0.000112	1.354e-07	6.19e-10		0.714006
102	pra	1.643e-10	4.463e-09	4.752e-09	6.474e-05	2.025e-05	0.0001834	4.369e-07	2.085e-07	0.006302	1.606e-08	5.623e-06	0.01123	0.2225	0.006846	1.416e-07		0.247153
103	puc	2.312e-12	6.238e-11	1.06e-11	1.724e-07	5.114e-11	6.032e-09	5.621e-09	0.002031	0.0006662	3.655e-05	5.049e-08	0.0001771	0.005499	0.0003567	0.9888		0.997567
104	pal	4.271e-12	3.586e-05	3.164e-07	2.817e-07	2.054e-06	7.045e-08	0.006249	0.002375	0.2632	3.183e-10	1.054e-07	0.0005077	0.1257	0.0005908	0.4538		0.852461
105	plc	7.193e-14	7.133e-08	2.869e-13	2.663e-09	1.619e-10	2.471e-14	1.765e-05	1.385e-10	1.147e-05	5.775e-12	0.9954	1.023e-06	0.0001902	9.486e-06	0.004237		0.999867
106	pax	2.806e-13	2.262e-05	5.094e-12	4.036e-08	2.005e-07	4.82e-08	0.1616	0.5938	0.01557	0.05045	4.626e-08	8.279e-05	7.193e-05	5.517e-06	1.799e-05		0.821621
107	xph	2.187e-12	0.04857	2.475e-11	2.136e-07	4.985e-07	4.538e-09	0.005939	9.736e-09	0.01466	8.042e-05	8.224e-08	6.894e-05	0.0001523	8.222e-06	5.54e-05		0.0695351
108	pau	1.636e-12	0.0006326	6.816e-12	1.573e-08	6.549e-07	3.342e-08	0.005392	0.8286	0.0006008	0.04465	5.358e-08	0.0002466	3.128e-06	1.138e-05	9.811e-10		0.880137
109	plu	5.795e-11	1.232e-09	3.724e-10	2.712e-07	1.529e-06	0.0007918	0.4282	0.009653	0.04715	4.23e-09	4.931e-06	0.003081	0.002005	0.001073	0.02016		0.512121
110	pca	2.104e-12	0.0009136	1.282e-11	5.543e-08	6.872e-07	7.104e-10	0.02164	0.9005	0.000617	0.0009198	1.429e-07	0.0004541	0.0008965	1.37e-05	2.287e-05		0.925978
111	pur	6.019e-13	9.175e-05	8.551e-12	1.37e-07	2.632e-08	3.945e-08	0.7116	3.002e-09	0.1978	7.867e-05	3.826e-08	0.000305	9.335e-05	3.491e-06	9.129e-05		0.910064
112	pan	2.589e-12	0.0001022	4.848e-11	1.706e-07	4.832e-06	3.663e-07	1.214e-08	0.07594	0.9065	5.285e-05	4.876e-07	0.0004861	0.0002034	4.275e-05	1.297e-08		0.983333
113	pln	5.074e-14	1.46e-06	7.227e-13	7.414e-09	1.073e-08	1.667e-09	0.0001317	9.647e-05	5.493e-05	5.577e-07	0.9995	3.019e-06	7.484e-05	1.279e-06	1.923e-10		0.999864
114	phi	7.063e-05	0.01063	0.000615	2.876e-05	0.0008749	2.708e-05	0.3921	0.5899	0	0	0	0.0003025	0.005373	4e-05	8.846e-05		1.00005
115	plo	0	0.01069	0.0006186	2.893e-05	0.00088	2.724e-05	0.3944	0.5933	0	0	0	0	0	0	1.446e-09		0.999945
116	phr	4.386e-06	0.003959	0.0002291	1.072e-05	0.000326	1.009e-05	0.1461	0.2198	0	0	0.6259	9.393e-05	0.003337	2.484e-05	0.0002204		1.00002
117	pcs	0	0.01068	0.0006181	2.891e-05	0.0008794	2.722e-05	0.3941	0.5929	0	0	0	0	0	0	0.000733		0.999967
118	ply	0	0	0	0	0	0	0	0	0	0	0	0	0	0	1		1
119	pyl	0.0001875	0.01069	0.0006185	2.892e-05	0.0008799	2.724e-05	0.3943	0.5932	0	0	0	0	0	0	8.253e-06		0.99994
120	pel	0.0002434	0.007893	0.0004568	2.136e-05	0.0006499	2.012e-05	0.2913	0.4382	0.1349	0.1176	0	0.0004494	0.007983	5.944e-05	0.0002145		0.999991
121	xpa	0.0001874	0.01068	0.0006182	2.891e-05	0.0008795	2.722e-05	0.3942	0.593	0	0	0	0	0	0	0.0004355		1.00006
122	phm	0.0001619	0	0	0	0	0	0	0	0	0	0	0	0	0	0.9998		0.999962
123	p02	7.63e-13	0.01302	1.584e-11	2.185e-07	9.187e-07	2.293e-09	0.08693	0.3147	0.22	0.08572	8.418e-08	0.0002499	0.0006894	1.163e-05	0.001242		0.722564
124	pta	0.001656	0	0	0	0	0	0	0	0.5324	0.4642	0	0	0	0	0.001808		1.00006
125	xpe	0.000291	0	0	0	0	0	0	0	0	0	0	0	0.02214	0.0001649	0.9774		0.999996
126	p03	1.137e-12	0.004561	1.15e-11	3.226e-08	2.498e-07	2.386e-08	0.01364	0.6056	0.0003921	0.05344	8.623e-08	0.0001555	0.0003522	7.828e-06	1.429e-09		0.678149
127	p04	4.417e-13	0.002998	5.906e-12	3.31e-08	2.435e-07	2.782e-08	0.02556	0.691	0.01695	0.05301	4.843e-08	0.0001251	4.916e-10	4.358e-06	1.335e-05		0.789661
128	p05	7.248e-13	0.01415	1.225e-11	3.667e-07	3.342e-07	8.334e-08	0.08418	0.4347	0.0244	0.1032	1.199e-07	0.0002918	0.0002203	4.406e-05	1.248e-06		0.661188
129	p06	7.412e-13	0.001688	6.239e-12	6.775e-08	7.067e-08	1.583e-09	0.0199	0.7336	0.0001	0.0314	4.341e-08	0.0001571	3.308e-05	2.116e-06	1.308e-09		0.78688
130	p07	8.298e-13	0.003281	5.253e-12	2.278e-08	4.731e-07	4.961e-10	0.01153	0.6694	0.006076	0.05727	6.316e-08	0.0001243	2.588e-05	4.853e-06	8.883e-05		0.747801
131	p08	4.741e-13	0.005207	2.965e-12	2.901e-09	3.561e-08	1.41e-08	0.5179	0.3529	0.0005208	0.03017	3.218e-08	4.493e-05	1.3e-07	4.677e-07	2.694e-05		0.90677
132	p09	6.186e-13	0.004938	6.552e-12	5.367e-08	3.422e-08	3.473e-09	0.05877	0.6238	1.081e-05	0.0466	7.048e-08	0.0001083	3.243e-06	1.117e-05	2.36e-05		0.734265
133	p10	5.427e-13	0.001355	3.084e-12	1.911e-08	2.664e-07	2.711e-08	0.5939	0.1876	0.05434	0.0165	3.365e-08	1.307e-05	2.91e-10	5.921e-06	4.933e-10		0.853714
134	p11	7.369e-13	0.006166	8.481e-12	8.629e-08	2.316e-07	6.319e-08	0.04885	0.5364	0.02149	0.04944	8.173e-08	3.18e-05	0.0002986	3.071e-06	0.0003321		0.663012
135	p12	3.558e-13	0.002388	7.511e-12	6.654e-08	3.79e-08	3.393e-09	0.07339	0.7189	0.002091	0.0291	3.684e-08	4.412e-06	2.041e-06	8.381e-06	6.737e-05		0.825951
136	p13	1.386e-12	0.01935	1.601e-11	8.194e-08	2.436e-08	7.37e-08	0.09208	0.518	0.000445	0.1449	1.871e-07	0.0002681	0.001734	7.84e-06	6.522e-05		0.776851
137	p14	3.711e-13	0.003379	4.865e-12	4.424e-08	2.791e-07	2.407e-08	0.5816	0.1902	0.0002518	0.03637	4.693e-08	0.0001189	8.499e-05	1.222e-06	6.82e-10		0.812006
138	p15	8.03e-13	0.0051	1.2e-11	4.069e-09	9.836e-08	3.551e-09	0.1066	0.2058	0.001106	0.1005	1.225e-07	4.708e-06	0.0003805	4.752e-06	2.549e-09		0.419496

## Sheet: fa>pout
1	2	3	4	5	6	7	8	9	10	11	12	13	14	15	16	17	18
	sum	0.23547	0.511864	0.245005	0.247902	0.246042	0.262479	0.599516	0.74029	0.619698	0.803827	0.574	0.454	0.302619	0.442247	0.692131
		for each p, fraction a
		11	12	13	14	15	16	17	18	19	20	21	22	24	25	26
		gre	mhe	cde	cmi	rst	tno	dix	dip	din	dxf	cha	sif	pha	coc	ph1
101	p01	1.218e-10	0.01608	4.294e-10	6.135e-05	7.532e-06	6.848e-05	0.01007	0.02859	0.0003451	0.02257	1.042e-09	0.005941	0.0003144	5.018e-05	2.201e-10
102	pra	1.487e-10	5.341e-11	9.741e-10	0.000285	2.928e-06	0.0008606	1.416e-10	4.489e-11	1.693e-05	5.098e-11	3.463e-10	0.004704	0.002586	0.01051	2.084e-10
103	puc	2.992e-10	1.068e-10	3.109e-10	0.0001085	1.058e-09	4.048e-06	2.606e-10	6.253e-05	0.0002559	1.659e-05	4.447e-10	0.01061	0.009139	0.07829	0.2081
104	pal	2.969e-10	3.296e-05	4.983e-06	9.525e-05	2.282e-05	2.539e-05	0.0001556	3.928e-05	0.0543	7.759e-11	4.985e-10	0.01633	0.1122	0.06964	0.05131
105	plc	3.1e-10	4.065e-06	2.801e-10	5.583e-05	1.115e-07	5.521e-10	2.725e-05	1.42e-10	0.0001468	8.728e-11	0.2919	0.00204	0.01052	0.06932	0.0297
106	pax	8.084e-11	8.617e-05	3.325e-10	5.656e-05	9.229e-06	7.199e-05	0.01668	0.0407	0.01331	0.05097	9.07e-10	0.01104	0.0002661	0.002695	8.432e-06
107	xph	1.565e-10	0.04594	4.011e-10	7.432e-05	5.699e-06	1.683e-06	0.0001522	1.657e-10	0.003112	2.017e-05	4.003e-10	0.002282	0.0001399	0.0009974	6.446e-06
108	pau	2.968e-10	0.001517	2.801e-10	1.388e-05	1.898e-05	3.143e-05	0.0003503	0.03576	0.0003235	0.0284	6.614e-10	0.0207	7.286e-06	0.0035	2.895e-10
109	plu	1.991e-10	5.6e-11	2.899e-10	4.534e-06	8.396e-07	0.01411	0.0005271	7.892e-06	0.0004809	5.098e-11	1.153e-09	0.0049	8.849e-05	0.00625	0.0001127
110	pca	2.378e-10	0.001365	3.282e-10	3.047e-05	1.241e-05	4.162e-07	0.0008762	0.02421	0.000207	0.0003646	1.099e-09	0.02375	0.001301	0.002625	4.203e-06
111	pur	9.782e-11	0.0001972	3.148e-10	0.0001083	6.836e-07	3.324e-05	0.04143	1.161e-10	0.09542	4.484e-05	4.231e-10	0.02294	0.0001948	0.0009621	2.413e-05
112	pan	8.248e-11	4.305e-05	3.498e-10	2.644e-05	2.46e-05	6.049e-05	1.385e-10	0.0005755	0.08571	5.903e-06	1.057e-09	0.007166	8.32e-05	0.002309	6.719e-10
113	pln	1.205e-10	4.585e-05	3.887e-10	8.563e-05	4.07e-06	2.052e-05	0.0001121	5.45e-05	0.0003871	4.644e-06	0.1615	0.003317	0.002282	0.005152	7.425e-10
114	phi	0.01242	0.0247	0.0245	0.0246	0.02458	0.02469	0.0247	0.02468	0	0	0	0.02462	0.01213	0.01193	2.53e-05
115	plo	0	0.0247	0.0245	0.0246	0.02458	0.02469	0.0247	0.02468	0	0	0	0	0	0	4.112e-10
116	phr	0.01242	0.1482	0.147	0.1476	0.1475	0.1481	0.1482	0.1481	0	0	0.1206	0.1231	0.1213	0.1193	0.001015
117	pcs	0	0.01235	0.01225	0.0123	0.01229	0.01234	0.01235	0.01234	0	0	0	0	0	0	0.0001043
118	ply	0	0	0	0	0	0	0	0	0	0	0	0	0	0	0.2084
119	pyl	0.01639	0.01235	0.01225	0.0123	0.01229	0.01234	0.01235	0.01234	0	0	0	0	0	0	1.173e-06
120	pel	0.02881	0.01235	0.01225	0.0123	0.01229	0.01234	0.01235	0.01234	0.04739	0.04882	0	0.02462	0.01213	0.01193	4.128e-05
121	xpa	0.01639	0.01235	0.01225	0.0123	0.01229	0.01234	0.01235	0.01234	0	0	0	0	0	0	6.196e-05
122	phm	0.01242	0	0	0	0	0	0	0	0	0	0	0	0	0	0.1247
123	p02	9.93e-11	0.02241	4.669e-10	0.0001383	1.911e-05	1.547e-06	0.004052	0.009746	0.08499	0.03912	7.455e-10	0.01505	0.001152	0.002568	0.000263
124	pta	0.1242	0	0	0	0	0	0	0	0.1185	0.122	0	0	0	0	0.0002205
125	xpe	0.01242	0	0	0	0	0	0	0	0	0	0	0	0.01213	0.01193	0.06783
126	p03	1.944e-10	0.01031	4.456e-10	2.684e-05	6.827e-06	2.116e-05	0.0008358	0.02464	0.000199	0.03205	1.004e-09	0.01231	0.0007736	0.00227	3.976e-10
127	p04	1.206e-10	0.01082	3.652e-10	4.395e-05	1.062e-05	3.937e-05	0.0025	0.04488	0.01373	0.05074	8.997e-10	0.01581	1.723e-09	0.002017	5.925e-06
128	p05	8.225e-11	0.02123	3.148e-10	0.0002024	6.06e-06	4.902e-05	0.003421	0.01173	0.008218	0.04108	9.26e-10	0.01532	0.000321	0.008478	2.303e-07
129	p06	1.907e-10	0.005739	3.635e-10	8.476e-05	2.905e-06	2.111e-06	0.001833	0.04489	7.636e-05	0.02832	7.598e-10	0.0187	0.0001093	0.000923	5.472e-10
130	p07	2.031e-10	0.01062	2.913e-10	2.713e-05	1.851e-05	6.296e-07	0.001011	0.03898	0.004414	0.04916	1.052e-09	0.01408	8.135e-05	0.002014	3.536e-05
131	p08	2.052e-10	0.0298	2.907e-10	6.109e-06	2.463e-06	3.165e-05	0.0803	0.03634	0.0006691	0.0458	9.479e-10	0.009	7.226e-07	0.0003433	1.897e-05
132	p09	1.423e-10	0.01502	3.414e-10	6.005e-05	1.258e-06	4.142e-06	0.004842	0.03414	7.377e-06	0.03759	1.103e-09	0.01153	9.578e-06	0.004356	8.828e-06
133	p10	2.482e-10	0.008192	3.196e-10	4.252e-05	1.947e-05	6.428e-05	0.09729	0.02042	0.07377	0.02646	1.047e-09	0.002766	1.709e-09	0.004592	3.67e-10
134	p11	1.314e-10	0.01454	3.425e-10	7.484e-05	6.598e-06	5.841e-05	0.00312	0.02276	0.01137	0.03091	9.917e-10	0.002624	0.0006837	0.0009285	9.63e-05
135	p12	9.284e-11	0.008239	4.439e-10	8.446e-05	1.58e-06	4.59e-06	0.006859	0.04463	0.001619	0.02663	6.541e-10	0.0005328	6.837e-06	0.003708	2.859e-05
136	p13	1.086e-10	0.02003	2.84e-10	3.122e-05	3.048e-07	2.992e-05	0.002583	0.009652	0.0001034	0.0398	9.972e-10	0.009716	0.001743	0.001041	8.307e-06
137	p14	1.231e-10	0.01482	3.655e-10	7.136e-05	1.479e-05	4.138e-05	0.06908	0.01501	0.0002478	0.04229	1.059e-09	0.01825	0.0003619	0.0006873	3.678e-10
138	p15	9.268e-11	0.007783	3.137e-10	2.284e-06	1.814e-06	2.125e-06	0.004408	0.005652	0.000379	0.04066	9.625e-10	0.0002515	0.0005638	0.00093	4.785e-10

## Sheet: Xp>d
1	2	3	4	5	6	7	8	9	10	11	12	13	14	15	16	17	18	19	20	21	22	23	24	25	26	27	28	29	30	31	32	33	34	35	36	37	38	39	40	41	42	43	44	45
	rank =	29	18	4	9	5	21	13	30	14	37	12	17	15	35	3	1	7	2	16	11	8	6	31	32	10	33	24	34	25	28	20	27	19	23	26	38	22	36
	sum =	7.106e-05	0.0003467	0.07622	0.02779	0.07618	0.0001146	0.001574	7.066e-05	0.001495	3.244e-05	0.002059	0.0005637	0.001307	4.886e-05	0.07934	0.09024	0.04145	0.08686	0.0009137	0.005548	0.03753	0.04561	6.498e-05	6.183e-05	0.02752	5.521e-05	8.225e-05	5.018e-05	7.993e-05	7.419e-05	0.000127	7.524e-05	0.0001644	8.525e-05	7.577e-05	2.633e-05	0.0001004	3.869e-05
		umolC/L/d
		101	102	103	104	105	106	107	108	109	110	111	112	113	114	115	116	117	118	119	120	121	122	123	124	125	126	127	128	129	130	131	132	133	134	135	136	137	138
		p01	pra	puc	pal	plc	pax	xph	pau	plu	pca	pur	pan	pln	phi	plo	phr	pcs	ply	pyl	pel	xpa	phm	p02	pta	xpe	p03	p04	p05	p06	p07	p08	p09	p10	p11	p12	p13	p14	p15		sum	rank
161	d01	7.106e-05	0	0	0	0	0	0	0	0	0	0	0	0	0	0	0	0	0	0	0	0	0	0	0	0	0	0	0	0	0	0	0	0	0	0	0	0	0		7.106e-05	29	d01
162	ar2	0	0.0003467	0	0	0	0	0	0	0	0	0	0	0	0	0	0	0	0	0	0	0	0	0	0	0	0	0	0	0	0	0	0	0	0	0	0	0	0		0.0003467	18	ar2
163	fu2	0	0	0.07622	0	0	0	0	0	0	0	0	0	0	0	0	0	0	0	0	0	0	0	0	0	0	0	0	0	0	0	0	0	0	0	0	0	0	0		0.07622	4	fu2
164	ga2	0	0	0	0.02779	0	0	0	0	0	0	0	0	0	0	0	0	0	0	0	0	0	0	0	0	0	0	0	0	0	0	0	0	0	0	0	0	0	0		0.02779	9	ga2
165	gl2	0	0	0	0	0.07618	0	0	0	0	0	0	0	0	0	0	0	0	0	0	0	0	0	0	0	0	0	0	0	0	0	0	0	0	0	0	0	0	0		0.07618	5	gl2
166	ma2	0	0	0	0	0	0.0001146	0	0	0	0	0	0	0	0	0	0	0	0	0	0	0	0	0	0	0	0	0	0	0	0	0	0	0	0	0	0	0	0		0.0001146	21	ma2
167	rh2	0	0	0	0	0	0	0.001574	0	0	0	0	0	0	0	0	0	0	0	0	0	0	0	0	0	0	0	0	0	0	0	0	0	0	0	0	0	0	0		0.001574	13	rh2
168	ga3	0	0	0	0	0	0	0	7.066e-05	0	0	0	0	0	0	0	0	0	0	0	0	0	0	0	0	0	0	0	0	0	0	0	0	0	0	0	0	0	0		7.066e-05	30	ga3
169	gl3	0	0	0	0	0	0	0	0	0.001495	0	0	0	0	0	0	0	0	0	0	0	0	0	0	0	0	0	0	0	0	0	0	0	0	0	0	0	0	0		0.001495	14	gl3
170	gc2	0	0	0	0	0	0	0	0	0	3.244e-05	0	0	0	0	0	0	0	0	0	0	0	0	0	0	0	0	0	0	0	0	0	0	0	0	0	0	0	0		3.244e-05	37	gc2
171	mu2	0	0	0	0	0	0	0	0	0	0	0.002059	0	0	0	0	0	0	0	0	0	0	0	0	0	0	0	0	0	0	0	0	0	0	0	0	0	0	0		0.002059	12	mu2
172	ga4	0	0	0	0	0	0	0	0	0	0	0	0.0005637	0	0	0	0	0	0	0	0	0	0	0	0	0	0	0	0	0	0	0	0	0	0	0	0	0	0		0.0005637	17	ga4
173	gl4	0	0	0	0	0	0	0	0	0	0	0	0	0.001307	0	0	0	0	0	0	0	0	0	0	0	0	0	0	0	0	0	0	0	0	0	0	0	0	0		0.001307	15	gl4
174	chi	0	0	0	0	0	0	0	0	0	0	0	0	0	4.886e-05	0	0	0	0	0	0	0	0	0	0	0	0	0	0	0	0	0	0	0	0	0	0	0	0		4.886e-05	35	chi
175	glo	0	0	0	0	0	0	0	0	0	0	0	0	0	0	0.07934	0	0	0	0	0	0	0	0	0	0	0	0	0	0	0	0	0	0	0	0	0	0	0		0.07934	3	glo
176	chr	0	0	0	0	0	0	0	0	0	0	0	0	0	0	0	0.09024	0	0	0	0	0	0	0	0	0	0	0	0	0	0	0	0	0	0	0	0	0	0		0.09024	1	chr
177	fcs	0	0	0	0	0	0	0	0	0	0	0	0	0	0	0	0	0.04145	0	0	0	0	0	0	0	0	0	0	0	0	0	0	0	0	0	0	0	0	0		0.04145	7	fcs
178	gly	0	0	0	0	0	0	0	0	0	0	0	0	0	0	0	0	0	0.08686	0	0	0	0	0	0	0	0	0	0	0	0	0	0	0	0	0	0	0	0		0.08686	2	gly
179	xyl	0	0	0	0	0	0	0	0	0	0	0	0	0	0	0	0	0	0	0.0009137	0	0	0	0	0	0	0	0	0	0	0	0	0	0	0	0	0	0	0		0.0009137	16	xyl
180	cel	0	0	0	0	0	0	0	0	0	0	0	0	0	0	0	0	0	0	0	0.005548	0	0	0	0	0	0	0	0	0	0	0	0	0	0	0	0	0	0		0.005548	11	cel
181	man	0	0	0	0	0	0	0	0	0	0	0	0	0	0	0	0	0	0	0	0	0.03753	0	0	0	0	0	0	0	0	0	0	0	0	0	0	0	0	0		0.03753	8	man
182	rhm	0	0	0	0	0	0	0	0	0	0	0	0	0	0	0	0	0	0	0	0	0	0.04561	0	0	0	0	0	0	0	0	0	0	0	0	0	0	0	0		0.04561	6	rhm
183	d02	0	0	0	0	0	0	0	0	0	0	0	0	0	0	0	0	0	0	0	0	0	0	6.498e-05	0	0	0	0	0	0	0	0	0	0	0	0	0	0	0		6.498e-05	31	d02
184	sta	0	0	0	0	0	0	0	0	0	0	0	0	0	0	0	0	0	0	0	0	0	0	0	6.183e-05	0	0	0	0	0	0	0	0	0	0	0	0	0	0		6.183e-05	32	sta
185	pec	0	0	0	0	0	0	0	0	0	0	0	0	0	0	0	0	0	0	0	0	0	0	0	0	0.02752	0	0	0	0	0	0	0	0	0	0	0	0	0		0.02752	10	pec
186	d03	0	0	0	0	0	0	0	0	0	0	0	0	0	0	0	0	0	0	0	0	0	0	0	0	0	5.521e-05	0	0	0	0	0	0	0	0	0	0	0	0		5.521e-05	33	d03
187	d04	0	0	0	0	0	0	0	0	0	0	0	0	0	0	0	0	0	0	0	0	0	0	0	0	0	0	8.225e-05	0	0	0	0	0	0	0	0	0	0	0		8.225e-05	24	d04
188	d05	0	0	0	0	0	0	0	0	0	0	0	0	0	0	0	0	0	0	0	0	0	0	0	0	0	0	0	5.018e-05	0	0	0	0	0	0	0	0	0	0		5.018e-05	34	d05
189	d06	0	0	0	0	0	0	0	0	0	0	0	0	0	0	0	0	0	0	0	0	0	0	0	0	0	0	0	0	7.993e-05	0	0	0	0	0	0	0	0	0		7.993e-05	25	d06
190	d07	0	0	0	0	0	0	0	0	0	0	0	0	0	0	0	0	0	0	0	0	0	0	0	0	0	0	0	0	0	7.419e-05	0	0	0	0	0	0	0	0		7.419e-05	28	d07
191	d08	0	0	0	0	0	0	0	0	0	0	0	0	0	0	0	0	0	0	0	0	0	0	0	0	0	0	0	0	0	0	0.000127	0	0	0	0	0	0	0		0.000127	20	d08
192	d09	0	0	0	0	0	0	0	0	0	0	0	0	0	0	0	0	0	0	0	0	0	0	0	0	0	0	0	0	0	0	0	7.524e-05	0	0	0	0	0	0		7.524e-05	27	d09
193	d10	0	0	0	0	0	0	0	0	0	0	0	0	0	0	0	0	0	0	0	0	0	0	0	0	0	0	0	0	0	0	0	0	0.0001644	0	0	0	0	0		0.0001644	19	d10
194	d11	0	0	0	0	0	0	0	0	0	0	0	0	0	0	0	0	0	0	0	0	0	0	0	0	0	0	0	0	0	0	0	0	0	8.525e-05	0	0	0	0		8.525e-05	23	d11
195	d12	0	0	0	0	0	0	0	0	0	0	0	0	0	0	0	0	0	0	0	0	0	0	0	0	0	0	0	0	0	0	0	0	0	0	7.577e-05	0	0	0		7.577e-05	26	d12
196	d13	0	0	0	0	0	0	0	0	0	0	0	0	0	0	0	0	0	0	0	0	0	0	0	0	0	0	0	0	0	0	0	0	0	0	0	2.633e-05	0	0		2.633e-05	38	d13
197	d14	0	0	0	0	0	0	0	0	0	0	0	0	0	0	0	0	0	0	0	0	0	0	0	0	0	0	0	0	0	0	0	0	0	0	0	0	0.0001004	0		0.0001004	22	d14
198	d15	0	0	0	0	0	0	0	0	0	0	0	0	0	0	0	0	0	0	0	0	0	0	0	0	0	0	0	0	0	0	0	0	0	0	0	0	0	3.869e-05		3.869e-05	36	d15

[truncated: 12 more sheets: fp>din, Xb>d, Xb>p, Xd>b, Xd>bR, fd>bin, Xa>b, Xa>bL, Xa>bR, fa>bin, fa>binL, fa>binR]
