# Supplementary material for: Dynamic carbon flux network of a diverse marine microbial community
Source: ISME Commun. 2021 Sep 25;1:50. doi: 10.1038/s43705-021-00055-7 (PMC9723560; doi:10.1038/s43705-021-00055-7)
Supplement: Supplementary file 4 — Dataset S1 [file 43705_2021_55_MOESM4_ESM.zip › Dataset_S1_Instantaneous_2012_35.xlsx]

## Sheet: sum
1	2	3	4	5	6	7	8	9	10	11	12	13	14	15	16	17	18	19	20	21	22	23	24	25	26	27	28	29	30	31	32	33	34	35	36	37	38	39	40	41	42	43	44	45	46	47	48	49	50
	Sum =	3.69632	-30.3908	120	0.454357	-42.3137	120	0.951431	-43.3921	120	1.40579	-37.7598	120			120			120			Sum =	10.7037	-28.9429	741	0.454357	-107.252	741	0.553657	-122.363	741	0.289884	#NUM!	686	1.2979	-80.7399	741	2.13111	-59.5476	741	1.7145	-64.6954	741			741			741
	Ave =	0.246421	-2.02605		0.0302905	-2.82091		0.0634287	-2.89281		0.0937192	-2.51732		4.15686	0.491267		0.372073	-0.491267				Ave =	0.281677	-0.761655		0.0119568	-2.82243		0.0145699	-3.22009		0.00762852	#NUM!		0.0341552	-2.12474		0.0560818	-1.56704		0.0451185	-1.70251		20.2912	0.940855		0.23741	-0.940855
		umolC/L			umolC/L/d			umolC/L/d			umolC/L/d			d			1/d						umolC/L			umolC/L/d			umolC/L/d			umolC/L/d			umolC/L/d			umolC/L/d			umolC/L/d			d			1/d
		Conc	log	rank	Xa>d	log	rank	Xa>p	log	rank	Xa>d+p	log	rank	Turnover	log	rank	Rate	log	rank				Conc	log	rank	Xa>d	log	rank	Xp>d	log	rank	Xb>d	log	rank	Xa+p+b>d	log	rank	Xd>b	log	rank	Xexch	log	rank	Turnover	log	rank	Rate	log	rank
11	gre	0.001316	-2.88074	10	0.000394419	-3.40404	10	0.0001215	-3.91542	10	0.000515919	-3.28742	10	2.55079	0.406674	11	0.392036	-0.406674	5	gre	161	d01	0.3505	-0.455312	12	0.000294417	-3.53104	27	7.751e-05	-4.11064	27	0.000581046	-3.23579	16	0.000952973	-3.02092	28	0.0149343	-1.82582	23	0.00794362	-2.09998	24	44.1235	1.64467	13	0.0226637	-1.64467	26
12	mhe	0.02615	-1.58253	7	0.00745683	-2.12745	7	0.00785081	-2.10509	6	0.0153076	-1.81509	6	1.7083	0.232564	13	0.585378	-0.232564	3	mhe	162	ar2	0.002612	-2.58303	38	0.000449241	-3.34752	23	0.0005989	-3.22265	16	0.000172465	-3.7633	26	0.00122061	-2.91342	24	0.00127891	-2.89316	38	0.00124976	-2.90317	38	2.09001	0.320148	33	0.478467	-0.320148	6
13	cde	0.0004532	-3.34371	11	0.000112233	-3.94988	11	3.64187e-05	-4.43868	11	0.000148652	-3.82783	11	3.04874	0.484121	7	0.328004	-0.484121	9	cde	163	fu2	0.1647	-0.783306	25	0.0054034	-2.26733	13	0.05936	-1.22651	3	0.00517885	-2.28577	6	0.0699422	-1.15526	7	0.0754543	-1.12232	8	0.0726983	-1.13848	8	2.26553	0.355169	28	0.441398	-0.355169	11
14	cmi	0.0002725	-3.56463	13	6.19321e-05	-4.20808	12	2.03905e-05	-4.69057	12	8.23226e-05	-4.08448	12	3.31015	0.519848	4	0.302101	-0.519848	12	cmi	164	ga2	0.1708	-0.767512	23	0.00373514	-2.42769	15	0.02442	-1.61225	7	0.0617333	-1.20948	3	0.0898884	-1.0463	4	0.0845561	-1.07286	5	0.0872223	-1.05937	4	1.95822	0.291861	36	0.510669	-0.291861	3
15	rst	0.007804	-2.10768	9	0.00113141	-2.94638	9	0.000372516	-3.42885	9	0.00150393	-2.82277	9	5.18908	0.715091	2	0.192712	-0.715091	14	rst	165	gl2	0.9191	-0.0366372	2	0.00258354	-2.58778	17	0.1256	-0.90101	2	0.000260695	-3.58387	24	0.128444	-0.891285	2	0.0982201	-1.0078	3	0.113332	-0.945647	3	8.10979	0.90901	18	0.123308	-0.90901	21
16	tno	0.0003518	-3.4537	12	1.15911e-05	-4.93587	14	4.1219e-06	-5.3849	15	1.5713e-05	-4.80374	14	22.3891	1.35004	1	0.0446646	-1.35004	15	tno	166	ma2	0.1653	-0.781727	24	0.00793126	-2.10066	11	0.000101	-3.99568	20	0.0744182	-1.12832	2	0.0824505	-1.08381	5	0.0768697	-1.11424	7	0.0796601	-1.09876	6	2.07507	0.317032	34	0.481912	-0.317032	5
17	dix	0.4325	-0.364014	2	0.103133	-0.986602	2	0.155231	-0.809022	2	0.258364	-0.587769	2	1.674	0.223755	14	0.597373	-0.223755	2	dix	167	rh2	0.02155	-1.66655	36	0.00359039	-2.44486	16	0.002958	-2.529	11	0.00374081	-2.42703	7	0.0102892	-1.98762	20	0.0103027	-1.98705	36	0.010296	-1.98733	23	2.09306	0.320781	32	0.47777	-0.320781	7
18	dip	2.515	0.400538	1	0.207529	-0.68292	1	0.583053	-0.234292	1	0.790582	-0.102053	1	3.1812	0.502591	5	0.314347	-0.502591	11	dip	168	ga3	0.1627	-0.788612	26	0.00124058	-2.90638	19	5.968e-05	-4.22417	31	0.0752644	-1.12341	1	0.0765647	-1.11597	6	0.0649067	-1.18771	9	0.0707357	-1.15036	9	2.30011	0.361749	27	0.434761	-0.361749	12
19	din	0.1204	-0.919374	5	0.0156045	-1.80675	5	0.024829	-1.60504	5	0.0404334	-1.39326	5	2.97773	0.473886	10	0.335826	-0.473886	6	din	169	gl3	0.9994	-0.000260655	1	0.0942825	-1.02557	2	0.00143	-2.84466	14	0.00799878	-2.09698	5	0.103711	-0.984174	3	0.542444	-0.265645	1	0.323077	-0.490693	2	3.09338	0.490433	23	0.323271	-0.490433	16
20	dxf	0.01537	-1.81333	8	0.00166147	-2.77951	8	0.00664598	-2.17744	7	0.00830744	-2.08053	8	1.85015	0.267207	12	0.540497	-0.267207	4	dxf	170	gc2	0.1338	-0.873544	27	0.00249096	-2.60363	18	2.716e-05	-4.56607	36	0.00333108	-2.47742	9	0.0058492	-2.2329	21	0.0265721	-1.57557	16	0.0162106	-1.7902	18	8.25384	0.916656	17	0.121156	-0.916656	22
21	cha	0.2807	-0.551758	3	0.0839838	-1.0758	3	0.11331	-0.945732	3	0.197294	-0.704887	3	1.42275	0.153129	15	0.702864	-0.153129	1	cha	171	mu2	0.006912	-2.1604	37	0.000763395	-3.11725	21	0.00117	-2.93181	15	0.00188117	-2.72557	10	0.00381456	-2.41856	23	0.00382581	-2.41728	37	0.00382019	-2.41792	37	1.80934	0.257519	37	0.552689	-0.257519	2
22	sif	0.0001251	-3.90274	14	2.29204e-05	-4.63978	13	1.8915e-05	-4.72319	13	4.18354e-05	-4.37846	13	2.99029	0.475713	8	0.334416	-0.475713	8	sif	172	ga4	0.03491	-1.45705	35	0.00674134	-2.17125	12	0.0001893	-3.72285	18	0.00350792	-2.45495	8	0.0104386	-1.98136	19	0.0150214	-1.82329	22	0.01273	-1.89517	22	2.74234	0.438121	24	0.364652	-0.438121	15
24	pha	0.04443	-1.35232	6	0.00775613	-2.11036	6	0.00330601	-2.4807	8	0.0110621	-1.95616	7	4.0164	0.603837	3	0.248979	-0.603837	13	pha	173	gl4	0.08986	-1.04643	30	0.000516951	-3.28655	22	0.002243	-2.64917	12	0.0448374	-1.34836	4	0.0475974	-1.32242	10	0.0393419	-1.40515	14	0.0434696	-1.36181	10	2.06719	0.315381	35	0.483748	-0.315381	4
25	coc	4.414e-05	-4.35517	15	8.57861e-06	-5.06658	15	6.22009e-06	-5.2062	14	1.47987e-05	-4.82978	15	2.98269	0.474609	9	0.335267	-0.474609	7	coc	174	chi	0.07512	-1.12424	32	0.0263995	-1.5784	3	3.059e-05	-4.51442	35	0	#NUM!	28	0.0264301	-1.5779	14	0.0402868	-1.39484	13	0.0333585	-1.47679	14	2.2519	0.35255	29	0.444069	-0.35255	10
26	ph1	0.2514	-0.599635	4	0.0254886	-1.59365	4	0.056626	-1.24698	4	0.0821146	-1.08558	4	3.06157	0.485945	6	0.326629	-0.485945	10	ph1	175	glo	0.1734	-0.760951	22	0.0262572	-1.58075	4	0.03985	-1.39957	6	0	#NUM!	28	0.0661072	-1.17975	9	0.0932711	-1.03025	4	0.0796891	-1.0986	5	2.17595	0.33765	31	0.459568	-0.33765	8
																					176	chr	0.6193	-0.208099	4	0.183486	-0.736396	1	0.1356	-0.86774	1	0	#NUM!	28	0.319086	-0.496092	1	0.414306	-0.382679	2	0.366696	-0.435694	1	1.68887	0.227595	38	0.592114	-0.227595	1
																					177	fcs	0.09541	-1.02041	28	0.0131284	-1.88179	9	0.01826	-1.7385	10	0	#NUM!	28	0.0313884	-1.50323	13	0.0445372	-1.35128	10	0.0379628	-1.42064	13	2.51325	0.400236	26	0.397891	-0.400236	13
																					178	gly	0.2302	-0.637895	20	0.01002	-1.99913	10	0.05801	-1.2365	4	0	#NUM!	28	0.06803	-1.1673	8	0.0795139	-1.09956	6	0.073772	-1.13211	7	3.12043	0.494214	22	0.320469	-0.494214	17
																					179	xyl	0.0408	-1.38934	34	0.0131471	-1.88117	7	0.0005628	-3.24965	17	0	#NUM!	28	0.0137099	-1.86297	18	0.0183508	-1.73635	21	0.0160303	-1.79506	19	2.54517	0.405717	25	0.392901	-0.405717	14
																					180	cel	0.09085	-1.04168	29	0.0155817	-1.80738	5	0.001686	-2.77314	13	0	#NUM!	28	0.0172677	-1.76276	16	0.0247161	-1.60702	18	0.0209919	-1.67795	16	4.32786	0.636273	19	0.231061	-0.636273	20
																					181	man	0.08611	-1.06495	31	0.0131411	-1.88137	8	0.02141	-1.66938	8	0	#NUM!	28	0.0345511	-1.46154	12	0.0428156	-1.3684	12	0.0386834	-1.41248	12	2.22602	0.347529	30	0.449232	-0.347529	9
																					182	rhm	0.1753	-0.756218	21	1.4976e-05	-4.8246	38	0.04022	-1.39556	5	0	#NUM!	28	0.040235	-1.3954	11	0.0438586	-1.35795	11	0.0420468	-1.37627	11	4.16917	0.620049	20	0.239856	-0.620049	19
																					183	d02	0.3516	-0.453951	11	0.000246649	-3.60792	28	5.362e-05	-4.27067	33	0.000727168	-3.13837	12	0.00102744	-2.98824	27	0.0142813	-1.84523	28	0.00765436	-2.11609	27	45.9346	1.66214	11	0.0217701	-1.66214	28
																					184	sta	0.05751	-1.24026	33	0.0142181	-1.84716	6	1.074e-05	-4.969	38	0	#NUM!	28	0.0142288	-1.84683	17	0.0221157	-1.6553	19	0.0181723	-1.74059	17	3.16471	0.500334	21	0.315985	-0.500334	18
																					185	pec	0.553	-0.257275	5	0.00114308	-2.94192	20	0.01876	-1.72677	9	0	#NUM!	28	0.0199031	-1.70108	15	0.0353039	-1.45218	15	0.0276035	-1.55904	15	20.0337	1.30176	16	0.0499159	-1.30176	23
																					186	d03	0.3473	-0.459295	17	9.50635e-05	-4.02199	37	6.3e-05	-4.20066	30	0.000555575	-3.25526	17	0.000713638	-3.14652	35	0.0141751	-1.84848	30	0.00744435	-2.12817	32	46.6528	1.66888	6	0.0214349	-1.66888	33
																					187	d04	0.3487	-0.457548	14	0.000189013	-3.72351	32	7.918e-05	-4.10138	26	0.000459155	-3.33804	19	0.000727348	-3.13826	32	0.0141165	-1.85027	33	0.00742193	-2.12948	33	46.9824	1.67193	5	0.0212846	-1.67193	34
																					188	d05	0.3478	-0.45867	16	0.000191992	-3.71672	30	5.195e-05	-4.28441	34	0.000436999	-3.35952	21	0.000680942	-3.16689	37	0.0142979	-1.84473	27	0.00748943	-2.12555	31	46.4388	1.66688	8	0.0215337	-1.66688	31
																					189	d06	0.3498	-0.45618	13	0.0001615	-3.79183	33	8.088e-05	-4.09216	24	0.000595265	-3.22529	15	0.000837645	-3.07694	30	0.0143298	-1.84376	26	0.00758374	-2.12012	30	46.125	1.66394	10	0.0216802	-1.66394	29
																					190	d07	0.356	-0.44855	7	0.000404833	-3.39272	24	7.644e-05	-4.11668	28	0.000671289	-3.17309	13	0.00115256	-2.93834	25	0.0142219	-1.84704	29	0.00768722	-2.11423	26	46.3106	1.66568	9	0.0215933	-1.66568	30
																					191	d08	0.7004	-0.154654	3	0.000145111	-3.8383	35	8.923e-05	-4.04949	22	0.000493551	-3.30667	18	0.000727892	-3.13793	31	0.0259472	-1.58591	17	0.0133375	-1.87492	21	52.5134	1.72027	1	0.0190428	-1.72027	38
																					192	d09	0.3527	-0.452595	10	0.000354982	-3.44979	25	7.967e-05	-4.09871	25	0.000254878	-3.59367	25	0.00068953	-3.16145	36	0.0141209	-1.85014	32	0.0074052	-2.13046	34	47.6287	1.67787	3	0.0209957	-1.67787	36
																					193	d10	0.3813	-0.418733	6	0.0049954	-2.30143	14	0.0001226	-3.91151	19	0.000150501	-3.82246	27	0.0052685	-2.27831	22	0.0215803	-1.66594	20	0.0134244	-1.87211	20	28.4035	1.45337	15	0.0352069	-1.45337	24
																					194	d11	0.3463	-0.460548	18	0.000157263	-3.80337	34	9.335e-05	-4.02989	21	0.000669058	-3.17454	14	0.000919671	-3.03637	29	0.0149005	-1.8268	24	0.00791009	-2.10182	25	43.7795	1.64127	14	0.0228417	-1.64127	25
																					195	d12	0.3484	-0.457922	15	0.000189392	-3.72264	31	7.127e-05	-4.14709	29	0.000458242	-3.33891	20	0.000718904	-3.14333	34	0.0145075	-1.83841	25	0.00761321	-2.11843	29	45.7626	1.66051	12	0.0218519	-1.66051	27
																					196	d13	0.3461	-0.460798	19	0.000102827	-3.98789	36	2.273e-05	-4.6434	37	0.00033164	-3.47933	23	0.000457196	-3.3399	38	0.0141471	-1.84933	31	0.00730216	-2.13655	35	47.3969	1.67575	4	0.0210984	-1.67575	35
																					197	d14	0.3529	-0.452348	9	0.000230268	-3.63777	29	8.381e-05	-4.0767	23	0.000412803	-3.38426	22	0.000726881	-3.13854	33	0.0135854	-1.86693	35	0.00715615	-2.14532	36	49.3142	1.69297	2	0.0202781	-1.69297	37
																					198	d15	0.3553	-0.449405	8	0.000331981	-3.47889	26	5.446e-05	-4.26392	32	0.000761497	-3.11833	11	0.00114794	-2.94008	26	0.0140935	-1.85098	34	0.0076207	-2.11801	28	46.623	1.6686	7	0.0214486	-1.6686	32
[truncated: 47 more columns]

## Sheet: Xa>d
1	2	3	4	5	6	7	8	9	10	11	12	13	14	15	16	17	18	19	20	21	22
	rank =	10	7	11	12	9	14	2	1	5	8	3	13	6	15	4
	sum =	0.000394419	0.00745683	0.000112233	6.19321e-05	0.00113141	1.15911e-05	0.103133	0.207529	0.0156045	0.00166147	0.0839838	2.29204e-05	0.00775613	8.57861e-06	0.0254886
		umolC/L/d
		11	12	13	14	15	16	17	18	19	20	21	22	24	25	26
		gre	mhe	cde	cmi	rst	tno	dix	dip	din	dxf	cha	sif	pha	coc	ph1		sum	rank
161	d01	2.876e-05	9.683e-08	5.696e-09	4.589e-08	4.413e-08	6.342e-10	0.0001184	2.327e-05	0.0001045	7.404e-13	7.003e-11	5.072e-07	3.906e-06	2.1e-08	1.486e-05		0.000294417	27	d01
162	ar2	4.023e-05	2.569e-06	2.865e-05	3.581e-05	2.781e-07	3.506e-09	4.298e-05	0.0002201	1.949e-05	6.594e-07	8.736e-11	5.486e-07	5.67e-05	1.222e-06	2.131e-11		0.000449241	23	ar2
163	fu2	9.908e-06	0.000614	6.366e-07	3.024e-07	3.288e-06	1.353e-07	0.0005508	0.002827	0.001296	7.052e-06	7.88e-05	3.612e-07	1.304e-05	1.158e-06	9.158e-07		0.0054034	13	fu2
164	ga2	4.814e-07	0.0007678	3.561e-07	1.65e-07	1.784e-06	2.574e-08	0.0003073	0.00157	0.0007778	7.188e-05	9.651e-11	1.048e-06	5.752e-05	3.778e-07	0.0001786		0.00373514	15	ga2
165	gl2	1.006e-07	0.0007983	8.971e-08	4.434e-08	0.0006678	5.461e-06	7.7e-05	0.0004	0.0005573	5.259e-05	9.932e-11	7.479e-07	1.422e-05	8.934e-07	8.993e-06		0.00258354	17	gl2
166	ma2	5.83e-07	0.0004053	3.651e-07	1.749e-07	1.881e-06	2.564e-08	0.001284	0.001605	0.0001983	1.879e-05	1.379e-10	7.977e-07	0.0001457	3.473e-07	0.00427		0.00793126	11	ma2
167	rh2	3.887e-07	0.0001638	1.837e-06	2.277e-07	2.308e-06	1.561e-07	0.0003957	0.001954	0.0009665	4.486e-06	7.896e-11	5.755e-07	7.287e-05	9.969e-07	2.654e-05		0.00359039	16	rh2
168	ga3	1.298e-13	0.0007792	3.506e-09	5.228e-08	1.99e-08	1.785e-06	5.638e-05	1.079e-10	2.304e-05	4.248e-13	2.362e-10	3.604e-07	1.432e-06	6.431e-09	0.0003783		0.00124058	19	ga3
169	gl3	1.314e-13	4.742e-05	4.164e-05	3.469e-09	2.051e-09	1.356e-10	0.03536	5.417e-06	0.0001301	8.8e-13	0.05869	8.451e-07	1.404e-07	4.769e-08	6.862e-06		0.0942825	2	gl3
170	gc2	8.624e-14	9.635e-06	1.94e-07	9.059e-08	7.723e-05	1.315e-08	0.0001612	0.0008255	1.182e-11	4.489e-13	0.001405	6.154e-07	6.617e-06	4.265e-08	4.82e-06		0.00249096	18	gc2
171	mu2	5.204e-14	1.641e-07	1.033e-06	8.667e-09	1.037e-08	4.124e-10	6.328e-11	3.55e-11	0.0007547	6.887e-06	6.526e-11	4.995e-07	1.26e-11	6.716e-08	2.465e-08		0.000763395	21	mu2
172	ga4	1.218e-13	2.244e-05	4.705e-14	4.119e-06	3.734e-08	4.308e-08	3.632e-11	3.67e-11	0.001011	4.826e-06	7.257e-11	6.714e-07	0.005455	1.859e-09	0.0002432		0.00674134	12	ga4
173	gl4	5.349e-14	7.937e-13	2.569e-09	2.107e-09	1.352e-09	2.627e-10	4.043e-11	3.692e-11	0.0005169	4.215e-13	9.545e-11	3.048e-08	1.437e-11	1.425e-08	3.191e-11		0.000516951	22	gl4
174	chi	6.408e-06	0.0003789	3.642e-06	2.023e-06	3.722e-05	3.876e-07	0.006395	0.01944	0	0	0	1.026e-06	0.0001325	1.678e-07	2.259e-06		0.0263995	3	chi
175	glo	0	0.0003789	3.642e-06	2.023e-06	3.722e-05	3.876e-07	0.006395	0.01944	0	0	0	0	0	0	3.386e-11		0.0262572	4	glo
176	chr	6.408e-06	0.002273	2.185e-05	1.214e-05	0.0002233	2.326e-06	0.03837	0.1166	0	0	0.02381	5.128e-06	0.001325	1.678e-06	0.0008355		0.183486	1	chr
177	fcs	0	0.0001894	1.821e-06	1.012e-06	1.861e-05	1.938e-07	0.003198	0.009719	0	0	0	0	0	0	3.413e-07		0.0131284	9	fcs
178	gly	0	0	0	0	0	0	0	0	0	0	0	0	0	0	0.01002		0.01002	10	gly
179	xyl	8.459e-06	0.0001894	1.821e-06	1.012e-06	1.861e-05	1.938e-07	0.003198	0.009719	0	0	0	0	0	0	1.061e-05		0.0131471	7	xyl
180	cel	1.487e-05	0.0001894	1.821e-06	1.012e-06	1.861e-05	1.938e-07	0.003198	0.009719	0.001899	0.0004036	0	1.026e-06	0.0001325	1.678e-07	2.545e-06		0.0155817	5	cel
181	man	8.459e-06	0.0001894	1.821e-06	1.012e-06	1.861e-05	1.938e-07	0.003198	0.009719	0	0	0	0	0	0	4.591e-06		0.0131411	8	man
182	rhm	6.408e-06	0	0	0	0	0	0	0	0	0	0	0	0	0	8.568e-06		1.4976e-05	38	rhm
183	d02	3.409e-05	4.301e-05	7.505e-14	8.411e-10	4.269e-09	2.742e-10	0.0001032	3.067e-06	4.397e-05	7.682e-13	6.618e-11	3.83e-07	1.771e-05	1.753e-07	1.038e-06		0.000246649	28	d02
184	sta	6.408e-05	0	0	0	0	0	0	0	0.004747	0.001009	0	0	0	0	0.008398		0.0142181	6	sta
185	pec	6.408e-06	0	0	0	0	0	0	0	0	0	0	0	0.0001325	1.678e-07	0.001004		0.00114308	20	pec
186	d03	3.481e-06	7.699e-08	7.468e-08	4.299e-08	1.192e-08	7.82e-10	1.007e-10	1.818e-05	5.347e-05	1.177e-12	8.618e-11	9.751e-07	1.59e-05	7.085e-08	2.779e-06		9.50635e-05	37	d03
187	d04	5.023e-06	2.87e-12	1.815e-07	1.298e-07	2.402e-08	5.933e-10	6.603e-11	6.345e-05	0.0001069	5.974e-13	1.457e-10	6.022e-07	1.195e-05	1.785e-07	5.731e-07		0.000189013	32	d04
188	d05	1.859e-05	9.616e-13	1.394e-07	2.866e-08	8.048e-09	7.194e-10	5.884e-11	3.896e-05	0.0001195	7.264e-13	7.491e-11	2.182e-07	1.334e-05	2.269e-07	9.802e-07		0.000191992	30	d05
189	d06	1.067e-06	1.104e-12	6.254e-09	7.418e-08	1.179e-08	1.136e-09	5.076e-05	2.569e-05	6.582e-05	1.237e-12	6.855e-11	8.433e-07	1.048e-05	1.633e-08	6.73e-06		0.0001615	33	d06
190	d07	1.299e-05	1.911e-06	9.193e-08	4.603e-08	4.152e-08	2.285e-10	0.0001346	5.107e-05	0.0001836	6.83e-13	7.558e-11	8.293e-07	1.304e-05	1.039e-07	6.509e-06		0.000404833	24	d07
191	d08	5.552e-06	3.884e-07	1.244e-07	4.646e-08	3.987e-08	2.76e-10	9.033e-05	1.665e-06	3.173e-05	8.452e-13	7.931e-11	1.168e-07	1.353e-05	3.214e-08	1.556e-06		0.000145111	35	d08
192	d09	3.441e-05	1.152e-06	1.394e-08	9.957e-08	5.686e-09	2.404e-10	0.0001119	7.261e-06	0.0001813	6.335e-13	6.913e-11	1.051e-06	1.473e-05	8.851e-08	2.97e-06		0.000354982	25	d09
193	d10	1.545e-08	9.159e-07	1.918e-08	4.701e-09	1.422e-07	4.169e-08	0.0001458	0.00343	0.001311	8.169e-05	6.692e-11	7.657e-07	1.827e-05	4.873e-08	6.686e-06		0.0049954	14	d10
194	d11	6.844e-06	1.663e-06	1.742e-07	3.5e-08	4.209e-06	1.61e-08	4.42e-05	4.459e-05	1.884e-05	6.235e-13	6.44e-11	1.756e-07	1.472e-05	5.626e-08	2.174e-05		0.000157263	34	d11
195	d12	1.827e-05	2.083e-12	1.355e-07	5.184e-08	8.754e-09	1.187e-09	6.815e-11	7.344e-06	0.0001504	5.644e-13	7.306e-11	4.534e-07	1.136e-05	3.296e-08	1.334e-06		0.000189392	31	d12
196	d13	1.355e-06	1.113e-12	7.267e-14	6.683e-08	1.579e-08	1.434e-09	3.224e-05	1.146e-05	3.903e-05	5.854e-09	7.787e-11	6.626e-07	1.531e-05	1.061e-07	2.573e-06		0.000102827	36	d13
197	d14	1.04e-05	1.982e-06	3.714e-08	1.286e-08	6.671e-09	8.371e-11	6.431e-05	2.474e-05	0.0001138	6.96e-13	1.054e-10	4.83e-07	1.213e-05	3.115e-08	2.335e-06		0.000230268	29	d14
198	d15	4.038e-05	6.603e-06	3.381e-09	1.199e-08	1.636e-08	1.814e-11	4.991e-05	1.568e-05	0.0001835	7.104e-13	6.742e-11	5.728e-07	2.401e-05	3.314e-08	1.126e-05		0.000331981	26	d15

## Sheet: Xa>dR
1	2	3	4	5	6	7	8	9	10	11	12	13	14	15	16	17	18
		for each d, rank a
		11	12	13	14	15	16	17	18	19	20	21	22	24	25	26
		gre	mhe	cde	cmi	rst	tno	dix	dip	din	dxf	cha	sif	pha	coc	ph1
161	d01	3	8	12	9	10	13	1	4	2	15	14	7	6	11	5
162	ar2	4	8	6	5	12	13	3	1	7	10	14	11	2	9	15
163	fu2	7	3	12	14	9	15	4	1	2	8	5	13	6	10	11
164	ga2	10	3	12	13	8	14	4	1	2	6	15	9	7	11	5
165	gl2	12	1	13	14	2	9	5	4	3	6	15	11	7	10	8
166	ma2	10	4	11	13	8	14	3	2	5	7	15	9	6	12	1
167	rh2	12	4	9	13	8	14	3	1	2	7	15	11	5	10	6
168	ga3	15	1	11	8	9	5	3	13	4	14	12	7	6	10	2
169	gl3	15	4	5	11	12	13	2	7	3	14	1	8	9	10	6
170	gc2	15	5	9	10	4	12	3	2	13	14	1	8	6	11	7
171	mu2	15	5	3	9	8	10	12	13	1	2	11	4	14	6	7
172	ga4	14	4	15	6	9	8	13	12	2	5	11	7	1	10	3
173	gl4	15	13	4	5	6	7	9	10	1	14	8	2	12	3	11
174	chi	6	3	7	9	5	11	2	1	13	13	13	10	4	12	8
175	glo	9	3	5	6	4	7	2	1	9	9	9	9	9	9	8
176	chr	10	4	8	9	7	12	2	1	14	14	3	11	5	13	6
177	fcs	9	3	5	6	4	8	2	1	9	9	9	9	9	9	7
178	gly	2	2	2	2	2	2	2	2	2	2	2	2	2	2	1
179	xyl	6	3	7	8	4	9	2	1	10	10	10	10	10	10	5
180	cel	8	5	10	12	7	13	2	1	3	4	15	11	6	14	9
181	man	5	3	7	8	4	9	2	1	10	10	10	10	10	10	6
182	rhm	2	3	3	3	3	3	3	3	3	3	3	3	3	3	1
183	d02	4	3	15	11	10	12	1	6	2	14	13	8	5	9	7
184	sta	4	5	5	5	5	5	5	5	2	3	5	5	5	5	1
185	pec	3	5	5	5	5	5	5	5	5	5	5	5	2	4	1
186	d03	4	7	8	10	11	12	13	2	1	15	14	6	3	9	5
187	d04	4	14	7	9	10	11	13	2	1	15	12	5	3	8	6
188	d05	3	14	8	9	10	11	13	2	1	15	12	7	4	6	5
189	d06	6	15	11	8	10	12	2	3	1	14	13	7	4	9	5
190	d07	5	7	10	11	12	13	2	3	1	15	14	8	4	9	6
191	d08	4	7	8	10	11	13	1	5	2	15	14	9	3	12	6
192	d09	3	7	11	9	12	13	2	5	1	15	14	8	4	10	6
193	d10	13	7	12	14	9	11	3	1	2	4	15	8	5	10	6
194	d11	6	8	10	12	7	13	2	1	4	15	14	9	5	11	3
195	d12	2	14	7	8	10	11	13	4	1	15	12	6	3	9	5
196	d13	6	14	15	9	10	12	2	4	1	11	13	7	3	8	5
197	d14	5	7	9	11	12	14	2	3	1	15	13	8	4	10	6
198	d15	3	7	12	11	10	14	2	5	1	15	13	8	4	9	6

## Sheet: fa>din
1	2	3	4	5	6	7	8	9	10	11	12	13	14	15	16	17	18	19	20
		for each d, fraction a
		11	12	13	14	15	16	17	18	19	20	21	22	24	25	26
		gre	mhe	cde	cmi	rst	tno	dix	dip	din	dxf	cha	sif	pha	coc	ph1		sum
161	d01	0.03018	0.0001016	5.977e-06	4.815e-05	4.63e-05	6.655e-07	0.1242	0.02442	0.1097	7.769e-10	7.348e-08	0.0005322	0.004099	2.203e-05	0.01559		0.308946
162	ar2	0.03296	0.002105	0.02347	0.02934	0.0002278	2.872e-06	0.03521	0.1804	0.01597	0.0005402	7.157e-08	0.0004494	0.04645	0.001001	1.746e-08		0.368126
163	fu2	0.0001417	0.008778	9.101e-06	4.323e-06	4.701e-05	1.935e-06	0.007875	0.04041	0.01853	0.0001008	0.001127	5.164e-06	0.0001864	1.656e-05	1.309e-05		0.0772461
164	ga2	5.356e-06	0.008542	3.962e-06	1.836e-06	1.984e-05	2.864e-07	0.003419	0.01746	0.008653	0.0007996	1.074e-09	1.165e-05	0.0006399	4.203e-06	0.001987		0.0415476
165	gl2	7.832e-07	0.006215	6.984e-07	3.452e-07	0.005199	4.251e-05	0.0005994	0.003114	0.004338	0.0004094	7.732e-10	5.822e-06	0.0001107	6.955e-06	7.001e-05		0.0201126
166	ma2	7.071e-06	0.004916	4.428e-06	2.122e-06	2.282e-05	3.11e-07	0.01557	0.01947	0.002406	0.0002279	1.672e-09	9.675e-06	0.001767	4.212e-06	0.05179		0.0961975
167	rh2	3.778e-05	0.01592	0.0001786	2.213e-05	0.0002243	1.517e-05	0.03846	0.1899	0.09393	0.000436	7.674e-09	5.593e-05	0.007082	9.689e-05	0.002579		0.348938
168	ga3	1.695e-12	0.01018	4.579e-08	6.829e-07	2.599e-07	2.332e-05	0.0007364	1.41e-09	0.000301	5.549e-12	3.085e-09	4.708e-06	1.87e-05	8.4e-08	0.004941		0.0162062
169	gl3	1.267e-12	0.0004572	0.0004015	3.345e-08	1.977e-08	1.308e-09	0.3409	5.224e-05	0.001255	8.486e-12	0.5659	8.149e-06	1.354e-06	4.598e-07	6.617e-05		0.909042
170	gc2	1.474e-11	0.001647	3.317e-05	1.549e-05	0.0132	2.247e-06	0.02755	0.1411	2.022e-09	7.674e-11	0.2402	0.0001052	0.001131	7.291e-06	0.000824		0.425815
171	mu2	1.364e-11	4.304e-05	0.000271	2.272e-06	2.719e-06	1.081e-07	1.659e-08	9.308e-09	0.1979	0.001806	1.711e-08	0.000131	3.304e-09	1.761e-05	6.462e-06		0.20018
172	ga4	1.166e-11	0.002149	4.507e-12	0.0003945	3.577e-06	4.126e-06	3.48e-09	3.516e-09	0.09686	0.0004623	6.951e-09	6.431e-05	0.5226	1.78e-07	0.0233		0.645838
173	gl4	1.124e-12	1.667e-11	5.397e-08	4.426e-08	2.84e-08	5.519e-09	8.493e-10	7.755e-10	0.01086	8.854e-12	2.005e-09	6.404e-07	3.02e-10	2.993e-07	6.704e-10		0.0108611
174	chi	0.0002425	0.01434	0.0001378	7.655e-05	0.001408	1.467e-05	0.242	0.7355	0	0	0	3.881e-05	0.005015	6.348e-06	8.547e-05		0.998865
175	glo	0	0.005732	5.509e-05	3.06e-05	0.0005631	5.863e-06	0.09674	0.2941	0	0	0	0	0	0	5.122e-10		0.397227
176	chr	2.008e-05	0.007124	6.847e-05	3.804e-05	0.0006998	7.287e-06	0.1202	0.3655	0	0	0.0746	1.607e-05	0.004153	5.257e-06	0.002618		0.57505
177	fcs	0	0.006036	5.802e-05	3.223e-05	0.000593	6.175e-06	0.1019	0.3097	0	0	0	0	0	0	1.087e-05		0.418336
178	gly	0	0	0	0	0	0	0	0	0	0	0	0	0	0	0.1473		0.1473
179	xyl	0.000617	0.01382	0.0001328	7.379e-05	0.001358	1.414e-05	0.2332	0.7089	0	0	0	0	0	0	0.0007736		0.958889
180	cel	0.0008609	0.01097	0.0001055	5.858e-05	0.001078	1.122e-05	0.1852	0.5629	0.11	0.02337	0	5.939e-05	0.007675	9.716e-06	0.0001474		0.902446
181	man	0.0002448	0.005483	5.27e-05	2.928e-05	0.0005387	5.609e-06	0.09255	0.2813	0	0	0	0	0	0	0.0001329		0.380337
182	rhm	0.0001593	0	0	0	0	0	0	0	0	0	0	0	0	0	0.000213		0.0003723
183	d02	0.03318	0.04187	7.304e-11	8.187e-07	4.155e-06	2.669e-07	0.1005	0.002985	0.04279	7.477e-10	6.442e-08	0.0003728	0.01724	0.0001706	0.00101		0.240124
184	sta	0.004504	0	0	0	0	0	0	0	0.3336	0.07091	0	0	0	0	0.5902		0.999214
185	pec	0.000322	0	0	0	0	0	0	0	0	0	0	0	0.00666	8.431e-06	0.05046		0.0574504
186	d03	0.004877	0.0001079	0.0001046	6.024e-05	1.67e-05	1.096e-06	1.412e-07	0.02547	0.07491	1.65e-09	1.207e-07	0.001366	0.02228	9.927e-05	0.003893		0.133186
187	d04	0.006906	3.946e-09	0.0002496	0.0001785	3.302e-05	8.158e-07	9.079e-08	0.08724	0.1469	8.214e-10	2.003e-07	0.000828	0.01642	0.0002454	0.000788		0.25979
188	d05	0.02731	1.412e-09	0.0002047	4.209e-05	1.182e-05	1.056e-06	8.642e-08	0.05723	0.1755	1.067e-09	1.1e-07	0.0003204	0.01958	0.0003332	0.00144		0.281973
189	d06	0.001273	1.318e-09	7.466e-06	8.856e-05	1.407e-05	1.356e-06	0.0606	0.03067	0.07858	1.477e-09	8.184e-08	0.001007	0.01252	1.95e-05	0.008035		0.192816
190	d07	0.01127	0.001658	7.976e-05	3.993e-05	3.602e-05	1.983e-07	0.1168	0.04431	0.1593	5.926e-10	6.558e-08	0.0007195	0.01131	9.012e-05	0.005648		0.351262
191	d08	0.007627	0.0005337	0.0001709	6.384e-05	5.478e-05	3.792e-07	0.1241	0.002288	0.0436	1.161e-09	1.09e-07	0.0001605	0.01859	4.416e-05	0.002137		0.19937
192	d09	0.0499	0.001671	2.021e-05	0.0001444	8.245e-06	3.486e-07	0.1623	0.01053	0.2629	9.186e-10	1.002e-07	0.001525	0.02136	0.0001283	0.004306		0.514794
193	d10	2.932e-06	0.0001738	3.641e-06	8.923e-07	2.699e-05	7.914e-06	0.02767	0.651	0.2489	0.01551	1.27e-08	0.0001453	0.003468	9.249e-06	0.001269		0.948188
194	d11	0.007442	0.001808	0.0001894	3.806e-05	0.004576	1.751e-05	0.04807	0.04849	0.02049	6.78e-10	7.003e-08	0.0001909	0.016	6.117e-05	0.02364		0.171013
195	d12	0.02542	2.898e-09	0.0001885	7.212e-05	1.218e-05	1.652e-06	9.481e-08	0.01022	0.2092	7.851e-10	1.016e-07	0.0006307	0.01581	4.585e-05	0.001856		0.263457
196	d13	0.002963	2.435e-09	1.589e-10	0.0001462	3.454e-05	3.137e-06	0.07052	0.02507	0.08537	1.28e-05	1.703e-07	0.001449	0.03349	0.0002321	0.005628		0.224919
197	d14	0.0143	0.002727	5.11e-05	1.769e-05	9.178e-06	1.152e-07	0.08847	0.03403	0.1565	9.575e-10	1.45e-07	0.0006645	0.01668	4.286e-05	0.003212		0.316705
198	d15	0.03518	0.005753	2.945e-06	1.044e-05	1.425e-05	1.58e-08	0.04348	0.01366	0.1599	6.189e-10	5.874e-08	0.000499	0.02091	2.887e-05	0.009811		0.28925

## Sheet: fa>dout
1	2	3	4	5	6	7	8	9	10	11	12	13	14	15	16	17	18
	sum	0.764498	0.487157	0.754971	0.752352	0.752271	0.737691	0.399108	0.2625	0.385927	0.200037	0.425719	0.547899	0.701141	0.579716	0.310504
		for each d, fraction a
		11	12	13	14	15	16	17	18	19	20	21	22	24	25	26
		gre	mhe	cde	cmi	rst	tno	dix	dip	din	dxf	cha	sif	pha	coc	ph1
161	d01	0.05574	6.325e-06	3.832e-05	0.0005575	2.934e-05	4.036e-05	0.0004582	2.943e-05	0.002585	8.913e-11	3.55e-10	0.01212	0.0003531	0.001419	0.000181
162	ar2	0.07797	0.0001678	0.1927	0.435	0.0001849	0.0002231	0.0001663	0.0002784	0.000482	7.938e-05	4.428e-10	0.01311	0.005125	0.0826	2.595e-10
163	fu2	0.01921	0.04011	0.004282	0.003673	0.002186	0.008612	0.002132	0.003575	0.03205	0.0008489	0.0003994	0.008634	0.001179	0.07825	1.115e-05
164	ga2	0.0009332	0.05015	0.002396	0.002004	0.001186	0.001638	0.001189	0.001985	0.01924	0.008652	4.892e-10	0.02504	0.005199	0.02553	0.002175
165	gl2	0.000195	0.05215	0.0006035	0.0005386	0.444	0.3476	0.000298	0.0005059	0.01378	0.00633	5.035e-10	0.01788	0.001285	0.06037	0.0001095
166	ma2	0.00113	0.02648	0.002456	0.002125	0.001251	0.001632	0.004968	0.00203	0.004905	0.002262	6.989e-10	0.01907	0.01317	0.02347	0.052
167	rh2	0.0007534	0.0107	0.01236	0.002766	0.001535	0.009934	0.001532	0.002471	0.0239	0.00054	4.002e-10	0.01376	0.006587	0.06736	0.0003232
168	ga3	2.515e-10	0.0509	2.359e-05	0.0006351	1.323e-05	0.1136	0.0002182	1.365e-10	0.0005699	5.114e-11	1.197e-09	0.008616	0.0001294	0.0004346	0.004607
169	gl3	2.548e-10	0.003097	0.2801	4.215e-05	1.364e-06	8.63e-06	0.1368	6.852e-06	0.003218	1.059e-10	0.2975	0.0202	1.269e-05	0.003223	8.357e-05
170	gc2	1.672e-10	0.0006294	0.001305	0.001101	0.05135	0.0008366	0.0006238	0.001044	2.925e-10	5.403e-11	0.00712	0.01471	0.0005981	0.002882	5.87e-05
171	mu2	1.009e-10	1.072e-05	0.006952	0.0001053	6.895e-06	2.625e-05	2.449e-10	4.49e-11	0.01867	0.000829	3.308e-10	0.01194	1.139e-09	0.004538	3.001e-07
172	ga4	2.36e-10	0.001466	3.165e-10	0.05004	2.483e-05	0.002742	1.406e-10	4.642e-11	0.02501	0.0005809	3.678e-10	0.01605	0.4931	0.0001256	0.002962
173	gl4	1.037e-10	5.185e-11	1.728e-05	2.559e-05	8.989e-07	1.672e-05	1.565e-10	4.669e-11	0.01278	5.073e-11	4.838e-10	0.0007287	1.299e-09	0.0009628	3.886e-10
174	chi	0.01242	0.02475	0.0245	0.02458	0.02475	0.02467	0.02475	0.02459	0	0	0	0.02452	0.01198	0.01134	2.751e-05
175	glo	0	0.02475	0.0245	0.02458	0.02475	0.02467	0.02475	0.02459	0	0	0	0	0	0	4.123e-10
176	chr	0.01242	0.1485	0.147	0.1475	0.1485	0.148	0.1485	0.1475	0	0	0.1207	0.1226	0.1198	0.1134	0.01017
177	fcs	0	0.01238	0.01225	0.01229	0.01237	0.01233	0.01238	0.01229	0	0	0	0	0	0	4.156e-06
178	gly	0	0	0	0	0	0	0	0	0	0	0	0	0	0	0.1221
179	xyl	0.0164	0.01238	0.01225	0.01229	0.01237	0.01233	0.01238	0.01229	0	0	0	0	0	0	0.0001292
180	cel	0.02882	0.01238	0.01225	0.01229	0.01237	0.01233	0.01238	0.01229	0.04696	0.04858	0	0.02452	0.01198	0.01134	3.1e-05
181	man	0.0164	0.01238	0.01225	0.01229	0.01237	0.01233	0.01238	0.01229	0	0	0	0	0	0	5.591e-05
182	rhm	0.01242	0	0	0	0	0	0	0	0	0	0	0	0	0	0.0001043
183	d02	0.06608	0.00281	5.048e-10	1.022e-05	2.838e-06	1.745e-05	0.0003995	3.879e-06	0.001087	9.247e-11	3.355e-10	0.009155	0.001601	0.01184	1.264e-05
184	sta	0.1242	0	0	0	0	0	0	0	0.1174	0.1215	0	0	0	0	0.1023
185	pec	0.01242	0	0	0	0	0	0	0	0	0	0	0	0.01198	0.01134	0.01223
186	d03	0.006747	5.029e-06	0.0005024	0.0005223	7.925e-06	4.977e-05	3.899e-10	2.299e-05	0.001322	1.417e-10	4.368e-10	0.02331	0.001437	0.004788	3.384e-05
187	d04	0.009736	1.875e-10	0.001221	0.001577	1.597e-05	3.776e-05	2.556e-10	8.026e-05	0.002643	7.191e-11	7.383e-10	0.0144	0.00108	0.01206	6.98e-06
188	d05	0.03604	6.281e-11	0.0009377	0.0003482	5.351e-06	4.578e-05	2.278e-10	4.928e-05	0.002955	8.744e-11	3.797e-10	0.005215	0.001205	0.01533	1.194e-05
189	d06	0.002067	7.212e-11	4.207e-05	0.0009012	7.838e-06	7.227e-05	0.0001965	3.249e-05	0.001628	1.489e-10	3.475e-10	0.02016	0.0009476	0.001104	8.196e-05
190	d07	0.02517	0.0001248	0.0006184	0.0005591	2.76e-05	1.454e-05	0.0005208	6.46e-05	0.00454	8.221e-11	3.831e-10	0.01982	0.001179	0.007019	7.927e-05
191	d08	0.01076	2.537e-05	0.0008367	0.0005645	2.651e-05	1.756e-05	0.0003496	2.106e-06	0.0007848	1.017e-10	4.02e-10	0.002793	0.001223	0.002172	1.895e-05
192	d09	0.0667	7.528e-05	9.375e-05	0.00121	3.78e-06	1.53e-05	0.0004333	9.184e-06	0.004484	7.626e-11	3.504e-10	0.02513	0.001332	0.005981	3.617e-05
193	d10	2.994e-05	5.983e-05	0.0001291	5.711e-05	9.454e-05	0.002653	0.0005643	0.004338	0.03243	0.009834	3.392e-10	0.0183	0.001651	0.003293	8.142e-05
194	d11	0.01327	0.0001086	0.001172	0.0004252	0.002798	0.001025	0.0001711	5.64e-05	0.0004659	7.506e-11	3.264e-10	0.004197	0.00133	0.003802	0.0002647
195	d12	0.03541	1.361e-10	0.0009117	0.0006298	5.82e-06	7.556e-05	2.638e-10	9.288e-06	0.003719	6.793e-11	3.703e-10	0.01084	0.001027	0.002227	1.625e-05
196	d13	0.002626	7.271e-11	4.888e-10	0.0008119	1.05e-05	9.127e-05	0.0001248	1.45e-05	0.0009653	7.047e-07	3.947e-10	0.01584	0.001384	0.007171	3.133e-05
197	d14	0.02015	0.0001295	0.0002499	0.0001562	4.436e-06	5.328e-06	0.0002489	3.129e-05	0.002814	8.377e-11	5.344e-10	0.01155	0.001096	0.002105	2.844e-05
198	d15	0.07828	0.0004314	2.274e-05	0.0001456	1.088e-05	1.154e-06	0.0001932	1.983e-05	0.004539	8.551e-11	3.418e-10	0.01369	0.00217	0.002239	0.0001371

## Sheet: Xa>de
1	2	3	4	5	6	7	8	9	10	11	12	13	14	15	16	17	18	19	20	21	22
	rank =	10	8	11	12	9	15	4	1	5	7	2	14	6	13	3
	sum =	3.26613e-06	0.000152928	2.98045e-06	1.39022e-06	1.51002e-05	2.08672e-07	0.00255815	0.0131044	0.00245775	0.000235506	0.0068368	8.09779e-07	0.00046063	1.37635e-06	0.00511271
		umolC/L/d
		11	12	13	14	15	16	17	18	19	20	21	22	24	25	26
		gre	mhe	cde	cmi	rst	tno	dix	dip	din	dxf	cha	sif	pha	coc	ph1		sum	rank
161	d01	1.306e-07	5.209e-14	5.696e-09	4.538e-08	1.332e-08	4.036e-10	0.0001056	2.327e-05	6.047e-05	3.181e-13	5.594e-12	9.842e-09	7.587e-07	1.971e-08	8.237e-06		0.000198561	14	d01
162	ar2	4.116e-08	2.569e-06	5.007e-08	2.335e-08	2.537e-07	3.506e-09	4.298e-05	0.0002201	6.882e-06	6.594e-07	9.261e-12	5.257e-09	5.481e-05	1.349e-07	4.261e-12		0.000328512	10	ar2
163	fu2	3.521e-07	3.265e-05	6.363e-07	2.968e-07	3.224e-06	4.455e-08	0.0005462	0.002798	5.85e-05	5.605e-06	7.88e-05	1.292e-08	6.448e-06	5.781e-08	9.157e-07		0.00353174	4	fu2
164	ga2	3.544e-07	1.799e-05	3.505e-07	1.635e-07	1.776e-06	2.454e-08	0.0003008	0.001541	0.0007501	7.188e-05	6.135e-12	1.226e-08	5.159e-05	2.004e-07	0.0001754		0.00291164	5	ga2
165	gl2	1.006e-07	4.603e-06	8.971e-08	4.184e-08	4.545e-07	6.281e-09	7.7e-05	0.0003944	0.0005488	5.259e-05	7.971e-12	1.524e-08	9.028e-06	1.888e-07	8.906e-06		0.00109622	8	gl2
166	ma2	5.83e-07	1.873e-05	3.651e-07	1.703e-07	1.85e-06	2.556e-08	0.0003134	0.001605	0.0001961	1.879e-05	9.765e-12	3.449e-08	0.0001161	2.794e-07	0.004261		0.00653243	1	ma2
167	rh2	3.887e-07	2.28e-05	4.444e-07	2.073e-07	2.251e-06	3.111e-08	0.0003814	0.001954	4.473e-05	4.286e-06	1.135e-11	8.951e-09	6.771e-05	5.974e-08	3.47e-06		0.00248179	6	rh2
168	ga3	0	0	0	0	0	0	0	0	0	0	1.79e-11	2.129e-08	0	0	0.0003752		0.000375221	9	ga3
169	gl3	0	0	0	0	0	0	0	0	0	0	0.005353	2.419e-16	0	0	5.292e-07		0.00535353	2	gl3
170	gc2	0	9.635e-06	1.878e-07	8.758e-08	9.512e-07	1.315e-08	0.0001612	0.0008255	0	0	0.001405	2.956e-08	0	2.367e-08	1.894e-06		0.00240452	7	gc2
171	mu2	0	0	0	0	0	0	0	0	0	0	5.782e-12	2.272e-08	0	0	2.462e-08		4.73458e-08	26	mu2
172	ga4	0	0	0	0	0	0	0	0	0	0	1.407e-11	3.636e-08	0	0	0.0002376		0.000237636	12	ga4
173	gl4	0	0	0	0	0	0	0	0	0	0	1.089e-11	3.048e-08	0	0	8.812e-12		3.04997e-08	27	gl4
174	chi	0	0	0	0	0	0	0	0	0	0	0	0	0	0	0		0	28	chi
175	glo	0	0	0	0	0	0	0	0	0	0	0	0	0	0	0		0	28	glo
176	chr	0	0	0	0	0	0	0	0	0	0	0	0	0	0	0		0	28	chr
177	fcs	0	0	0	0	0	0	0	0	0	0	0	0	0	0	0		0	28	fcs
178	gly	0	0	0	0	0	0	0	0	0	0	0	0	0	0	0		0	28	gly
179	xyl	0	0	0	0	0	0	0	0	0	0	0	0	0	0	0		0	28	xyl
180	cel	0	0	0	0	0	0	0	0	0	0	0	0	0	0	0		0	28	cel
181	man	0	0	0	0	0	0	0	0	0	0	0	0	0	0	0		0	28	man
182	rhm	0	0	0	0	0	0	0	0	0	0	0	0	0	0	0		0	28	rhm
183	d02	1.918e-07	4.301e-05	4.704e-16	1.294e-10	3.133e-09	7.69e-11	0.0001032	3.067e-06	2.166e-05	3.303e-13	8.201e-12	4.899e-08	1.679e-05	4.271e-08	3.165e-07		0.00018833	16	d02
184	sta	0	0	0	0	0	0	0	0	0	0	0	0	0	0	0		0	28	sta
185	pec	0	0	0	0	0	0	0	0	0	0	0	0	0	0	0		0	28	pec
186	d03	7.36e-09	6.968e-08	5.822e-08	3.766e-08	2.57e-09	7.82e-10	3.597e-13	1.818e-05	4.477e-05	1.194e-13	2.854e-11	8.069e-09	1.408e-05	3.421e-08	7.261e-07		7.79747e-05	23	d03
187	d04	1.967e-07	1.317e-13	1.4e-07	3.715e-08	8.022e-09	5.691e-10	3.524e-13	6.345e-05	9.656e-05	1.507e-13	7.216e-12	4.899e-08	1.045e-05	4.327e-08	5.731e-07		0.000171508	17	d04
188	d05	5.739e-14	1.337e-13	1.347e-07	5.457e-10	5.13e-09	1.635e-10	3.423e-13	3.896e-05	6.719e-05	3.041e-13	1.548e-11	4.899e-08	5.987e-06	4.279e-08	7.299e-07		0.000113099	20	d05
189	d06	6.139e-09	5.639e-14	6.254e-09	1.818e-08	7.365e-09	1.134e-09	3.705e-13	2.569e-05	4.862e-05	7.695e-13	8.378e-12	4.358e-08	9.36e-06	1.633e-08	5.91e-06		8.9679e-05	22	d06
190	d07	1.824e-07	1.33e-13	4.179e-08	4.024e-08	3.133e-09	8.938e-11	8.791e-05	5.107e-05	9.042e-05	2.379e-13	1.27e-11	4.899e-08	9.109e-06	1.874e-08	1.683e-06		0.000240527	11	d07
191	d08	6.231e-08	8.065e-14	1.244e-07	3.819e-08	2.753e-08	6.908e-11	9.033e-05	1.665e-06	7.512e-06	1.389e-13	6.167e-12	2.177e-08	1.269e-05	1.291e-08	5.556e-12		0.000112484	21	d08
192	d09	1.34e-07	9.897e-14	1.394e-08	4.797e-08	1.526e-09	2.056e-11	0.0001049	7.261e-06	9.53e-05	2.116e-13	1.063e-11	3.794e-08	1.428e-05	4.246e-08	1.626e-11		0.000222019	13	d09
193	d10	5.665e-09	9.519e-08	1.575e-08	1.742e-09	3.241e-08	3.95e-08	0.0001051	0.00343	9.348e-05	8.169e-05	8.881e-12	4.089e-08	1.598e-05	4.313e-08	6.686e-06		0.00373321	3	d10
194	d11	3.758e-15	5.446e-07	1.398e-07	2.833e-08	4.209e-06	1.608e-08	2.44e-05	4.459e-05	1.574e-05	2e-13	6.071e-12	2.794e-08	1.265e-05	2.646e-08	2.059e-05		0.000122962	19	d11
195	d12	1.664e-07	7.854e-14	1.355e-07	4.457e-08	2.454e-09	1.284e-10	4.537e-13	7.343e-06	5.047e-05	8.894e-14	7.934e-12	4.899e-08	8.953e-06	2.979e-08	9.093e-12		6.71939e-05	24	d12
196	d13	1.049e-14	1.131e-13	4.229e-16	4.804e-08	9.995e-09	9.013e-10	6.453e-13	1.146e-05	4.101e-06	5.854e-09	6.114e-12	4.899e-08	9.803e-06	3.004e-09	1.296e-06		2.67768e-05	25	d13
197	d14	1.644e-07	4.714e-08	3.714e-08	2.884e-09	2.642e-10	3.884e-11	6.382e-05	2.474e-05	9.068e-05	1.948e-13	7.265e-12	4.861e-08	8.801e-06	2.904e-08	1.021e-06		0.000189392	15	d14
198	d15	1.984e-07	1.839e-07	3.381e-09	8.541e-09	1.394e-08	1.789e-11	4.991e-05	1.568e-05	6.567e-05	1.418e-13	7.655e-12	4.767e-08	5.252e-06	2.708e-08	1.252e-11		0.000136995	18	d15

## Sheet: Xa>p
1	2	3	4	5	6	7	8	9	10	11	12	13	14	15	16	17	18	19	20	21	22
	rank =	10	6	11	12	9	15	2	1	5	7	3	13	8	14	4
	sum =	0.0001215	0.00785081	3.64187e-05	2.03905e-05	0.000372516	4.1219e-06	0.155231	0.583053	0.024829	0.00664598	0.11331	1.8915e-05	0.00330601	6.22009e-06	0.056626
		umolC/L/d
		11	12	13	14	15	16	17	18	19	20	21	22	24	25	26
		gre	mhe	cde	cmi	rst	tno	dix	dip	din	dxf	cha	sif	pha	coc	ph1		sum	rank
101	p01	6.285e-14	0.0002466	6.383e-14	5.046e-09	1.14e-08	1.075e-09	0.002607	0.02252	1.383e-05	0.0001866	2.056e-10	2.475e-07	3.435e-06	7.058e-10	1.8e-11		0.0255777	16	p01
102	pra	7.671e-14	8.191e-13	1.448e-13	2.344e-08	4.434e-09	1.351e-08	3.668e-11	3.536e-11	6.782e-07	4.215e-13	6.836e-11	1.96e-07	2.825e-05	1.478e-07	1.705e-11		2.93135e-05	38	pra
103	puc	1.544e-13	1.637e-12	4.622e-14	8.925e-09	1.602e-12	6.355e-11	6.749e-11	4.926e-05	1.025e-05	1.371e-07	8.778e-11	4.419e-07	9.983e-05	1.101e-06	0.01703		0.017191	20	puc
104	pal	1.532e-13	5.055e-07	7.408e-10	7.833e-09	3.455e-08	3.986e-10	4.029e-05	3.094e-05	0.002176	6.415e-13	9.839e-11	6.804e-07	0.001226	9.795e-07	0.004197		0.00767244	31	pal
105	plc	1.599e-13	6.234e-08	4.164e-14	4.591e-09	1.688e-10	8.668e-15	7.056e-06	1.118e-10	5.88e-06	7.215e-13	0.05762	8.499e-08	0.0001149	9.75e-07	0.002429		0.060178	2	plc
106	pax	4.171e-14	1.322e-06	4.943e-14	4.652e-09	1.397e-08	1.13e-09	0.004319	0.03206	0.0005333	0.0004214	1.79e-10	4.599e-07	2.907e-06	3.791e-08	6.897e-07		0.0373391	6	pax
107	xph	8.073e-14	0.0007046	5.963e-14	6.112e-09	8.629e-09	2.642e-11	3.94e-05	1.305e-10	0.0001247	1.668e-07	7.902e-11	9.508e-08	1.529e-06	1.403e-08	5.273e-07		0.000871047	36	xph
108	pau	1.531e-13	2.327e-05	4.164e-14	1.142e-09	2.874e-08	4.934e-10	9.072e-05	0.02817	1.296e-05	0.0002348	1.305e-10	8.623e-07	7.959e-08	4.923e-08	2.368e-11		0.0285328	13	pau
109	plu	1.028e-13	8.588e-13	4.31e-14	3.729e-10	1.271e-09	2.215e-07	0.0001365	6.216e-06	1.927e-05	4.215e-13	2.276e-10	2.042e-07	9.667e-07	8.791e-08	9.219e-06		0.000172687	37	plu
110	pca	1.227e-13	2.094e-05	4.88e-14	2.506e-09	1.879e-08	6.535e-12	0.0002269	0.01907	8.292e-06	3.014e-06	2.169e-10	9.894e-07	1.421e-05	3.692e-08	3.439e-07		0.0193447	19	pca
111	pur	5.047e-14	3.024e-06	4.68e-14	8.907e-09	1.035e-09	5.219e-10	0.01073	9.144e-11	0.003823	3.707e-07	8.351e-11	9.558e-07	2.128e-06	1.353e-08	1.974e-06		0.0145615	23	pur
112	pan	4.256e-14	6.603e-07	5.201e-14	2.174e-09	3.724e-08	9.497e-10	3.587e-11	0.0004533	0.003434	4.881e-08	2.086e-10	2.986e-07	9.088e-07	3.248e-08	5.496e-11		0.00388929	35	pan
113	pln	6.217e-14	7.031e-07	5.78e-14	7.043e-09	6.163e-09	3.221e-10	2.902e-05	4.293e-05	1.551e-05	3.84e-08	0.03188	1.382e-07	2.493e-05	7.246e-08	6.074e-11		0.0319934	9	pln
114	phi	6.408e-06	0.0003789	3.642e-06	2.023e-06	3.722e-05	3.876e-07	0.006395	0.01944	0	0	0	1.026e-06	0.0001325	1.678e-07	2.07e-06		0.0263993	14	phi
115	plo	0	0.0003789	3.642e-06	2.023e-06	3.722e-05	3.876e-07	0.006395	0.01944	0	0	0	0	0	0	3.363e-11		0.0262572	15	plo
116	phr	6.408e-06	0.002273	2.185e-05	1.214e-05	0.0002233	2.326e-06	0.03837	0.1166	0	0	0.02381	5.128e-06	0.001325	1.678e-06	8.302e-05		0.182734	1	phr
117	pcs	0	0.0001894	1.821e-06	1.012e-06	1.861e-05	1.938e-07	0.003198	0.009719	0	0	0	0	0	0	8.531e-06		0.0131366	26	pcs
118	ply	0	0	0	0	0	0	0	0	0	0	0	0	0	0	0.01705		0.01705	21	ply
119	pyl	8.459e-06	0.0001894	1.821e-06	1.012e-06	1.861e-05	1.938e-07	0.003198	0.009719	0	0	0	0	0	0	9.6e-08		0.0131366	25	pyl
120	pel	1.487e-05	0.0001894	1.821e-06	1.012e-06	1.861e-05	1.938e-07	0.003198	0.009719	0.001899	0.0004036	0	1.026e-06	0.0001325	1.678e-07	3.377e-06		0.0155826	22	pel
121	xpa	8.459e-06	0.0001894	1.821e-06	1.012e-06	1.861e-05	1.938e-07	0.003198	0.009719	0	0	0	0	0	0	5.068e-06		0.0131416	24	xpa
122	phm	6.408e-06	0	0	0	0	0	0	0	0	0	0	0	0	0	0.0102		0.0102064	29	phm
123	p02	5.124e-14	0.0003438	6.941e-14	1.138e-08	2.893e-08	2.428e-11	0.001049	0.007677	0.003405	0.0003234	1.471e-10	6.27e-07	1.259e-05	3.612e-08	2.151e-05		0.012833	27	p02
124	pta	6.408e-05	0	0	0	0	0	0	0	0.004747	0.001009	0	0	0	0	1.804e-05		0.00583812	33	pta
125	xpe	6.408e-06	0	0	0	0	0	0	0	0	0	0	0	0.0001325	1.678e-07	0.005549		0.00568808	34	xpe
126	p03	1.003e-13	0.0001582	6.625e-14	2.208e-09	1.034e-08	3.322e-10	0.0002164	0.01941	7.975e-06	0.000265	1.981e-10	5.129e-07	8.45e-06	3.193e-08	3.253e-11		0.0200666	17	p03
127	p04	6.221e-14	0.000166	5.43e-14	3.614e-09	1.608e-08	6.18e-10	0.0006473	0.03535	0.0005501	0.0004195	1.776e-10	6.586e-07	1.882e-11	2.837e-08	4.847e-07		0.0371341	7	p04
128	p05	4.244e-14	0.0003256	4.68e-14	1.665e-08	9.176e-09	7.697e-10	0.000886	0.009243	0.0003293	0.0003396	1.828e-10	6.385e-07	3.507e-06	1.192e-07	1.884e-08		0.0111278	28	p05
129	p06	9.837e-14	8.802e-05	5.405e-14	6.971e-09	4.398e-09	3.314e-11	0.0004747	0.03536	3.06e-06	0.0002341	1.5e-10	7.793e-07	1.194e-06	1.298e-08	4.477e-11		0.0361619	8	p06
130	p07	1.048e-13	0.0001629	4.33e-14	2.231e-09	2.802e-08	9.884e-12	0.0002618	0.03071	0.0001769	0.0004064	2.077e-10	5.868e-07	8.887e-07	2.833e-08	2.893e-06		0.0317224	10	p07
131	p08	1.059e-13	0.0004571	4.322e-14	5.024e-10	3.73e-09	4.969e-10	0.02079	0.02863	2.681e-05	0.0003786	1.871e-10	3.75e-07	7.894e-09	4.828e-09	1.552e-06		0.0502845	3	p08
132	p09	7.342e-14	0.0002303	5.076e-14	4.938e-09	1.905e-09	6.502e-11	0.001254	0.02689	2.956e-07	0.0003108	2.177e-10	4.805e-07	1.046e-07	6.126e-08	7.221e-07		0.0286868	12	p09
133	p10	1.281e-13	0.0001256	4.751e-14	3.497e-09	2.948e-08	1.009e-09	0.02519	0.01608	0.002956	0.0002188	2.067e-10	1.152e-07	1.867e-11	6.459e-08	3.002e-11		0.0445706	4	p10
134	p11	6.779e-14	0.000223	5.092e-14	6.155e-09	9.99e-09	9.169e-10	0.0008078	0.01792	0.0004557	0.0002556	1.957e-10	1.093e-07	7.468e-06	1.306e-08	7.878e-06		0.0196776	18	p11
135	p12	4.79e-14	0.0001264	6.6e-14	6.946e-09	2.392e-09	7.206e-11	0.001776	0.03515	6.488e-05	0.0002202	1.291e-10	2.22e-08	7.468e-08	5.216e-08	2.339e-06		0.03734	5	p12
136	p13	5.602e-14	0.0003072	4.222e-14	2.567e-09	4.615e-10	4.698e-10	0.0006688	0.007602	4.144e-06	0.000329	1.968e-10	4.048e-07	1.904e-05	1.464e-08	6.795e-07		0.00893129	30	p13
137	p14	6.349e-14	0.0002272	5.434e-14	5.869e-09	2.24e-08	6.497e-10	0.01789	0.01182	9.929e-06	0.0003496	2.09e-10	7.602e-07	3.953e-06	9.666e-09	3.009e-11		0.0303015	11	p14
138	p15	4.782e-14	0.0001194	4.664e-14	1.879e-10	2.747e-09	3.336e-11	0.001141	0.004452	1.519e-05	0.0003362	1.9e-10	1.048e-08	6.159e-06	1.308e-08	3.914e-11		0.00606998	32	p15

## Sheet: fa>pin
1	2	3	4	5	6	7	8	9	10	11	12	13	14	15	16	17	18	19	20
		for each p, fraction a
		11	12	13	14	15	16	17	18	19	20	21	22	24	25	26
		gre	mhe	cde	cmi	rst	tno	dix	dip	din	dxf	cha	sif	pha	coc	ph1		sum
101	p01	7.92e-13	0.003108	8.044e-13	6.359e-08	1.437e-07	1.355e-08	0.03285	0.2838	0.0001743	0.002351	2.591e-09	3.119e-06	4.328e-05	8.894e-09	2.269e-10		0.32233
102	pra	1.055e-10	1.126e-09	1.991e-10	3.223e-05	6.097e-06	1.858e-05	5.044e-08	4.862e-08	0.0009326	5.796e-10	9.4e-08	0.0002695	0.03884	0.0002032	2.344e-08		0.0403024
103	puc	8.872e-12	9.41e-11	2.656e-12	5.129e-07	9.204e-11	3.652e-09	3.878e-09	0.002831	0.0005892	7.881e-06	5.044e-09	2.539e-05	0.005737	6.328e-05	0.9785		0.987754
104	pal	1.089e-11	3.594e-05	5.267e-08	5.57e-07	2.456e-06	2.834e-08	0.002864	0.0022	0.1547	4.561e-11	6.995e-09	4.838e-05	0.08716	6.965e-05	0.2984		0.545481
105	plc	2.65e-12	1.033e-06	6.899e-13	7.608e-08	2.796e-09	1.436e-13	0.0001169	1.853e-09	9.743e-05	1.196e-11	0.9547	1.408e-06	0.001905	1.616e-05	0.04025		0.997088
106	pax	5.129e-13	1.625e-05	6.078e-13	5.721e-08	1.718e-07	1.39e-08	0.0531	0.3942	0.006558	0.005182	2.201e-09	5.655e-06	3.574e-05	4.662e-07	8.482e-06		0.459107
107	xph	1.393e-12	0.01216	1.029e-12	1.055e-07	1.489e-07	4.559e-10	0.0006799	2.252e-09	0.002151	2.878e-06	1.364e-09	1.641e-06	2.638e-05	2.421e-07	9.099e-06		0.0150314
108	pau	3.245e-12	0.0004931	8.824e-13	2.419e-08	6.091e-07	1.046e-08	0.001923	0.5969	0.0002746	0.004976	2.766e-09	1.827e-05	1.687e-06	1.043e-06	5.018e-10		0.604588
109	plu	7.445e-11	6.222e-10	3.123e-11	2.702e-07	9.211e-07	0.0001605	0.0989	0.004504	0.01396	3.054e-10	1.649e-07	0.0001479	0.0007004	6.37e-05	0.00668		0.125118
110	pca	4.642e-12	0.0007923	1.847e-12	9.483e-08	7.111e-07	2.473e-10	0.008586	0.7217	0.0003138	0.000114	8.207e-09	3.744e-05	0.0005378	1.397e-06	1.301e-05		0.732097
111	pur	1.876e-12	0.0001124	1.739e-12	3.31e-07	3.846e-08	1.939e-08	0.3986	3.398e-09	0.1421	1.377e-05	3.103e-09	3.552e-05	7.908e-05	5.029e-07	7.336e-05		0.541015
112	pan	1.019e-11	0.0001581	1.245e-11	5.205e-07	8.916e-06	2.274e-07	8.586e-09	0.1085	0.8221	1.168e-05	4.995e-08	7.148e-05	0.0002176	7.776e-06	1.316e-08		0.931076
113	pln	1.939e-12	2.193e-05	1.802e-12	2.196e-07	1.922e-07	1.004e-08	0.0009049	0.001339	0.0004837	1.197e-06	0.9941	4.31e-06	0.0007773	2.26e-06	1.894e-09		0.997635
114	phi	0.0002427	0.01435	0.000138	7.664e-05	0.00141	1.468e-05	0.2423	0.7364	0	0	0	3.885e-05	0.00502	6.356e-06	7.84e-05		1.00008
115	plo	0	0.01443	0.0001387	7.706e-05	0.001418	1.476e-05	0.2436	0.7404	0	0	0	0	0	0	1.281e-09		1.00008
116	phr	3.506e-05	0.01244	0.0001196	6.642e-05	0.001222	1.272e-05	0.2099	0.6382	0	0	0.1303	2.806e-05	0.007251	9.18e-06	0.0004543		1.00004
117	pcs	0	0.01442	0.0001386	7.701e-05	0.001417	1.475e-05	0.2434	0.7399	0	0	0	0	0	0	0.0006494		1.00002
118	ply	0	0	0	0	0	0	0	0	0	0	0	0	0	0	1		1
119	pyl	0.0006439	0.01442	0.0001386	7.701e-05	0.001417	1.475e-05	0.2434	0.7399	0	0	0	0	0	0	7.308e-06		1.00002
120	pel	0.0009541	0.01216	0.0001169	6.492e-05	0.001194	1.244e-05	0.2052	0.6237	0.1219	0.0259	0	6.582e-05	0.008505	1.077e-05	0.0002167		1
121	xpa	0.0006437	0.01442	0.0001386	7.698e-05	0.001416	1.475e-05	0.2433	0.7396	0	0	0	0	0	0	0.0003857		0.999996
122	phm	0.0006277	0	0	0	0	0	0	0	0	0	0	0	0	0	0.9994		1.00003
123	p02	1.171e-12	0.007854	1.586e-12	2.599e-07	6.61e-07	5.549e-10	0.02398	0.1754	0.07781	0.00739	3.362e-09	1.433e-05	0.0002876	8.252e-07	0.0004916		0.293229
124	pta	0.01098	0	0	0	0	0	0	0	0.8131	0.1728	0	0	0	0	0.00309		0.99997
125	xpe	0.001127	0	0	0	0	0	0	0	0	0	0	0	0.0233	2.95e-05	0.9755		0.999957
126	p03	1.494e-12	0.002355	9.865e-13	3.287e-08	1.539e-07	4.947e-09	0.003223	0.289	0.0001188	0.003946	2.95e-09	7.637e-06	0.0001258	4.755e-07	4.843e-10		0.298777
127	p04	7.206e-13	0.001922	6.29e-13	4.187e-08	1.863e-07	7.159e-09	0.007498	0.4095	0.006373	0.004859	2.057e-09	7.629e-06	2.18e-10	3.287e-07	5.614e-06		0.430166
128	p05	9.625e-13	0.007384	1.062e-12	3.776e-07	2.081e-07	1.746e-08	0.0201	0.2096	0.007469	0.007703	4.145e-09	1.448e-05	7.953e-05	2.705e-06	4.273e-07		0.252354
129	p06	1.183e-12	0.001059	6.501e-13	8.385e-08	5.29e-08	3.986e-10	0.005709	0.4253	3.68e-05	0.002816	1.804e-09	9.373e-06	1.436e-05	1.561e-07	5.384e-10		0.434945
130	p07	1.238e-12	0.001924	5.117e-13	2.636e-08	3.311e-07	1.168e-10	0.003093	0.3628	0.00209	0.004802	2.454e-09	6.933e-06	1.05e-05	3.347e-07	3.418e-05		0.374761
131	p08	1.246e-12	0.00538	5.087e-13	5.913e-09	4.39e-08	5.848e-09	0.2447	0.3369	0.0003155	0.004456	2.202e-09	4.413e-06	9.29e-08	5.682e-08	1.826e-05		0.591774
132	p09	9.053e-13	0.00284	6.259e-13	6.089e-08	2.348e-08	8.017e-10	0.01546	0.3316	3.644e-06	0.003832	2.685e-09	5.925e-06	1.29e-06	7.554e-07	8.904e-06		0.353753
133	p10	1.257e-12	0.001233	4.662e-13	3.431e-08	2.893e-07	9.902e-09	0.2472	0.1578	0.029	0.002147	2.029e-09	1.131e-06	1.832e-10	6.338e-07	2.946e-10		0.437382
134	p11	9.515e-13	0.003129	7.147e-13	8.639e-08	1.402e-07	1.287e-08	0.01134	0.2516	0.006396	0.003587	2.747e-09	1.534e-06	0.0001048	1.833e-07	0.0001106		0.276269
135	p12	6.284e-13	0.001658	8.658e-13	9.112e-08	3.138e-08	9.453e-10	0.0233	0.4611	0.0008511	0.002888	1.694e-09	2.912e-07	9.797e-07	6.842e-07	3.068e-05		0.48983
136	p13	2.362e-12	0.01295	1.78e-12	1.082e-07	1.946e-08	1.981e-08	0.0282	0.3205	0.0001747	0.01387	8.299e-09	1.707e-05	0.000803	6.175e-07	2.865e-05		0.376544
137	p14	7.587e-13	0.002715	6.493e-13	7.013e-08	2.676e-07	7.763e-09	0.2138	0.1412	0.0001186	0.004178	2.498e-09	9.084e-06	4.724e-05	1.155e-07	3.595e-10		0.362068
138	p15	7.532e-13	0.00188	7.345e-13	2.959e-09	4.326e-08	5.254e-10	0.01798	0.07012	0.0002392	0.005295	2.992e-09	1.65e-07	9.7e-05	2.06e-07	6.165e-10		0.0956116

## Sheet: fa>pout
1	2	3	4	5	6	7	8	9	10	11	12	13	14	15	16	17	18
	sum	0.2355	0.512877	0.245005	0.247721	0.247704	0.262277	0.600831	0.737463	0.614066	0.800035	0.5744	0.452146	0.29886	0.420353	0.689653
		for each p, fraction a
		11	12	13	14	15	16	17	18	19	20	21	22	24	25	26
		gre	mhe	cde	cmi	rst	tno	dix	dip	din	dxf	cha	sif	pha	coc	ph1
101	p01	1.218e-10	0.01611	4.294e-10	6.13e-05	7.583e-06	6.843e-05	0.01009	0.02848	0.000342	0.02246	1.042e-09	0.005917	0.0003105	4.769e-05	2.192e-10
102	pra	1.487e-10	5.351e-11	9.742e-10	0.0002847	2.948e-06	0.0008599	1.42e-10	4.472e-11	1.677e-05	5.073e-11	3.465e-10	0.004685	0.002553	0.009985	2.076e-10
103	puc	2.993e-10	1.07e-10	3.109e-10	0.0001084	1.065e-09	4.044e-06	2.612e-10	6.23e-05	0.0002536	1.651e-05	4.449e-10	0.01056	0.009024	0.07441	0.2074
104	pal	2.969e-10	3.302e-05	4.983e-06	9.516e-05	2.297e-05	2.537e-05	0.0001559	3.913e-05	0.05381	7.722e-11	4.987e-10	0.01626	0.1108	0.06619	0.05111
105	plc	3.1e-10	4.072e-06	2.801e-10	5.578e-05	1.122e-07	5.516e-10	2.731e-05	1.415e-10	0.0001454	8.685e-11	0.2921	0.002032	0.01039	0.06589	0.02958
106	pax	8.085e-11	8.633e-05	3.325e-10	5.651e-05	9.291e-06	7.193e-05	0.01672	0.04055	0.01319	0.05073	9.074e-10	0.01099	0.0002627	0.002562	8.4e-06
107	xph	1.565e-10	0.04602	4.011e-10	7.425e-05	5.737e-06	1.681e-06	0.0001525	1.651e-10	0.003083	2.008e-05	4.005e-10	0.002273	0.0001382	0.0009479	6.421e-06
108	pau	2.968e-10	0.00152	2.801e-10	1.387e-05	1.911e-05	3.14e-05	0.0003511	0.03563	0.0003205	0.02826	6.617e-10	0.02061	7.194e-06	0.003327	2.884e-10
109	plu	1.992e-10	5.61e-11	2.899e-10	4.53e-06	8.453e-07	0.01409	0.0005283	7.862e-06	0.0004766	5.073e-11	1.154e-09	0.00488	8.738e-05	0.005941	0.0001123
110	pca	2.378e-10	0.001368	3.283e-10	3.044e-05	1.249e-05	4.159e-07	0.0008782	0.02412	0.0002051	0.0003628	1.099e-09	0.02365	0.001285	0.002495	4.187e-06
111	pur	9.783e-11	0.0001975	3.148e-10	0.0001082	6.882e-07	3.321e-05	0.04152	1.157e-10	0.09456	4.462e-05	4.233e-10	0.02285	0.0001924	0.0009144	2.404e-05
112	pan	8.249e-11	4.313e-05	3.499e-10	2.641e-05	2.476e-05	6.044e-05	1.388e-10	0.0005734	0.08493	5.875e-06	1.058e-09	0.007137	8.215e-05	0.002195	6.693e-10
113	pln	1.205e-10	4.593e-05	3.888e-10	8.556e-05	4.098e-06	2.05e-05	0.0001123	5.429e-05	0.0003836	4.622e-06	0.1616	0.003304	0.002253	0.004897	7.397e-10
114	phi	0.01242	0.02475	0.0245	0.02458	0.02475	0.02467	0.02475	0.02459	0	0	0	0.02452	0.01198	0.01134	2.52e-05
115	plo	0	0.02475	0.0245	0.02458	0.02475	0.02467	0.02475	0.02459	0	0	0	0	0	0	4.096e-10
116	phr	0.01242	0.1485	0.147	0.1475	0.1485	0.148	0.1485	0.1475	0	0	0.1207	0.1226	0.1198	0.1134	0.001011
117	pcs	0	0.01238	0.01225	0.01229	0.01237	0.01233	0.01238	0.01229	0	0	0	0	0	0	0.0001039
118	ply	0	0	0	0	0	0	0	0	0	0	0	0	0	0	0.2076
119	pyl	0.0164	0.01238	0.01225	0.01229	0.01237	0.01233	0.01238	0.01229	0	0	0	0	0	0	1.169e-06
120	pel	0.02882	0.01238	0.01225	0.01229	0.01237	0.01233	0.01238	0.01229	0.04696	0.04858	0	0.02452	0.01198	0.01134	4.113e-05
121	xpa	0.0164	0.01238	0.01225	0.01229	0.01237	0.01233	0.01238	0.01229	0	0	0	0	0	0	6.172e-05
122	phm	0.01242	0	0	0	0	0	0	0	0	0	0	0	0	0	0.1243
123	p02	9.931e-11	0.02246	4.669e-10	0.0001382	1.923e-05	1.546e-06	0.004062	0.009709	0.08422	0.03893	7.459e-10	0.01499	0.001138	0.002441	0.000262
124	pta	0.1242	0	0	0	0	0	0	0	0.1174	0.1215	0	0	0	0	0.0002196
125	xpe	0.01242	0	0	0	0	0	0	0	0	0	0	0	0.01198	0.01134	0.06758
126	p03	1.944e-10	0.01033	4.457e-10	2.682e-05	6.873e-06	2.114e-05	0.0008377	0.02455	0.0001972	0.0319	1.004e-09	0.01226	0.0007638	0.002158	3.961e-10
127	p04	1.206e-10	0.01084	3.653e-10	4.391e-05	1.069e-05	3.933e-05	0.002505	0.04471	0.01361	0.05049	9.001e-10	0.01574	1.701e-09	0.001917	5.902e-06
128	p05	8.225e-11	0.02127	3.148e-10	0.0002022	6.101e-06	4.898e-05	0.003429	0.01169	0.008144	0.04088	9.264e-10	0.01526	0.000317	0.008058	2.294e-07
129	p06	1.907e-10	0.00575	3.636e-10	8.469e-05	2.924e-06	2.109e-06	0.001837	0.04472	7.567e-05	0.02818	7.602e-10	0.01863	0.0001079	0.0008772	5.452e-10
130	p07	2.031e-10	0.01064	2.913e-10	2.711e-05	1.863e-05	6.291e-07	0.001013	0.03884	0.004374	0.04892	1.053e-09	0.01403	8.033e-05	0.001914	3.523e-05
131	p08	2.052e-10	0.02986	2.908e-10	6.104e-06	2.48e-06	3.162e-05	0.08048	0.03621	0.000663	0.04558	9.483e-10	0.008964	7.135e-07	0.0003263	1.889e-05
132	p09	1.423e-10	0.01505	3.415e-10	5.999e-05	1.266e-06	4.138e-06	0.004853	0.03401	7.31e-06	0.03741	1.104e-09	0.01149	9.458e-06	0.00414	8.794e-06
133	p10	2.482e-10	0.008207	3.196e-10	4.248e-05	1.96e-05	6.422e-05	0.09751	0.02034	0.0731	0.02634	1.048e-09	0.002754	1.687e-09	0.004365	3.656e-10
134	p11	1.314e-10	0.01456	3.426e-10	7.477e-05	6.642e-06	5.836e-05	0.003127	0.02267	0.01127	0.03076	9.921e-10	0.002613	0.0006751	0.0008825	9.593e-05
135	p12	9.285e-11	0.008254	4.44e-10	8.438e-05	1.591e-06	4.586e-06	0.006875	0.04446	0.001605	0.0265	6.544e-10	0.0005306	6.751e-06	0.003525	2.848e-05
136	p13	1.086e-10	0.02007	2.84e-10	3.119e-05	3.069e-07	2.99e-05	0.002589	0.009616	0.0001025	0.03961	9.977e-10	0.009676	0.001721	0.0009896	8.275e-06
137	p14	1.231e-10	0.01484	3.655e-10	7.13e-05	1.489e-05	4.135e-05	0.06924	0.01495	0.0002456	0.04209	1.06e-09	0.01817	0.0003574	0.0006532	3.664e-10
138	p15	9.269e-11	0.007798	3.137e-10	2.282e-06	1.826e-06	2.123e-06	0.004418	0.005631	0.0003756	0.04046	9.629e-10	0.0002504	0.0005567	0.0008839	4.767e-10

## Sheet: Xp>d
1	2	3	4	5	6	7	8	9	10	11	12	13	14	15	16	17	18	19	20	21	22	23	24	25	26	27	28	29	30	31	32	33	34	35	36	37	38	39	40	41	42	43	44	45
	rank =	27	16	3	7	2	20	11	31	14	36	15	18	12	35	6	1	10	4	17	13	8	5	33	38	9	30	26	34	24	28	22	25	19	21	29	37	23	32
	sum =	7.751e-05	0.0005989	0.05936	0.02442	0.1256	0.000101	0.002958	5.968e-05	0.00143	2.716e-05	0.00117	0.0001893	0.002243	3.059e-05	0.03985	0.1356	0.01826	0.05801	0.0005628	0.001686	0.02141	0.04022	5.362e-05	1.074e-05	0.01876	6.3e-05	7.918e-05	5.195e-05	8.088e-05	7.644e-05	8.923e-05	7.967e-05	0.0001226	9.335e-05	7.127e-05	2.273e-05	8.381e-05	5.446e-05
		umolC/L/d
		101	102	103	104	105	106	107	108	109	110	111	112	113	114	115	116	117	118	119	120	121	122	123	124	125	126	127	128	129	130	131	132	133	134	135	136	137	138
		p01	pra	puc	pal	plc	pax	xph	pau	plu	pca	pur	pan	pln	phi	plo	phr	pcs	ply	pyl	pel	xpa	phm	p02	pta	xpe	p03	p04	p05	p06	p07	p08	p09	p10	p11	p12	p13	p14	p15		sum	rank
161	d01	7.751e-05	0	0	0	0	0	0	0	0	0	0	0	0	0	0	0	0	0	0	0	0	0	0	0	0	0	0	0	0	0	0	0	0	0	0	0	0	0		7.751e-05	27	d01
162	ar2	0	0.0005989	0	0	0	0	0	0	0	0	0	0	0	0	0	0	0	0	0	0	0	0	0	0	0	0	0	0	0	0	0	0	0	0	0	0	0	0		0.0005989	16	ar2
163	fu2	0	0	0.05936	0	0	0	0	0	0	0	0	0	0	0	0	0	0	0	0	0	0	0	0	0	0	0	0	0	0	0	0	0	0	0	0	0	0	0		0.05936	3	fu2
164	ga2	0	0	0	0.02442	0	0	0	0	0	0	0	0	0	0	0	0	0	0	0	0	0	0	0	0	0	0	0	0	0	0	0	0	0	0	0	0	0	0		0.02442	7	ga2
165	gl2	0	0	0	0	0.1256	0	0	0	0	0	0	0	0	0	0	0	0	0	0	0	0	0	0	0	0	0	0	0	0	0	0	0	0	0	0	0	0	0		0.1256	2	gl2
166	ma2	0	0	0	0	0	0.000101	0	0	0	0	0	0	0	0	0	0	0	0	0	0	0	0	0	0	0	0	0	0	0	0	0	0	0	0	0	0	0	0		0.000101	20	ma2
167	rh2	0	0	0	0	0	0	0.002958	0	0	0	0	0	0	0	0	0	0	0	0	0	0	0	0	0	0	0	0	0	0	0	0	0	0	0	0	0	0	0		0.002958	11	rh2
168	ga3	0	0	0	0	0	0	0	5.968e-05	0	0	0	0	0	0	0	0	0	0	0	0	0	0	0	0	0	0	0	0	0	0	0	0	0	0	0	0	0	0		5.968e-05	31	ga3
169	gl3	0	0	0	0	0	0	0	0	0.00143	0	0	0	0	0	0	0	0	0	0	0	0	0	0	0	0	0	0	0	0	0	0	0	0	0	0	0	0	0		0.00143	14	gl3
170	gc2	0	0	0	0	0	0	0	0	0	2.716e-05	0	0	0	0	0	0	0	0	0	0	0	0	0	0	0	0	0	0	0	0	0	0	0	0	0	0	0	0		2.716e-05	36	gc2
171	mu2	0	0	0	0	0	0	0	0	0	0	0.00117	0	0	0	0	0	0	0	0	0	0	0	0	0	0	0	0	0	0	0	0	0	0	0	0	0	0	0		0.00117	15	mu2
172	ga4	0	0	0	0	0	0	0	0	0	0	0	0.0001893	0	0	0	0	0	0	0	0	0	0	0	0	0	0	0	0	0	0	0	0	0	0	0	0	0	0		0.0001893	18	ga4
173	gl4	0	0	0	0	0	0	0	0	0	0	0	0	0.002243	0	0	0	0	0	0	0	0	0	0	0	0	0	0	0	0	0	0	0	0	0	0	0	0	0		0.002243	12	gl4
174	chi	0	0	0	0	0	0	0	0	0	0	0	0	0	3.059e-05	0	0	0	0	0	0	0	0	0	0	0	0	0	0	0	0	0	0	0	0	0	0	0	0		3.059e-05	35	chi
175	glo	0	0	0	0	0	0	0	0	0	0	0	0	0	0	0.03985	0	0	0	0	0	0	0	0	0	0	0	0	0	0	0	0	0	0	0	0	0	0	0		0.03985	6	glo
176	chr	0	0	0	0	0	0	0	0	0	0	0	0	0	0	0	0.1356	0	0	0	0	0	0	0	0	0	0	0	0	0	0	0	0	0	0	0	0	0	0		0.1356	1	chr
177	fcs	0	0	0	0	0	0	0	0	0	0	0	0	0	0	0	0	0.01826	0	0	0	0	0	0	0	0	0	0	0	0	0	0	0	0	0	0	0	0	0		0.01826	10	fcs
178	gly	0	0	0	0	0	0	0	0	0	0	0	0	0	0	0	0	0	0.05801	0	0	0	0	0	0	0	0	0	0	0	0	0	0	0	0	0	0	0	0		0.05801	4	gly
179	xyl	0	0	0	0	0	0	0	0	0	0	0	0	0	0	0	0	0	0	0.0005628	0	0	0	0	0	0	0	0	0	0	0	0	0	0	0	0	0	0	0		0.0005628	17	xyl
180	cel	0	0	0	0	0	0	0	0	0	0	0	0	0	0	0	0	0	0	0	0.001686	0	0	0	0	0	0	0	0	0	0	0	0	0	0	0	0	0	0		0.001686	13	cel
181	man	0	0	0	0	0	0	0	0	0	0	0	0	0	0	0	0	0	0	0	0	0.02141	0	0	0	0	0	0	0	0	0	0	0	0	0	0	0	0	0		0.02141	8	man
182	rhm	0	0	0	0	0	0	0	0	0	0	0	0	0	0	0	0	0	0	0	0	0	0.04022	0	0	0	0	0	0	0	0	0	0	0	0	0	0	0	0		0.04022	5	rhm
183	d02	0	0	0	0	0	0	0	0	0	0	0	0	0	0	0	0	0	0	0	0	0	0	5.362e-05	0	0	0	0	0	0	0	0	0	0	0	0	0	0	0		5.362e-05	33	d02
184	sta	0	0	0	0	0	0	0	0	0	0	0	0	0	0	0	0	0	0	0	0	0	0	0	1.074e-05	0	0	0	0	0	0	0	0	0	0	0	0	0	0		1.074e-05	38	sta
185	pec	0	0	0	0	0	0	0	0	0	0	0	0	0	0	0	0	0	0	0	0	0	0	0	0	0.01876	0	0	0	0	0	0	0	0	0	0	0	0	0		0.01876	9	pec
186	d03	0	0	0	0	0	0	0	0	0	0	0	0	0	0	0	0	0	0	0	0	0	0	0	0	0	6.3e-05	0	0	0	0	0	0	0	0	0	0	0	0		6.3e-05	30	d03
187	d04	0	0	0	0	0	0	0	0	0	0	0	0	0	0	0	0	0	0	0	0	0	0	0	0	0	0	7.918e-05	0	0	0	0	0	0	0	0	0	0	0		7.918e-05	26	d04
188	d05	0	0	0	0	0	0	0	0	0	0	0	0	0	0	0	0	0	0	0	0	0	0	0	0	0	0	0	5.195e-05	0	0	0	0	0	0	0	0	0	0		5.195e-05	34	d05
189	d06	0	0	0	0	0	0	0	0	0	0	0	0	0	0	0	0	0	0	0	0	0	0	0	0	0	0	0	0	8.088e-05	0	0	0	0	0	0	0	0	0		8.088e-05	24	d06
190	d07	0	0	0	0	0	0	0	0	0	0	0	0	0	0	0	0	0	0	0	0	0	0	0	0	0	0	0	0	0	7.644e-05	0	0	0	0	0	0	0	0		7.644e-05	28	d07
191	d08	0	0	0	0	0	0	0	0	0	0	0	0	0	0	0	0	0	0	0	0	0	0	0	0	0	0	0	0	0	0	8.923e-05	0	0	0	0	0	0	0		8.923e-05	22	d08
192	d09	0	0	0	0	0	0	0	0	0	0	0	0	0	0	0	0	0	0	0	0	0	0	0	0	0	0	0	0	0	0	0	7.967e-05	0	0	0	0	0	0		7.967e-05	25	d09
193	d10	0	0	0	0	0	0	0	0	0	0	0	0	0	0	0	0	0	0	0	0	0	0	0	0	0	0	0	0	0	0	0	0	0.0001226	0	0	0	0	0		0.0001226	19	d10
194	d11	0	0	0	0	0	0	0	0	0	0	0	0	0	0	0	0	0	0	0	0	0	0	0	0	0	0	0	0	0	0	0	0	0	9.335e-05	0	0	0	0		9.335e-05	21	d11
195	d12	0	0	0	0	0	0	0	0	0	0	0	0	0	0	0	0	0	0	0	0	0	0	0	0	0	0	0	0	0	0	0	0	0	0	7.127e-05	0	0	0		7.127e-05	29	d12
196	d13	0	0	0	0	0	0	0	0	0	0	0	0	0	0	0	0	0	0	0	0	0	0	0	0	0	0	0	0	0	0	0	0	0	0	0	2.273e-05	0	0		2.273e-05	37	d13
197	d14	0	0	0	0	0	0	0	0	0	0	0	0	0	0	0	0	0	0	0	0	0	0	0	0	0	0	0	0	0	0	0	0	0	0	0	0	8.381e-05	0		8.381e-05	23	d14
198	d15	0	0	0	0	0	0	0	0	0	0	0	0	0	0	0	0	0	0	0	0	0	0	0	0	0	0	0	0	0	0	0	0	0	0	0	0	0	5.446e-05		5.446e-05	32	d15

[truncated: 12 more sheets: fp>din, Xb>d, Xb>p, Xd>b, Xd>bR, fd>bin, Xa>b, Xa>bL, Xa>bR, fa>bin, fa>binL, fa>binR]
