# Supplementary material for: Dynamic carbon flux network of a diverse marine microbial community
Source: ISME Commun. 2021 Sep 25;1:50. doi: 10.1038/s43705-021-00055-7 (PMC9723560; doi:10.1038/s43705-021-00055-7)
Supplement: Supplementary file 4 — Dataset S1 [file 43705_2021_55_MOESM4_ESM.zip › Dataset_S1_Instantaneous_2012_7.xlsx]

## Sheet: sum
1	2	3	4	5	6	7	8	9	10	11	12	13	14	15	16	17	18	19	20	21	22	23	24	25	26	27	28	29	30	31	32	33	34	35	36	37	38	39	40	41	42	43	44	45	46	47	48	49	50
	Sum =	16.6502	-12.7881	120	1.95678	-23.5164	120	4.71238	-24.7633	120	6.66916	-19.0435	120			120			120			Sum =	19.6168	-18.7583	741	1.95678	-75.88	741	0.6074	-121.546	741	0.0348786	#NUM!	686	2.59906	-68.4355	741	2.75311	-56.1643	741	2.67609	-58.5827	741			741			741
	Ave =	1.11001	-0.852543		0.130452	-1.56776		0.314159	-1.65089		0.444611	-1.26957		2.79058	0.417024		0.40988	-0.417024				Ave =	0.516231	-0.493639		0.0514943	-1.99684		0.0159842	-3.19857		0.000917859	#NUM!		0.0683963	-1.80093		0.0724503	-1.47801		0.0704233	-1.54165		16.8525	1.04801		0.128407	-1.04801
		umolC/L			umolC/L/d			umolC/L/d			umolC/L/d			d			1/d						umolC/L			umolC/L/d			umolC/L/d			umolC/L/d			umolC/L/d			umolC/L/d			umolC/L/d			d			1/d
		Conc	log	rank	Xa>d	log	rank	Xa>p	log	rank	Xa>d+p	log	rank	Turnover	log	rank	Rate	log	rank				Conc	log	rank	Xa>d	log	rank	Xp>d	log	rank	Xb>d	log	rank	Xa+p+b>d	log	rank	Xd>b	log	rank	Xexch	log	rank	Turnover	log	rank	Rate	log	rank
11	gre	0.01493	-1.82594	12	0.00977251	-2.00999	12	0.0030087	-2.52162	12	0.0127812	-1.89343	12	1.16812	0.0674877	15	0.856076	-0.0674877	1	gre	161	d01	0.3627	-0.440452	15	0.00266712	-2.57396	27	5.895e-05	-4.22952	34	0.000213116	-3.67138	21	0.00293918	-2.53177	28	0.0196219	-1.70726	23	0.0112805	-1.94767	26	32.1528	1.50722	11	0.0311015	-1.50722	28
12	mhe	0.06671	-1.17581	10	0.0146566	-1.83397	11	0.0153693	-1.81334	7	0.030026	-1.5225	9	2.22174	0.346694	11	0.450097	-0.346694	5	mhe	162	ar2	0.02643	-1.5779	38	0.00626207	-2.20328	22	0.0004123	-3.38479	15	9.76494e-05	-4.01033	26	0.00677202	-2.16928	23	0.0080636	-2.09347	36	0.00741781	-2.12972	36	3.56305	0.551822	38	0.280659	-0.551822	1
13	cde	0.04022	-1.39556	11	0.0147022	-1.83262	10	0.0047049	-2.32745	11	0.0194071	-1.71204	11	2.07244	0.316481	12	0.482524	-0.316481	4	cde	163	fu2	0.5244	-0.280337	11	0.0196954	-1.70564	14	0.123	-0.910095	2	0.00514342	-2.28875	3	0.147839	-0.830212	6	0.103014	-0.987105	7	0.125426	-0.901612	6	4.18094	0.621274	36	0.23918	-0.621274	3
14	cmi	0.001984	-2.70246	15	0.000793421	-3.1005	15	0.000259512	-3.58584	15	0.00105293	-2.9776	15	1.88426	0.275141	13	0.530712	-0.275141	3	cmi	164	ga2	0.3609	-0.442613	19	0.0456196	-1.34085	9	0.03005	-1.52216	6	0.00788616	-2.10313	1	0.0835558	-1.07802	8	0.083804	-1.07674	8	0.0836799	-1.07738	8	4.31286	0.634766	35	0.231865	-0.634766	4
15	rst	0.1046	-0.980468	7	0.0300624	-1.52198	8	0.0097488	-2.01105	9	0.0398112	-1.4	8	2.6274	0.419527	7	0.380604	-0.419527	9	rst	165	gl2	1.026	0.0111474	5	0.0677474	-1.16911	7	0.005979	-2.22337	11	0.000105194	-3.97801	25	0.0738316	-1.13176	11	0.0302164	-1.51976	15	0.052024	-1.2838	11	19.7217	1.29494	15	0.0507057	-1.29494	24
16	tno	0.1008	-0.996539	8	0.0419123	-1.37766	7	0.0149677	-1.82485	8	0.0568799	-1.24504	7	1.77215	0.248501	14	0.564285	-0.248501	2	tno	166	ma2	0.5924	-0.227385	9	0.0912725	-1.03966	6	0.0001333	-3.87517	20	0.00529992	-2.27573	2	0.0967058	-1.01455	7	0.124633	-0.904368	6	0.110669	-0.955973	7	5.35289	0.728588	22	0.186815	-0.728588	17
17	dix	2.894	0.461499	3	0.470465	-0.327472	3	0.701981	-0.153675	3	1.17245	0.069093	3	2.46834	0.392406	9	0.40513	-0.392406	7	dix	167	rh2	0.08178	-1.08735	34	0.0144478	-1.8402	19	0.0009468	-3.02374	14	0.00227476	-2.64306	6	0.0176693	-1.75278	20	0.0177323	-1.75123	32	0.0177008	-1.75201	21	4.62012	0.664654	32	0.216444	-0.664654	7
18	dip	0.6082	-0.215954	6	0.0559132	-1.25249	6	0.158386	-0.800283	5	0.214299	-0.668979	5	2.83809	0.453025	6	0.35235	-0.453025	10	dip	168	ga3	0.1179	-0.928486	32	0.0149503	-1.82535	18	6.708e-05	-4.17341	31	0.00312107	-2.5057	4	0.0181384	-1.7414	19	0.0228734	-1.64067	19	0.0205059	-1.68812	19	5.74956	0.759634	21	0.173926	-0.759634	18
19	din	1.191	0.0759118	4	0.125623	-0.900932	4	0.192105	-0.716462	4	0.317728	-0.497945	4	3.7485	0.573857	4	0.266774	-0.573857	12	din	169	gl3	1.568	0.195346	3	0.212011	-0.673642	3	0.002517	-2.59912	12	0.00109756	-2.95957	8	0.215626	-0.6663	4	0.179214	-0.746627	5	0.19742	-0.704609	5	7.94246	0.899955	19	0.125906	-0.899955	20
20	dxf	6.721	0.827434	1	0.6163	-0.210208	1	2.40195	0.380565	1	3.01825	0.479756	1	2.22678	0.347678	10	0.449078	-0.347678	6	dxf	170	gc2	0.06443	-1.19091	35	0.00629385	-2.20108	21	5.12e-06	-5.29073	38	0.00088833	-3.05143	9	0.0071873	-2.14343	22	0.00268877	-2.57045	38	0.00493804	-2.30645	38	13.0477	1.11553	17	0.0766419	-1.11553	22
21	cha	0.7105	-0.148436	5	0.0639103	-1.19443	5	0.0737	-1.13253	6	0.13761	-0.861349	6	5.16313	0.712913	1	0.193681	-0.712913	15	cha	171	mu2	0.05619	-1.25034	36	0.00849626	-2.07077	20	0.001615	-2.79183	13	0.00259692	-2.58554	5	0.0127082	-1.89592	21	0.0182158	-1.73955	29	0.015462	-1.81073	22	3.63407	0.560393	37	0.275174	-0.560393	2
22	sif	0.006034	-2.21939	14	0.00108275	-2.96547	14	0.000867204	-3.06188	13	0.00194995	-2.70998	14	3.09444	0.490582	5	0.32316	-0.490582	11	sif	172	ga4	0.1216	-0.915066	31	0.0261432	-1.58264	12	0.0004025	-3.39523	16	0.000197454	-3.70453	23	0.0267431	-1.57279	17	0.025505	-1.59337	16	0.0261241	-1.58296	17	4.65471	0.667893	31	0.214836	-0.667893	8
24	pha	0.09603	-1.01759	9	0.0171781	-1.76503	9	0.00733922	-2.13435	10	0.0245173	-1.61053	10	3.91683	0.592935	3	0.255309	-0.592935	13	pha	173	gl4	0.02874	-1.54151	37	0.00400472	-2.39743	23	2.392e-05	-4.62124	36	0.00189819	-2.72166	7	0.00592683	-2.22718	24	0.00574593	-2.24064	37	0.00583638	-2.23386	37	4.92429	0.692343	26	0.203075	-0.692343	13
25	coc	0.008201	-2.08613	13	0.0012116	-2.91664	13	0.000771753	-3.11252	14	0.00198335	-2.7026	13	4.13492	0.616467	2	0.241843	-0.616467	14	coc	174	chi	0.2065	-0.68508	29	0.0383857	-1.41583	10	1.941e-05	-4.71197	37	0	#NUM!	28	0.0384051	-1.41561	16	0.0451669	-1.34518	11	0.041786	-1.37897	16	4.94185	0.693889	25	0.202353	-0.693889	14
26	ph1	4.086	0.611298	2	0.493199	-0.306978	2	1.12721	0.0520068	2	1.62041	0.209626	2	2.52158	0.401673	8	0.396577	-0.401673	8	ph1	175	glo	0.3881	-0.411056	12	0.03782	-1.42228	11	0.04412	-1.35536	5	0	#NUM!	28	0.08194	-1.0865	9	0.0811655	-1.09063	9	0.0815527	-1.08856	9	4.75889	0.677505	29	0.210133	-0.677505	10
																					176	chr	1.396	0.144885	4	0.26255	-0.580787	2	0.02873	-1.54166	7	0	#NUM!	28	0.29128	-0.535689	3	0.331032	-0.48013	3	0.311156	-0.507021	3	4.48649	0.651907	34	0.222891	-0.651907	5
																					177	fcs	0.2097	-0.678402	28	0.0189166	-1.72316	17	0.02244	-1.64898	8	0	#NUM!	28	0.0413566	-1.38346	14	0.0434724	-1.36179	12	0.0424145	-1.37249	13	4.94406	0.694084	24	0.202263	-0.694084	15
																					178	gly	1.908	0.280578	2	0.1995	-0.700057	4	0.186	-0.730487	1	0	#NUM!	28	0.3855	-0.413976	2	0.344371	-0.462974	2	0.364935	-0.437784	2	5.22832	0.718363	23	0.191266	-0.718363	16
																					179	xyl	0.108	-0.966576	33	0.0193303	-1.71376	15	0.0003672	-3.4351	17	0	#NUM!	28	0.0196975	-1.70559	18	0.0244695	-1.61138	18	0.0220835	-1.65593	18	4.89054	0.689356	27	0.204477	-0.689356	12
																					180	cel	0.9677	-0.0142593	6	0.180281	-0.744051	5	0.01672	-1.77676	10	0	#NUM!	28	0.197001	-0.705532	5	0.2051	-0.688035	4	0.20105	-0.696696	4	4.81323	0.682437	28	0.207761	-0.682437	11
																					181	man	0.193	-0.714443	30	0.0192106	-1.71646	16	0.02171	-1.66334	9	0	#NUM!	28	0.0409206	-1.38806	15	0.0432567	-1.36395	13	0.0420886	-1.37584	15	4.58556	0.661393	33	0.218076	-0.661393	6
																					182	rhm	0.3057	-0.514705	27	0.0003293	-3.48241	38	0.06551	-1.18369	3	0	#NUM!	28	0.0658393	-1.18151	12	0.0248874	-1.60402	17	0.0453633	-1.3433	12	6.73892	0.82859	20	0.148392	-0.82859	19
																					183	d02	0.3616	-0.441772	18	0.00206618	-2.68483	28	0.000116	-3.93554	23	0.000473627	-3.32456	10	0.00265581	-2.5758	29	0.0192974	-1.7145	24	0.0109766	-1.95953	27	32.9428	1.51776	10	0.0303556	-1.51776	29
																					184	sta	2.832	0.452093	1	0.570217	-0.24396	1	0.0003389	-3.46993	18	0	#NUM!	28	0.570556	-0.243702	1	0.628142	-0.201942	1	0.599349	-0.22232	1	4.72513	0.674413	30	0.211635	-0.674413	9
																					185	pec	0.6422	-0.19233	8	0.0204637	-1.68902	13	0.05494	-1.26011	4	0	#NUM!	28	0.0754037	-1.12261	10	0.00920973	-2.03575	35	0.0423067	-1.37359	14	15.1796	1.18126	16	0.0658778	-1.18126	23
																					186	d03	0.354	-0.450997	24	0.000755111	-3.12199	36	6.378e-05	-4.19532	32	0.000354915	-3.44988	14	0.00117381	-2.9304	37	0.0175504	-1.75571	33	0.00936212	-2.02863	34	37.812	1.57763	3	0.0264467	-1.57763	36
																					187	d04	0.3543	-0.450629	23	0.00128779	-2.89016	33	9.282e-05	-4.03236	26	0.000299839	-3.52311	16	0.00168045	-2.77457	34	0.0180004	-1.74472	30	0.00984044	-2.00699	32	36.0045	1.55636	5	0.0277743	-1.55636	34
																					188	d05	0.3561	-0.448428	22	0.00164918	-2.78273	31	0.0001006	-3.9974	24	0.000245488	-3.60997	18	0.00199527	-2.7	32	0.0183802	-1.73565	27	0.0101877	-1.99192	30	34.9539	1.5435	7	0.0286091	-1.5435	32
																					189	d06	0.3525	-0.452841	25	0.00105798	-2.97552	34	6.077e-05	-4.21631	33	0.000209879	-3.67803	22	0.00132863	-2.8766	36	0.0178262	-1.74894	31	0.00957743	-2.01875	33	36.8053	1.56591	4	0.02717	-1.56591	35
																					190	d07	0.3621	-0.441171	16	0.00291267	-2.53571	26	8.869e-05	-4.05213	27	0.000390378	-3.40851	13	0.00339174	-2.46958	27	0.019843	-1.70239	22	0.0116174	-1.93489	25	31.1688	1.49372	12	0.0320833	-1.49372	27
																					191	d08	0.6987	-0.155709	7	0.0010523	-2.97786	35	0.0001277	-3.89381	21	0.000310793	-3.50753	15	0.00149079	-2.82658	35	0.034745	-1.45911	14	0.0181179	-1.74189	20	38.564	1.58618	2	0.0259309	-1.58618	37
																					192	d09	0.3642	-0.43866	13	0.00328399	-2.4836	24	7.934e-05	-4.10051	28	0.000214589	-3.66839	20	0.00357791	-2.44637	26	0.0201753	-1.69518	21	0.0118766	-1.92531	24	30.6653	1.48665	13	0.0326102	-1.48665	26
																					193	d10	0.536	-0.270835	10	0.0472856	-1.32527	8	0.0001464	-3.83446	19	4.54351e-05	-4.34261	27	0.0474775	-1.32351	13	0.072545	-1.13939	10	0.0600112	-1.22177	10	8.93166	0.950932	18	0.111961	-0.950932	21
																					194	d11	0.3618	-0.441531	17	0.00133882	-2.87328	32	9.935e-05	-4.00283	25	0.000426467	-3.37011	12	0.00186464	-2.7294	33	0.0183642	-1.73603	28	0.0101144	-1.99506	31	35.7706	1.55353	6	0.0279559	-1.55353	33
																					195	d12	0.3564	-0.448062	20	0.00183148	-2.7372	29	5.62e-05	-4.25026	35	0.000224482	-3.64882	19	0.00211216	-2.67527	31	0.0184958	-1.73293	26	0.010304	-1.98699	29	34.5885	1.53893	8	0.0289113	-1.53893	31
																					196	d13	0.351	-0.454693	26	0.000627422	-3.20244	37	6.817e-05	-4.16641	30	0.000120895	-3.91759	24	0.000816486	-3.08805	38	0.0173271	-1.76127	34	0.00907181	-2.04231	35	38.6913	1.58761	1	0.0258456	-1.58761	38
																					197	d14	0.3563	-0.448184	21	0.0018305	-2.73743	30	0.0001177	-3.92922	22	0.000269725	-3.56908	17	0.00221793	-2.65405	30	0.0187294	-1.72748	25	0.0104737	-1.9799	28	34.0186	1.53172	9	0.0293957	-1.53172	30
																					198	d15	0.3634	-0.439615	14	0.00318742	-2.49656	25	7.56e-05	-4.12148	29	0.000472391	-3.3257	11	0.00373541	-2.42766	25	0.0202305	-1.69399	20	0.0119829	-1.92144	23	30.3265	1.48182	14	0.0329745	-1.48182	25
[truncated: 47 more columns]

## Sheet: Xa>d
1	2	3	4	5	6	7	8	9	10	11	12	13	14	15	16	17	18	19	20	21	22
	rank =	12	11	10	15	8	7	3	6	4	1	5	14	9	13	2
	sum =	0.00977251	0.0146566	0.0147022	0.000793421	0.0300624	0.0419123	0.470465	0.0559132	0.125623	0.6163	0.0639103	0.00108275	0.0171781	0.0012116	0.493199
		umolC/L/d
		11	12	13	14	15	16	17	18	19	20	21	22	24	25	26
		gre	mhe	cde	cmi	rst	tno	dix	dip	din	dxf	cha	sif	pha	coc	ph1		sum	rank
161	d01	0.0007123	1.896e-07	1.124e-06	7.519e-07	1.555e-06	1.944e-06	0.0007049	5.496e-06	0.000929	2.889e-10	5.315e-11	2.364e-05	8.604e-06	4.713e-06	0.0002729		0.00266712	27	d01
162	ar2	0.000996	6.007e-06	0.003705	0.0004559	1.49e-05	9.612e-06	0.0002633	5.199e-05	0.0001645	0.0002824	6.94e-11	2.536e-05	0.000121	0.0001661	4.123e-10		0.00626207	22	ar2
163	fu2	0.0002461	0.001214	0.0001256	4.946e-06	0.000183	0.0004518	0.003368	0.0006686	0.01014	0.002924	0.0001583	1.707e-05	2.837e-05	0.0001499	1.568e-05		0.0196954	14	fu2
164	ga2	1.269e-05	0.00151	6.988e-05	2.705e-06	0.0001001	7.165e-05	0.001873	0.0003717	0.007511	0.03079	7.111e-11	4.851e-05	0.0001231	6.83e-05	0.003067		0.0456196	9	ga2
165	gl2	2.709e-06	0.001565	1.77e-05	7.191e-07	0.01749	0.01983	0.0004718	9.466e-05	0.005404	0.02252	7.543e-11	3.489e-05	3.077e-05	0.000131	0.0001542		0.0677474	7	gl2
166	ma2	1.57e-05	0.0008007	7.204e-05	2.856e-06	0.0001048	7.037e-05	0.006308	0.0003791	0.001925	0.00805	1.03e-10	3.793e-05	0.0003131	7.295e-05	0.07312		0.0912725	6	ma2
167	rh2	1.047e-05	0.0003294	0.0002676	3.664e-06	0.0001281	0.0005391	0.002402	0.0004614	0.007567	0.001908	6.679e-11	2.674e-05	0.0001557	0.0001301	0.0005185		0.0144478	19	rh2
168	ga3	3.213e-12	0.001525	4.529e-07	6.655e-07	5.207e-07	0.006484	0.000255	2.932e-11	0.0001783	1.535e-10	1.78e-10	1.737e-05	3.179e-06	7.979e-07	0.006485		0.0149503	18	ga3
169	gl3	3.254e-12	9.282e-05	0.005379	4.416e-08	5.366e-08	4.925e-07	0.1599	1.472e-06	0.001007	3.181e-10	0.04545	3.875e-05	3.117e-07	5.917e-06	0.0001351		0.212011	3	gl3
170	gc2	2.135e-12	2.253e-05	3.785e-05	1.477e-06	0.002049	3.604e-05	0.0009875	0.0001949	9.15e-11	1.622e-10	0.002822	2.938e-05	1.469e-05	7.822e-06	9.066e-05		0.00629385	21	gc2
171	mu2	1.288e-12	3.213e-07	0.0001335	1.103e-07	2.714e-07	1.498e-06	2.862e-10	9.644e-12	0.005839	0.002489	5.03e-11	2.38e-05	2.797e-11	8.332e-06	4.219e-07		0.00849626	20	mu2
172	ga4	3.015e-12	4.393e-05	6.078e-12	5.243e-05	9.77e-07	0.0001564	1.643e-10	9.97e-12	0.007824	0.001744	6.632e-11	3.222e-05	0.01211	2.306e-07	0.004179		0.0261432	12	ga4
173	gl4	1.324e-12	1.554e-12	3.319e-07	2.682e-08	3.538e-08	9.54e-07	1.828e-10	1.003e-11	0.003999	1.523e-10	7.688e-11	2.599e-06	3.191e-11	1.768e-06	6.107e-10		0.00400472	23	gl4
174	chi	0.0001587	0.0007417	0.0004705	2.575e-05	0.000974	0.001408	0.02892	0.00528	0	0	0	4.702e-05	0.0002942	2.082e-05	4.496e-05		0.0383857	10	chi
175	glo	0	0.0007417	0.0004705	2.575e-05	0.000974	0.001408	0.02892	0.00528	0	0	0	0	0	0	6.74e-10		0.03782	11	glo
176	chr	0.0001587	0.00445	0.002823	0.0001545	0.005844	0.008445	0.1735	0.03168	0	0	0.01548	0.0002351	0.002942	0.0002082	0.01663		0.26255	2	chr
177	fcs	0	0.0003709	0.0002352	1.288e-05	0.000487	0.0007038	0.01446	0.00264	0	0	0	0	0	0	6.794e-06		0.0189166	17	fcs
178	gly	0	0	0	0	0	0	0	0	0	0	0	0	0	0	0.1995		0.1995	4	gly
179	xyl	0.0002094	0.0003709	0.0002352	1.288e-05	0.000487	0.0007038	0.01446	0.00264	0	0	0	0	0	0	0.0002111		0.0193303	15	xyl
180	cel	0.0003681	0.0003709	0.0002352	1.288e-05	0.000487	0.0007038	0.01446	0.00264	0.01469	0.1459	0	4.702e-05	0.0002942	2.082e-05	5.067e-05		0.180281	5	cel
181	man	0.0002094	0.0003709	0.0002352	1.288e-05	0.000487	0.0007038	0.01446	0.00264	0	0	0	0	0	0	9.139e-05		0.0192106	16	man
182	rhm	0.0001587	0	0	0	0	0	0	0	0	0	0	0	0	0	0.0001706		0.0003293	38	rhm
183	d02	0.0008445	0.0001006	9.727e-12	1.119e-08	2.059e-07	9.273e-07	0.0006325	7.243e-07	0.0003833	2.997e-10	5.419e-11	1.949e-05	3.783e-05	2.631e-05	1.978e-05		0.00206618	28	d02
184	sta	0.001587	0	0	0	0	0	0	0	0.03673	0.3647	0	0	0	0	0.1672		0.570217	1	sta
185	pec	0.0001587	0	0	0	0	0	0	0	0	0	0	0	0.0002942	2.082e-05	0.01999		0.0204637	13	pec
186	d03	8.619e-05	1.772e-07	1.361e-05	6.865e-07	3.891e-07	2.144e-06	4.562e-10	4.293e-06	0.0005028	4.335e-10	9.483e-11	4.503e-05	3.405e-05	1.245e-05	5.329e-05		0.000755111	36	d03
187	d04	0.0001248	5.669e-12	3.299e-05	1.79e-06	8.696e-07	1.648e-06	2.992e-10	1.498e-05	0.001019	2.26e-10	1.045e-10	2.954e-05	2.559e-05	2.677e-05	9.811e-06		0.00128779	33	d04
188	d05	0.0004604	1.933e-12	2.718e-05	3.668e-07	3.648e-07	2.467e-06	2.667e-10	9.201e-06	0.001058	2.829e-10	6.976e-11	1.193e-05	2.907e-05	3.272e-05	1.748e-05		0.00164918	31	d05
189	d06	2.642e-05	2.183e-12	1.234e-06	1.011e-06	5.299e-07	3.115e-06	0.0002295	6.066e-06	0.000606	4.987e-10	5.597e-11	4.039e-05	2.244e-05	3.772e-06	0.0001175		0.00105798	34	d06
190	d07	0.0003219	3.742e-06	1.472e-05	7.346e-07	1.181e-06	7.504e-07	0.0007497	1.206e-05	0.0016	2.627e-10	6.642e-11	3.995e-05	2.814e-05	1.489e-05	0.0001249		0.00291267	26	d07
191	d08	0.0001376	7.604e-07	2.454e-05	7.326e-07	1.871e-06	9.408e-07	0.0005535	3.933e-07	0.0002605	3.148e-10	5.996e-11	6.215e-06	2.891e-05	5.368e-06	3.097e-05		0.0010523	35	d08
192	d09	0.0008523	2.256e-06	2.75e-06	1.445e-06	1.946e-07	8.547e-07	0.0006747	1.715e-06	0.001592	2.431e-10	5.94e-11	4.97e-05	3.143e-05	1.552e-05	5.912e-05		0.00328399	24	d09
193	d10	3.947e-07	1.829e-06	3.551e-06	6.628e-08	4.695e-06	0.0001163	0.000828	0.0008099	0.01033	0.03499	5.559e-11	3.672e-05	3.913e-05	1.066e-05	0.0001144		0.0472856	8	d10
194	d11	0.0001694	3.462e-06	3.202e-05	5.502e-07	0.0002367	4.416e-05	0.0002391	1.053e-05	0.0001771	2.387e-10	5.014e-11	9.152e-06	3.154e-05	9.809e-06	0.0003753		0.00133882	32	d11
195	d12	0.0004527	4.109e-12	2.674e-05	8.247e-07	3.028e-07	4.197e-06	3.089e-10	1.734e-06	0.001264	2.099e-10	5.83e-11	2.272e-05	2.443e-05	7.274e-06	2.656e-05		0.00183148	29	d12
196	d13	3.354e-05	2.222e-12	9.416e-12	1.028e-06	7.137e-07	4.406e-06	0.0001458	2.707e-06	0.0003102	2.507e-06	5.896e-11	3.231e-05	3.312e-05	1.349e-05	4.76e-05		0.000627422	37	d13
197	d14	0.0002577	3.898e-06	7.328e-06	1.744e-07	1.825e-07	2.695e-07	0.0003933	5.842e-06	0.001061	2.646e-10	7.844e-11	2.406e-05	2.614e-05	6.97e-06	4.364e-05		0.0018305	30	d14
198	d15	0.001	1.3e-05	6.67e-07	1.842e-07	8.474e-07	4.995e-08	0.0003058	3.702e-06	0.001551	2.662e-10	5.426e-11	2.814e-05	5.282e-05	7.006e-06	0.0002242		0.00318742	25	d15

## Sheet: Xa>dR
1	2	3	4	5	6	7	8	9	10	11	12	13	14	15	16	17	18
		for each d, rank a
		11	12	13	14	15	16	17	18	19	20	21	22	24	25	26
		gre	mhe	cde	cmi	rst	tno	dix	dip	din	dxf	cha	sif	pha	coc	ph1
161	d01	2	13	11	12	10	9	3	7	1	14	15	5	6	8	4
162	ar2	2	13	1	3	11	12	5	9	7	4	15	10	8	6	14
163	fu2	7	4	11	15	8	6	2	5	1	3	9	13	12	10	14
164	ga2	13	5	10	14	8	9	4	6	2	1	15	12	7	11	3
165	gl2	13	5	12	14	3	2	6	9	4	1	15	10	11	8	7
166	ma2	13	5	10	14	8	11	3	6	4	2	15	12	7	9	1
167	rh2	13	7	8	14	11	4	2	6	1	3	15	12	9	10	5
168	ga3	15	3	11	9	10	2	4	14	5	13	12	6	7	8	1
169	gl3	15	6	3	13	12	10	1	9	4	14	2	7	11	8	5
170	gc2	15	9	6	12	2	7	3	4	14	13	1	8	10	11	5
171	mu2	15	8	3	10	9	6	11	14	1	2	12	4	13	5	7
172	ga4	15	7	14	6	9	5	11	13	2	4	12	8	1	10	3
173	gl4	15	14	5	7	6	4	9	13	1	10	11	2	12	3	8
174	chi	8	5	6	11	4	3	1	2	13	13	13	9	7	12	10
175	glo	9	5	6	7	4	3	1	2	9	9	9	9	9	9	8
176	chr	12	7	9	13	6	5	1	2	14	14	4	10	8	11	3
177	fcs	9	5	6	7	4	3	1	2	9	9	9	9	9	9	8
178	gly	2	2	2	2	2	2	2	2	2	2	2	2	2	2	1
179	xyl	8	5	6	9	4	3	1	2	10	10	10	10	10	10	7
180	cel	8	7	10	14	6	5	3	4	2	1	15	12	9	13	11
181	man	7	5	6	9	4	3	1	2	10	10	10	10	10	10	8
182	rhm	2	3	3	3	3	3	3	3	3	3	3	3	3	3	1
183	d02	1	4	15	12	11	9	2	10	3	13	14	8	5	6	7
184	sta	4	5	5	5	5	5	5	5	3	1	5	5	5	5	2
185	pec	3	5	5	5	5	5	5	5	5	5	5	5	2	4	1
186	d03	2	12	6	10	11	9	13	8	1	14	15	4	5	7	3
187	d04	2	15	3	9	11	10	12	7	1	13	14	4	6	5	8
188	d05	2	15	5	10	11	9	13	8	1	12	14	7	4	3	6
189	d06	5	15	10	11	12	9	2	7	1	13	14	4	6	8	3
190	d07	3	10	8	13	11	12	2	9	1	14	15	5	6	7	4
191	d08	3	11	6	12	9	10	1	13	2	14	15	7	5	8	4
192	d09	2	9	8	11	13	12	3	10	1	14	15	5	6	7	4
193	d10	13	12	11	14	10	5	3	4	2	1	15	8	7	9	6
194	d11	5	12	7	13	3	6	2	9	4	14	15	11	8	10	1
195	d12	2	15	3	10	11	8	12	9	1	13	14	6	5	7	4
196	d13	4	15	14	11	12	8	2	9	1	10	13	6	5	7	3
197	d14	3	10	7	13	12	11	2	9	1	14	15	6	5	8	4
198	d15	2	7	11	12	10	13	3	9	1	14	15	6	5	8	4

## Sheet: fa>din
1	2	3	4	5	6	7	8	9	10	11	12	13	14	15	16	17	18	19	20
		for each d, fraction a
		11	12	13	14	15	16	17	18	19	20	21	22	24	25	26
		gre	mhe	cde	cmi	rst	tno	dix	dip	din	dxf	cha	sif	pha	coc	ph1		sum
161	d01	0.2423	6.45e-05	0.0003824	0.0002558	0.0005292	0.0006614	0.2398	0.00187	0.3161	9.828e-08	1.808e-08	0.008044	0.002927	0.001603	0.09284		0.907377
162	ar2	0.1471	0.000887	0.5471	0.06733	0.002201	0.001419	0.03889	0.007677	0.02429	0.04171	1.025e-08	0.003745	0.01787	0.02452	6.088e-08		0.924739
163	fu2	0.001664	0.008211	0.0008492	3.344e-05	0.001237	0.003055	0.02277	0.004521	0.0686	0.01977	0.001071	0.0001154	0.0001918	0.001013	0.000106		0.133208
164	ga2	0.0001518	0.01807	0.0008364	3.237e-05	0.001198	0.0008575	0.02241	0.004448	0.0899	0.3685	8.51e-10	0.0005806	0.001473	0.0008174	0.0367		0.545975
165	gl2	3.669e-05	0.02119	0.0002397	9.739e-06	0.2369	0.2685	0.006391	0.001282	0.0732	0.3051	1.022e-09	0.0004726	0.0004167	0.001775	0.002088		0.917601
166	ma2	0.0001623	0.008279	0.0007449	2.953e-05	0.001084	0.0007277	0.06523	0.00392	0.01991	0.08324	1.065e-09	0.0003923	0.003237	0.0007544	0.7561		0.943811
167	rh2	0.0005923	0.01864	0.01514	0.0002074	0.007249	0.03051	0.1359	0.02611	0.4283	0.108	3.78e-09	0.001513	0.008814	0.007361	0.02935		0.817687
168	ga3	1.771e-10	0.0841	2.497e-05	3.669e-05	2.871e-05	0.3575	0.01406	1.616e-09	0.00983	8.465e-09	9.812e-09	0.0009574	0.0001752	4.399e-05	0.3575		0.824257
169	gl3	1.509e-11	0.0004305	0.02495	2.048e-07	2.489e-07	2.284e-06	0.7416	6.825e-06	0.004669	1.475e-09	0.2108	0.0001797	1.446e-06	2.744e-05	0.0006267		0.983294
170	gc2	2.97e-10	0.003134	0.005266	0.0002055	0.2851	0.005014	0.1374	0.02712	1.273e-08	2.257e-08	0.3926	0.004088	0.002043	0.001088	0.01261		0.875669
171	mu2	1.014e-10	2.528e-05	0.01051	8.682e-06	2.135e-05	0.0001179	2.252e-08	7.589e-10	0.4595	0.1959	3.958e-09	0.001873	2.201e-09	0.0006556	3.32e-05		0.668645
172	ga4	1.127e-10	0.001643	2.273e-10	0.001961	3.653e-05	0.00585	6.143e-09	3.728e-10	0.2926	0.06522	2.48e-09	0.001205	0.4528	8.623e-06	0.1563		0.977624
173	gl4	2.234e-10	2.622e-10	5.6e-05	4.525e-06	5.969e-06	0.000161	3.085e-08	1.692e-09	0.6748	2.57e-08	1.297e-08	0.0004386	5.383e-09	0.0002983	1.03e-07		0.675765
174	chi	0.004131	0.01931	0.01225	0.0006706	0.02536	0.03665	0.753	0.1375	0	0	0	0.001224	0.007659	0.000542	0.001171		0.999468
175	glo	0	0.009052	0.005742	0.0003143	0.01189	0.01718	0.353	0.06444	0	0	0	0	0	0	8.225e-09		0.461618
176	chr	0.0005446	0.01528	0.009689	0.0005304	0.02006	0.02899	0.5957	0.1088	0	0	0.05315	0.0008071	0.0101	0.0007145	0.05709		0.901456
177	fcs	0	0.008967	0.005687	0.0003113	0.01177	0.01702	0.3496	0.06383	0	0	0	0	0	0	0.0001643		0.45735
178	gly	0	0	0	0	0	0	0	0	0	0	0	0	0	0	0.5175		0.5175
179	xyl	0.01063	0.01883	0.01194	0.0006537	0.02472	0.03573	0.7341	0.134	0	0	0	0	0	0	0.01072		0.981324
180	cel	0.001869	0.001883	0.001194	6.538e-05	0.002472	0.003573	0.07342	0.0134	0.07459	0.7405	0	0.0002387	0.001493	0.0001057	0.0002572		0.915061
181	man	0.005118	0.009064	0.005749	0.0003147	0.0119	0.0172	0.3534	0.06452	0	0	0	0	0	0	0.002233		0.469499
182	rhm	0.00241	0	0	0	0	0	0	0	0	0	0	0	0	0	0.00259		0.005
183	d02	0.318	0.03786	3.662e-09	4.212e-06	7.753e-05	0.0003492	0.2381	0.0002727	0.1443	1.129e-07	2.041e-08	0.007339	0.01424	0.009908	0.007449		0.7779
184	sta	0.002781	0	0	0	0	0	0	0	0.06438	0.6392	0	0	0	0	0.293		0.999361
185	pec	0.002104	0	0	0	0	0	0	0	0	0	0	0	0.003901	0.0002761	0.2651		0.271381
186	d03	0.07343	0.000151	0.0116	0.0005848	0.0003315	0.001827	3.886e-07	0.003657	0.4284	3.693e-07	8.079e-08	0.03836	0.02901	0.0106	0.0454		0.643352
187	d04	0.07426	3.373e-09	0.01963	0.001065	0.0005175	0.0009808	1.78e-07	0.008917	0.6064	1.345e-07	6.221e-08	0.01758	0.01523	0.01593	0.005838		0.766349
188	d05	0.2307	9.688e-10	0.01362	0.0001838	0.0001828	0.001236	1.336e-07	0.004611	0.5303	1.418e-07	3.496e-08	0.00598	0.01457	0.0164	0.008758		0.826542
189	d06	0.01988	1.643e-09	0.0009286	0.0007612	0.0003988	0.002344	0.1728	0.004565	0.4561	3.753e-07	4.212e-08	0.03039	0.01689	0.002839	0.08843		0.796327
190	d07	0.0949	0.001103	0.00434	0.0002166	0.0003481	0.0002212	0.221	0.003556	0.4718	7.746e-08	1.958e-08	0.01178	0.008296	0.00439	0.03682		0.858771
191	d08	0.09229	0.0005101	0.01646	0.0004915	0.001255	0.0006311	0.3713	0.0002638	0.1747	2.111e-07	4.022e-08	0.004169	0.0194	0.003601	0.02077		0.705842
192	d09	0.2382	0.0006305	0.0007684	0.0004038	5.44e-05	0.0002389	0.1886	0.0004792	0.445	6.794e-08	1.66e-08	0.01389	0.008784	0.004337	0.01652		0.917906
193	d10	8.313e-06	3.853e-05	7.48e-05	1.396e-06	9.889e-05	0.002449	0.01744	0.01706	0.2176	0.737	1.171e-09	0.0007734	0.0008242	0.0002244	0.00241		0.996003
194	d11	0.09087	0.001857	0.01717	0.0002951	0.1269	0.02368	0.1282	0.005647	0.09498	1.28e-07	2.689e-08	0.004908	0.01692	0.00526	0.2013		0.717987
195	d12	0.2143	1.945e-09	0.01266	0.0003905	0.0001434	0.001987	1.463e-07	0.0008211	0.5984	9.939e-08	2.76e-08	0.01076	0.01157	0.003444	0.01258		0.867056
196	d13	0.04108	2.722e-09	1.153e-08	0.001259	0.0008742	0.005396	0.1786	0.003315	0.3799	0.003071	7.221e-08	0.03958	0.04057	0.01652	0.05831		0.768475
197	d14	0.1162	0.001758	0.003304	7.862e-05	8.229e-05	0.0001215	0.1773	0.002634	0.4783	1.193e-07	3.537e-08	0.01085	0.01178	0.003142	0.01968		0.825231
198	d15	0.2678	0.00348	0.0001786	4.931e-05	0.0002269	1.337e-05	0.08187	0.0009912	0.4151	7.128e-08	1.453e-08	0.007534	0.01414	0.001876	0.06002		0.853279

## Sheet: fa>dout
1	2	3	4	5	6	7	8	9	10	11	12	13	14	15	16	17	18
	sum	0.764601	0.48811	0.757629	0.753514	0.755116	0.736841	0.401297	0.260887	0.395401	0.204148	0.464461	0.555268	0.700622	0.610928	0.304373
		for each d, fraction a
		11	12	13	14	15	16	17	18	19	20	21	22	24	25	26
		gre	mhe	cde	cmi	rst	tno	dix	dip	din	dxf	cha	sif	pha	coc	ph1
161	d01	0.05574	6.313e-06	5.791e-05	0.000714	3.907e-05	3.418e-05	0.0006011	2.564e-05	0.002924	9.571e-11	3.863e-10	0.01212	0.000351	0.002376	0.0001684
162	ar2	0.07794	0.0002	0.1909	0.433	0.0003744	0.000169	0.0002246	0.0002426	0.0005177	9.358e-05	5.044e-10	0.013	0.004936	0.08374	2.544e-10
163	fu2	0.01925	0.04044	0.006471	0.004697	0.004596	0.007943	0.002872	0.00312	0.03193	0.0009687	0.001151	0.008754	0.001157	0.07556	9.674e-06
164	ga2	0.0009927	0.05029	0.003601	0.002568	0.002513	0.00126	0.001597	0.001734	0.02364	0.0102	5.167e-10	0.02488	0.005021	0.03444	0.001893
165	gl2	0.000212	0.05211	0.0009121	0.0006829	0.4393	0.3486	0.0004024	0.0004417	0.01701	0.007463	5.482e-10	0.01789	0.001255	0.06607	9.516e-05
166	ma2	0.001228	0.02666	0.003712	0.002712	0.002634	0.001237	0.00538	0.001769	0.006059	0.002667	7.482e-10	0.01945	0.01277	0.03679	0.04513
167	rh2	0.0008189	0.01097	0.01379	0.00348	0.003218	0.009479	0.002048	0.002153	0.02382	0.0006321	4.853e-10	0.01371	0.006353	0.06559	0.00032
168	ga3	2.514e-10	0.0508	2.334e-05	0.000632	1.308e-05	0.114	0.0002175	1.368e-10	0.0005611	5.087e-11	1.293e-09	0.008906	0.0001297	0.0004024	0.004002
169	gl3	2.546e-10	0.003091	0.2772	4.194e-05	1.348e-06	8.659e-06	0.1364	6.867e-06	0.003168	1.054e-10	0.3303	0.01987	1.271e-05	0.002983	8.34e-05
170	gc2	1.671e-10	0.0007502	0.001951	0.001403	0.05148	0.0006337	0.0008422	0.0009097	2.88e-10	5.375e-11	0.02051	0.01507	0.0005991	0.003944	5.595e-05
171	mu2	1.008e-10	1.07e-05	0.00688	0.0001048	6.817e-06	2.633e-05	2.441e-10	4.5e-11	0.01838	0.0008247	3.656e-10	0.0122	1.141e-09	0.004201	2.604e-07
172	ga4	2.359e-10	0.001463	3.132e-10	0.04979	2.454e-05	0.00275	1.401e-10	4.652e-11	0.02462	0.0005779	4.819e-10	0.01652	0.4939	0.0001163	0.002579
173	gl4	1.036e-10	5.175e-11	1.71e-05	2.547e-05	8.887e-07	1.677e-05	1.559e-10	4.679e-11	0.01259	5.047e-11	5.587e-10	0.001333	1.302e-09	0.0008914	3.769e-10
174	chi	0.01241	0.0247	0.02424	0.02446	0.02447	0.02475	0.02467	0.02464	0	0	0	0.02411	0.012	0.0105	2.775e-05
175	glo	0	0.0247	0.02424	0.02446	0.02447	0.02475	0.02467	0.02464	0	0	0	0	0	0	4.159e-10
176	chr	0.01241	0.1482	0.1455	0.1467	0.1468	0.1485	0.148	0.1478	0	0	0.1125	0.1206	0.12	0.105	0.01026
177	fcs	0	0.01235	0.01212	0.01223	0.01223	0.01237	0.01233	0.01232	0	0	0	0	0	0	4.193e-06
178	gly	0	0	0	0	0	0	0	0	0	0	0	0	0	0	0.1231
179	xyl	0.01639	0.01235	0.01212	0.01223	0.01223	0.01237	0.01233	0.01232	0	0	0	0	0	0	0.0001303
180	cel	0.0288	0.01235	0.01212	0.01223	0.01223	0.01237	0.01233	0.01232	0.04624	0.04833	0	0.02411	0.012	0.0105	3.127e-05
181	man	0.01639	0.01235	0.01212	0.01223	0.01223	0.01237	0.01233	0.01232	0	0	0	0	0	0	5.64e-05
182	rhm	0.01241	0	0	0	0	0	0	0	0	0	0	0	0	0	0.0001053
183	d02	0.06608	0.003349	5.012e-10	1.062e-05	5.173e-06	1.63e-05	0.0005394	3.38e-06	0.001206	9.93e-11	3.938e-10	0.009995	0.001543	0.01327	1.221e-05
184	sta	0.1241	0	0	0	0	0	0	0	0.1156	0.1208	0	0	0	0	0.1032
185	pec	0.01241	0	0	0	0	0	0	0	0	0	0	0	0.012	0.0105	0.01234
186	d03	0.006744	5.902e-06	0.0007015	0.0006519	9.775e-06	3.77e-05	3.89e-10	2.003e-05	0.001582	1.436e-10	6.891e-10	0.02309	0.001389	0.006276	3.289e-05
187	d04	0.009764	1.888e-10	0.0017	0.0017	2.185e-05	2.898e-05	2.552e-10	6.992e-05	0.003207	7.488e-11	7.597e-10	0.01515	0.001044	0.0135	6.055e-06
188	d05	0.03602	6.438e-11	0.001401	0.0003484	9.165e-06	4.337e-05	2.274e-10	4.294e-05	0.003331	9.372e-11	5.069e-10	0.00612	0.001186	0.0165	1.079e-05
189	d06	0.002067	7.27e-11	6.358e-05	0.0009606	1.331e-05	5.476e-05	0.0001958	2.83e-05	0.001907	1.652e-10	4.067e-10	0.02071	0.0009153	0.001902	7.251e-05
190	d07	0.02519	0.0001246	0.0007586	0.0006976	2.966e-05	1.319e-05	0.0006393	5.628e-05	0.005036	8.705e-11	4.827e-10	0.02049	0.001148	0.007508	7.707e-05
191	d08	0.01077	2.532e-05	0.001264	0.0006958	4.7e-05	1.654e-05	0.000472	1.835e-06	0.0008198	1.043e-10	4.358e-10	0.003187	0.001179	0.002707	1.911e-05
192	d09	0.06669	7.514e-05	0.0001417	0.001372	4.89e-06	1.503e-05	0.0005754	8.001e-06	0.005012	8.055e-11	4.317e-10	0.02549	0.001282	0.007826	3.648e-05
193	d10	3.088e-05	6.092e-05	0.000183	6.295e-05	0.0001179	0.002044	0.0007062	0.003779	0.03251	0.01159	4.04e-10	0.01883	0.001596	0.005373	7.063e-05
194	d11	0.01326	0.0001153	0.00165	0.0005225	0.005945	0.0007764	0.0002039	4.913e-05	0.0005574	7.91e-11	3.643e-10	0.004693	0.001287	0.004946	0.0002316
195	d12	0.03542	1.368e-10	0.001378	0.0007832	7.607e-06	7.38e-05	2.635e-10	8.092e-06	0.003978	6.955e-11	4.237e-10	0.01165	0.0009964	0.003668	1.639e-05
196	d13	0.002624	7.401e-11	4.852e-10	0.0009766	1.793e-05	7.746e-05	0.0001243	1.263e-05	0.0009761	8.307e-07	4.284e-10	0.01657	0.001351	0.006801	2.938e-05
197	d14	0.02017	0.0001298	0.0003776	0.0001656	4.585e-06	4.738e-06	0.0003354	2.726e-05	0.003339	8.766e-11	5.7e-10	0.01234	0.001066	0.003514	2.693e-05
198	d15	0.07827	0.0004328	3.437e-05	0.0001749	2.129e-05	8.782e-07	0.0002608	1.728e-05	0.00488	8.821e-11	3.943e-10	0.01443	0.002155	0.003533	0.0001384

## Sheet: Xa>de
1	2	3	4	5	6	7	8	9	10	11	12	13	14	15	16	17	18	19	20	21	22
	rank =	13	11	9	15	8	10	4	6	3	1	5	14	7	12	2
	sum =	8.7955e-05	0.000357596	0.000588016	2.28346e-05	0.000849116	0.000572082	0.0156747	0.00309447	0.0239096	0.100872	0.0137403	6.9055e-05	0.000981587	0.000317922	0.0875201
		umolC/L/d
		11	12	13	14	15	16	17	18	19	20	21	22	24	25	26
		gre	mhe	cde	cmi	rst	tno	dix	dip	din	dxf	cha	sif	pha	coc	ph1		sum	rank
161	d01	3.518e-06	1.218e-13	1.124e-06	7.453e-07	7.493e-07	1.107e-06	0.0006472	5.496e-06	0.0005882	1.362e-10	1.124e-11	8.393e-07	1.617e-06	4.553e-06	0.000141		0.00139615	13	d01
162	ar2	1.108e-06	6.007e-06	9.879e-06	3.836e-07	1.426e-05	9.612e-06	0.0002633	5.199e-05	6.695e-05	0.0002824	1.861e-11	4.483e-07	0.0001168	3.116e-05	7.294e-11		0.000854298	19	ar2
163	fu2	9.481e-06	7.634e-05	0.0001255	4.875e-06	0.0001813	0.0001221	0.003347	0.0006607	0.0005691	0.002401	0.0001583	1.102e-06	1.374e-05	1.335e-05	1.567e-05		0.00769956	6	fu2
164	ga2	9.542e-06	4.205e-05	6.916e-05	2.685e-06	9.985e-05	6.728e-05	0.001843	0.0003639	0.007297	0.03079	1.233e-11	1.045e-06	0.0001099	4.629e-05	0.003003		0.0437447	2	ga2
165	gl2	2.709e-06	1.076e-05	1.77e-05	6.873e-07	2.556e-05	1.722e-05	0.0004718	9.314e-05	0.005339	0.02252	1.602e-11	1.299e-06	1.924e-05	4.362e-05	0.0001524		0.0287151	4	gl2
166	ma2	1.57e-05	4.38e-05	7.204e-05	2.797e-06	0.000104	7.009e-05	0.00192	0.0003791	0.001908	0.00805	1.962e-11	2.941e-06	0.0002474	6.454e-05	0.07294		0.0858204	1	ma2
167	rh2	1.047e-05	5.331e-05	8.768e-05	3.405e-06	0.0001266	8.53e-05	0.002337	0.0004614	0.0004352	0.001836	2.281e-11	7.633e-07	0.0001443	1.38e-05	5.94e-05		0.00565463	8	rh2
168	ga3	0	0	0	0	0	0	0	0	0	0	3.596e-11	1.815e-06	0	0	0.006422		0.00642382	7	ga3
169	gl3	0	0	0	0	0	0	0	0	0	0	0.01076	2.063e-14	0	0	9.059e-06		0.0107691	5	gl3
170	gc2	0	2.253e-05	3.705e-05	1.439e-06	5.349e-05	3.604e-05	0.0009875	0.0001949	0	0	0.002822	2.52e-06	0	5.468e-06	3.243e-05		0.00419537	9	gc2
171	mu2	0	0	0	0	0	0	0	0	0	0	1.162e-11	1.937e-06	0	0	4.215e-07		2.35851e-06	27	mu2
172	ga4	0	0	0	0	0	0	0	0	0	0	2.827e-11	3.101e-06	0	0	0.004068		0.0040711	10	ga4
173	gl4	0	0	0	0	0	0	0	0	0	0	2.189e-11	2.599e-06	0	0	1.508e-10		2.59917e-06	26	gl4
174	chi	0	0	0	0	0	0	0	0	0	0	0	0	0	0	0		0	28	chi
175	glo	0	0	0	0	0	0	0	0	0	0	0	0	0	0	0		0	28	glo
176	chr	0	0	0	0	0	0	0	0	0	0	0	0	0	0	0		0	28	chr
177	fcs	0	0	0	0	0	0	0	0	0	0	0	0	0	0	0		0	28	fcs
178	gly	0	0	0	0	0	0	0	0	0	0	0	0	0	0	0		0	28	gly
179	xyl	0	0	0	0	0	0	0	0	0	0	0	0	0	0	0		0	28	xyl
180	cel	0	0	0	0	0	0	0	0	0	0	0	0	0	0	0		0	28	cel
181	man	0	0	0	0	0	0	0	0	0	0	0	0	0	0	0		0	28	man
182	rhm	0	0	0	0	0	0	0	0	0	0	0	0	0	0	0		0	28	rhm
183	d02	5.165e-06	0.0001006	9.28e-14	2.125e-09	1.762e-07	2.108e-07	0.0006325	7.243e-07	0.0002107	1.415e-10	1.648e-11	4.178e-06	3.579e-05	9.865e-06	5.418e-06		0.00100533	17	d02
184	sta	0	0	0	0	0	0	0	0	0	0	0	0	0	0	0		0	28	sta
185	pec	0	0	0	0	0	0	0	0	0	0	0	0	0	0	0		0	28	pec
186	d03	1.982e-07	1.629e-07	1.149e-05	6.186e-07	1.445e-07	2.144e-06	2.204e-12	4.293e-06	0.0004355	5.115e-11	5.734e-11	6.881e-07	3.001e-05	7.901e-06	1.243e-05		0.00050558	24	d03
187	d04	5.297e-06	3.079e-13	2.763e-05	6.102e-07	4.511e-07	1.56e-06	2.159e-12	1.498e-05	0.0009393	6.453e-11	1.45e-11	4.178e-06	2.227e-05	9.993e-06	9.81e-06		0.00103608	15	d04
188	d05	1.545e-12	3.126e-13	2.657e-05	8.963e-09	2.885e-07	4.483e-07	2.098e-12	9.201e-06	0.0006536	1.302e-10	3.111e-11	4.178e-06	1.276e-05	9.882e-06	1.249e-05		0.000729427	20	d05
189	d06	1.653e-07	1.318e-13	1.234e-06	2.986e-07	4.142e-07	3.11e-06	2.27e-12	6.066e-06	0.000473	3.296e-10	1.683e-11	3.716e-06	1.995e-05	3.772e-06	0.0001012		0.000612926	22	d06
190	d07	4.911e-06	3.108e-13	8.246e-06	6.609e-07	1.762e-07	2.451e-07	0.0005387	1.206e-05	0.0008796	1.019e-10	2.552e-11	4.178e-06	1.941e-05	4.328e-06	2.881e-05		0.00150133	12	d07
191	d08	1.678e-06	1.886e-13	2.454e-05	6.274e-07	1.548e-06	1.894e-07	0.0005535	3.932e-07	7.307e-05	5.947e-11	1.239e-11	1.856e-06	2.703e-05	2.981e-06	9.511e-11		0.000687413	21	d08
192	d09	3.609e-06	2.314e-13	2.75e-06	7.879e-07	8.579e-08	5.638e-08	0.000643	1.715e-06	0.0009271	9.064e-11	2.135e-11	3.236e-06	3.043e-05	9.807e-06	2.783e-10		0.00162258	11	d09
193	d10	1.525e-07	2.225e-07	3.108e-06	2.862e-08	1.823e-06	0.0001083	0.0006439	0.0008099	0.0009093	0.03499	1.784e-11	3.487e-06	3.406e-05	9.962e-06	0.0001144		0.0376286	3	d10
194	d11	1.012e-13	1.273e-06	2.758e-05	4.653e-07	0.0002367	4.409e-05	0.0001495	1.053e-05	0.0001531	8.565e-11	1.22e-11	2.383e-06	2.696e-05	6.112e-06	0.0003525		0.00101119	16	d11
195	d12	4.481e-06	1.836e-13	2.674e-05	7.321e-07	1.38e-07	3.522e-07	2.78e-12	1.734e-06	0.0004909	3.81e-11	1.594e-11	4.178e-06	1.908e-05	6.881e-06	1.557e-10		0.000555217	23	d12
196	d13	2.824e-13	2.644e-13	8.343e-14	7.89e-07	5.621e-07	2.471e-06	3.954e-12	2.707e-06	3.99e-05	2.507e-06	1.228e-11	4.178e-06	2.089e-05	6.939e-07	2.218e-05		9.6878e-05	25	d13
197	d14	4.427e-06	1.102e-07	7.328e-06	4.737e-08	1.486e-08	1.065e-07	0.000391	5.842e-06	0.0008822	8.345e-11	1.46e-11	4.146e-06	1.876e-05	6.708e-06	1.747e-05		0.00133816	14	d14
198	d15	5.343e-06	4.3e-07	6.67e-07	1.403e-07	7.841e-07	4.906e-08	0.0003058	3.702e-06	0.0006389	6.075e-11	1.538e-11	4.065e-06	1.119e-05	6.255e-06	2.143e-10		0.000977326	18	d15

## Sheet: Xa>p
1	2	3	4	5	6	7	8	9	10	11	12	13	14	15	16	17	18	19	20	21	22
	rank =	12	7	11	15	9	8	3	5	4	1	6	13	10	14	2
	sum =	0.0030087	0.0153693	0.0047049	0.000259512	0.0097488	0.0149677	0.701981	0.158386	0.192105	2.40195	0.0737	0.000867204	0.00733922	0.000771753	1.12721
		umolC/L/d
		11	12	13	14	15	16	17	18	19	20	21	22	24	25	26
		gre	mhe	cde	cmi	rst	tno	dix	dip	din	dxf	cha	sif	pha	coc	ph1		sum	rank
101	p01	1.556e-12	0.0004828	8.246e-12	6.423e-08	2.984e-07	3.904e-06	0.01179	0.006117	0.000107	0.06743	1.337e-10	1.135e-05	7.624e-06	8.757e-08	3.584e-10		0.0859501	26	p01
102	pra	1.899e-12	1.604e-12	1.871e-11	2.984e-07	1.16e-07	4.907e-05	1.659e-10	9.605e-12	5.248e-06	1.523e-10	4.446e-11	8.986e-06	6.27e-05	1.833e-05	3.394e-10		0.000144749	38	pra
103	puc	3.823e-12	3.205e-12	5.971e-12	1.136e-07	4.191e-11	2.308e-07	3.052e-10	1.338e-05	7.934e-05	4.957e-05	5.71e-11	2.026e-05	0.0002216	0.0001366	0.3389		0.339421	2	puc
104	pal	3.793e-12	9.896e-07	9.569e-08	9.972e-08	9.04e-07	1.447e-06	0.0001822	8.404e-06	0.01683	2.318e-10	6.399e-11	3.12e-05	0.002721	0.0001215	0.08355		0.103448	20	pal
105	plc	3.96e-12	1.22e-07	5.379e-12	5.845e-08	4.416e-09	3.148e-11	3.191e-05	3.038e-11	4.55e-05	2.608e-10	0.03748	3.897e-06	0.0002551	0.000121	0.04836		0.0862976	25	plc
106	pax	1.033e-12	2.587e-06	6.385e-12	5.922e-08	3.657e-07	4.104e-06	0.01953	0.008709	0.004127	0.1523	1.164e-10	2.109e-05	6.452e-06	4.704e-06	1.373e-05		0.184719	9	pax
107	xph	1.999e-12	0.001379	7.703e-12	7.781e-08	2.258e-07	9.594e-08	0.0001782	3.545e-11	0.0009647	6.027e-05	5.14e-11	4.359e-06	3.393e-06	1.74e-06	1.05e-05		0.00260256	36	xph
108	pau	3.792e-12	4.556e-05	5.379e-12	1.453e-08	7.521e-07	1.792e-06	0.0004103	0.007652	0.0001003	0.08486	8.491e-11	3.954e-05	1.767e-07	6.108e-06	4.714e-10		0.0931165	24	pau
109	plu	2.544e-12	1.681e-12	5.567e-12	4.747e-09	3.326e-08	0.0008043	0.0006173	1.689e-06	0.0001491	1.523e-10	1.48e-10	9.361e-06	2.146e-06	1.091e-05	0.0001835		0.00177834	37	plu
110	pca	3.038e-12	4.099e-05	6.304e-12	3.19e-08	4.917e-07	2.373e-08	0.001026	0.005181	6.416e-05	0.001089	1.411e-10	4.537e-05	3.154e-05	4.581e-06	6.845e-06		0.00749003	35	pca
111	pur	1.25e-12	5.92e-06	6.046e-12	1.134e-07	2.708e-08	1.895e-06	0.04852	2.484e-11	0.02958	0.000134	5.432e-11	4.382e-05	4.724e-06	1.679e-06	3.93e-05		0.0783315	27	pur
112	pan	1.054e-12	1.293e-06	6.718e-12	2.768e-08	9.745e-07	3.449e-06	1.622e-10	0.0001231	0.02657	1.764e-05	1.357e-10	1.369e-05	2.017e-06	4.03e-06	1.094e-09		0.0267362	30	pan
113	pln	1.539e-12	1.377e-06	7.466e-12	8.965e-08	1.613e-07	1.17e-06	0.0001312	1.166e-05	0.00012	1.388e-05	0.02074	6.337e-06	5.533e-05	8.99e-06	1.209e-09		0.0210902	31	pln
114	phi	0.0001587	0.0007417	0.0004705	2.575e-05	0.000974	0.001408	0.02892	0.00528	0	0	0	4.702e-05	0.0002942	2.082e-05	4.12e-05		0.0383819	28	phi
115	plo	0	0.0007417	0.0004705	2.575e-05	0.000974	0.001408	0.02892	0.00528	0	0	0	0	0	0	6.695e-10		0.03782	29	plo
116	phr	0.0001587	0.00445	0.002823	0.0001545	0.005844	0.008445	0.1735	0.03168	0	0	0.01548	0.0002351	0.002942	0.0002082	0.001653		0.247573	4	phr
117	pcs	0	0.0003709	0.0002352	1.288e-05	0.000487	0.0007038	0.01446	0.00264	0	0	0	0	0	0	0.0001698		0.0190796	34	pcs
118	ply	0	0	0	0	0	0	0	0	0	0	0	0	0	0	0.3394		0.3394	3	ply
119	pyl	0.0002094	0.0003709	0.0002352	1.288e-05	0.000487	0.0007038	0.01446	0.00264	0	0	0	0	0	0	1.911e-06		0.0191211	33	pyl
120	pel	0.0003681	0.0003709	0.0002352	1.288e-05	0.000487	0.0007038	0.01446	0.00264	0.01469	0.1459	0	4.702e-05	0.0002942	2.082e-05	6.723e-05		0.180297	10	pel
121	xpa	0.0002094	0.0003709	0.0002352	1.288e-05	0.000487	0.0007038	0.01446	0.00264	0	0	0	0	0	0	0.0001009		0.0192201	32	xpa
122	phm	0.0001587	0	0	0	0	0	0	0	0	0	0	0	0	0	0.2031		0.203259	8	phm
123	p02	1.269e-12	0.0006729	8.967e-12	1.448e-07	7.57e-07	8.819e-08	0.004746	0.002085	0.02635	0.1169	9.571e-11	2.875e-05	2.794e-05	4.481e-06	0.0004283		0.151244	13	p02
124	pta	0.001587	0	0	0	0	0	0	0	0.03673	0.3647	0	0	0	0	0.000359		0.403376	1	pta
125	xpe	0.0001587	0	0	0	0	0	0	0	0	0	0	0	0.0002942	2.082e-05	0.1105		0.110974	18	xpe
126	p03	2.483e-12	0.0003097	8.558e-12	2.81e-08	2.705e-07	1.206e-06	0.0009788	0.005272	6.171e-05	0.09577	1.288e-10	2.352e-05	1.876e-05	3.962e-06	6.475e-10		0.10244	21	p03
127	p04	1.54e-12	0.0003249	7.014e-12	4.601e-08	4.208e-07	2.244e-06	0.002927	0.009602	0.004257	0.1516	1.155e-10	3.02e-05	4.178e-11	3.52e-06	9.648e-06		0.168757	11	p04
128	p05	1.051e-12	0.0006374	6.046e-12	2.119e-07	2.401e-07	2.795e-06	0.004007	0.002511	0.002548	0.1227	1.189e-10	2.927e-05	7.784e-06	1.48e-05	3.75e-07		0.132459	14	p05
129	p06	2.436e-12	0.0001723	6.982e-12	8.874e-08	1.151e-07	1.203e-07	0.002147	0.009605	2.367e-05	0.08462	9.755e-11	3.573e-05	2.649e-06	1.611e-06	8.911e-10		0.0966083	23	p06
130	p07	2.595e-12	0.0003188	5.594e-12	2.84e-08	7.332e-07	3.589e-08	0.001184	0.008341	0.001368	0.1469	1.351e-10	2.69e-05	1.973e-06	3.515e-06	5.759e-05		0.158203	12	p07
131	p08	2.622e-12	0.0008948	5.583e-12	6.396e-09	9.759e-08	1.804e-06	0.09404	0.007776	0.0002074	0.1368	1.217e-10	1.719e-05	1.752e-08	5.99e-07	3.088e-05		0.239769	5	p08
132	p09	1.818e-12	0.0004509	6.557e-12	6.286e-08	4.984e-08	2.361e-07	0.005671	0.007305	2.287e-06	0.1123	1.416e-10	2.203e-05	2.322e-07	7.601e-06	1.437e-05		0.125774	16	p09
133	p10	3.171e-12	0.000246	6.137e-12	4.451e-08	7.715e-07	3.665e-06	0.1139	0.004369	0.02287	0.07907	1.345e-10	5.283e-06	4.144e-11	8.014e-06	5.976e-10		0.220473	6	p10
134	p11	1.678e-12	0.0004365	6.579e-12	7.835e-08	2.614e-07	3.33e-06	0.003653	0.004869	0.003526	0.09237	1.273e-10	5.013e-06	1.658e-05	1.62e-06	0.0001568		0.105038	19	p11
135	p12	1.186e-12	0.0002474	8.526e-12	8.842e-08	6.26e-08	2.617e-07	0.008033	0.009549	0.000502	0.07957	8.397e-11	1.018e-06	1.658e-07	6.471e-06	4.656e-05		0.097956	22	p12
136	p13	1.387e-12	0.0006015	5.454e-12	3.268e-08	1.208e-08	1.706e-06	0.003025	0.002065	3.207e-05	0.1189	1.28e-10	1.856e-05	4.227e-05	1.817e-06	1.353e-05		0.124701	17	p13
137	p14	1.572e-12	0.0004449	7.02e-12	7.471e-08	5.86e-07	2.359e-06	0.08091	0.003211	7.682e-05	0.1264	1.36e-10	3.486e-05	8.775e-06	1.199e-06	5.99e-10		0.211091	7	p14
138	p15	1.184e-12	0.0002337	6.025e-12	2.392e-09	7.187e-08	1.211e-07	0.005162	0.001209	0.0001175	0.1215	1.236e-10	4.804e-07	1.367e-05	1.623e-06	7.792e-10		0.128238	15	p15

## Sheet: fa>pin
1	2	3	4	5	6	7	8	9	10	11	12	13	14	15	16	17	18	19	20
		for each p, fraction a
		11	12	13	14	15	16	17	18	19	20	21	22	24	25	26
		gre	mhe	cde	cmi	rst	tno	dix	dip	din	dxf	cha	sif	pha	coc	ph1		sum
101	p01	1.317e-11	0.004085	6.978e-11	5.435e-07	2.525e-06	3.304e-05	0.09976	0.05176	0.0009054	0.5706	1.132e-09	9.604e-05	6.451e-05	7.41e-07	3.032e-09		0.727308
102	pra	4.405e-09	3.719e-09	4.339e-08	0.000692	0.0002691	0.1138	3.847e-07	2.228e-08	0.01217	3.533e-07	1.031e-07	0.02084	0.1454	0.04252	7.871e-07		0.335693
103	puc	1.126e-11	9.44e-12	1.758e-11	3.346e-07	1.234e-10	6.796e-07	8.988e-10	3.94e-05	0.0002336	0.000146	1.681e-10	5.966e-05	0.0006525	0.0004023	0.9981		0.999634
104	pal	3.514e-11	9.169e-06	8.866e-07	9.239e-07	8.376e-06	1.341e-05	0.001688	7.786e-05	0.156	2.148e-09	5.929e-10	0.000289	0.02521	0.001126	0.7741		0.958524
105	plc	4.583e-11	1.413e-06	6.226e-11	6.765e-07	5.112e-08	3.643e-10	0.0003694	3.517e-10	0.0005266	3.018e-09	0.4338	4.51e-05	0.002953	0.0014	0.5597		0.998796
106	pax	4.892e-12	1.225e-05	3.024e-11	2.805e-07	1.732e-06	1.944e-05	0.09251	0.04125	0.01955	0.7214	5.515e-10	9.987e-05	3.056e-05	2.228e-05	6.503e-05		0.874961
107	xph	5.425e-11	0.03744	2.091e-10	2.112e-06	6.128e-06	2.604e-06	0.004836	9.622e-10	0.02618	0.001636	1.395e-09	0.0001183	9.209e-05	4.724e-05	0.0002849		0.0706454
108	pau	3.641e-11	0.0004374	5.165e-11	1.395e-07	7.222e-06	1.721e-05	0.00394	0.07347	0.0009629	0.8148	8.153e-10	0.0003796	1.696e-06	5.865e-05	4.526e-09		0.894075
109	plu	1.098e-09	7.253e-10	2.402e-09	2.048e-06	1.435e-05	0.347	0.2663	0.0007285	0.06432	6.572e-08	6.387e-08	0.004039	0.0009257	0.004706	0.07918		0.767216
110	pca	2.606e-10	0.003516	5.408e-10	2.737e-06	4.218e-05	2.036e-06	0.08802	0.4444	0.005504	0.09344	1.21e-08	0.003891	0.002706	0.0003929	0.0005871		0.642504
111	pur	1.457e-11	6.904e-05	7.051e-11	1.322e-06	3.159e-07	2.21e-05	0.5658	2.897e-10	0.345	0.001562	6.335e-10	0.0005111	5.509e-05	1.958e-05	0.0004583		0.913499
112	pan	3.917e-11	4.806e-05	2.498e-10	1.029e-06	3.623e-05	0.0001282	6.03e-09	0.004578	0.9878	0.0006558	5.045e-09	0.000509	7.5e-05	0.0001498	4.068e-08		0.993981
113	pln	7.292e-11	6.522e-05	3.537e-10	4.247e-06	7.64e-06	5.542e-05	0.006218	0.0005525	0.005686	0.0006575	0.9824	0.0003002	0.002621	0.000426	5.729e-08		0.998994
114	phi	0.004133	0.01932	0.01226	0.000671	0.02538	0.03667	0.7535	0.1376	0	0	0	0.001225	0.007664	0.0005423	0.001073		1.00004
115	plo	0	0.01961	0.01244	0.0006809	0.02575	0.03722	0.7647	0.1396	0	0	0	0	0	0	1.77e-08		1
116	phr	0.0006407	0.01797	0.0114	0.0006241	0.0236	0.03411	0.7008	0.1279	0	0	0.06253	0.0009495	0.01188	0.0008407	0.006674		0.999919
117	pcs	0	0.01944	0.01233	0.0006749	0.02552	0.03688	0.7579	0.1384	0	0	0	0	0	0	0.0089		1.00004
118	ply	0	0	0	0	0	0	0	0	0	0	0	0	0	0	1		1
119	pyl	0.01095	0.01939	0.0123	0.0006734	0.02547	0.0368	0.7562	0.1381	0	0	0	0	0	0	9.993e-05		0.999983
120	pel	0.002042	0.002057	0.001305	7.143e-05	0.002702	0.003904	0.08022	0.01465	0.0815	0.8092	0	0.0002609	0.001632	0.0001155	0.0003729		1.00003
121	xpa	0.0109	0.01929	0.01224	0.0006699	0.02534	0.03662	0.7523	0.1374	0	0	0	0	0	0	0.005249		1.00001
122	phm	0.0007805	0	0	0	0	0	0	0	0	0	0	0	0	0	0.9992		0.99998
123	p02	7.47e-12	0.003963	5.281e-11	8.528e-07	4.458e-06	5.194e-07	0.02795	0.01228	0.1552	0.6884	5.636e-10	0.0001693	0.0001645	2.639e-05	0.002522		0.890681
124	pta	0.003933	0	0	0	0	0	0	0	0.09106	0.9041	0	0	0	0	0.0008902		0.999983
125	xpe	0.00143	0	0	0	0	0	0	0	0	0	0	0	0.002652	0.0001876	0.9957		0.99997
126	p03	1.899e-11	0.002369	6.546e-11	2.15e-07	2.069e-06	9.228e-06	0.007487	0.04033	0.000472	0.7325	9.856e-10	0.0001799	0.0001435	3.03e-05	4.953e-09		0.783523
127	p04	7.767e-12	0.001638	3.537e-11	2.32e-07	2.122e-06	1.132e-05	0.01476	0.04842	0.02147	0.7645	5.824e-10	0.0001523	2.107e-10	1.775e-05	4.865e-05		0.85102
128	p05	6.899e-12	0.004185	3.97e-11	1.392e-06	1.577e-06	1.835e-05	0.02631	0.01649	0.01673	0.806	7.806e-10	0.0001922	5.111e-05	9.715e-05	2.462e-06		0.870079
129	p06	1.951e-11	0.00138	5.592e-11	7.108e-07	9.217e-07	9.639e-07	0.01719	0.07693	0.0001896	0.6777	7.813e-10	0.0002862	2.122e-05	1.29e-05	7.138e-09		0.773713
130	p07	1.366e-11	0.001678	2.944e-11	1.495e-07	3.859e-06	1.889e-07	0.006232	0.0439	0.007202	0.7731	7.109e-10	0.0001416	1.038e-05	1.85e-05	0.0003031		0.83259
131	p08	1.006e-11	0.003433	2.142e-11	2.454e-08	3.745e-07	6.923e-06	0.3608	0.02984	0.0007959	0.5251	4.669e-10	6.597e-05	6.723e-08	2.298e-06	0.0001185		0.920163
132	p09	1.156e-11	0.002867	4.169e-11	3.997e-07	3.169e-07	1.501e-06	0.03606	0.04645	1.454e-05	0.7142	9.006e-10	0.0001401	1.477e-06	4.833e-05	9.14e-05		0.799875
133	p10	1.244e-11	0.0009647	2.407e-11	1.746e-07	3.026e-06	1.437e-05	0.4469	0.01713	0.0897	0.3101	5.274e-10	2.072e-05	1.625e-10	3.143e-05	2.344e-09		0.864864
134	p11	1.234e-11	0.003208	4.835e-11	5.759e-07	1.921e-06	2.448e-05	0.02685	0.03579	0.02592	0.6789	9.358e-10	3.684e-05	0.0001218	1.191e-05	0.001153		0.772019
135	p12	9.776e-12	0.002039	7.028e-11	7.289e-07	5.16e-07	2.157e-06	0.06622	0.07871	0.004138	0.6559	6.922e-10	8.389e-06	1.366e-06	5.334e-05	0.0003838		0.807457
136	p13	1.038e-11	0.004503	4.083e-11	2.446e-07	9.04e-08	1.277e-05	0.02264	0.01546	0.00024	0.8902	9.584e-10	0.0001389	0.0003164	1.36e-05	0.0001013		0.933626
137	p14	6.466e-12	0.00183	2.887e-11	3.073e-07	2.41e-06	9.704e-06	0.3328	0.01321	0.000316	0.5198	5.593e-10	0.0001434	3.609e-05	4.933e-06	2.464e-09		0.868153
138	p15	7.278e-12	0.001436	3.703e-11	1.47e-08	4.418e-07	7.446e-07	0.03173	0.007434	0.0007223	0.7468	7.595e-10	2.953e-06	8.403e-05	9.976e-06	4.789e-09		0.78822

## Sheet: fa>pout
1	2	3	4	5	6	7	8	9	10	11	12	13	14	15	16	17	18
	sum	0.23532	0.511863	0.242465	0.246431	0.244881	0.263152	0.59874	0.739059	0.604624	0.795812	0.5355	0.444725	0.299376	0.389181	0.695571
		for each p, fraction a
		11	12	13	14	15	16	17	18	19	20	21	22	24	25	26
		gre	mhe	cde	cmi	rst	tno	dix	dip	din	dxf	cha	sif	pha	coc	ph1
101	p01	1.218e-10	0.01608	4.249e-10	6.1e-05	7.496e-06	6.865e-05	0.01005	0.02854	0.0003367	0.02234	9.718e-10	0.00582	0.000311	4.416e-05	2.212e-10
102	pra	1.486e-10	5.34e-11	9.64e-10	0.0002834	2.914e-06	0.0008627	1.415e-10	4.482e-11	1.652e-05	5.047e-11	3.231e-10	0.004608	0.002558	0.009244	2.094e-10
103	puc	2.991e-10	1.068e-10	3.077e-10	0.0001079	1.053e-09	4.058e-06	2.603e-10	6.244e-05	0.0002497	1.642e-05	4.149e-10	0.01039	0.009039	0.06889	0.2092
104	pal	2.968e-10	3.296e-05	4.931e-06	9.47e-05	2.271e-05	2.545e-05	0.0001554	3.921e-05	0.05298	7.681e-11	4.65e-10	0.016	0.111	0.06128	0.05156
105	plc	3.098e-10	4.064e-06	2.772e-10	5.55e-05	1.109e-07	5.534e-10	2.722e-05	1.418e-10	0.0001432	8.64e-11	0.2723	0.001998	0.01041	0.061	0.02984
106	pax	8.081e-11	8.616e-05	3.29e-10	5.624e-05	9.185e-06	7.217e-05	0.01666	0.04064	0.01299	0.05046	8.462e-10	0.01081	0.0002632	0.002372	8.474e-06
107	xph	1.564e-10	0.04594	3.969e-10	7.389e-05	5.672e-06	1.687e-06	0.000152	1.654e-10	0.003036	1.997e-05	3.735e-10	0.002236	0.0001384	0.0008776	6.478e-06
108	pau	2.967e-10	0.001517	2.772e-10	1.38e-05	1.889e-05	3.151e-05	0.0003499	0.0357	0.0003156	0.02812	6.171e-10	0.02027	7.206e-06	0.00308	2.909e-10
109	plu	1.991e-10	5.599e-11	2.869e-10	4.508e-06	8.356e-07	0.01414	0.0005264	7.879e-06	0.0004692	5.047e-11	1.076e-09	0.0048	8.752e-05	0.0055	0.0001133
110	pca	2.377e-10	0.001365	3.249e-10	3.03e-05	1.235e-05	4.173e-07	0.0008751	0.02418	0.0002019	0.0003609	1.025e-09	0.02326	0.001287	0.00231	4.224e-06
111	pur	9.778e-11	0.0001972	3.115e-10	0.0001077	6.803e-07	3.332e-05	0.04138	1.159e-10	0.0931	4.439e-05	3.948e-10	0.02247	0.0001927	0.0008466	2.425e-05
112	pan	8.244e-11	4.305e-05	3.462e-10	2.629e-05	2.448e-05	6.064e-05	1.383e-10	0.0005746	0.08362	5.844e-06	9.862e-10	0.00702	8.229e-05	0.002032	6.752e-10
113	pln	1.204e-10	4.584e-05	3.847e-10	8.514e-05	4.051e-06	2.057e-05	0.0001119	5.441e-05	0.0003777	4.598e-06	0.1507	0.00325	0.002257	0.004533	7.462e-10
114	phi	0.01241	0.0247	0.02424	0.02446	0.02447	0.02475	0.02467	0.02464	0	0	0	0.02411	0.012	0.0105	2.543e-05
115	plo	0	0.0247	0.02424	0.02446	0.02447	0.02475	0.02467	0.02464	0	0	0	0	0	0	4.132e-10
116	phr	0.01241	0.1482	0.1455	0.1467	0.1468	0.1485	0.148	0.1478	0	0	0.1125	0.1206	0.12	0.105	0.00102
117	pcs	0	0.01235	0.01212	0.01223	0.01223	0.01237	0.01233	0.01232	0	0	0	0	0	0	0.0001048
118	ply	0	0	0	0	0	0	0	0	0	0	0	0	0	0	0.2094
119	pyl	0.01639	0.01235	0.01212	0.01223	0.01223	0.01237	0.01233	0.01232	0	0	0	0	0	0	1.179e-06
120	pel	0.0288	0.01235	0.01212	0.01223	0.01223	0.01237	0.01233	0.01232	0.04624	0.04833	0	0.02411	0.012	0.0105	4.149e-05
121	xpa	0.01639	0.01235	0.01212	0.01223	0.01223	0.01237	0.01233	0.01232	0	0	0	0	0	0	6.226e-05
122	phm	0.01241	0	0	0	0	0	0	0	0	0	0	0	0	0	0.1253
123	p02	9.926e-11	0.02241	4.621e-10	0.0001375	1.902e-05	1.551e-06	0.004048	0.009731	0.08292	0.03873	6.955e-10	0.01474	0.001139	0.002259	0.0002643
124	pta	0.1241	0	0	0	0	0	0	0	0.1156	0.1208	0	0	0	0	0.0002216
125	xpe	0.01241	0	0	0	0	0	0	0	0	0	0	0	0.012	0.0105	0.06817
126	p03	1.943e-10	0.01031	4.41e-10	2.669e-05	6.795e-06	2.121e-05	0.0008348	0.0246	0.0001942	0.03173	9.363e-10	0.01206	0.0007651	0.001998	3.996e-10
127	p04	1.205e-10	0.01082	3.614e-10	4.369e-05	1.057e-05	3.946e-05	0.002496	0.04481	0.0134	0.05023	8.394e-10	0.01549	1.704e-09	0.001775	5.954e-06
128	p05	8.221e-11	0.02123	3.115e-10	0.0002012	6.031e-06	4.914e-05	0.003417	0.01172	0.008019	0.04067	8.639e-10	0.01501	0.0003175	0.00746	2.314e-07
129	p06	1.906e-10	0.005739	3.598e-10	8.427e-05	2.891e-06	2.116e-06	0.001831	0.04482	7.451e-05	0.02804	7.089e-10	0.01832	0.0001081	0.0008122	5.5e-10
130	p07	2.03e-10	0.01062	2.883e-10	2.697e-05	1.842e-05	6.311e-07	0.00101	0.03892	0.004307	0.04867	9.816e-10	0.0138	8.046e-05	0.001772	3.554e-05
131	p08	2.051e-10	0.0298	2.877e-10	6.074e-06	2.452e-06	3.173e-05	0.0802	0.03629	0.0006528	0.04534	8.843e-10	0.008817	7.147e-07	0.0003021	1.906e-05
132	p09	1.422e-10	0.01502	3.379e-10	5.97e-05	1.252e-06	4.152e-06	0.004836	0.03409	7.198e-06	0.03722	1.029e-09	0.0113	9.474e-06	0.003833	8.872e-06
133	p10	2.481e-10	0.008192	3.163e-10	4.227e-05	1.938e-05	6.443e-05	0.09717	0.02038	0.07198	0.0262	9.772e-10	0.002709	1.69e-09	0.004041	3.688e-10
134	p11	1.313e-10	0.01454	3.39e-10	7.441e-05	6.567e-06	5.855e-05	0.003116	0.02272	0.0111	0.0306	9.252e-10	0.002571	0.0006762	0.000817	9.678e-05
135	p12	9.28e-11	0.008238	4.393e-10	8.397e-05	1.573e-06	4.601e-06	0.006851	0.04456	0.00158	0.02636	6.102e-10	0.0005219	6.762e-06	0.003263	2.873e-05
136	p13	1.085e-10	0.02003	2.811e-10	3.104e-05	3.034e-07	3e-05	0.00258	0.009636	0.0001009	0.0394	9.303e-10	0.009518	0.001724	0.0009162	8.348e-06
137	p14	1.23e-10	0.01482	3.617e-10	7.095e-05	1.472e-05	4.148e-05	0.069	0.01498	0.0002418	0.04187	9.881e-10	0.01787	0.000358	0.0006047	3.696e-10
138	p15	9.264e-11	0.007783	3.104e-10	2.271e-06	1.805e-06	2.13e-06	0.004402	0.005643	0.0003698	0.04025	8.979e-10	0.0002463	0.0005576	0.0008184	4.809e-10

## Sheet: Xp>d
1	2	3	4	5	6	7	8	9	10	11	12	13	14	15	16	17	18	19	20	21	22	23	24	25	26	27	28	29	30	31	32	33	34	35	36	37	38	39	40	41	42	43	44	45
	rank =	34	15	2	6	11	20	14	31	12	38	13	16	36	37	5	7	8	1	17	10	9	3	23	18	4	32	26	24	33	27	21	28	19	25	35	30	22	29
	sum =	5.895e-05	0.0004123	0.123	0.03005	0.005979	0.0001333	0.0009468	6.708e-05	0.002517	5.12e-06	0.001615	0.0004025	2.392e-05	1.941e-05	0.04412	0.02873	0.02244	0.186	0.0003672	0.01672	0.02171	0.06551	0.000116	0.0003389	0.05494	6.378e-05	9.282e-05	0.0001006	6.077e-05	8.869e-05	0.0001277	7.934e-05	0.0001464	9.935e-05	5.62e-05	6.817e-05	0.0001177	7.56e-05
		umolC/L/d
		101	102	103	104	105	106	107	108	109	110	111	112	113	114	115	116	117	118	119	120	121	122	123	124	125	126	127	128	129	130	131	132	133	134	135	136	137	138
		p01	pra	puc	pal	plc	pax	xph	pau	plu	pca	pur	pan	pln	phi	plo	phr	pcs	ply	pyl	pel	xpa	phm	p02	pta	xpe	p03	p04	p05	p06	p07	p08	p09	p10	p11	p12	p13	p14	p15		sum	rank
161	d01	5.895e-05	0	0	0	0	0	0	0	0	0	0	0	0	0	0	0	0	0	0	0	0	0	0	0	0	0	0	0	0	0	0	0	0	0	0	0	0	0		5.895e-05	34	d01
162	ar2	0	0.0004123	0	0	0	0	0	0	0	0	0	0	0	0	0	0	0	0	0	0	0	0	0	0	0	0	0	0	0	0	0	0	0	0	0	0	0	0		0.0004123	15	ar2
163	fu2	0	0	0.123	0	0	0	0	0	0	0	0	0	0	0	0	0	0	0	0	0	0	0	0	0	0	0	0	0	0	0	0	0	0	0	0	0	0	0		0.123	2	fu2
164	ga2	0	0	0	0.03005	0	0	0	0	0	0	0	0	0	0	0	0	0	0	0	0	0	0	0	0	0	0	0	0	0	0	0	0	0	0	0	0	0	0		0.03005	6	ga2
165	gl2	0	0	0	0	0.005979	0	0	0	0	0	0	0	0	0	0	0	0	0	0	0	0	0	0	0	0	0	0	0	0	0	0	0	0	0	0	0	0	0		0.005979	11	gl2
166	ma2	0	0	0	0	0	0.0001333	0	0	0	0	0	0	0	0	0	0	0	0	0	0	0	0	0	0	0	0	0	0	0	0	0	0	0	0	0	0	0	0		0.0001333	20	ma2
167	rh2	0	0	0	0	0	0	0.0009468	0	0	0	0	0	0	0	0	0	0	0	0	0	0	0	0	0	0	0	0	0	0	0	0	0	0	0	0	0	0	0		0.0009468	14	rh2
168	ga3	0	0	0	0	0	0	0	6.708e-05	0	0	0	0	0	0	0	0	0	0	0	0	0	0	0	0	0	0	0	0	0	0	0	0	0	0	0	0	0	0		6.708e-05	31	ga3
169	gl3	0	0	0	0	0	0	0	0	0.002517	0	0	0	0	0	0	0	0	0	0	0	0	0	0	0	0	0	0	0	0	0	0	0	0	0	0	0	0	0		0.002517	12	gl3
170	gc2	0	0	0	0	0	0	0	0	0	5.12e-06	0	0	0	0	0	0	0	0	0	0	0	0	0	0	0	0	0	0	0	0	0	0	0	0	0	0	0	0		5.12e-06	38	gc2
171	mu2	0	0	0	0	0	0	0	0	0	0	0.001615	0	0	0	0	0	0	0	0	0	0	0	0	0	0	0	0	0	0	0	0	0	0	0	0	0	0	0		0.001615	13	mu2
172	ga4	0	0	0	0	0	0	0	0	0	0	0	0.0004025	0	0	0	0	0	0	0	0	0	0	0	0	0	0	0	0	0	0	0	0	0	0	0	0	0	0		0.0004025	16	ga4
173	gl4	0	0	0	0	0	0	0	0	0	0	0	0	2.392e-05	0	0	0	0	0	0	0	0	0	0	0	0	0	0	0	0	0	0	0	0	0	0	0	0	0		2.392e-05	36	gl4
174	chi	0	0	0	0	0	0	0	0	0	0	0	0	0	1.941e-05	0	0	0	0	0	0	0	0	0	0	0	0	0	0	0	0	0	0	0	0	0	0	0	0		1.941e-05	37	chi
175	glo	0	0	0	0	0	0	0	0	0	0	0	0	0	0	0.04412	0	0	0	0	0	0	0	0	0	0	0	0	0	0	0	0	0	0	0	0	0	0	0		0.04412	5	glo
176	chr	0	0	0	0	0	0	0	0	0	0	0	0	0	0	0	0.02873	0	0	0	0	0	0	0	0	0	0	0	0	0	0	0	0	0	0	0	0	0	0		0.02873	7	chr
177	fcs	0	0	0	0	0	0	0	0	0	0	0	0	0	0	0	0	0.02244	0	0	0	0	0	0	0	0	0	0	0	0	0	0	0	0	0	0	0	0	0		0.02244	8	fcs
178	gly	0	0	0	0	0	0	0	0	0	0	0	0	0	0	0	0	0	0.186	0	0	0	0	0	0	0	0	0	0	0	0	0	0	0	0	0	0	0	0		0.186	1	gly
179	xyl	0	0	0	0	0	0	0	0	0	0	0	0	0	0	0	0	0	0	0.0003672	0	0	0	0	0	0	0	0	0	0	0	0	0	0	0	0	0	0	0		0.0003672	17	xyl
180	cel	0	0	0	0	0	0	0	0	0	0	0	0	0	0	0	0	0	0	0	0.01672	0	0	0	0	0	0	0	0	0	0	0	0	0	0	0	0	0	0		0.01672	10	cel
181	man	0	0	0	0	0	0	0	0	0	0	0	0	0	0	0	0	0	0	0	0	0.02171	0	0	0	0	0	0	0	0	0	0	0	0	0	0	0	0	0		0.02171	9	man
182	rhm	0	0	0	0	0	0	0	0	0	0	0	0	0	0	0	0	0	0	0	0	0	0.06551	0	0	0	0	0	0	0	0	0	0	0	0	0	0	0	0		0.06551	3	rhm
183	d02	0	0	0	0	0	0	0	0	0	0	0	0	0	0	0	0	0	0	0	0	0	0	0.000116	0	0	0	0	0	0	0	0	0	0	0	0	0	0	0		0.000116	23	d02
184	sta	0	0	0	0	0	0	0	0	0	0	0	0	0	0	0	0	0	0	0	0	0	0	0	0.0003389	0	0	0	0	0	0	0	0	0	0	0	0	0	0		0.0003389	18	sta
185	pec	0	0	0	0	0	0	0	0	0	0	0	0	0	0	0	0	0	0	0	0	0	0	0	0	0.05494	0	0	0	0	0	0	0	0	0	0	0	0	0		0.05494	4	pec
186	d03	0	0	0	0	0	0	0	0	0	0	0	0	0	0	0	0	0	0	0	0	0	0	0	0	0	6.378e-05	0	0	0	0	0	0	0	0	0	0	0	0		6.378e-05	32	d03
187	d04	0	0	0	0	0	0	0	0	0	0	0	0	0	0	0	0	0	0	0	0	0	0	0	0	0	0	9.282e-05	0	0	0	0	0	0	0	0	0	0	0		9.282e-05	26	d04
188	d05	0	0	0	0	0	0	0	0	0	0	0	0	0	0	0	0	0	0	0	0	0	0	0	0	0	0	0	0.0001006	0	0	0	0	0	0	0	0	0	0		0.0001006	24	d05
189	d06	0	0	0	0	0	0	0	0	0	0	0	0	0	0	0	0	0	0	0	0	0	0	0	0	0	0	0	0	6.077e-05	0	0	0	0	0	0	0	0	0		6.077e-05	33	d06
190	d07	0	0	0	0	0	0	0	0	0	0	0	0	0	0	0	0	0	0	0	0	0	0	0	0	0	0	0	0	0	8.869e-05	0	0	0	0	0	0	0	0		8.869e-05	27	d07
191	d08	0	0	0	0	0	0	0	0	0	0	0	0	0	0	0	0	0	0	0	0	0	0	0	0	0	0	0	0	0	0	0.0001277	0	0	0	0	0	0	0		0.0001277	21	d08
192	d09	0	0	0	0	0	0	0	0	0	0	0	0	0	0	0	0	0	0	0	0	0	0	0	0	0	0	0	0	0	0	0	7.934e-05	0	0	0	0	0	0		7.934e-05	28	d09
193	d10	0	0	0	0	0	0	0	0	0	0	0	0	0	0	0	0	0	0	0	0	0	0	0	0	0	0	0	0	0	0	0	0	0.0001464	0	0	0	0	0		0.0001464	19	d10
194	d11	0	0	0	0	0	0	0	0	0	0	0	0	0	0	0	0	0	0	0	0	0	0	0	0	0	0	0	0	0	0	0	0	0	9.935e-05	0	0	0	0		9.935e-05	25	d11
195	d12	0	0	0	0	0	0	0	0	0	0	0	0	0	0	0	0	0	0	0	0	0	0	0	0	0	0	0	0	0	0	0	0	0	0	5.62e-05	0	0	0		5.62e-05	35	d12
196	d13	0	0	0	0	0	0	0	0	0	0	0	0	0	0	0	0	0	0	0	0	0	0	0	0	0	0	0	0	0	0	0	0	0	0	0	6.817e-05	0	0		6.817e-05	30	d13
197	d14	0	0	0	0	0	0	0	0	0	0	0	0	0	0	0	0	0	0	0	0	0	0	0	0	0	0	0	0	0	0	0	0	0	0	0	0	0.0001177	0		0.0001177	22	d14
198	d15	0	0	0	0	0	0	0	0	0	0	0	0	0	0	0	0	0	0	0	0	0	0	0	0	0	0	0	0	0	0	0	0	0	0	0	0	0	7.56e-05		7.56e-05	29	d15

[truncated: 12 more sheets: fp>din, Xb>d, Xb>p, Xd>b, Xd>bR, fd>bin, Xa>b, Xa>bL, Xa>bR, fa>bin, fa>binL, fa>binR]
