# Supplementary material for: Dynamic carbon flux network of a diverse marine microbial community
Source: ISME Commun. 2021 Sep 25;1:50. doi: 10.1038/s43705-021-00055-7 (PMC9723560; doi:10.1038/s43705-021-00055-7)
Supplement: Supplementary file 4 — Dataset S1 [file 43705_2021_55_MOESM4_ESM.zip › Dataset_S1_Integrated_2009.xlsx]

## Sheet: sum
1	2	3	4	5	6	7	8	9	10	11	12	13	14	15	16	17	18	19	20	21	22	23	24	25	26	27	28	29	30	31	32	33	34	35	36	37	38	39	40	41	42	43	44	45	46	47	48	49	50
	Sum =	22.541	-27.0156	120	1.76232	-44.2118	120	0.549084	-45.8848	120	2.31141	-39.9177	120			120			120			Sum =	24.7914	-18.8737	740	1.76232	-95.2425	741	0.13164	-180.735	738	0.0583158	#NUM!	686	1.95228	-84.4623	741	1.26374	-69.5161	741	1.60801	-70.8727	741			741			741
	Ave =	1.50273	-1.80104		0.117488	-2.94745		0.0366056	-3.05898		0.154094	-2.66118		7.75994	0.860138		0.152343	-0.860138				Ave =	0.652404	-0.496676		0.0463769	-2.50638		0.00346421	-4.7562		0.00153463	#NUM!		0.0513758	-2.22269		0.0332563	-1.82937		0.042316	-1.86507		33.2961	1.36839		0.0568099	-1.36839
		umolC/L			umolC/L/d			umolC/L/d			umolC/L/d			d			1/d						umolC/L			umolC/L/d			umolC/L/d			umolC/L/d			umolC/L/d			umolC/L/d			umolC/L/d			d			1/d
		Conc	log	rank	Xa>d	log	rank	Xa>p	log	rank	Xa>d+p	log	rank	Turnover	log	rank	Rate	log	rank				Conc	log	rank	Xa>d	log	rank	Xp>d	log	rank	Xb>d	log	rank	Xa+p+b>d	log	rank	Xd>b	log	rank	Xexch	log	rank	Turnover	log	rank	Rate	log	rank
11	gre	0.0229	-1.64016	5	0.00686668	-2.16325	5	0.0020949	-2.67884	6	0.00896158	-2.04762	5	2.55535	0.407451	15	0.391336	-0.407451	1	gre	161	d01	0.4037	-0.393941	12	0.000774947	-3.11073	22	1.286e-06	-5.89076	22	0.0031752	-2.49823	7	0.00395144	-2.40324	21	0.0197069	-1.70538	13	0.0118292	-1.92705	20	34.1275	1.5331	17	0.0293019	-1.5331	22
12	mhe	0.01134	-1.94539	7	0.000725723	-3.13923	7	0.000718812	-3.14338	8	0.00144454	-2.84027	7	7.85028	0.894885	8	0.127384	-0.894885	8	mhe	162	ar2	0.08121	-1.09039	32	0.0139592	-1.85514	16	0.000778	-3.10902	8	0.000124839	-3.90365	25	0.014862	-1.82792	16	0.0129693	-1.88708	29	0.0139157	-1.8565	17	5.83587	0.766106	38	0.171354	-0.766106	1
13	cde	0.06208	-1.20705	4	0.00765729	-2.11592	4	0.00226825	-2.64431	5	0.00992554	-2.00325	4	6.25457	0.796198	13	0.159883	-0.796198	3	cde	163	fu2	0.6858	-0.163803	6	0.0387202	-1.41206	8	0.0001547	-3.81051	11	0.00527537	-2.27775	4	0.0441503	-1.35507	9	0.0213399	-1.67081	11	0.0327451	-1.48485	9	20.9436	1.32105	21	0.0477473	-1.32105	18
14	cmi	0.1702	-0.76904	3	0.0164619	-1.78352	3	0.00493971	-2.3063	3	0.0214016	-1.66955	3	7.95268	0.900514	7	0.125744	-0.900514	9	cmi	164	ga2	0.3818	-0.418164	25	0.019679	-1.706	15	0.001048	-2.97964	7	0.00548262	-2.26101	3	0.0262097	-1.58154	14	0.0218021	-1.6615	10	0.0240059	-1.61968	12	15.9044	1.20152	25	0.0628756	-1.20152	14
15	rst	16.98	1.22994	1	1.31986	0.120527	1	0.395177	-0.403209	1	1.71503	0.234273	1	9.90068	0.995665	3	0.101003	-0.995665	13	rst	165	gl2	8.651	0.937066	1	0.895416	-0.0479754	1	2.155e-05	-4.66655	15	0.000112714	-3.94802	26	0.89555	-0.0479103	1	0.403539	-0.394114	1	0.649545	-0.187391	1	13.3186	1.12446	27	0.0750832	-1.12446	12
16	tno	5.243	0.71958	2	0.407933	-0.389412	2	0.137991	-0.860151	2	0.545923	-0.262868	2	9.60392	0.982448	5	0.104124	-0.982448	11	tno	166	ma2	0.3302	-0.481223	27	0.0204573	-1.68915	14	1.472e-06	-5.83209	21	0.0022571	-2.64645	9	0.0227159	-1.64367	15	0.0114705	-1.94042	31	0.0170932	-1.76718	16	19.3176	1.28595	22	0.0517662	-1.28595	17
17	dix	0.0009769	-3.01015	13	5.06343e-05	-4.29555	13	7.63151e-05	-4.11739	13	0.000126949	-3.89637	13	7.69519	0.886219	10	0.129951	-0.886219	6	dix	167	rh2	0.3064	-0.513711	28	0.0290758	-1.53647	9	8.954e-05	-4.04798	14	0.00111359	-2.95328	11	0.0302789	-1.51886	11	0.02078	-1.68235	12	0.0255294	-1.59296	11	12.0018	1.07925	29	0.0833206	-1.07925	10
18	dip	0.009713	-2.01265	9	0.000337346	-3.47192	10	0.00090686	-3.04246	7	0.00124421	-2.90511	8	7.80659	0.892461	9	0.128097	-0.892461	7	dip	168	ga3	0.8869	-0.0521253	4	0.0598814	-1.22271	4	6.682e-07	-6.17509	35	0.00306108	-2.51412	8	0.0629432	-1.20105	5	0.016776	-1.77531	26	0.0398596	-1.39947	7	22.2506	1.34734	20	0.0449426	-1.34734	19
19	din	0.007551	-2.122	10	0.000443991	-3.35263	9	0.00070857	-3.14962	9	0.00115256	-2.93834	9	6.5515	0.816341	12	0.152637	-0.816341	4	din	169	gl3	0.09776	-1.00984	31	0.0027363	-2.56284	19	0.007241	-2.1402	5	0.00109913	-2.95895	12	0.0110764	-1.9556	18	0.00798932	-2.09749	32	0.00953287	-2.02078	24	10.255	1.01094	32	0.097513	-1.01094	7
20	dxf	0.01287	-1.89042	6	0.000844583	-3.07336	6	0.00315074	-2.50159	4	0.00399532	-2.39845	6	3.22127	0.508027	14	0.310437	-0.508027	2	dxf	170	gc2	0.6226	-0.205791	7	0.0913404	-1.03934	3	1.926e-07	-6.71534	38	0.0130102	-1.88571	1	0.104351	-0.981504	3	0.0819159	-1.08663	3	0.0931334	-1.03089	3	6.68504	0.825104	36	0.149588	-0.825104	3
21	cha	0.002812	-2.55098	12	0.000151398	-3.81988	12	0.00013861	-3.85821	12	0.000290008	-3.53759	12	9.69629	0.986606	4	0.103132	-0.986606	12	cha	171	mu2	0.07997	-1.09707	33	0.000116329	-3.93431	35	1.307e-05	-4.88372	17	0.0123238	-1.90925	2	0.0124532	-1.90472	17	0.0132987	-1.87619	28	0.012876	-1.89022	19	6.21079	0.793147	37	0.16101	-0.793147	2
22	sif	0.0001063	-3.97347	15	7.37823e-06	-5.13205	15	5.92764e-06	-5.22712	15	1.33059e-05	-4.87596	15	7.98895	0.90249	6	0.125173	-0.90249	10	sif	172	ga4	0.05093	-1.29303	37	0.00301411	-2.52084	18	2.615e-06	-5.58253	18	0.00347692	-2.45881	5	0.00649365	-2.18751	19	0.0042448	-2.37214	33	0.00536922	-2.27009	33	9.48554	0.977062	35	0.105424	-0.977062	4
24	pha	0.0113	-1.94692	8	0.000687736	-3.16258	8	0.000301698	-3.52043	11	0.000989434	-3.00461	10	11.4207	1.05769	1	0.0875605	-1.05769	15	pha	173	gl4	0.0712	-1.14752	34	2.56805e-05	-4.5904	38	2.572e-07	-6.58973	37	0.00223322	-2.65107	10	0.00225916	-2.64605	23	0.00259966	-2.58508	35	0.00242941	-2.6145	34	29.3075	1.46698	19	0.0341209	-1.46698	20
25	coc	0.0002139	-3.66979	14	1.29167e-05	-4.88885	14	6.16165e-06	-5.2103	14	1.90784e-05	-4.71946	14	11.2116	1.04967	2	0.089193	-1.04967	14	coc	174	chi	0.4207	-0.376027	11	0.0533682	-1.27272	5	1.809e-05	-4.74256	16	0	#NUM!	28	0.0533863	-1.27257	6	0.0284314	-1.5462	8	0.0409088	-1.38818	6	10.2838	1.01216	31	0.0972399	-1.01216	8
26	ph1	0.005928	-2.22709	11	0.000285641	-3.54418	11	0.000600514	-3.22148	10	0.000886155	-3.05249	11	6.68958	0.825399	11	0.149486	-0.825399	5	ph1	175	glo	0.9527	-0.0210438	3	0.0532451	-1.27372	6	0.04688	-1.32901	1	0	#NUM!	28	0.100125	-0.999457	4	0.0302815	-1.51882	6	0.0652033	-1.18573	4	14.6112	1.16469	26	0.0684405	-1.16469	13
																					176	chr	2.834	0.4524	2	0.319743	-0.495199	2	0.02546	-1.59414	2	0	#NUM!	28	0.345203	-0.461925	2	0.179291	-0.746443	2	0.262247	-0.58129	2	10.8066	1.03369	30	0.0925359	-1.03369	9
																					177	fcs	0.5253	-0.279593	9	0.0266205	-1.57478	13	0.02438	-1.61297	3	0	#NUM!	28	0.0510005	-1.29243	7	0.0134269	-1.87203	27	0.0322137	-1.49196	10	16.3067	1.21237	24	0.0613244	-1.21237	15
																					178	gly	0.1656	-0.78094	30	0.0001063	-3.97347	37	0.0001664	-3.77885	10	0	#NUM!	28	0.0002727	-3.56431	36	0.00353388	-2.45175	34	0.00190329	-2.7205	35	87.0072	1.93956	2	0.0114933	-1.93956	37
																					179	xyl	0.2146	-0.66837	29	0.0267665	-1.57241	11	0.0003459	-3.46105	9	0	#NUM!	28	0.0271124	-1.56683	13	0.0173637	-1.76036	25	0.022238	-1.6529	13	9.65013	0.984533	34	0.103626	-0.984533	5
																					180	cel	0.3465	-0.460297	26	0.0271349	-1.56647	10	0.002101	-2.67757	6	0	#NUM!	28	0.0292359	-1.53408	12	0.0120354	-1.91954	30	0.0206356	-1.68538	14	16.7913	1.22509	23	0.0595545	-1.22509	16
																					181	man	0.4	-0.39794	13	0.0267664	-1.57241	12	0.02267	-1.64455	4	0	#NUM!	28	0.0494364	-1.30595	8	0.0302339	-1.51951	7	0.0398351	-1.39973	8	10.0414	1.00179	33	0.0995878	-1.00179	6
																					182	rhm	0.01233	-1.90904	38	0.000110591	-3.95628	36	0.000115	-3.9393	13	0	#NUM!	28	0.000225591	-3.64668	38	0.000301749	-3.52035	37	0.00026367	-3.57894	37	46.763	1.6699	3	0.0213844	-1.6699	36
																					183	d02	0.3981	-0.400008	14	0.000656619	-3.18269	24	1.1e-06	-5.95861	28	0.000189647	-3.72205	18	0.000847367	-3.07193	27	0.0181008	-1.7423	17	0.00947407	-2.02346	25	42.0199	1.62346	12	0.0237982	-1.62346	27
																					184	sta	0.06906	-1.16077	35	0.00180785	-2.74284	20	9.989e-07	-6.00048	32	0	#NUM!	28	0.00180885	-2.7426	24	0.00186101	-2.73025	36	0.00183493	-2.73638	36	37.6363	1.57561	15	0.0265701	-1.57561	24
																					185	pec	0.06361	-1.19647	36	0.000133406	-3.87482	34	0.0001345	-3.87128	12	0	#NUM!	28	0.000267906	-3.57202	37	0.000231824	-3.63484	38	0.000249865	-3.60229	38	254.577	2.40582	1	0.00392808	-2.40582	38
																					186	d03	0.3974	-0.400772	16	0.000264504	-3.57757	32	1.097e-06	-5.95979	30	0.000190272	-3.72063	17	0.000455873	-3.34116	34	0.0177299	-1.75129	24	0.00909287	-2.0413	32	43.7046	1.64053	4	0.0228809	-1.64053	35
																					187	d04	0.3922	-0.406492	22	0.000371256	-3.43033	29	1.138e-06	-5.94386	27	0.000142759	-3.8454	23	0.000515153	-3.28806	32	0.0178438	-1.74851	21	0.00917948	-2.03718	29	42.7257	1.63069	7	0.0234051	-1.63069	32
																					188	d05	0.3946	-0.403843	17	0.000460784	-3.3365	27	1.054e-06	-5.97716	31	0.000138969	-3.85708	24	0.000600807	-3.22126	30	0.0178774	-1.7477	20	0.0092391	-2.03437	27	42.7098	1.63053	8	0.0234138	-1.63053	31
																					189	d06	0.3976	-0.400554	15	0.000277425	-3.55685	31	1.1e-06	-5.95861	28	0.00317559	-2.49818	6	0.00345412	-2.46166	22	0.0193443	-1.71345	14	0.0113992	-1.94313	21	34.8797	1.54257	16	0.02867	-1.54257	23
																					190	d07	0.3903	-0.408601	23	0.000387946	-3.41123	28	1.203e-06	-5.91973	25	0.000173206	-3.76144	20	0.000562354	-3.24999	31	0.0179076	-1.74696	19	0.00923498	-2.03456	28	42.2632	1.62596	10	0.0236612	-1.62596	29
																					191	d08	0.7763	-0.10997	5	0.000462369	-3.33501	26	7.001e-07	-6.15484	34	0.00023392	-3.63093	14	0.000696989	-3.15677	28	0.0355608	-1.44903	5	0.0181289	-1.74163	15	42.8212	1.63166	6	0.0233529	-1.63166	33
																					192	d09	0.3942	-0.404283	18	0.000709153	-3.14926	23	1.257e-06	-5.90066	23	0.000338232	-3.47079	13	0.00104864	-2.97937	25	0.0183088	-1.73734	16	0.00967873	-2.01418	23	40.7285	1.6099	13	0.0245528	-1.6099	26
																					193	d10	0.4474	-0.349304	10	0.00568495	-2.24527	17	1.587e-06	-5.79942	20	5.70308e-05	-4.24389	27	0.00574357	-2.24082	20	0.021912	-1.65932	9	0.0138278	-1.85925	18	32.3552	1.50994	18	0.0309069	-1.50994	21
																					194	d11	0.5809	-0.235899	8	0.0401526	-1.39629	7	1.846e-06	-5.73377	19	0.000219769	-3.65803	16	0.0403742	-1.3939	10	0.0517484	-1.2861	4	0.0460613	-1.33666	5	12.6115	1.10077	28	0.079293	-1.10077	11
																					195	d12	0.393	-0.405607	20	0.000502446	-3.29891	25	8.429e-07	-6.07422	33	0.000144476	-3.8402	22	0.000647765	-3.18858	29	0.0180167	-1.74432	18	0.00933225	-2.03001	26	42.112	1.62441	11	0.0237462	-1.62441	28
																					196	d13	0.393	-0.405607	20	0.000322519	-3.49144	30	3.472e-07	-6.45942	36	0.000155029	-3.80959	21	0.000477896	-3.32067	33	0.0177774	-1.75013	23	0.00912767	-2.03964	31	43.0559	1.63403	5	0.0232256	-1.63403	34
																					197	d14	0.3893	-0.409716	24	0.000219574	-3.65842	33	1.203e-06	-5.91973	25	0.00022434	-3.64909	15	0.000445116	-3.35153	35	0.017813	-1.74926	22	0.00912907	-2.03957	30	42.644	1.62986	9	0.02345	-1.62986	30
																					198	d15	0.3932	-0.405386	19	0.000851855	-3.06963	21	1.257e-06	-5.90066	23	0.00018668	-3.7289	19	0.00103979	-2.98305	26	0.0183761	-1.73575	15	0.00970797	-2.01287	22	40.5028	1.60749	14	0.0246896	-1.60749	25
[truncated: 47 more columns]

## Sheet: Xa>d
1	2	3	4	5	6	7	8	9	10	11	12	13	14	15	16	17	18	19	20	21	22
	rank =	5	7	4	3	1	2	13	10	9	6	12	15	8	14	11
	sum =	0.00686668	0.000725723	0.00765729	0.0164619	1.31986	0.407933	5.06343e-05	0.000337346	0.000443991	0.000844583	0.000151398	7.37823e-06	0.000687736	1.29167e-05	0.000285641
		umolC/L/d
		11	12	13	14	15	16	17	18	19	20	21	22	24	25	26
		gre	mhe	cde	cmi	rst	tno	dix	dip	din	dxf	cha	sif	pha	coc	ph1		sum	rank
161	d01	0.0004985	8.866e-09	1.63e-06	5.867e-05	0.0001526	5.972e-05	5.572e-08	6.198e-08	2.949e-06	4.28e-13	1.255e-13	1.613e-07	3.235e-07	8.408e-08	1.823e-07		0.000774947	22	d01
162	ar2	0.0006944	9.569e-07	0.001796	0.008701	0.002309	0.0004516	2.012e-08	5.863e-07	5.523e-07	4.722e-07	1.728e-13	1.732e-07	2.79e-06	1.644e-06	2.387e-13		0.0139592	16	ar2
163	fu2	0.000178	6.538e-05	0.0001821	0.0003843	0.02908	0.008778	2.58e-07	7.496e-06	3.695e-05	4.7e-06	6.577e-07	1.163e-07	9.094e-07	1.333e-06	1.245e-08		0.0387202	8	fu2
164	ga2	1.548e-05	7.535e-05	0.0001006	0.0002113	0.01599	0.003202	1.44e-07	4.149e-06	2.178e-05	5.147e-05	1.618e-13	3.313e-07	3.005e-06	1.018e-06	2.419e-06		0.019679	15	ga2
165	gl2	3.773e-06	7.439e-05	2.567e-05	5.459e-05	0.7118	0.1834	3.605e-08	1.059e-06	1.56e-05	3.766e-05	1.783e-13	2.381e-07	9.051e-07	1.491e-06	1.22e-07		0.895416	1	gl2
166	ma2	2.187e-05	4.238e-05	0.0001045	0.0002209	0.01668	0.003296	6.237e-07	4.275e-06	5.552e-06	1.346e-05	2.382e-13	2.583e-07	8.245e-06	1.241e-06	5.804e-05		0.0204573	14	ma2
167	rh2	1.458e-05	2.141e-05	0.0002139	0.0002724	0.02032	0.008192	1.856e-07	5.203e-06	2.756e-05	3.164e-06	1.775e-13	1.825e-07	3.705e-06	1.179e-06	2.918e-07		0.0290758	9	rh2
168	ga3	2.237e-12	7.134e-05	2.184e-07	1.267e-05	2.11e-05	0.05977	2.772e-08	1.678e-13	6.576e-07	2.014e-13	4.165e-13	1.181e-07	1.307e-07	6.371e-09	5.135e-06		0.0598814	4	ga3
169	gl3	2.266e-12	4.341e-06	0.002593	8.407e-07	2.175e-06	4.54e-06	1.738e-05	8.425e-09	3.713e-06	4.172e-13	0.0001099	2.649e-07	1.281e-08	4.724e-08	7.435e-08		0.0027363	19	gl3
170	gc2	1.487e-12	3.588e-06	5.411e-05	0.0001137	0.08946	0.001694	7.546e-08	2.199e-06	3.375e-13	2.128e-13	1.172e-05	2e-07	6.038e-07	1.182e-07	5.678e-08		0.0913404	3	gc2
171	mu2	8.973e-13	1.503e-08	6.437e-05	2.1e-06	1.1e-05	1.381e-05	3.111e-14	5.521e-14	2.154e-05	3.265e-06	1.21e-13	1.62e-07	1.15e-12	6.652e-08	3.351e-10		0.000116329	35	mu2
172	ga4	2.099e-12	2.054e-06	2.931e-12	0.000998	3.96e-05	0.001442	1.786e-14	5.708e-14	2.886e-05	2.288e-06	1.89e-13	2.192e-07	0.0004978	1.841e-09	3.291e-06		0.00301411	18	ga4
173	gl4	9.222e-13	7.267e-14	1.6e-07	5.105e-07	1.434e-06	8.795e-06	1.988e-14	5.741e-14	1.475e-05	1.998e-13	1.944e-13	1.69e-08	1.312e-12	1.411e-08	3.648e-13		2.56805e-05	38	gl4
174	chi	0.0001105	3.469e-05	0.0002268	0.0004902	0.03948	0.01298	3.144e-06	3.023e-05	0	0	0	3.214e-07	1.209e-05	1.662e-07	2.395e-08		0.0533682	5	chi
175	glo	0	3.469e-05	0.0002268	0.0004902	0.03948	0.01298	3.144e-06	3.023e-05	0	0	0	0	0	0	3.59e-13		0.0532451	6	glo
176	chr	0.0001105	0.0002081	0.001361	0.002941	0.2369	0.07786	1.886e-05	0.0001814	0	0	2.912e-05	1.607e-06	0.0001209	1.662e-06	8.859e-06		0.319743	2	chr
177	fcs	0	1.735e-05	0.0001134	0.0002451	0.01974	0.006488	1.572e-06	1.512e-05	0	0	0	0	0	0	3.619e-09		0.0266205	13	fcs
178	gly	0	0	0	0	0	0	0	0	0	0	0	0	0	0	0.0001063		0.0001063	37	gly
179	xyl	0.0001458	1.735e-05	0.0001134	0.0002451	0.01974	0.006488	1.572e-06	1.512e-05	0	0	0	0	0	0	1.125e-07		0.0267665	11	xyl
180	cel	0.0002563	1.735e-05	0.0001134	0.0002451	0.01974	0.006488	1.572e-06	1.512e-05	5.418e-05	0.0001913	0	3.214e-07	1.209e-05	1.662e-07	2.699e-08		0.0271349	10	cel
181	man	0.0001458	1.735e-05	0.0001134	0.0002451	0.01974	0.006488	1.572e-06	1.512e-05	0	0	0	0	0	0	4.868e-08		0.0267664	12	man
182	rhm	0.0001105	0	0	0	0	0	0	0	0	0	0	0	0	0	9.085e-08		0.000110591	36	rhm
183	d02	0.0005917	1.602e-05	4.779e-12	3.394e-07	2.941e-05	1.651e-05	4.833e-08	8.169e-09	1.243e-06	4.441e-13	1.394e-13	1.318e-07	8.86e-07	3.107e-07	1.196e-08		0.000656619	24	d02
184	sta	0.001105	0	0	0	0	0	0	0	0.0001355	0.0004783	0	0	0	0	8.905e-05		0.00180785	20	sta
185	pec	0.0001105	0	0	0	0	0	0	0	0	0	0	0	1.209e-05	1.662e-07	1.065e-05		0.000133406	34	pec
186	d03	6.016e-05	2.662e-08	1.768e-05	4.988e-05	3.305e-05	0.0001008	4.952e-14	4.842e-08	1.501e-06	5.87e-13	3.087e-13	3.076e-07	8.386e-07	1.8e-07	3.164e-08		0.000264504	32	d03
187	d04	9.059e-05	2.998e-13	4.265e-05	7.039e-05	8.917e-05	7.413e-05	3.246e-14	1.69e-07	2.997e-06	3.197e-13	2.296e-13	2.006e-07	6.356e-07	3.157e-07	7.794e-09		0.000371256	29	d04
188	d05	0.0003206	1.256e-13	3.883e-05	7.516e-06	4.927e-05	3.968e-05	2.892e-14	1.038e-07	3.373e-06	4.179e-13	2.019e-13	8.019e-08	9.565e-07	3.621e-07	1.258e-08		0.000460784	27	d05
189	d06	1.851e-05	1.169e-13	1.789e-06	3.702e-05	7.098e-05	0.0001462	2.495e-08	6.841e-08	1.851e-06	7.728e-13	1.435e-13	2.748e-07	5.496e-07	6.861e-08	8.907e-08		0.000277425	31	d06
190	d07	0.0002276	1.75e-07	1.508e-05	5.332e-05	6.891e-05	1.617e-05	6.41e-08	1.36e-07	5.188e-06	3.813e-13	1.829e-13	2.717e-07	7.939e-07	1.63e-07	7.406e-08		0.000387946	28	d07
191	d08	9.698e-05	3.557e-08	3.558e-05	5.128e-05	0.0002609	1.583e-05	4.229e-08	4.435e-09	9.014e-07	4.343e-13	1.409e-13	4.187e-08	6.832e-07	7.327e-08	1.65e-08		0.000462369	26	d08
192	d09	0.000596	1.055e-07	3.987e-06	7.44e-05	1.814e-05	1.001e-05	5.258e-08	1.934e-08	5.121e-06	3.515e-13	1.603e-13	3.387e-07	7.233e-07	2.24e-07	3.149e-08		0.000709153	23	d09
193	d10	3.811e-07	1.106e-07	4.721e-06	2.965e-06	0.0004082	0.005162	6.922e-08	9.134e-06	3.737e-05	5.85e-05	1.451e-13	2.498e-07	9.72e-07	1.867e-07	9.091e-08		0.00568495	17	d10
194	d11	0.000118	3.052e-07	4.214e-05	3.817e-05	0.03788	0.002072	2.116e-08	1.188e-07	5.29e-07	3.44e-13	1.22e-13	6.177e-08	7.927e-07	1.407e-07	2.922e-07		0.0401526	7	d11
195	d12	0.0003184	2.128e-13	3.878e-05	5.927e-05	2.877e-05	5.2e-05	3.349e-14	1.956e-08	4.263e-06	2.891e-13	1.459e-13	1.539e-07	6.475e-07	1.283e-07	1.415e-08		0.000502446	25	d12
196	d13	2.336e-05	1.337e-13	4.621e-12	6.654e-05	9.612e-05	0.000134	1.585e-08	3.053e-08	1.112e-06	4.192e-09	1.388e-13	2.195e-07	9.71e-07	1.148e-07	3.116e-08		0.000322519	30	d13
197	d14	0.0001826	1.947e-07	1.063e-05	6.138e-06	9.173e-06	6.506e-06	3.012e-08	6.588e-08	3.197e-06	3.771e-13	1.807e-13	1.631e-07	7.238e-07	1.241e-07	2.782e-08		0.000219574	33	d14
198	d15	0.0007003	6.563e-07	9.672e-07	1.186e-05	0.0001281	2.313e-06	2.337e-08	4.176e-08	5.201e-06	3.711e-13	1.37e-13	1.91e-07	1.962e-06	1.198e-07	1.194e-07		0.000851855	21	d15

## Sheet: Xa>dR
1	2	3	4	5	6	7	8	9	10	11	12	13	14	15	16	17	18
		for each d, rank a
		11	12	13	14	15	16	17	18	19	20	21	22	24	25	26
		gre	mhe	cde	cmi	rst	tno	dix	dip	din	dxf	cha	sif	pha	coc	ph1
161	d01	1	13	6	4	2	3	12	11	5	14	15	9	7	10	8
162	ar2	4	8	3	1	2	5	13	9	10	11	15	12	6	7	14
163	fu2	5	6	4	3	1	2	13	8	7	9	12	14	11	10	15
164	ga2	8	5	4	3	1	2	14	9	7	6	15	13	10	12	11
165	gl2	8	3	6	4	1	2	14	10	7	5	15	12	11	9	13
166	ma2	7	6	4	3	1	2	13	11	10	8	15	14	9	12	5
167	rh2	7	6	4	3	1	2	13	8	5	10	15	14	9	11	12
168	ga3	12	2	7	4	3	1	10	15	6	14	13	9	8	11	5
169	gl3	14	5	1	8	7	4	3	13	6	15	2	9	12	11	10
170	gc2	13	6	4	3	1	2	11	7	14	15	5	9	8	10	12
171	mu2	12	9	1	6	4	3	15	14	2	5	13	7	11	8	10
172	ga4	12	8	11	2	4	1	15	14	5	7	13	9	3	10	6
173	gl4	9	13	5	4	3	2	15	14	1	11	12	6	8	7	10
174	chi	5	6	4	3	1	2	9	7	13	13	13	10	8	11	12
175	glo	9	5	4	3	1	2	7	6	9	9	9	9	9	9	8
176	chr	8	5	4	3	1	2	10	6	14	14	9	13	7	12	11
177	fcs	9	5	4	3	1	2	7	6	9	9	9	9	9	9	8
178	gly	2	2	2	2	2	2	2	2	2	2	2	2	2	2	1
179	xyl	4	6	5	3	1	2	8	7	10	10	10	10	10	10	9
180	cel	3	8	6	4	1	2	11	9	7	5	15	12	10	13	14
181	man	4	6	5	3	1	2	8	7	10	10	10	10	10	10	9
182	rhm	1	3	3	3	3	3	3	3	3	3	3	3	3	3	2
183	d02	1	4	13	7	2	3	10	12	5	14	15	9	6	8	11
184	sta	1	5	5	5	5	5	5	5	3	2	5	5	5	5	4
185	pec	1	5	5	5	5	5	5	5	5	5	5	5	2	4	3
186	d03	2	12	5	3	4	1	15	10	6	13	14	8	7	9	11
187	d04	1	13	5	4	2	3	15	10	6	12	14	9	7	8	11
188	d05	1	14	4	5	2	3	15	9	6	12	13	10	7	8	11
189	d06	4	15	6	3	2	1	12	11	5	13	14	8	7	10	9
190	d07	1	9	5	3	2	4	13	11	6	14	15	8	7	10	12
191	d08	2	11	4	3	1	5	9	13	6	14	15	10	7	8	12
192	d09	1	10	6	2	3	4	11	13	5	14	15	8	7	9	12
193	d10	9	12	6	7	2	1	14	5	4	3	15	10	8	11	13
194	d11	3	8	4	5	1	2	13	11	7	14	15	12	6	10	9
195	d12	1	13	4	2	5	3	15	10	6	12	14	8	7	9	11
196	d13	4	15	13	3	2	1	11	10	5	12	14	7	6	8	9
197	d14	1	8	2	5	3	4	12	11	6	14	15	9	7	10	13
198	d15	1	8	7	3	2	5	13	12	4	14	15	9	6	10	11

## Sheet: fa>din
1	2	3	4	5	6	7	8	9	10	11	12	13	14	15	16	17	18	19	20
		for each d, fraction a
		11	12	13	14	15	16	17	18	19	20	21	22	24	25	26
		gre	mhe	cde	cmi	rst	tno	dix	dip	din	dxf	cha	sif	pha	coc	ph1		sum
161	d01	0.2354	4.808e-06	0.0009159	0.03376	0.0912	0.03592	2.319e-05	2.999e-05	0.001359	1.945e-10	7.003e-11	7.149e-05	0.0001587	4.483e-05	8.248e-05		0.39897
162	ar2	0.03391	8.43e-05	0.1084	0.6011	0.1475	0.02202	2.336e-06	3.402e-05	3.576e-05	2.652e-05	8.44e-12	1.175e-05	0.0002365	8.533e-05	1.354e-11		0.913447
163	fu2	0.002845	0.002261	0.003689	0.008068	0.6101	0.1501	1.201e-05	0.0001556	0.0007787	8.3e-05	1.054e-05	2.839e-06	2.298e-05	2.295e-05	2.377e-07		0.778152
164	ga2	0.000421	0.003413	0.003167	0.006851	0.5318	0.08805	8.04e-06	0.0001297	0.0007203	0.001503	4.413e-12	1.164e-05	0.00012	2.947e-05	7.317e-05		0.636297
165	gl2	8.087e-06	9.994e-05	3.562e-05	7.185e-05	0.811	0.1883	9.167e-08	1.862e-06	4.444e-05	9.571e-05	2.697e-13	5.039e-07	2.749e-06	2.411e-06	2.892e-07		0.999664
166	ma2	0.000703	0.002886	0.004139	0.009063	0.6808	0.1033	4.667e-05	0.0001742	0.0002343	0.000472	7.471e-12	1.241e-05	0.0004431	4.253e-05	0.002181		0.804497
167	rh2	0.0003736	0.001333	0.007141	0.00924	0.6631	0.2163	1.647e-05	0.0001809	0.0009641	8.965e-05	4.304e-12	7.724e-06	0.000184	3.114e-05	8.991e-06		0.898971
168	ga3	3.615e-11	0.002381	4.014e-06	0.0002755	0.0006904	0.8651	1.07e-06	3.839e-12	1.537e-05	3.576e-12	5.82e-12	3.03e-06	3.467e-06	8.896e-08	0.0001064		0.86858
169	gl3	2.304e-10	0.0004537	0.2177	7.316e-05	0.0002366	0.0003361	0.002512	8.068e-07	0.0004814	4.696e-11	0.009488	3.152e-05	1.801e-06	3.679e-06	8.376e-06		0.231327
170	gc2	2.764e-11	4.37e-05	0.0006985	0.001393	0.855	0.0206	1.509e-06	3.524e-05	7.859e-12	4.367e-12	0.0001844	3.793e-06	1.538e-05	2.044e-06	1.16e-06		0.877979
171	mu2	6.259e-11	1.503e-06	0.00531	0.0001858	0.001196	0.00112	2.804e-12	4.548e-12	0.001473	0.0002125	8.753e-12	1.161e-05	8.791e-11	5.029e-06	2.287e-08		0.00951547
172	ga4	3.136e-10	0.0003744	5.267e-10	0.1855	0.008018	0.2815	2.693e-12	9.065e-12	0.004235	0.0003359	3.15e-11	3.348e-05	0.07353	3.269e-07	0.0004809		0.554008
173	gl4	4.003e-10	3.456e-11	7.68e-05	0.0002472	0.0006922	0.004339	8.057e-12	2.641e-11	0.005906	8.36e-11	8.98e-11	6.945e-06	5.154e-10	6.771e-06	1.531e-10		0.0112749
174	chi	0.003468	0.0007758	0.004572	0.009467	0.7619	0.218	0.0001304	0.0007547	0	0	0	1.078e-05	0.0005418	3.273e-06	8.001e-07		0.999625
175	glo	0	0.0004199	0.002821	0.005505	0.3952	0.1298	8.579e-05	0.0004837	0	0	0	0	0	0	8.488e-12		0.534315
176	chr	0.000575	0.0006868	0.004349	0.008803	0.6798	0.209	0.0001232	0.0007135	0	0	0.0001087	8.679e-06	0.0008913	5.302e-06	4.87e-05		0.905113
177	fcs	0	0.0004113	0.002698	0.005315	0.3898	0.1246	8.165e-05	0.0004608	0	0	0	0	0	0	1.61e-07		0.523367
178	gly	0	0	0	0	0	0	0	0	0	0	0	0	0	0	0.2241		0.2241
179	xyl	0.008838	0.0007586	0.004467	0.009268	0.7478	0.2139	0.0001258	0.0007338	0	0	0	0	0	0	7.257e-06		0.985898
180	cel	0.01303	0.0006877	0.003987	0.008386	0.6892	0.1947	0.0001059	0.0006418	0.003508	0.01072	0	1.771e-05	0.0008596	5.677e-06	1.464e-06		0.925851
181	man	0.006352	0.0004167	0.002817	0.005515	0.3957	0.1312	8.273e-05	0.0004775	0	0	0	0	0	0	2.243e-06		0.542563
182	rhm	0.2534	0	0	0	0	0	0	0	0	0	0	0	0	0	0.000233		0.253633
183	d02	0.3623	0.0299	7.544e-09	0.0005805	0.05739	0.02654	7.502e-05	7.458e-06	0.0008293	2.316e-10	1.535e-10	0.0001159	0.0008344	0.0003577	7.859e-06		0.478938
184	sta	0.4894	0	0	0	0	0	0	0	0.2087	0.1754	0	0	0	0	0.1254		0.9989
185	pec	0.1992	0	0	0	0	0	0	0	0	0	0	0	0.03291	0.0005338	0.02387		0.256514
186	d03	0.1012	5.944e-05	0.0361	0.1057	0.07988	0.2032	1.029e-10	8.649e-05	0.002819	9.931e-10	5.826e-10	0.0005603	0.001769	0.000349	5.509e-05		0.531778
187	d04	0.112	6.125e-10	0.06859	0.122	0.1739	0.113	5.844e-11	0.0002376	0.004239	3.988e-10	3.294e-10	0.0002942	0.00106	0.0004654	1.023e-05		0.595796
188	d05	0.2793	2.9e-10	0.06543	0.01593	0.1118	0.07525	4.57e-11	0.0001237	0.003228	3.32e-10	2.666e-10	9.354e-05	0.001145	0.0005212	1.134e-05		0.552833
189	d06	0.02629	1.094e-10	0.002105	0.04071	0.07491	0.1766	3.278e-05	8.776e-05	0.002932	1.191e-09	1.863e-10	0.0003665	0.0008837	9.672e-05	0.000132		0.325146
190	d07	0.2346	0.0003676	0.02483	0.09251	0.1553	0.02761	0.0001085	0.0001717	0.005639	3.692e-10	2.522e-10	0.0003348	0.001029	0.0002375	7.883e-05		0.542817
191	d08	0.1003	5.171e-05	0.04351	0.06512	0.3621	0.01976	6.25e-05	4.941e-06	0.001045	4.581e-10	1.596e-10	4.879e-05	0.0009161	8.512e-05	1.79e-05		0.593022
192	d09	0.3224	0.0001483	0.004229	0.08836	0.02696	0.01338	5.304e-05	1.389e-05	0.002865	1.677e-10	1.39e-10	0.0002302	0.0005245	0.0001886	1.799e-05		0.459371
193	d10	4.025e-05	6.909e-05	0.00117	0.0008683	0.1533	0.7448	5.499e-05	0.002241	0.007244	0.006657	1.835e-11	7.864e-05	0.0003224	2.552e-05	1.451e-05		0.916886
194	d11	0.002252	1.544e-05	0.001075	0.001009	0.9276	0.0374	1.377e-06	3.29e-06	1.463e-05	7.176e-12	2.25e-12	2.089e-06	3.044e-05	2.9e-06	7.077e-06		0.969413
195	d12	0.2548	4.476e-10	0.05747	0.09619	0.0601	0.09063	4.905e-11	2.124e-05	0.003819	2.144e-10	1.738e-10	0.0001674	0.0007455	0.000142	1.253e-05		0.564098
196	d13	0.03758	2.885e-10	8.624e-09	0.1263	0.201	0.2367	3.432e-05	5.185e-05	0.002084	7.366e-06	2.357e-10	0.0004022	0.002074	0.0002006	5.401e-05		0.606488
197	d14	0.2731	0.0005365	0.02468	0.01575	0.02823	0.01623	6.255e-05	0.0001163	0.004681	5.154e-10	3.78e-10	0.0002653	0.001235	0.0002358	4.067e-05		0.365163
198	d15	0.3337	0.001064	0.001033	0.01419	0.185	0.00232	3.229e-05	3.048e-05	0.002843	1.559e-10	1.113e-10	0.00014	0.001367	8.885e-05	6.573e-05		0.541874

## Sheet: fa>dout
1	2	3	4	5	6	7	8	9	10	11	12	13	14	15	16	17	18
	sum	0.76574	0.502569	0.770118	0.76743	0.771103	0.745304	0.400178	0.26833	0.379711	0.204701	0.499113	0.552721	0.696785	0.642525	0.30939
		for each d, fraction a
		11	12	13	14	15	16	17	18	19	20	21	22	24	25	26
		gre	mhe	cde	cmi	rst	tno	dix	dip	din	dxf	cha	sif	pha	coc	ph1
161	d01	0.05566	6.135e-06	0.0001544	0.002521	9.415e-05	9.483e-05	0.0005257	4.309e-05	0.002362	9.658e-11	4.142e-10	0.01212	0.0003345	0.003348	0.0001789
162	ar2	0.07764	0.0006695	0.1818	0.4094	0.001447	0.0006997	0.0001939	0.0004076	0.0004585	9.546e-05	5.594e-10	0.01304	0.003483	0.0849	2.587e-10
163	fu2	0.01966	0.04534	0.01725	0.01652	0.01824	0.0145	0.002482	0.005217	0.03214	0.0009846	0.001823	0.008712	0.0009937	0.07283	1.091e-05
164	ga2	0.001484	0.05219	0.009535	0.00908	0.01003	0.004973	0.001382	0.002889	0.01634	0.01041	5.414e-10	0.02493	0.003659	0.04348	0.002129
165	gl2	0.0003517	0.05148	0.002432	0.002348	0.4126	0.3384	0.0003473	0.0007373	0.01166	0.007613	5.882e-10	0.01789	0.001021	0.07186	0.0001071
166	ma2	0.002039	0.02937	0.009896	0.009494	0.01046	0.005107	0.005162	0.002972	0.004146	0.002721	7.922e-10	0.01932	0.009725	0.0503	0.05087
167	rh2	0.001359	0.01488	0.02083	0.01172	0.01274	0.01394	0.001776	0.003618	0.02396	0.0006444	5.615e-10	0.01373	0.004562	0.06378	0.0003226
168	ga3	2.502e-10	0.04936	2.212e-05	0.0005963	1.223e-05	0.1104	0.0002179	1.354e-10	0.0005757	5.084e-11	1.379e-09	0.008805	0.0001313	0.0003696	0.004507
169	gl3	2.535e-10	0.003004	0.2627	3.957e-05	1.26e-06	8.382e-06	0.1366	6.798e-06	0.00325	1.053e-10	0.3596	0.01999	1.288e-05	0.002741	8.354e-05
170	gc2	1.663e-10	0.002511	0.005129	0.00489	0.05223	0.002624	0.000727	0.001529	2.954e-10	5.371e-11	0.03249	0.01494	0.0006068	0.005022	5.824e-05
171	mu2	1.004e-10	1.04e-05	0.006521	9.885e-05	6.371e-06	2.549e-05	2.445e-10	4.455e-11	0.01885	0.0008241	3.967e-10	0.01211	1.156e-09	0.00386	2.936e-07
172	ga4	2.348e-10	0.001422	2.969e-10	0.04697	2.294e-05	0.002663	1.404e-10	4.606e-11	0.02526	0.0005775	5.84e-10	0.01636	0.5002	0.0001068	0.002899
173	gl4	1.031e-10	5.028e-11	1.621e-05	2.403e-05	8.307e-07	1.624e-05	1.562e-10	4.633e-11	0.01291	5.043e-11	6.257e-10	0.001123	1.318e-09	0.0008189	3.867e-10
174	chi	0.01236	0.024	0.02298	0.02307	0.02287	0.02396	0.02471	0.02439	0	0	0	0.02425	0.01215	0.009643	2.755e-05
175	glo	0	0.024	0.02298	0.02307	0.02287	0.02396	0.02471	0.02439	0	0	0	0	0	0	4.129e-10
176	chr	0.01236	0.144	0.1379	0.1384	0.1372	0.1438	0.1483	0.1464	0	0	0.1052	0.1213	0.1215	0.09643	0.01019
177	fcs	0	0.012	0.01149	0.01154	0.01143	0.01198	0.01236	0.0122	0	0	0	0	0	0	4.162e-06
178	gly	0	0	0	0	0	0	0	0	0	0	0	0	0	0	0.1222
179	xyl	0.01631	0.012	0.01149	0.01154	0.01143	0.01198	0.01236	0.0122	0	0	0	0	0	0	0.0001293
180	cel	0.02867	0.012	0.01149	0.01154	0.01143	0.01198	0.01236	0.0122	0.04744	0.0483	0	0.02425	0.01215	0.009643	3.104e-05
181	man	0.01631	0.012	0.01149	0.01154	0.01143	0.01198	0.01236	0.0122	0	0	0	0	0	0	5.599e-05
182	rhm	0.01236	0	0	0	0	0	0	0	0	0	0	0	0	0	0.0001045
183	d02	0.06604	0.01121	4.833e-10	1.529e-05	1.839e-05	2.755e-05	0.0004656	5.679e-06	0.001009	1.002e-10	4.46e-10	0.009704	0.001099	0.01471	1.257e-05
184	sta	0.1236	0	0	0	0	0	0	0	0.1186	0.1207	0	0	0	0	0.1024
185	pec	0.01236	0	0	0	0	0	0	0	0	0	0	0	0.01215	0.009643	0.01225
186	d03	0.006724	1.862e-05	0.001682	0.002149	2.025e-05	0.0001561	3.895e-10	3.366e-05	0.001151	1.439e-10	9.149e-10	0.02317	0.001017	0.007787	3.368e-05
187	d04	0.009995	2.078e-10	0.004057	0.003116	5.511e-05	0.0001151	2.554e-10	0.0001175	0.002272	7.527e-11	7.789e-10	0.01489	0.0007683	0.01496	6.827e-06
188	d05	0.03586	8.729e-11	0.00368	0.0003509	3.076e-05	6.7e-05	2.276e-10	7.215e-05	0.002708	9.455e-11	6.208e-10	0.005806	0.001035	0.01769	1.175e-05
189	d06	0.002067	8.107e-11	0.0001695	0.001646	4.43e-05	0.0002265	0.0001961	4.756e-05	0.001444	1.674e-10	4.598e-10	0.02052	0.0006683	0.002713	8.04e-05
190	d07	0.02533	0.0001211	0.001449	0.002297	4.127e-05	2.644e-05	0.0005768	9.457e-05	0.004213	8.77e-11	5.718e-10	0.02026	0.0009107	0.008005	7.891e-05
191	d08	0.0108	2.461e-05	0.003371	0.002212	0.000163	2.658e-05	0.0004074	3.084e-06	0.0007618	1.046e-10	4.66e-10	0.00305	0.0008438	0.003249	1.897e-05
192	d09	0.06657	7.301e-05	0.0003777	0.003248	1.117e-05	1.769e-05	0.0005004	1.345e-05	0.004136	8.112e-11	5.044e-10	0.02536	0.0009038	0.009699	3.622e-05
193	d10	3.867e-05	7.68e-05	0.0004486	0.0001303	0.0002504	0.00802	0.0006313	0.00635	0.03237	0.01183	4.62e-10	0.01865	0.001175	0.007485	7.964e-05
194	d11	0.0132	0.0002127	0.004006	0.001646	0.02376	0.003211	0.0001866	8.256e-05	0.0004057	7.963e-11	3.982e-10	0.004521	0.0009534	0.006107	0.0002593
195	d12	0.03549	1.475e-10	0.003673	0.002554	1.772e-05	9.108e-05	2.636e-10	1.36e-05	0.003548	6.976e-11	4.714e-10	0.01137	0.0007616	0.00513	1.628e-05
196	d13	0.002612	9.282e-11	4.673e-10	0.002877	5.999e-05	0.0002128	0.0001246	2.123e-05	0.0009582	8.474e-07	4.586e-10	0.01632	0.001097	0.006425	3.101e-05
197	d14	0.0203	0.0001349	0.001007	0.0002736	5.428e-06	1.053e-05	0.0002898	4.58e-05	0.002468	8.817e-11	6.019e-10	0.01206	0.0008364	0.004944	2.819e-05
198	d15	0.07819	0.0004546	9.163e-05	0.0005128	8.02e-05	3.587e-06	0.0002251	2.903e-05	0.004314	8.857e-11	4.413e-10	0.01417	0.002037	0.004846	0.0001373

## Sheet: Xa>de
1	2	3	4	5	6	7	8	9	10	11	12	13	14	15	16	17	18	19	20	21	22
	rank =	6	10	4	3	1	2	14	11	8	5	9	15	12	13	7
	sum =	0.000122511	5.69562e-05	0.00085279	0.00179362	0.135903	0.026881	1.19777e-06	3.48984e-05	6.87823e-05	0.000168649	5.70577e-05	4.49086e-07	2.20004e-05	5.78233e-06	6.95226e-05
		umolC/L/d
		11	12	13	14	15	16	17	18	19	20	21	22	24	25	26
		gre	mhe	cde	cmi	rst	tno	dix	dip	din	dxf	cha	sif	pha	coc	ph1		sum	rank
161	d01	4.9e-06	1.94e-14	1.63e-06	5.855e-05	0.0001199	5.2e-05	4.946e-08	6.198e-08	1.692e-06	2.278e-13	4.669e-14	5.458e-09	3.624e-08	8.281e-08	1.12e-07		0.00023902	14	d01
162	ar2	1.544e-06	9.569e-07	1.433e-05	3.013e-05	0.002283	0.0004516	2.012e-08	5.863e-07	1.926e-07	4.722e-07	7.729e-14	2.915e-09	2.618e-06	5.666e-07	5.794e-14		0.00278602	9	ar2
163	fu2	1.321e-05	1.216e-05	0.0001821	0.000383	0.02902	0.005739	2.557e-07	7.451e-06	1.637e-06	4.014e-06	6.577e-07	7.167e-09	3.08e-07	2.428e-07	1.245e-08		0.0353641	2	fu2
164	ga2	1.329e-05	6.698e-06	0.0001003	0.0002109	0.01598	0.003161	1.409e-07	4.104e-06	2.099e-05	5.147e-05	5.12e-14	6.798e-09	2.464e-06	8.419e-07	2.386e-06		0.0195546	5	ga2
165	gl2	3.773e-06	1.714e-06	2.567e-05	5.399e-05	0.004091	0.0008092	3.605e-08	1.05e-06	1.536e-05	3.766e-05	6.653e-14	8.449e-09	4.312e-07	7.933e-07	1.211e-07		0.00504081	8	gl2
166	ma2	2.187e-05	6.977e-06	0.0001045	0.0002197	0.01665	0.003293	1.467e-07	4.275e-06	5.489e-06	1.346e-05	8.149e-14	1.913e-08	5.544e-06	1.174e-06	5.794e-05		0.0203841	4	ma2
167	rh2	1.458e-05	8.492e-06	0.0001271	0.0002674	0.02026	0.004008	1.786e-07	5.203e-06	1.252e-06	3.069e-06	9.476e-14	4.964e-09	3.234e-06	2.509e-07	4.719e-08		0.0246988	3	rh2
168	ga3	0	0	0	0	0	0	0	0	0	0	1.494e-13	1.18e-08	0	0	5.102e-06		5.1138e-06	24	ga3
169	gl3	0	0	0	0	0	0	0	0	0	0	4.468e-05	1.341e-16	0	0	7.197e-09		4.46872e-05	22	gl3
170	gc2	0	3.588e-06	5.372e-05	0.000113	0.008562	0.001694	7.546e-08	2.199e-06	0	0	1.172e-05	1.639e-08	0	9.945e-08	2.576e-08		0.0104404	6	gc2
171	mu2	0	0	0	0	0	0	0	0	0	0	4.825e-14	1.26e-08	0	0	3.349e-10		1.29349e-08	27	mu2
172	ga4	0	0	0	0	0	0	0	0	0	0	1.174e-13	2.016e-08	0	0	3.231e-06		3.25116e-06	25	ga4
173	gl4	0	0	0	0	0	0	0	0	0	0	9.092e-14	1.69e-08	0	0	1.198e-13		1.69002e-08	26	gl4
174	chi	0	0	0	0	0	0	0	0	0	0	0	0	0	0	0		0	28	chi
175	glo	0	0	0	0	0	0	0	0	0	0	0	0	0	0	0		0	28	glo
176	chr	0	0	0	0	0	0	0	0	0	0	0	0	0	0	0		0	28	chr
177	fcs	0	0	0	0	0	0	0	0	0	0	0	0	0	0	0		0	28	fcs
178	gly	0	0	0	0	0	0	0	0	0	0	0	0	0	0	0		0	28	gly
179	xyl	0	0	0	0	0	0	0	0	0	0	0	0	0	0	0		0	28	xyl
180	cel	0	0	0	0	0	0	0	0	0	0	0	0	0	0	0		0	28	cel
181	man	0	0	0	0	0	0	0	0	0	0	0	0	0	0	0		0	28	man
182	rhm	0	0	0	0	0	0	0	0	0	0	0	0	0	0	0		0	28	rhm
183	d02	7.194e-06	1.602e-05	1.346e-13	1.669e-07	2.82e-05	9.907e-06	4.833e-08	8.168e-09	6.062e-07	2.365e-13	6.845e-14	2.717e-08	8.021e-07	1.794e-07	4.304e-09		6.31636e-05	21	d02
184	sta	0	0	0	0	0	0	0	0	0	0	0	0	0	0	0		0	28	sta
185	pec	0	0	0	0	0	0	0	0	0	0	0	0	0	0	0		0	28	pec
186	d03	2.76e-07	2.595e-08	1.666e-05	4.859e-05	2.313e-05	0.0001008	1.684e-16	4.842e-08	1.253e-06	8.551e-14	2.382e-13	4.475e-09	6.727e-07	1.437e-07	9.874e-09		0.000191614	15	d03
187	d04	7.378e-06	4.905e-14	4.006e-05	4.793e-05	7.22e-05	7.332e-05	1.65e-16	1.69e-07	2.702e-06	1.079e-13	6.023e-14	2.717e-08	4.992e-07	1.818e-07	7.793e-09		0.000244475	12	d04
188	d05	2.152e-12	4.98e-14	3.853e-05	7.041e-07	4.618e-05	2.107e-05	1.603e-16	1.038e-07	1.88e-06	2.177e-13	1.292e-13	2.717e-08	2.86e-07	1.797e-07	9.926e-09		0.000108971	19	d05
189	d06	2.302e-07	2.1e-14	1.789e-06	2.345e-05	6.629e-05	0.0001461	1.735e-16	6.841e-08	1.361e-06	5.51e-13	6.992e-14	2.417e-08	4.471e-07	6.861e-08	8.037e-08		0.000239909	13	d06
190	d07	6.84e-06	4.951e-14	1.196e-05	5.191e-05	2.82e-05	1.152e-05	4.116e-08	1.36e-07	2.531e-06	1.704e-13	1.06e-13	2.717e-08	4.351e-07	7.872e-08	2.289e-08		0.000113702	18	d07
191	d08	2.337e-06	3.004e-14	3.558e-05	4.928e-05	0.0002478	8.9e-06	4.229e-08	4.435e-09	2.102e-07	9.943e-14	5.147e-14	1.207e-08	6.059e-07	5.422e-08	7.556e-14		0.000344826	10	d08
192	d09	5.027e-06	3.686e-14	3.987e-06	6.189e-05	1.373e-05	2.649e-06	4.913e-08	1.934e-08	2.667e-06	1.515e-13	8.869e-14	2.104e-08	6.821e-07	1.784e-07	2.211e-13		9.09e-05	20	d09
193	d10	2.125e-07	3.545e-08	4.507e-06	2.248e-06	0.0002918	0.005088	4.92e-08	9.134e-06	2.616e-06	5.85e-05	7.412e-14	2.268e-08	7.634e-07	1.812e-07	9.091e-08		0.00545816	7	d10
194	d11	1.409e-13	2.028e-07	3.999e-05	3.655e-05	0.03788	0.002071	1.142e-08	1.188e-07	4.405e-07	1.432e-13	5.067e-14	1.55e-08	6.042e-07	1.112e-07	2.8e-07		0.0400293	1	d11
195	d12	6.241e-06	2.925e-14	3.878e-05	5.751e-05	2.209e-05	1.655e-05	2.125e-16	1.956e-08	1.412e-06	6.369e-14	6.621e-14	2.717e-08	4.276e-07	1.252e-07	1.237e-13		0.000143183	17	d12
196	d13	3.933e-13	4.211e-14	1.21e-13	6.198e-05	8.997e-05	0.0001161	3.022e-16	3.053e-08	1.148e-07	4.192e-09	5.102e-14	2.717e-08	4.683e-07	1.262e-08	1.762e-08		0.000268725	11	d13
197	d14	6.166e-06	1.756e-08	1.063e-05	3.721e-06	2.378e-06	5.003e-06	2.988e-08	6.588e-08	2.538e-06	1.395e-13	6.063e-14	2.696e-08	4.204e-07	1.22e-07	1.388e-08		3.11326e-05	23	d14
198	d15	7.442e-06	6.85e-08	9.672e-07	1.102e-05	0.0001255	2.305e-06	2.337e-08	4.176e-08	1.838e-06	1.016e-13	6.389e-14	2.644e-08	2.509e-07	1.138e-07	1.702e-13		0.000149597	16	d15

## Sheet: Xa>p
1	2	3	4	5	6	7	8	9	10	11	12	13	14	15	16	17	18	19	20	21	22
	rank =	6	8	5	3	1	2	13	7	9	4	12	15	11	14	10
	sum =	0.0020949	0.000718812	0.00226825	0.00493971	0.395177	0.137991	7.63151e-05	0.00090686	0.00070857	0.00315074	0.00013861	5.92764e-06	0.000301698	6.16165e-06	0.000600514
		umolC/L/d
		11	12	13	14	15	16	17	18	19	20	21	22	24	25	26
		gre	mhe	cde	cmi	rst	tno	dix	dip	din	dxf	cha	sif	pha	coc	ph1		sum	rank
101	p01	1.084e-12	2.258e-05	3.976e-12	1.223e-06	1.21e-05	3.6e-05	1.282e-06	3.502e-05	3.946e-07	8.845e-05	2.515e-13	7.758e-08	3.134e-07	6.991e-10	1.909e-13		0.000197441	25	p01
102	pra	1.323e-12	7.5e-14	9.02e-12	5.68e-06	4.702e-06	0.0004524	1.803e-14	5.499e-14	1.935e-08	1.998e-13	8.363e-14	6.142e-08	2.578e-06	1.464e-07	1.808e-13		0.000465587	10	pra
103	puc	2.662e-12	1.499e-13	2.879e-12	2.163e-06	1.699e-09	2.128e-06	3.318e-14	7.661e-08	2.926e-07	6.501e-08	1.074e-13	1.385e-07	9.11e-06	1.091e-06	0.0001806		0.000195666	26	puc
104	pal	2.641e-12	4.628e-08	4.614e-08	1.898e-06	3.664e-05	1.334e-05	1.981e-08	4.811e-08	6.209e-05	3.041e-13	1.204e-13	2.132e-07	0.0001119	9.703e-07	4.45e-05		0.000271712	17	pal
105	plc	2.758e-12	5.708e-09	2.593e-12	1.113e-06	1.79e-07	2.902e-10	3.469e-09	1.739e-13	1.678e-07	3.421e-13	7.049e-05	2.664e-08	1.049e-05	9.658e-07	2.576e-05		0.000109202	35	plc
106	pax	7.192e-13	1.21e-07	3.078e-12	1.127e-06	1.482e-05	3.784e-05	2.123e-06	4.986e-05	1.522e-05	0.0001998	2.19e-13	1.441e-07	2.652e-07	3.755e-08	7.314e-09		0.000321365	13	pax
107	xph	1.392e-12	6.451e-05	3.714e-12	1.481e-06	9.151e-06	8.845e-07	1.937e-08	2.03e-13	3.558e-06	7.906e-08	9.667e-14	2.98e-08	1.395e-07	1.39e-08	5.591e-09		7.98717e-05	36	xph
108	pau	2.64e-12	2.131e-06	2.593e-12	2.766e-07	3.048e-05	1.652e-05	4.46e-08	4.381e-05	3.699e-07	0.0001113	1.597e-13	2.703e-07	7.263e-09	4.876e-08	2.511e-13		0.000205258	24	pau
109	plu	1.772e-12	7.863e-14	2.684e-12	9.035e-08	1.348e-06	0.007415	6.71e-08	9.668e-09	5.499e-07	1.998e-13	2.784e-13	6.399e-08	8.821e-08	8.708e-08	9.776e-08		0.0074174	8	plu
110	pca	2.115e-12	1.917e-06	3.04e-12	6.072e-07	1.993e-05	2.188e-07	1.115e-07	2.966e-05	2.366e-07	1.429e-06	2.653e-13	3.101e-07	1.297e-06	3.657e-08	3.646e-09		5.57574e-05	38	pca
111	pur	8.702e-13	2.769e-07	2.915e-12	2.158e-06	1.098e-06	1.747e-05	5.274e-06	1.422e-13	0.0001091	1.757e-07	1.022e-13	2.996e-07	1.942e-07	1.34e-08	2.093e-08		0.000136081	34	pur
112	pan	7.337e-13	6.045e-08	3.239e-12	5.269e-07	3.95e-05	3.18e-05	1.763e-14	7.05e-07	9.8e-05	2.314e-08	2.552e-13	9.358e-08	8.293e-08	3.217e-08	5.828e-13		0.000170824	33	pan
113	pln	1.072e-12	6.438e-08	3.6e-12	1.706e-06	6.536e-06	1.078e-05	1.427e-08	6.676e-08	4.426e-07	1.82e-08	3.9e-05	4.332e-08	2.274e-06	7.178e-08	6.441e-13		6.10173e-05	37	pln
114	phi	0.0001105	3.469e-05	0.0002268	0.0004902	0.03948	0.01298	3.144e-06	3.023e-05	0	0	0	3.214e-07	1.209e-05	1.662e-07	2.195e-08		0.0533682	2	phi
115	plo	0	3.469e-05	0.0002268	0.0004902	0.03948	0.01298	3.144e-06	3.023e-05	0	0	0	0	0	0	3.567e-13		0.0532451	3	plo
116	phr	0.0001105	0.0002081	0.001361	0.002941	0.2369	0.07786	1.886e-05	0.0001814	0	0	2.912e-05	1.607e-06	0.0001209	1.662e-06	8.803e-07		0.319735	1	phr
117	pcs	0	1.735e-05	0.0001134	0.0002451	0.01974	0.006488	1.572e-06	1.512e-05	0	0	0	0	0	0	9.046e-08		0.0266206	7	pcs
118	ply	0	0	0	0	0	0	0	0	0	0	0	0	0	0	0.0001808		0.0001808	31	ply
119	pyl	0.0001458	1.735e-05	0.0001134	0.0002451	0.01974	0.006488	1.572e-06	1.512e-05	0	0	0	0	0	0	1.018e-09		0.0267663	6	pyl
120	pel	0.0002563	1.735e-05	0.0001134	0.0002451	0.01974	0.006488	1.572e-06	1.512e-05	5.418e-05	0.0001913	0	3.214e-07	1.209e-05	1.662e-07	3.581e-08		0.0271349	4	pel
121	xpa	0.0001458	1.735e-05	0.0001134	0.0002451	0.01974	0.006488	1.572e-06	1.512e-05	0	0	0	0	0	0	5.374e-08		0.0267664	5	xpa
122	phm	0.0001105	0	0	0	0	0	0	0	0	0	0	0	0	0	0.0001082		0.0002187	21	phm
123	p02	8.834e-13	3.147e-05	4.323e-12	2.757e-06	3.068e-05	8.13e-07	5.159e-07	1.194e-05	9.718e-05	0.0001533	1.8e-13	1.965e-07	1.148e-06	3.577e-08	2.281e-07		0.000330264	11	p02
124	pta	0.001105	0	0	0	0	0	0	0	0.0001355	0.0004783	0	0	0	0	1.913e-07		0.00171899	9	pta
125	xpe	0.0001105	0	0	0	0	0	0	0	0	0	0	0	1.209e-05	1.662e-07	5.884e-05		0.000181596	30	xpe
126	p03	1.729e-12	1.448e-05	4.126e-12	5.349e-07	1.096e-05	1.112e-05	1.064e-07	3.019e-05	2.276e-07	0.0001256	2.423e-13	1.607e-07	7.711e-07	3.163e-08	3.449e-13		0.000194182	27	p03
127	p04	1.073e-12	1.52e-05	3.382e-12	8.758e-07	1.706e-05	2.069e-05	3.182e-07	5.498e-05	1.57e-05	0.0001989	2.172e-13	2.064e-07	1.717e-12	2.811e-08	5.139e-09		0.000323964	12	p04
128	p05	7.317e-13	2.981e-05	2.915e-12	4.034e-06	9.731e-06	2.577e-05	4.356e-07	1.438e-05	9.397e-06	0.000161	2.236e-13	2.001e-07	3.2e-07	1.181e-07	1.997e-10		0.000255196	19	p05
129	p06	1.696e-12	8.059e-06	3.366e-12	1.689e-06	4.664e-06	1.109e-06	2.334e-07	5.499e-05	8.731e-08	0.000111	1.835e-13	2.442e-07	1.089e-07	1.286e-08	4.747e-13		0.000182198	29	p06
130	p07	1.807e-12	1.491e-05	2.697e-12	5.406e-07	2.972e-05	3.309e-07	1.287e-07	4.776e-05	5.047e-06	0.0001927	2.541e-13	1.839e-07	8.109e-08	2.806e-08	3.068e-08		0.000291461	16	p07
131	p08	1.826e-12	4.185e-05	2.692e-12	1.217e-07	3.955e-06	1.664e-05	1.022e-05	4.452e-05	7.65e-07	0.0001795	2.289e-13	1.175e-07	7.203e-10	4.783e-09	1.645e-08		0.000297711	15	p08
132	p09	1.266e-12	2.109e-05	3.161e-12	1.197e-06	2.02e-06	2.177e-06	6.164e-07	4.182e-05	8.435e-09	0.0001473	2.664e-13	1.506e-07	9.548e-09	6.069e-08	7.657e-09		0.000216457	22	p09
133	p10	2.208e-12	1.15e-05	2.959e-12	8.473e-07	3.127e-05	3.379e-05	1.239e-05	2.501e-05	8.435e-05	0.0001037	2.529e-13	3.611e-08	1.703e-12	6.398e-08	3.183e-13		0.000302957	14	p10
134	p11	1.169e-12	2.041e-05	3.172e-12	1.491e-06	1.059e-05	3.07e-05	3.972e-07	2.788e-05	1.3e-05	0.0001212	2.395e-13	3.426e-08	6.815e-07	1.294e-08	8.353e-08		0.00022648	20	p11
135	p12	8.259e-13	1.157e-05	4.111e-12	1.683e-06	2.537e-06	2.412e-06	8.733e-07	5.467e-05	1.851e-06	0.0001044	1.579e-13	6.957e-09	6.815e-09	5.167e-08	2.48e-08		0.000180087	32	p12
136	p13	9.658e-13	2.813e-05	2.63e-12	6.221e-07	4.895e-07	1.573e-05	3.288e-07	1.182e-05	1.183e-07	0.000156	2.408e-13	1.269e-07	1.738e-06	1.451e-08	7.205e-09		0.000215125	23	p13
137	p14	1.095e-12	2.081e-05	3.384e-12	1.422e-06	2.375e-05	2.175e-05	8.795e-06	1.838e-05	2.833e-07	0.0001658	2.557e-13	2.383e-07	3.608e-07	9.575e-09	3.191e-13		0.000261599	18	p14
138	p15	8.245e-13	1.093e-05	2.905e-12	4.552e-08	2.913e-06	1.117e-06	5.611e-07	6.924e-06	4.334e-07	0.0001594	2.324e-13	3.284e-09	5.62e-07	1.296e-08	4.15e-13		0.000182902	28	p15

## Sheet: fa>pin
1	2	3	4	5	6	7	8	9	10	11	12	13	14	15	16	17	18	19	20
		for each p, fraction a
		11	12	13	14	15	16	17	18	19	20	21	22	24	25	26
		gre	mhe	cde	cmi	rst	tno	dix	dip	din	dxf	cha	sif	pha	coc	ph1		sum
101	p01	5.705e-10	0.008186	1.626e-09	0.000465	0.003644	0.0135	0.0006391	0.01608	0.0002189	0.04844	1.148e-10	3.898e-05	0.0001775	2.991e-07	1.004e-10		0.0913898
102	pra	1.303e-09	9.58e-11	9.402e-09	0.006299	0.00652	0.4563	2.472e-11	5.866e-11	2.245e-05	2.09e-10	8.043e-11	7.186e-05	0.003177	0.0001416	1.937e-10		0.472532
103	puc	6.444e-09	1.319e-09	1.913e-08	0.01685	1.805e-05	0.01702	1.702e-10	0.0003521	0.0007234	0.0001231	5.276e-10	0.000491	0.02873	0.006324	0.4675		0.538132
104	pal	1.279e-09	1.77e-05	1.994e-05	0.0007808	0.01245	0.00557	8.013e-06	2.194e-05	0.02801	1.445e-10	5.527e-11	9.399e-05	0.04885	0.000436	0.02073		0.116988
105	plc	9.891e-09	4.962e-05	1.749e-08	0.008635	0.001973	2.258e-06	2.126e-05	9.013e-10	0.0006592	1.137e-09	0.3717	0.0001252	0.04745	0.005746	0.1002		0.536562
106	pax	3.392e-10	4.663e-05	1.275e-09	0.0004479	0.004973	0.01502	0.0009513	0.02195	0.007211	0.09474	9.632e-11	6.422e-05	0.0001284	1.598e-05	3.384e-06		0.145552
107	xph	8.938e-10	0.02518	1.699e-09	0.0006149	0.002849	0.0003582	1.18e-05	1.087e-10	0.002488	5.41e-05	5.127e-11	1.845e-05	9.969e-05	6.748e-06	3.633e-06		0.0316845
108	pau	2.538e-09	0.001777	2.273e-09	0.0002352	0.0226	0.01407	4.181e-05	0.04	0.000358	0.1071	1.462e-10	0.0002476	7.236e-06	4.353e-05	2.369e-10		0.18648
109	plu	2.554e-10	1.799e-11	3.743e-10	1.435e-05	0.0003145	0.8421	1.936e-05	1.63e-06	0.0001109	3.169e-11	3.211e-11	1.283e-05	2.016e-05	9.771e-06	1.64e-05		0.84262
110	pca	7.29e-09	0.004601	8.128e-09	0.001517	0.04044	0.0005403	0.0003763	0.08841	0.0008816	0.005173	7.916e-10	0.001035	0.004984	0.000102	1.266e-05		0.148073
111	pur	1.207e-09	0.0003583	3.99e-09	0.002885	0.001264	0.02355	0.006525	1.99e-10	0.1371	0.0002326	1.424e-10	0.0003765	0.0002454	1.865e-05	2.753e-05		0.172583
112	pan	2.159e-09	0.0003785	1.618e-08	0.002928	0.2708	0.1726	7.649e-11	0.003017	0.2656	5.909e-05	1.04e-09	0.000319	0.0002507	0.0001454	1.711e-09		0.716098
113	pln	8.621e-09	0.0008173	3.717e-08	0.01934	0.09724	0.1178	0.0001659	0.0006173	0.004062	0.000147	0.35	0.0004107	0.02297	0.0006754	5.522e-09		0.614246
114	phi	0.003469	0.0007761	0.004574	0.00947	0.7622	0.2181	0.0001304	0.0007549	0	0	0	1.078e-05	0.0005419	3.274e-06	7.332e-07		1.00003
115	plo	0	0.0007813	0.004624	0.009543	0.7646	0.2196	0.0001334	0.0007663	0	0	0	0	0	0	1.22e-11		1.00005
116	phr	0.0005864	0.0007791	0.004603	0.009513	0.7636	0.219	0.0001321	0.0007616	0	0	0.0001115	9.094e-06	0.0009173	5.496e-06	4.97e-06		1.00002
117	pcs	0	0.0007813	0.004624	0.009543	0.7646	0.2196	0.0001333	0.0007663	0	0	0	0	0	0	6.188e-06		1.00005
118	ply	0	0	0	0	0	0	0	0	0	0	0	0	0	0	1		1
119	pyl	0.008897	0.0007701	0.004514	0.009382	0.7593	0.2162	0.000127	0.0007414	0	0	0	0	0	0	6.615e-08		0.999932
120	pel	0.01372	0.0007441	0.00426	0.009009	0.7471	0.2084	0.0001127	0.0006839	0.003693	0.01127	0	1.874e-05	0.0009059	6.037e-06	2.047e-06		0.999925
121	xpa	0.008897	0.00077	0.004514	0.009382	0.7593	0.2162	0.000127	0.0007414	0	0	0	0	0	0	3.493e-06		0.999935
122	phm	0.3195	0	0	0	0	0	0	0	0	0	0	0	0	0	0.6805		1
123	p02	4.977e-10	0.01618	2.334e-09	0.001452	0.01403	0.0004309	0.0002721	0.006625	0.05224	0.08425	9.991e-11	0.000103	0.0006285	1.963e-05	0.0001239		0.176355
124	pta	0.5461	0	0	0	0	0	0	0	0.2541	0.1995	0	0	0	0	0.0003264		1.00003
125	xpe	0.3819	0	0	0	0	0	0	0	0	0	0	0	0.1479	0.003124	0.4671		1.00002
126	p03	9.504e-10	0.005794	1.838e-09	0.0002239	0.003696	0.004617	5.489e-05	0.01482	0.0001289	0.07084	1.185e-10	8.365e-05	0.0004447	1.466e-05	1.877e-10		0.100718
127	p04	4.746e-10	0.005362	1.293e-09	0.0003197	0.005204	0.007538	0.0001333	0.0225	0.007013	0.08884	8.877e-11	8.627e-05	7.833e-10	1.107e-05	2.234e-06		0.13701
128	p05	4.554e-10	0.01508	1.59e-09	0.002108	0.004287	0.01347	0.0002564	0.008337	0.005868	0.1007	1.296e-10	0.0001174	0.000204	6.622e-05	1.219e-07		0.150494
129	p06	9.424e-10	0.003236	1.508e-09	0.0007097	0.001576	0.0004623	0.0001221	0.02719	5.024e-05	0.06344	9.036e-11	0.0001287	6.391e-05	5.996e-06	2.616e-10		0.0969849
130	p07	7.992e-10	0.005086	1.007e-09	0.0001916	0.008673	0.0001168	5.364e-05	0.0193	0.002268	0.0865	1.023e-10	7.682e-05	3.715e-05	1.083e-05	1.336e-05		0.122327
131	p08	1.034e-09	0.01984	1.361e-09	5.929e-05	0.001645	0.008107	0.005538	0.02373	0.0004346	0.102	1.221e-10	6.301e-05	4.188e-07	2.476e-06	9.135e-06		0.161429
132	p09	6.202e-10	0.007607	1.265e-09	0.0004508	0.0006156	0.000814	0.0002839	0.01839	4.249e-06	0.07392	1.166e-10	6.982e-05	4.9e-06	2.524e-05	3.711e-06		0.102189
133	p10	9.32e-10	0.003675	1.045e-09	0.0002829	0.008491	0.01122	0.004839	0.009626	0.03586	0.04438	9.678e-11	1.432e-05	7.337e-10	2.343e-05	1.321e-10		0.118412
134	p11	5.861e-10	0.007413	1.284e-09	0.0005665	0.003241	0.01156	0.0001872	0.01246	0.006736	0.06243	1.065e-10	1.629e-05	0.0003595	5.45e-06	4.152e-05		0.105016
135	p12	5.269e-10	0.005486	2.154e-09	0.0008316	0.001021	0.001184	0.000527	0.03135	0.001218	0.06822	9.028e-11	4.211e-06	4.575e-06	2.809e-05	1.567e-05		0.10989
136	p13	9.503e-10	0.02723	2.598e-09	0.000608	0.0004332	0.01554	0.0003174	0.01168	0.0001126	0.1493	2.4e-10	0.0001183	0.001709	1.442e-05	6.862e-06		0.20707
137	p14	5.1e-10	0.007214	1.299e-09	0.0005145	0.00698	0.007815	0.003844	0.007724	0.0001351	0.07886	1.069e-10	0.0001049	0.000175	3.813e-06	1.468e-10		0.11337
138	p15	3.889e-10	0.003729	1.109e-09	1.63e-05	0.000833	0.0003965	0.0002459	0.002921	0.0002092	0.07696	9.746e-11	1.46e-06	0.0002755	5.156e-06	1.934e-10		0.085593

## Sheet: fa>pout
1	2	3	4	5	6	7	8	9	10	11	12	13	14	15	16	17	18
	sum	0.23433	0.497352	0.229825	0.232484	0.228867	0.254813	0.599889	0.731752	0.620291	0.795262	0.5008	0.44733	0.303135	0.35749	0.690576
		for each p, fraction a
		11	12	13	14	15	16	17	18	19	20	21	22	24	25	26
		gre	mhe	cde	cmi	rst	tno	dix	dip	din	dxf	cha	sif	pha	coc	ph1
101	p01	1.212e-10	0.01562	4.028e-10	5.754e-05	7.007e-06	6.646e-05	0.01007	0.02826	0.0003455	0.02233	9.088e-10	0.005854	0.0003149	4.056e-05	2.196e-10
102	pra	1.479e-10	5.189e-11	9.138e-10	0.0002673	2.724e-06	0.0008352	1.417e-10	4.437e-11	1.694e-05	5.043e-11	3.022e-10	0.004635	0.00259	0.008493	2.079e-10
103	puc	2.977e-10	1.037e-10	2.916e-10	0.0001018	9.84e-10	3.928e-06	2.608e-10	6.181e-05	0.0002562	1.641e-05	3.88e-10	0.01045	0.009154	0.06328	0.2077
104	pal	2.954e-10	3.203e-05	4.674e-06	8.934e-05	2.123e-05	2.464e-05	0.0001557	3.882e-05	0.05436	7.676e-11	4.349e-10	0.01609	0.1124	0.0563	0.05119
105	plc	3.084e-10	3.949e-06	2.627e-10	5.236e-05	1.037e-07	5.358e-10	2.727e-05	1.404e-10	0.0001469	8.634e-11	0.2547	0.00201	0.01054	0.05604	0.02963
106	pax	8.044e-11	8.372e-05	3.119e-10	5.306e-05	8.585e-06	6.986e-05	0.01669	0.04023	0.01332	0.05043	7.914e-10	0.01088	0.0002665	0.002179	8.412e-06
107	xph	1.557e-10	0.04464	3.763e-10	6.971e-05	5.301e-06	1.633e-06	0.0001523	1.638e-10	0.003115	1.996e-05	3.493e-10	0.002249	0.0001402	0.0008062	6.431e-06
108	pau	2.953e-10	0.001474	2.627e-10	1.302e-05	1.766e-05	3.05e-05	0.0003506	0.03535	0.0003238	0.0281	5.771e-10	0.02039	7.298e-06	0.002829	2.888e-10
109	plu	1.982e-10	5.441e-11	2.719e-10	4.253e-06	7.81e-07	0.01369	0.0005274	7.801e-06	0.0004814	5.043e-11	1.006e-09	0.004828	8.864e-05	0.005053	0.0001124
110	pca	2.366e-10	0.001326	3.079e-10	2.858e-05	1.155e-05	4.039e-07	0.0008768	0.02394	0.0002072	0.0003606	9.587e-10	0.0234	0.001303	0.002122	4.194e-06
111	pur	9.733e-11	0.0001916	2.953e-10	0.0001016	6.359e-07	3.226e-05	0.04145	1.148e-10	0.09551	4.436e-05	3.692e-10	0.0226	0.0001951	0.0007777	2.408e-05
112	pan	8.207e-11	4.183e-05	3.282e-10	2.48e-05	2.288e-05	5.87e-05	1.386e-10	0.0005689	0.08579	5.84e-06	9.223e-10	0.007061	8.334e-05	0.001867	6.703e-10
113	pln	1.199e-10	4.455e-05	3.647e-10	8.032e-05	3.786e-06	1.991e-05	0.0001121	5.387e-05	0.0003875	4.594e-06	0.1409	0.003269	0.002286	0.004165	7.408e-10
114	phi	0.01236	0.024	0.02298	0.02307	0.02287	0.02396	0.02471	0.02439	0	0	0	0.02425	0.01215	0.009643	2.524e-05
115	plo	0	0.024	0.02298	0.02307	0.02287	0.02396	0.02471	0.02439	0	0	0	0	0	0	4.102e-10
116	phr	0.01236	0.144	0.1379	0.1384	0.1372	0.1438	0.1483	0.1464	0	0	0.1052	0.1213	0.1215	0.09643	0.001013
117	pcs	0	0.012	0.01149	0.01154	0.01143	0.01198	0.01236	0.0122	0	0	0	0	0	0	0.000104
118	ply	0	0	0	0	0	0	0	0	0	0	0	0	0	0	0.2079
119	pyl	0.01631	0.012	0.01149	0.01154	0.01143	0.01198	0.01236	0.0122	0	0	0	0	0	0	1.171e-06
120	pel	0.02867	0.012	0.01149	0.01154	0.01143	0.01198	0.01236	0.0122	0.04744	0.0483	0	0.02425	0.01215	0.009643	4.119e-05
121	xpa	0.01631	0.012	0.01149	0.01154	0.01143	0.01198	0.01236	0.0122	0	0	0	0	0	0	6.181e-05
122	phm	0.01236	0	0	0	0	0	0	0	0	0	0	0	0	0	0.1244
123	p02	9.88e-11	0.02178	4.38e-10	0.0001297	1.777e-05	1.501e-06	0.004055	0.009634	0.08507	0.0387	6.505e-10	0.01483	0.001154	0.002076	0.0002624
124	pta	0.1236	0	0	0	0	0	0	0	0.1186	0.1207	0	0	0	0	0.00022
125	xpe	0.01236	0	0	0	0	0	0	0	0	0	0	0	0.01215	0.009643	0.06767
126	p03	1.934e-10	0.01002	4.18e-10	2.518e-05	6.351e-06	2.053e-05	0.0008363	0.02436	0.0001992	0.03171	8.757e-10	0.01213	0.0007748	0.001835	3.967e-10
127	p04	1.2e-10	0.01051	3.426e-10	4.122e-05	9.881e-06	3.82e-05	0.002501	0.04436	0.01374	0.0502	7.85e-10	0.01558	1.726e-09	0.001631	5.911e-06
128	p05	8.183e-11	0.02063	2.953e-10	0.0001899	5.637e-06	4.758e-05	0.003424	0.0116	0.008227	0.04064	8.079e-10	0.0151	0.0003215	0.006854	2.297e-07
129	p06	1.897e-10	0.005576	3.41e-10	7.95e-05	2.702e-06	2.048e-06	0.001834	0.04437	7.644e-05	0.02802	6.629e-10	0.01843	0.0001094	0.0007461	5.46e-10
130	p07	2.021e-10	0.01032	2.733e-10	2.545e-05	1.722e-05	6.11e-07	0.001012	0.03853	0.004419	0.04863	9.18e-10	0.01388	8.149e-05	0.001628	3.528e-05
131	p08	2.042e-10	0.02896	2.727e-10	5.73e-06	2.291e-06	3.071e-05	0.08035	0.03592	0.0006697	0.04531	8.27e-10	0.008868	7.238e-07	0.0002775	1.892e-05
132	p09	1.416e-10	0.01459	3.203e-10	5.632e-05	1.17e-06	4.019e-06	0.004845	0.03375	7.384e-06	0.03719	9.626e-10	0.01136	9.594e-06	0.003521	8.807e-06
133	p10	2.47e-10	0.00796	2.998e-10	3.988e-05	1.811e-05	6.238e-05	0.09735	0.02018	0.07384	0.02618	9.139e-10	0.002725	1.712e-09	0.003712	3.661e-10
134	p11	1.307e-10	0.01412	3.213e-10	7.02e-05	6.138e-06	5.668e-05	0.003122	0.02249	0.01139	0.03058	8.652e-10	0.002585	0.0006848	0.0007505	9.607e-05
135	p12	9.237e-11	0.008005	4.165e-10	7.922e-05	1.47e-06	4.454e-06	0.006864	0.04411	0.001621	0.02635	5.707e-10	0.0005249	6.848e-06	0.002998	2.852e-05
136	p13	1.08e-10	0.01946	2.664e-10	2.928e-05	2.836e-07	2.904e-05	0.002584	0.00954	0.0001035	0.03937	8.701e-10	0.009573	0.001746	0.0008417	8.287e-06
137	p14	1.224e-10	0.0144	3.429e-10	6.693e-05	1.376e-05	4.016e-05	0.06913	0.01483	0.0002481	0.04184	9.241e-10	0.01798	0.0003625	0.0005556	3.67e-10
138	p15	9.222e-11	0.007563	2.943e-10	2.143e-06	1.688e-06	2.062e-06	0.00441	0.005587	0.0003794	0.04023	8.398e-10	0.0002478	0.0005647	0.0007518	4.774e-10

## Sheet: Xp>d
1	2	3	4	5	6	7	8	9	10	11	12	13	14	15	16	17	18	19	20	21	22	23	24	25	26	27	28	29	30	31	32	33	34	35	36	37	38	39	40	41	42	43	44	45
	rank =	22	8	11	7	15	21	14	35	5	38	17	18	37	16	1	2	3	10	9	6	4	13	28	32	12	30	27	31	28	25	34	23	20	19	33	36	25	23
	sum =	1.286e-06	0.000778	0.0001547	0.001048	2.155e-05	1.472e-06	8.954e-05	6.682e-07	0.007241	1.926e-07	1.307e-05	2.615e-06	2.572e-07	1.809e-05	0.04688	0.02546	0.02438	0.0001664	0.0003459	0.002101	0.02267	0.000115	1.1e-06	9.989e-07	0.0001345	1.097e-06	1.138e-06	1.054e-06	1.1e-06	1.203e-06	7.001e-07	1.257e-06	1.587e-06	1.846e-06	8.429e-07	3.472e-07	1.203e-06	1.257e-06
		umolC/L/d
		101	102	103	104	105	106	107	108	109	110	111	112	113	114	115	116	117	118	119	120	121	122	123	124	125	126	127	128	129	130	131	132	133	134	135	136	137	138
		p01	pra	puc	pal	plc	pax	xph	pau	plu	pca	pur	pan	pln	phi	plo	phr	pcs	ply	pyl	pel	xpa	phm	p02	pta	xpe	p03	p04	p05	p06	p07	p08	p09	p10	p11	p12	p13	p14	p15		sum	rank
161	d01	1.286e-06	0	0	0	0	0	0	0	0	0	0	0	0	0	0	0	0	0	0	0	0	0	0	0	0	0	0	0	0	0	0	0	0	0	0	0	0	0		1.286e-06	22	d01
162	ar2	0	0.000778	0	0	0	0	0	0	0	0	0	0	0	0	0	0	0	0	0	0	0	0	0	0	0	0	0	0	0	0	0	0	0	0	0	0	0	0		0.000778	8	ar2
163	fu2	0	0	0.0001547	0	0	0	0	0	0	0	0	0	0	0	0	0	0	0	0	0	0	0	0	0	0	0	0	0	0	0	0	0	0	0	0	0	0	0		0.0001547	11	fu2
164	ga2	0	0	0	0.001048	0	0	0	0	0	0	0	0	0	0	0	0	0	0	0	0	0	0	0	0	0	0	0	0	0	0	0	0	0	0	0	0	0	0		0.001048	7	ga2
165	gl2	0	0	0	0	2.155e-05	0	0	0	0	0	0	0	0	0	0	0	0	0	0	0	0	0	0	0	0	0	0	0	0	0	0	0	0	0	0	0	0	0		2.155e-05	15	gl2
166	ma2	0	0	0	0	0	1.472e-06	0	0	0	0	0	0	0	0	0	0	0	0	0	0	0	0	0	0	0	0	0	0	0	0	0	0	0	0	0	0	0	0		1.472e-06	21	ma2
167	rh2	0	0	0	0	0	0	8.954e-05	0	0	0	0	0	0	0	0	0	0	0	0	0	0	0	0	0	0	0	0	0	0	0	0	0	0	0	0	0	0	0		8.954e-05	14	rh2
168	ga3	0	0	0	0	0	0	0	6.682e-07	0	0	0	0	0	0	0	0	0	0	0	0	0	0	0	0	0	0	0	0	0	0	0	0	0	0	0	0	0	0		6.682e-07	35	ga3
169	gl3	0	0	0	0	0	0	0	0	0.007241	0	0	0	0	0	0	0	0	0	0	0	0	0	0	0	0	0	0	0	0	0	0	0	0	0	0	0	0	0		0.007241	5	gl3
170	gc2	0	0	0	0	0	0	0	0	0	1.926e-07	0	0	0	0	0	0	0	0	0	0	0	0	0	0	0	0	0	0	0	0	0	0	0	0	0	0	0	0		1.926e-07	38	gc2
171	mu2	0	0	0	0	0	0	0	0	0	0	1.307e-05	0	0	0	0	0	0	0	0	0	0	0	0	0	0	0	0	0	0	0	0	0	0	0	0	0	0	0		1.307e-05	17	mu2
172	ga4	0	0	0	0	0	0	0	0	0	0	0	2.615e-06	0	0	0	0	0	0	0	0	0	0	0	0	0	0	0	0	0	0	0	0	0	0	0	0	0	0		2.615e-06	18	ga4
173	gl4	0	0	0	0	0	0	0	0	0	0	0	0	2.572e-07	0	0	0	0	0	0	0	0	0	0	0	0	0	0	0	0	0	0	0	0	0	0	0	0	0		2.572e-07	37	gl4
174	chi	0	0	0	0	0	0	0	0	0	0	0	0	0	1.809e-05	0	0	0	0	0	0	0	0	0	0	0	0	0	0	0	0	0	0	0	0	0	0	0	0		1.809e-05	16	chi
175	glo	0	0	0	0	0	0	0	0	0	0	0	0	0	0	0.04688	0	0	0	0	0	0	0	0	0	0	0	0	0	0	0	0	0	0	0	0	0	0	0		0.04688	1	glo
176	chr	0	0	0	0	0	0	0	0	0	0	0	0	0	0	0	0.02546	0	0	0	0	0	0	0	0	0	0	0	0	0	0	0	0	0	0	0	0	0	0		0.02546	2	chr
177	fcs	0	0	0	0	0	0	0	0	0	0	0	0	0	0	0	0	0.02438	0	0	0	0	0	0	0	0	0	0	0	0	0	0	0	0	0	0	0	0	0		0.02438	3	fcs
178	gly	0	0	0	0	0	0	0	0	0	0	0	0	0	0	0	0	0	0.0001664	0	0	0	0	0	0	0	0	0	0	0	0	0	0	0	0	0	0	0	0		0.0001664	10	gly
179	xyl	0	0	0	0	0	0	0	0	0	0	0	0	0	0	0	0	0	0	0.0003459	0	0	0	0	0	0	0	0	0	0	0	0	0	0	0	0	0	0	0		0.0003459	9	xyl
180	cel	0	0	0	0	0	0	0	0	0	0	0	0	0	0	0	0	0	0	0	0.002101	0	0	0	0	0	0	0	0	0	0	0	0	0	0	0	0	0	0		0.002101	6	cel
181	man	0	0	0	0	0	0	0	0	0	0	0	0	0	0	0	0	0	0	0	0	0.02267	0	0	0	0	0	0	0	0	0	0	0	0	0	0	0	0	0		0.02267	4	man
182	rhm	0	0	0	0	0	0	0	0	0	0	0	0	0	0	0	0	0	0	0	0	0	0.000115	0	0	0	0	0	0	0	0	0	0	0	0	0	0	0	0		0.000115	13	rhm
183	d02	0	0	0	0	0	0	0	0	0	0	0	0	0	0	0	0	0	0	0	0	0	0	1.1e-06	0	0	0	0	0	0	0	0	0	0	0	0	0	0	0		1.1e-06	28	d02
184	sta	0	0	0	0	0	0	0	0	0	0	0	0	0	0	0	0	0	0	0	0	0	0	0	9.989e-07	0	0	0	0	0	0	0	0	0	0	0	0	0	0		9.989e-07	32	sta
185	pec	0	0	0	0	0	0	0	0	0	0	0	0	0	0	0	0	0	0	0	0	0	0	0	0	0.0001345	0	0	0	0	0	0	0	0	0	0	0	0	0		0.0001345	12	pec
186	d03	0	0	0	0	0	0	0	0	0	0	0	0	0	0	0	0	0	0	0	0	0	0	0	0	0	1.097e-06	0	0	0	0	0	0	0	0	0	0	0	0		1.097e-06	30	d03
187	d04	0	0	0	0	0	0	0	0	0	0	0	0	0	0	0	0	0	0	0	0	0	0	0	0	0	0	1.138e-06	0	0	0	0	0	0	0	0	0	0	0		1.138e-06	27	d04
188	d05	0	0	0	0	0	0	0	0	0	0	0	0	0	0	0	0	0	0	0	0	0	0	0	0	0	0	0	1.054e-06	0	0	0	0	0	0	0	0	0	0		1.054e-06	31	d05
189	d06	0	0	0	0	0	0	0	0	0	0	0	0	0	0	0	0	0	0	0	0	0	0	0	0	0	0	0	0	1.1e-06	0	0	0	0	0	0	0	0	0		1.1e-06	28	d06
190	d07	0	0	0	0	0	0	0	0	0	0	0	0	0	0	0	0	0	0	0	0	0	0	0	0	0	0	0	0	0	1.203e-06	0	0	0	0	0	0	0	0		1.203e-06	25	d07
191	d08	0	0	0	0	0	0	0	0	0	0	0	0	0	0	0	0	0	0	0	0	0	0	0	0	0	0	0	0	0	0	7.001e-07	0	0	0	0	0	0	0		7.001e-07	34	d08
192	d09	0	0	0	0	0	0	0	0	0	0	0	0	0	0	0	0	0	0	0	0	0	0	0	0	0	0	0	0	0	0	0	1.257e-06	0	0	0	0	0	0		1.257e-06	23	d09
193	d10	0	0	0	0	0	0	0	0	0	0	0	0	0	0	0	0	0	0	0	0	0	0	0	0	0	0	0	0	0	0	0	0	1.587e-06	0	0	0	0	0		1.587e-06	20	d10
194	d11	0	0	0	0	0	0	0	0	0	0	0	0	0	0	0	0	0	0	0	0	0	0	0	0	0	0	0	0	0	0	0	0	0	1.846e-06	0	0	0	0		1.846e-06	19	d11
195	d12	0	0	0	0	0	0	0	0	0	0	0	0	0	0	0	0	0	0	0	0	0	0	0	0	0	0	0	0	0	0	0	0	0	0	8.429e-07	0	0	0		8.429e-07	33	d12
196	d13	0	0	0	0	0	0	0	0	0	0	0	0	0	0	0	0	0	0	0	0	0	0	0	0	0	0	0	0	0	0	0	0	0	0	0	3.472e-07	0	0		3.472e-07	36	d13
197	d14	0	0	0	0	0	0	0	0	0	0	0	0	0	0	0	0	0	0	0	0	0	0	0	0	0	0	0	0	0	0	0	0	0	0	0	0	1.203e-06	0		1.203e-06	25	d14
198	d15	0	0	0	0	0	0	0	0	0	0	0	0	0	0	0	0	0	0	0	0	0	0	0	0	0	0	0	0	0	0	0	0	0	0	0	0	0	1.257e-06		1.257e-06	23	d15

[truncated: 12 more sheets: fp>din, Xb>d, Xb>p, Xd>b, Xd>bR, fd>bin, Xa>b, Xa>bL, Xa>bR, fa>bin, fa>binL, fa>binR]
