# Supplementary material for: Dynamic carbon flux network of a diverse marine microbial community
Source: ISME Commun. 2021 Sep 25;1:50. doi: 10.1038/s43705-021-00055-7 (PMC9723560; doi:10.1038/s43705-021-00055-7)
Supplement: Supplementary file 4 — Dataset S1 [file 43705_2021_55_MOESM4_ESM.zip › Dataset_S1_Integrated_2010.xlsx]

## Sheet: sum
1	2	3	4	5	6	7	8	9	10	11	12	13	14	15	16	17	18	19	20	21	22	23	24	25	26	27	28	29	30	31	32	33	34	35	36	37	38	39	40	41	42	43	44	45	46	47	48	49	50
	Sum =	33.7236	-17.4623	120	1.38672	-32.9261	120	2.55917	-34.6209	120	3.94589	-28.712	120			120			120			Sum =	19.9739	-19.7404	733	1.38672	-86.0417	741	0.0958547	-142.451	741	0.0420592	#NUM!	686	1.52464	-79.9335	741	0.618102	-74.4254	741	1.07137	-70.1575	741			741			741
	Ave =	2.24824	-1.16416		0.0924481	-2.19507		0.170611	-2.30806		0.263059	-1.91413		7.52461	0.749978		0.217355	-0.749978				Ave =	0.52563	-0.519483		0.0364927	-2.26426		0.00252249	-3.74872		0.00110682	#NUM!		0.040122	-2.10351		0.0162659	-1.95856		0.0281939	-1.84625		27.2472	1.32677		0.0625695	-1.32677
		umolC/L			umolC/L/d			umolC/L/d			umolC/L/d			d			1/d						umolC/L			umolC/L/d			umolC/L/d			umolC/L/d			umolC/L/d			umolC/L/d			umolC/L/d			d			1/d
		Conc	log	rank	Xa>d	log	rank	Xa>p	log	rank	Xa>d+p	log	rank	Turnover	log	rank	Rate	log	rank				Conc	log	rank	Xa>d	log	rank	Xp>d	log	rank	Xb>d	log	rank	Xa+p+b>d	log	rank	Xd>b	log	rank	Xexch	log	rank	Turnover	log	rank	Rate	log	rank
11	gre	0.005157	-2.2876	11	0.00221916	-2.65381	9	0.00068084	-3.16695	10	0.0029	-2.5376	9	1.77828	0.249999	15	0.562343	-0.249999	1	gre	161	d01	0.3805	-0.419645	18	0.000762169	-3.11795	30	2.667e-05	-4.57398	35	0.000168066	-3.77452	13	0.000956906	-3.01913	31	0.016825	-1.77405	15	0.00889094	-2.05105	26	42.7964	1.63141	9	0.0233665	-1.63141	30
12	mhe	6.757	0.829754	4	0.114745	-0.940265	4	0.0905422	-1.04315	4	0.205287	-0.687638	4	32.9148	1.51739	1	0.0303815	-1.51739	15	mhe	162	ar2	0.02786	-1.55502	37	0.00397803	-2.40033	21	0.001066	-2.97224	10	0.000178549	-3.74824	12	0.00522258	-2.28211	23	0.00496539	-2.30405	33	0.00509398	-2.29294	36	5.4692	0.737924	37	0.182842	-0.737924	2
13	cde	0.009287	-2.03212	9	0.00312092	-2.50572	8	0.00099514	-3.00212	8	0.00411606	-2.38552	8	2.25628	0.353394	14	0.443207	-0.353394	2	cde	163	fu2	0.8546	-0.0682371	7	0.0419793	-1.37696	8	0.001856	-2.73142	8	0.00951093	-2.02178	1	0.0533462	-1.2729	9	0.00881114	-2.05497	26	0.0310787	-1.50754	9	27.4979	1.4393	17	0.0363664	-1.4393	22
14	cmi	0.005772	-2.23867	10	0.000959904	-3.01777	11	0.00030232	-3.51953	13	0.00126222	-2.89886	11	4.57288	0.66019	10	0.218681	-0.66019	6	cmi	164	ga2	0.9055	-0.0431115	6	0.0654861	-1.18385	7	0.001805	-2.74352	9	0.00898339	-2.04656	2	0.0762745	-1.11762	6	0.0220393	-1.6568	6	0.0491569	-1.30842	6	18.4206	1.2653	21	0.054287	-1.2653	18
15	rst	0.07814	-1.10713	7	0.0166328	-1.77903	6	0.00534122	-2.27236	7	0.021974	-1.65809	7	3.55602	0.550964	13	0.281213	-0.550964	3	rst	165	gl2	2.948	0.469527	1	0.268796	-0.570577	2	0.0001087	-3.96377	18	2.00827e-05	-4.69718	27	0.268925	-0.570369	2	0.0371547	-1.42999	4	0.15304	-0.815195	2	19.263	1.28472	20	0.0519131	-1.28472	19
16	tno	6.773	0.830781	3	0.483034	-0.316022	2	0.162436	-0.789318	3	0.64547	-0.190124	2	10.4931	1.0209	3	0.0953005	-1.0209	13	tno	166	ma2	0.3846	-0.414991	13	0.032442	-1.48889	11	6.472e-05	-4.18896	19	0.00296442	-2.52806	6	0.0354712	-1.45012	10	0.0109386	-1.96104	23	0.0232049	-1.63442	12	16.5741	1.21943	23	0.0603351	-1.21943	16
17	dix	0.0011	-2.95861	15	7.52453e-05	-4.12352	15	0.000113566	-3.94475	14	0.000188812	-3.72397	15	5.82591	0.765364	5	0.171647	-0.765364	11	dix	167	rh2	0.218	-0.661544	28	0.0288772	-1.53945	12	0.0001936	-3.71309	14	0.00172422	-2.76341	7	0.030795	-1.51152	13	0.0166551	-1.77845	20	0.023725	-1.62479	11	9.1886	0.963249	31	0.10883	-0.963249	8
18	dip	9.822	0.9922	1	0.19405	-0.712086	3	0.438281	-0.358247	2	0.632331	-0.199056	3	15.533	1.19126	2	0.064379	-1.19126	14	dip	168	ga3	1.061	0.0257154	5	0.0796522	-1.0988	5	3.983e-05	-4.39979	27	0.00496767	-2.30385	4	0.0846597	-1.07232	5	0.0103433	-1.98534	24	0.0475015	-1.32329	7	22.3362	1.34901	19	0.0447705	-1.34901	20
19	din	0.6165	-0.210067	5	0.0493423	-1.30678	5	0.0704027	-1.15241	5	0.119745	-0.921743	5	5.14844	0.711676	8	0.194234	-0.711676	8	din	169	gl3	0.08717	-1.05963	32	0.00233539	-2.63164	23	0.008232	-2.08449	6	0.00162215	-2.78991	8	0.0121895	-1.91401	16	0.00779923	-2.10795	29	0.00999438	-2.00024	19	8.7219	0.940611	33	0.114654	-0.940611	6
20	dxf	9.466	0.976167	2	0.508118	-0.294035	1	1.76552	0.246873	1	2.27364	0.356722	1	4.16337	0.619445	12	0.24019	-0.619445	4	dxf	170	gc2	0.0515	-1.28819	35	0.00828537	-2.08169	17	5.013e-06	-5.2999	37	0.000282145	-3.54953	10	0.00857253	-2.06689	19	0.00647896	-2.18849	31	0.00752574	-2.12345	32	6.84318	0.835258	35	0.146131	-0.835258	4
21	cha	0.004464	-2.35028	12	0.000329967	-3.48153	13	0.00035377	-3.45128	12	0.000683737	-3.16511	13	6.52883	0.814835	4	0.153167	-0.814835	12	cha	171	mu2	0.04191	-1.37768	36	0.00402268	-2.39548	20	0.0001634	-3.78675	16	0.00587226	-2.23119	3	0.0100583	-1.99747	17	0.00832419	-2.07966	28	0.00919127	-2.03662	20	4.55976	0.658942	38	0.21931	-0.658942	1
22	sif	0.001132	-2.94615	14	0.000117228	-3.93097	14	8.89619e-05	-4.0508	15	0.00020619	-3.68573	14	5.49008	0.739579	7	0.182147	-0.739579	9	sif	172	ga4	0.0561	-1.25104	34	0.00768022	-2.11463	18	0.0001278	-3.89347	17	0.000347311	-3.45928	9	0.00815533	-2.08856	20	0.00393292	-2.40528	36	0.00604413	-2.21867	33	9.28174	0.967629	30	0.107738	-0.967629	9
24	pha	0.01503	-1.82304	8	0.00188307	-2.72513	10	0.000821785	-3.08524	9	0.00270486	-2.56786	10	5.55667	0.744815	6	0.179964	-0.744815	10	pha	173	gl4	0.0875	-1.05799	31	0.0014779	-2.83035	24	4.178e-07	-6.37903	38	0.0040592	-2.39156	5	0.00553752	-2.25668	22	0.00529879	-2.27582	32	0.00541815	-2.26615	34	16.1494	1.20816	24	0.0619218	-1.20816	15
25	coc	0.004426	-2.35399	13	0.000633018	-3.19858	12	0.000406372	-3.39108	11	0.00103939	-2.98322	12	4.25827	0.629233	11	0.234837	-0.629233	5	coc	174	chi	0.1754	-0.75597	29	0.0350123	-1.45578	9	1.158e-05	-4.93629	36	0	#NUM!	28	0.0350239	-1.45564	11	0.0194524	-1.71103	8	0.0272381	-1.56482	10	6.4395	0.808852	36	0.155292	-0.808852	3
26	ph1	0.1646	-0.78357	6	0.0114598	-1.94082	7	0.0228807	-1.64053	6	0.0343406	-1.46419	6	4.79317	0.680622	9	0.20863	-0.680622	7	ph1	175	glo	0.5468	-0.262171	10	0.0349268	-1.45684	10	0.02708	-1.56735	1	0	#NUM!	28	0.0620068	-1.20756	8	0.0069331	-2.15907	30	0.0344699	-1.46256	8	15.8631	1.20039	25	0.0630394	-1.20039	14
																					176	chr	1.888	0.276002	3	0.210458	-0.676834	3	0.01292	-1.88874	3	0	#NUM!	28	0.223378	-0.650959	3	0.0380303	-1.41987	3	0.130704	-0.88371	3	14.4448	1.15971	27	0.0692289	-1.15971	12
																					177	fcs	0.3195	-0.495529	25	0.017462	-1.75791	15	0.01443	-1.84073	2	0	#NUM!	28	0.031892	-1.49632	12	0.00395962	-2.40235	35	0.0179258	-1.74652	14	17.8234	1.25099	22	0.0561059	-1.25099	17
																					178	gly	0.2265	-0.644932	27	0.00405	-2.39254	19	0.00273	-2.56384	7	0	#NUM!	28	0.00678	-2.16877	21	0.00405613	-2.39189	34	0.00541806	-2.26616	35	41.8046	1.62122	13	0.0239208	-1.62122	26
																					179	xyl	0.1167	-0.932929	30	0.0175136	-1.75663	13	0.0002206	-3.65639	13	0	#NUM!	28	0.0177342	-1.75119	15	0.00908842	-2.04151	25	0.0134113	-1.87253	17	8.70162	0.9396	34	0.114921	-0.9396	5
																					180	cel	1.139	0.0565237	4	0.130179	-0.885459	4	0.00941	-2.02641	5	0	#NUM!	28	0.139589	-0.855149	4	0.016713	-1.77695	19	0.078151	-1.10707	4	14.5744	1.16359	26	0.0686137	-1.16359	13
																					181	man	0.2784	-0.555331	26	0.0175111	-1.75669	14	0.01279	-1.89313	4	0	#NUM!	28	0.0303011	-1.51854	14	0.00842931	-2.07421	27	0.0193652	-1.71298	13	14.3763	1.15765	28	0.069559	-1.15765	11
																					182	rhm	0.02563	-1.59125	38	3.9372e-05	-4.40481	38	0.0009788	-3.00931	11	0	#NUM!	28	0.00101817	-2.99218	30	0.000194227	-3.71169	38	0.0006062	-3.21738	38	42.2798	1.62613	11	0.023652	-1.62613	28
																					183	d02	0.4069	-0.390512	11	0.00899345	-2.04607	16	5.544e-05	-4.25618	20	0.000135884	-3.86683	14	0.00918477	-2.03693	18	0.0212249	-1.67315	7	0.0152048	-1.81802	16	26.7612	1.42751	18	0.0373675	-1.42751	21
																					184	sta	2.115	0.32531	2	0.285212	-0.544832	1	0.0001769	-3.75227	15	0	#NUM!	28	0.285389	-0.544563	1	0.0424958	-1.37165	2	0.163942	-0.785309	1	12.9009	1.11062	29	0.0775141	-1.11062	10
																					185	pec	0.07487	-1.12569	33	0.00048551	-3.3138	35	0.0008418	-3.07479	12	0	#NUM!	28	0.00132731	-2.87703	25	0.000263216	-3.57969	37	0.000795263	-3.09949	37	94.145	1.9738	1	0.0106219	-1.9738	38
																					186	d03	0.3805	-0.419645	18	0.000493627	-3.3066	34	3.264e-05	-4.48625	33	9.79743e-05	-4.00889	18	0.000624241	-3.20465	36	0.0166447	-1.77872	21	0.00863447	-2.06376	30	44.0676	1.64412	4	0.0226924	-1.64412	35
																					187	d04	0.381	-0.419075	14	0.000889398	-3.0509	28	4.992e-05	-4.30173	22	8.44052e-05	-4.07363	19	0.00102372	-2.98982	29	0.0169514	-1.7708	12	0.00898755	-2.04636	24	42.392	1.62728	10	0.0235894	-1.62728	29
																					188	d05	0.3809	-0.419189	16	0.000802521	-3.09554	29	5.101e-05	-4.29234	21	7.4246e-05	-4.12933	22	0.000927777	-3.03256	32	0.0168682	-1.77293	14	0.00889798	-2.05071	25	42.8075	1.63152	8	0.0233604	-1.63152	31
																					189	d06	0.379	-0.421361	22	0.000589164	-3.22976	33	3.328e-05	-4.47782	32	0.000194778	-3.71046	11	0.000817222	-3.08766	35	0.0167788	-1.77524	18	0.00879801	-2.05562	29	43.0779	1.63425	6	0.0232137	-1.63425	33
																					190	d07	0.3805	-0.419645	18	0.0010336	-2.98565	26	4.722e-05	-4.32587	24	0.000134028	-3.8728	15	0.00121484	-2.91548	27	0.0170603	-1.76801	10	0.00913755	-2.03917	22	41.6414	1.61952	14	0.0240146	-1.61952	25
																					191	d08	0.7503	-0.124765	8	0.000182107	-3.73967	37	4.5e-05	-4.34679	25	6.83719e-05	-4.16512	24	0.000295479	-3.52947	38	0.0327385	-1.48494	5	0.016517	-1.78207	15	45.426	1.6573	2	0.0220138	-1.6573	37
																					192	d09	0.3809	-0.419189	16	0.000977308	-3.00997	27	4.047e-05	-4.39287	26	7.96452e-05	-4.09884	21	0.00109742	-2.95963	28	0.0169434	-1.771	13	0.00902039	-2.04477	23	42.2265	1.62559	12	0.0236818	-1.62559	27
																					193	d10	0.6073	-0.216597	9	0.0679802	-1.16762	6	3.423e-05	-4.46559	30	3.09711e-05	-4.50904	26	0.0680454	-1.1672	7	0.067394	-1.17138	1	0.0677197	-1.16928	5	8.96784	0.952688	32	0.11151	-0.952688	7
																					194	d11	0.3978	-0.400335	12	0.00327117	-2.4853	22	4.835e-05	-4.3156	23	0.000122481	-3.91193	17	0.003442	-2.46319	24	0.0191085	-1.71877	9	0.0112752	-1.94787	18	35.2809	1.54754	16	0.028344	-1.54754	23
																					195	d12	0.381	-0.419075	14	0.000740947	-3.13021	31	3.007e-05	-4.52187	34	7.36975e-05	-4.13255	23	0.000844715	-3.07329	33	0.0168103	-1.77442	17	0.00882752	-2.05416	27	43.1605	1.63509	5	0.0231693	-1.63509	34
																					196	d13	0.3787	-0.421705	23	0.000359609	-3.44417	36	3.665e-05	-4.43593	29	5.37141e-05	-4.26991	25	0.000449973	-3.34681	37	0.0165414	-1.78143	22	0.00849568	-2.0708	31	44.5756	1.6491	3	0.0224338	-1.6491	36
																					197	d14	0.3786	-0.421819	24	0.000711455	-3.14785	32	3.747e-05	-4.42632	28	8.31265e-05	-4.08026	20	0.000832052	-3.07985	34	0.0168129	-1.77436	16	0.00882247	-2.05441	28	42.9131	1.63259	7	0.0233029	-1.63259	32
																					198	d15	0.3805	-0.419645	18	0.00107235	-2.96966	25	3.415e-05	-4.46661	31	0.000125488	-3.9014	16	0.00123199	-2.90939	26	0.0170432	-1.76845	11	0.00913757	-2.03917	21	41.6413	1.61952	15	0.0240146	-1.61952	24
[truncated: 47 more columns]

## Sheet: Xa>d
1	2	3	4	5	6	7	8	9	10	11	12	13	14	15	16	17	18	19	20	21	22
	rank =	9	4	8	11	6	2	15	3	5	1	13	14	10	12	7
	sum =	0.00221916	0.114745	0.00312092	0.000959904	0.0166328	0.483034	7.52453e-05	0.19405	0.0493423	0.508118	0.000329967	0.000117228	0.00188307	0.000633018	0.0114598
		umolC/L/d
		11	12	13	14	15	16	17	18	19	20	21	22	24	25	26
		gre	mhe	cde	cmi	rst	tno	dix	dip	din	dxf	cha	sif	pha	coc	ph1		sum	rank
161	d01	0.0001615	1.117e-06	2.587e-07	2.038e-06	9.973e-07	7.575e-05	7.818e-08	8.505e-05	0.0004217	2.869e-10	2.741e-13	2.5e-06	8.969e-07	2.411e-06	7.872e-06		0.000762169	30	d01
162	ar2	0.0002255	0.0005126	0.0007838	0.0005317	1.093e-05	0.0005789	2.802e-08	0.0008045	6.952e-05	0.0003622	3.645e-13	2.641e-06	8.743e-06	8.697e-05	9.576e-12		0.00397803	21	ar2
163	fu2	5.65e-05	0.01322	2.891e-05	1.336e-05	0.0001354	0.01093	3.594e-07	0.01025	0.003796	0.003464	1.027e-06	1.849e-06	2.611e-06	7.871e-05	5.776e-07		0.0419793	8	fu2
164	ga2	3.691e-06	0.01223	1.607e-05	7.338e-06	7.418e-05	0.0041	2.009e-07	0.005653	0.00376	0.03948	3.621e-13	5.07e-06	9.261e-06	3.525e-05	0.000112		0.0654861	7	ga2
165	gl2	8.456e-07	0.01007	4.075e-06	1.909e-06	0.009585	0.216	5.02e-08	0.001446	0.002718	0.02889	3.891e-13	3.695e-06	2.653e-06	6.833e-05	5.653e-06		0.268796	2	gl2
166	ma2	4.901e-06	0.008196	1.658e-05	7.689e-06	7.76e-05	0.004225	9.141e-07	0.005866	0.0009689	0.01032	5.273e-13	4.153e-06	2.488e-05	3.742e-05	0.002692		0.032442	11	ma2
167	rh2	3.267e-06	0.006176	5.824e-05	9.578e-06	9.472e-05	0.01006	2.591e-07	0.00714	0.002833	0.002408	3.591e-13	2.811e-06	1.15e-05	6.828e-05	1.151e-05		0.0288772	12	rh2
168	ga3	7.271e-13	0.008985	9.58e-08	7.753e-07	2.853e-07	0.07036	4.125e-08	8.112e-11	6.534e-05	1.129e-10	9.149e-13	1.943e-06	3.559e-07	4.202e-07	0.0002379		0.0796522	5	ga3
169	gl3	7.365e-13	0.0005468	0.001138	5.145e-08	2.94e-08	5.344e-06	2.587e-05	4.072e-06	0.0003689	2.338e-10	0.0002363	3.975e-06	3.49e-08	3.116e-06	2.893e-06		0.00233539	23	gl3
170	gc2	4.832e-13	0.001922	8.699e-06	3.964e-06	0.001133	0.002171	1.051e-07	0.003017	3.353e-11	1.192e-10	1.831e-05	3.239e-06	1.645e-06	4.034e-06	2.377e-06		0.00828537	17	gc2
171	mu2	2.916e-13	1.893e-06	2.824e-05	1.285e-07	1.487e-07	1.625e-05	4.629e-14	2.668e-11	0.00214	0.001829	2.611e-13	2.614e-06	3.132e-12	4.388e-06	1.554e-08		0.00402268	20	mu2
172	ga4	6.823e-13	0.0002587	1.286e-12	6.108e-05	5.352e-07	0.001698	2.658e-14	2.759e-11	0.002868	0.001282	3.66e-13	3.581e-06	0.001356	1.214e-07	0.0001522		0.00768022	18	ga4
173	gl4	2.997e-13	9.153e-12	7.02e-08	3.124e-08	1.938e-08	1.035e-05	2.958e-14	2.775e-11	0.001466	1.12e-10	4.06e-13	4.982e-07	3.573e-12	9.309e-07	1.489e-11		0.0014779	24	gl4
174	chi	3.591e-05	0.004369	9.951e-05	3e-05	0.0005336	0.01528	4.679e-06	0.01461	0	0	0	4.824e-06	3.294e-05	1.096e-05	9.127e-07		0.0350123	9	chi
175	glo	0	0.004369	9.951e-05	3e-05	0.0005336	0.01528	4.679e-06	0.01461	0	0	0	0	0	0	1.368e-11		0.0349268	10	glo
176	chr	3.591e-05	0.02622	0.0005971	0.00018	0.003202	0.09165	2.807e-05	0.08767	0	0	7.433e-05	2.412e-05	0.0003294	0.0001096	0.0003376		0.210458	3	chr
177	fcs	0	0.002185	4.975e-05	1.5e-05	0.0002668	0.007638	2.339e-06	0.007305	0	0	0	0	0	0	1.379e-07		0.017462	15	fcs
178	gly	0	0	0	0	0	0	0	0	0	0	0	0	0	0	0.00405		0.00405	19	gly
179	xyl	4.74e-05	0.002185	4.975e-05	1.5e-05	0.0002668	0.007638	2.339e-06	0.007305	0	0	0	0	0	0	4.285e-06		0.0175136	13	xyl
180	cel	8.33e-05	0.002185	4.975e-05	1.5e-05	0.0002668	0.007638	2.339e-06	0.007305	0.005384	0.1072	0	4.824e-06	3.294e-05	1.096e-05	1.028e-06		0.130179	4	cel
181	man	4.74e-05	0.002185	4.975e-05	1.5e-05	0.0002668	0.007638	2.339e-06	0.007305	0	0	0	0	0	0	1.855e-06		0.0175111	14	man
182	rhm	3.591e-05	0	0	0	0	0	0	0	0	0	0	0	0	0	3.462e-06		3.9372e-05	38	rhm
183	d02	0.0001916	0.008581	2.059e-12	1.634e-08	1.47e-07	2.048e-05	6.728e-08	1.121e-05	0.0001696	2.977e-10	2.879e-13	2.372e-06	2.764e-06	1.37e-05	4.912e-07		0.00899345	16	d02
184	sta	0.0003591	0	0	0	0	0	0	0	0.01346	0.268	0	0	0	0	0.003393		0.285212	1	sta
185	pec	3.591e-05	0	0	0	0	0	0	0	0	0	0	0	3.294e-05	1.096e-05	0.0004057		0.00048551	35	pec
186	d03	1.952e-05	1.399e-05	3.094e-06	1.764e-06	2.412e-07	0.0001292	7.368e-14	6.644e-05	0.0002444	3.466e-10	5.519e-13	4.68e-06	2.578e-06	6.432e-06	1.287e-06		0.000493627	34	d03
187	d04	2.87e-05	5.785e-11	7.493e-06	3.037e-06	5.639e-07	9.495e-05	4.828e-14	0.0002319	0.0005031	2.014e-10	5.263e-13	3.403e-06	1.949e-06	1.394e-05	3.615e-07		0.000889398	28	d04
188	d05	0.0001042	3.623e-11	6.246e-06	4.413e-07	2.558e-07	4.891e-05	4.302e-14	0.0001424	0.0004781	2.792e-10	3.873e-13	1.596e-06	2.73e-06	1.708e-05	5.615e-07		0.000802521	29	d05
189	d06	5.994e-06	2.333e-11	2.84e-07	1.644e-06	3.706e-07	0.0001874	3.713e-08	9.388e-05	0.0002874	5.47e-10	2.971e-13	4.474e-06	1.692e-06	1.928e-06	4.06e-06		0.000589164	33	d06
190	d07	7.327e-05	2.204e-05	3.268e-06	1.886e-06	6.809e-07	2.025e-05	9.144e-08	0.0001866	0.0007079	2.489e-10	3.619e-13	4.471e-06	2.352e-06	7.774e-06	3.012e-06		0.0010336	26	d07
191	d08	3.128e-05	4.479e-06	5.649e-06	1.832e-06	1.325e-06	1.956e-05	5.888e-08	6.086e-06	0.0001055	2.639e-10	3.087e-13	8.029e-07	2.125e-06	2.78e-06	6.287e-07		0.000182107	37	d08
192	d09	0.0001932	1.329e-05	6.329e-07	2.912e-06	1.233e-07	1.206e-05	7.353e-08	2.654e-05	0.0007116	2.283e-10	3.211e-13	5.387e-06	2.268e-06	8.021e-06	1.2e-06		0.000977308	27	d09
193	d10	1.024e-07	2.845e-05	8.092e-07	1.218e-07	2.926e-06	0.006609	9.829e-08	0.01253	0.003912	0.04488	2.97e-13	4.077e-06	2.981e-06	5.457e-06	4.217e-06		0.0679802	6	d10
194	d11	3.835e-05	0.0001215	7.289e-06	1.367e-06	0.0001755	0.002656	3.039e-08	0.000163	8.604e-05	2.224e-10	2.612e-13	1.151e-06	2.423e-06	5.07e-06	1.345e-05		0.00327117	22	d11
195	d12	0.0001028	3.879e-11	6.156e-06	2.102e-06	1.927e-07	6.294e-05	4.983e-14	2.684e-05	0.000531	1.752e-10	3.068e-13	2.703e-06	1.95e-06	3.724e-06	5.392e-07		0.000740947	31	d12
196	d13	7.59e-06	3.409e-11	1.993e-12	2.428e-06	5e-07	0.0001698	2.359e-08	4.189e-05	0.0001192	3.216e-06	3.037e-13	3.687e-06	2.849e-06	7.092e-06	1.333e-06		0.000359609	36	d13
197	d14	5.871e-05	3.172e-05	1.687e-06	2.77e-07	1.029e-07	8.182e-06	4.196e-08	9.04e-05	0.0005106	2.402e-10	4.012e-13	2.838e-06	2.155e-06	3.566e-06	1.175e-06		0.000711455	32	d14
198	d15	0.0002268	0.0001107	1.535e-07	4.333e-07	6.163e-07	2.965e-06	3.253e-08	5.73e-05	0.0006565	2.29e-10	2.864e-13	3.249e-06	5.454e-06	3.593e-06	4.551e-06		0.00107235	25	d15

## Sheet: Xa>dR
1	2	3	4	5	6	7	8	9	10	11	12	13	14	15	16	17	18
		for each d, rank a
		11	12	13	14	15	16	17	18	19	20	21	22	24	25	26
		gre	mhe	cde	cmi	rst	tno	dix	dip	din	dxf	cha	sif	pha	coc	ph1
161	d01	2	9	12	8	10	4	13	3	1	14	15	6	11	7	5
162	ar2	7	5	2	4	10	3	13	1	9	6	15	12	11	8	14
163	fu2	8	1	9	10	6	2	15	3	4	5	13	12	11	7	14
164	ga2	13	2	9	11	7	4	14	3	5	1	15	12	10	8	6
165	gl2	13	3	9	12	4	1	14	6	5	2	15	10	11	7	8
166	ma2	12	2	10	11	7	4	14	3	6	1	15	13	9	8	5
167	rh2	12	3	8	11	6	1	14	2	4	5	15	13	10	7	9
168	ga3	15	2	10	6	9	1	11	13	4	12	14	5	8	7	3
169	gl3	15	2	1	11	13	6	5	7	3	14	4	8	12	9	10
170	gc2	15	3	6	8	4	2	12	1	14	13	5	9	11	7	10
171	mu2	13	7	3	9	8	4	15	11	1	2	14	6	12	5	10
172	ga4	13	5	12	7	9	2	15	11	1	4	14	8	3	10	6
173	gl4	14	11	5	6	7	2	15	9	1	8	13	4	12	3	10
174	chi	6	3	5	8	4	1	11	2	13	13	13	10	7	9	12
175	glo	9	3	5	6	4	1	7	2	9	9	9	9	9	9	8
176	chr	11	3	5	8	4	1	12	2	14	14	10	13	7	9	6
177	fcs	9	3	5	6	4	1	7	2	9	9	9	9	9	9	8
178	gly	2	2	2	2	2	2	2	2	2	2	2	2	2	2	1
179	xyl	6	3	5	7	4	1	9	2	10	10	10	10	10	10	8
180	cel	7	5	8	10	6	2	13	3	4	1	15	12	9	11	14
181	man	6	3	5	7	4	1	8	2	10	10	10	10	10	10	9
182	rhm	1	3	3	3	3	3	3	3	3	3	3	3	3	3	2
183	d02	2	1	14	12	10	4	11	6	3	13	15	8	7	5	9
184	sta	4	5	5	5	5	5	5	5	2	1	5	5	5	5	3
185	pec	2	5	5	5	5	5	5	5	5	5	5	5	3	4	1
186	d03	4	5	8	10	12	2	15	3	1	13	14	7	9	6	11
187	d04	4	13	6	8	10	3	15	2	1	12	14	7	9	5	11
188	d05	3	13	6	10	11	4	15	2	1	12	14	8	7	5	9
189	d06	4	14	11	9	10	2	12	3	1	13	15	5	8	7	6
190	d07	3	4	8	11	12	5	13	2	1	14	15	7	10	6	9
191	d08	2	6	5	9	10	3	13	4	1	14	15	11	8	7	12
192	d09	2	4	11	8	12	5	13	3	1	14	15	7	9	6	10
193	d10	13	5	11	12	10	3	14	2	4	1	15	8	9	6	7
194	d11	6	4	8	11	2	1	13	3	5	14	15	12	10	9	7
195	d12	2	13	5	8	11	3	15	4	1	12	14	7	9	6	10
196	d13	4	13	14	9	11	1	12	3	2	7	15	6	8	5	10
197	d14	3	4	9	11	12	5	13	2	1	14	15	7	8	6	10
198	d15	2	3	12	11	10	9	13	4	1	14	15	8	5	7	6

## Sheet: fa>din
1	2	3	4	5	6	7	8	9	10	11	12	13	14	15	16	17	18	19	20
		for each d, fraction a
		11	12	13	14	15	16	17	18	19	20	21	22	24	25	26
		gre	mhe	cde	cmi	rst	tno	dix	dip	din	dxf	cha	sif	pha	coc	ph1		sum
161	d01	0.1765	0.00104	0.0004999	0.003573	0.001815	0.1098	8.935e-05	0.1037	0.4084	2.786e-07	2.534e-10	0.004188	0.001075	0.002943	0.008849		0.822473
162	ar2	0.04678	0.106	0.1052	0.08712	0.001602	0.117	5.593e-06	0.1634	0.01547	0.07967	8.014e-11	0.0004487	0.001875	0.01908	2.096e-09		0.743651
163	fu2	0.001126	0.2073	0.0007523	0.0003157	0.003319	0.2255	6.763e-06	0.1936	0.0697	0.06462	1.867e-05	4.232e-05	5.215e-05	0.001539	1.138e-05		0.767903
164	ga2	5.267e-05	0.1365	0.0003876	0.0001546	0.001661	0.07159	2.813e-06	0.08183	0.04734	0.489	4.197e-12	0.0001012	0.0001294	0.0005022	0.001581		0.830832
165	gl2	4.283e-06	0.05353	4.044e-05	1.528e-05	0.08042	0.725	2.838e-07	0.007891	0.01109	0.1211	1.641e-12	2.738e-05	1.202e-05	0.0002807	2.598e-05		0.999437
166	ma2	0.0001507	0.1921	0.0007566	0.0003053	0.003256	0.1432	2.726e-05	0.1712	0.02692	0.2815	1.366e-11	0.0001575	0.0007456	0.00117	0.0799		0.901389
167	rh2	0.0001168	0.1752	0.003	0.0004277	0.004509	0.3427	8.837e-06	0.2381	0.08746	0.07625	1.102e-11	0.0001193	0.0003836	0.00224	0.0003736		0.930889
168	ga3	1.201e-11	0.1285	3.392e-06	2.117e-05	8.532e-06	0.766	7.855e-07	1.268e-09	0.0007935	1.428e-09	1.192e-11	5.091e-05	5.612e-06	5.362e-06	0.003585		0.898974
169	gl3	6.356e-11	0.04474	0.1437	6.783e-06	3.941e-06	0.0004356	0.002473	0.0003711	0.02725	1.864e-08	0.0185	0.0005152	3.318e-06	0.0002413	0.0002518		0.238492
170	gc2	6.806e-11	0.2146	0.0009524	0.0004335	0.1198	0.2619	1.281e-05	0.3592	4.954e-09	1.684e-08	0.00254	0.0003591	0.0002245	0.000583	0.0003325		0.960938
171	mu2	2.948e-11	0.0001992	0.003559	1.542e-05	1.781e-05	0.002016	4.756e-12	2.82e-09	0.2032	0.1825	2.571e-11	0.0003143	3.643e-10	0.0004413	1.733e-06		0.392265
172	ga4	1.059e-10	0.03203	4.559e-10	0.01764	0.0001671	0.2054	4.76e-12	4.012e-09	0.3026	0.1475	4.287e-11	0.0009946	0.2222	1.455e-05	0.02338		0.951926
173	gl4	5.245e-11	1.45e-09	1.307e-05	6.167e-06	3.773e-06	0.002019	5.15e-12	4.718e-09	0.2482	1.943e-08	6.898e-11	9.892e-05	6.826e-10	0.0001647	2.773e-09		0.250506
174	chi	0.001286	0.1049	0.006723	0.001624	0.03106	0.4257	0.0001741	0.4265	0	0	0	0.0002513	0.001175	0.0003401	2.829e-05		0.999762
175	glo	0	0.05976	0.004205	0.0009791	0.01893	0.2372	0.0001022	0.2432	0	0	0	0	0	0	2.318e-10		0.564376
176	chr	0.000203	0.0987	0.006592	0.001582	0.03033	0.4018	0.0001665	0.4041	0	0	0.0003225	0.0002036	0.001865	0.0005292	0.00164		0.948034
177	fcs	0	0.05803	0.003961	0.0009302	0.01794	0.2304	9.816e-05	0.2354	0	0	0	0	0	0	4.551e-06		0.546764
178	gly	0	0	0	0	0	0	0	0	0	0	0	0	0	0	0.6336		0.6336
179	xyl	0.003355	0.1036	0.006672	0.001611	0.03081	0.4204	0.0001722	0.4216	0	0	0	0	0	0	0.0002623		0.988482
180	cel	0.0009477	0.01585	0.001638	0.0003457	0.00688	0.06157	3.147e-05	0.06725	0.03438	0.7463	0	0.0001045	0.0003856	8.527e-05	8.728e-06		0.935777
181	man	0.001956	0.06105	0.004308	0.001006	0.01944	0.2429	0.0001044	0.2487	0	0	0	0	0	0	6.42e-05		0.579529
182	rhm	0.06325	0	0	0	0	0	0	0	0	0	0	0	0	0	0.004696		0.067946
183	d02	0.0298	0.9176	5.715e-10	3.757e-06	3.705e-05	0.003593	9.652e-06	0.00166	0.02276	3.905e-08	3.537e-11	0.0005284	0.0004312	0.002125	7.373e-05		0.978622
184	sta	0.002163	0	0	0	0	0	0	0	0.04294	0.9397	0	0	0	0	0.01471		0.999513
185	pec	0.03737	0	0	0	0	0	0	0	0	0	0	0	0.03541	0.008347	0.3343		0.415427
186	d03	0.03196	0.02079	0.008422	0.004161	0.0005938	0.2518	1.287e-10	0.1134	0.3629	4.985e-07	7.941e-10	0.01047	0.004192	0.01049	0.002023		0.821202
187	d04	0.02877	5.223e-08	0.0129	0.004517	0.0008897	0.1176	5.242e-11	0.2483	0.456	1.776e-07	4.536e-10	0.004884	0.001951	0.01325	0.0003668		0.889429
188	d05	0.1187	3.86e-08	0.01307	0.0008148	0.0005067	0.06629	5.462e-11	0.1843	0.4745	2.798e-07	3.757e-10	0.002903	0.003325	0.01819	0.000663		0.883263
189	d06	0.00754	2.5e-08	0.000568	0.002801	0.0006761	0.27	4.859e-05	0.1191	0.3297	6.217e-07	3.276e-10	0.007364	0.002113	0.002551	0.005047		0.747509
190	d07	0.06596	0.01672	0.005665	0.002895	0.001084	0.02321	8.869e-05	0.1888	0.5382	1.915e-07	2.683e-10	0.006528	0.002207	0.006471	0.002648		0.860477
191	d08	0.1094	0.01384	0.03253	0.01025	0.007617	0.08696	0.0002137	0.02466	0.3185	8.297e-07	9.331e-10	0.004405	0.007783	0.0101	0.002197		0.628457
192	d09	0.1956	0.01239	0.001242	0.00519	0.0002301	0.01349	8.095e-05	0.03192	0.6149	2.004e-07	2.717e-10	0.009212	0.002338	0.008346	0.001158		0.896097
193	d10	1.636e-06	0.000406	2.455e-05	3.004e-06	7.721e-05	0.1271	1.653e-06	0.2094	0.04896	0.6128	3.896e-12	9.531e-05	4.627e-05	8.976e-05	6.559e-05		0.999071
194	d11	0.01682	0.05868	0.001925	0.0003395	0.04376	0.6816	1.363e-05	0.06326	0.03788	1.026e-07	1.27e-10	0.0002914	0.0009375	0.001932	0.005122		0.912561
195	d12	0.136	4.839e-08	0.016	0.004935	0.0004737	0.09219	7.536e-11	0.04192	0.5747	1.959e-07	3.353e-10	0.006085	0.002671	0.005477	0.0006694		0.881121
196	d13	0.01703	7.519e-08	6.687e-09	0.007075	0.001548	0.4043	5.639e-05	0.09693	0.2397	0.006693	6.26e-10	0.01029	0.006332	0.01458	0.002875		0.807409
197	d14	0.07797	0.03615	0.004424	0.000626	0.0002441	0.01394	5.917e-05	0.1343	0.5863	2.68e-07	4.307e-10	0.006181	0.002938	0.005198	0.001537		0.869868
198	d15	0.2117	0.08688	0.0002824	0.0007257	0.001087	0.004194	3.2e-05	0.06238	0.5033	1.802e-07	2.154e-10	0.005226	0.005747	0.003798	0.004084		0.889436

## Sheet: fa>dout
1	2	3	4	5	6	7	8	9	10	11	12	13	14	15	16	17	18
	sum	0.76527	0.57196	0.757008	0.759067	0.754891	0.757434	0.39827	0.317512	0.431207	0.230015	0.487936	0.564236	0.696108	0.625874	0.342749
		for each d, fraction a
		11	12	13	14	15	16	17	18	19	20	21	22	24	25	26
		gre	mhe	cde	cmi	rst	tno	dix	dip	din	dxf	cha	sif	pha	coc	ph1
161	d01	0.05569	5.279e-06	5.434e-05	0.001439	3.832e-05	0.0001836	0.0004019	0.0001597	0.00421	1.365e-10	4.052e-10	0.01213	0.0003315	0.002837	0.0002481
162	ar2	0.07776	0.002919	0.1912	0.4235	0.0003597	0.001477	0.0001434	0.00151	0.000653	0.0001815	5.417e-10	0.01287	0.003223	0.08429	2.864e-10
163	fu2	0.0195	0.06879	0.006073	0.009436	0.004409	0.02411	0.001841	0.01923	0.03145	0.00171	0.001606	0.008898	0.0009644	0.07427	1.903e-05
164	ga2	0.001286	0.06131	0.003382	0.005179	0.00241	0.01041	0.001029	0.01061	0.04034	0.01978	5.335e-10	0.02468	0.003415	0.03873	0.003683
165	gl2	0.0002955	0.0485	0.0008559	0.001351	0.4397	0.3235	0.000257	0.002713	0.02924	0.01447	5.753e-10	0.01791	0.0009795	0.06882	0.0001861
166	ma2	0.001713	0.04236	0.003483	0.005431	0.002526	0.01077	0.004806	0.01101	0.01043	0.005172	7.78e-10	0.01992	0.009178	0.0432	0.08866
167	rh2	0.001142	0.0336	0.01353	0.006785	0.003087	0.02046	0.001328	0.01341	0.02348	0.001203	5.369e-10	0.01366	0.004241	0.06473	0.0003398
168	ga3	2.507e-10	0.04248	2.338e-05	0.0006177	1.309e-05	0.105	0.0002185	1.263e-10	0.0005278	4.922e-11	1.351e-09	0.009254	0.0001316	0.0003868	0.007834
169	gl3	2.539e-10	0.002585	0.2777	4.099e-05	1.349e-06	7.978e-06	0.137	6.341e-06	0.00298	1.02e-10	0.3501	0.01947	1.29e-05	0.002868	8.451e-05
170	gc2	1.666e-10	0.01095	0.001833	0.002801	0.05147	0.005539	0.0005378	0.005664	2.709e-10	5.2e-11	0.02863	0.0155	0.0006081	0.004456	7.333e-05
171	mu2	1.005e-10	8.948e-06	0.006893	0.0001024	6.823e-06	2.426e-05	2.453e-10	4.155e-11	0.01729	0.0007979	3.866e-10	0.01252	1.158e-09	0.004039	5.12e-07
172	ga4	2.352e-10	0.001223	3.138e-10	0.04866	2.456e-05	0.002534	1.408e-10	4.296e-11	0.02316	0.0005591	5.511e-10	0.01709	0.5013	0.0001118	0.005004
173	gl4	1.033e-10	4.327e-11	1.713e-05	2.489e-05	8.895e-07	1.545e-05	1.567e-10	4.321e-11	0.01184	4.883e-11	6.041e-10	0.002061	1.321e-09	0.000857	4.512e-10
174	chi	0.01238	0.02066	0.02429	0.0239	0.02449	0.0228	0.02479	0.02275	0	0	0	0.02363	0.01218	0.01009	2.622e-05
175	glo	0	0.02066	0.02429	0.0239	0.02449	0.0228	0.02479	0.02275	0	0	0	0	0	0	3.93e-10
176	chr	0.01238	0.1239	0.1457	0.1434	0.1469	0.1368	0.1487	0.1365	0	0	0.1076	0.1182	0.1218	0.1009	0.009697
177	fcs	0	0.01033	0.01214	0.01195	0.01224	0.0114	0.01239	0.01138	0	0	0	0	0	0	3.961e-06
178	gly	0	0	0	0	0	0	0	0	0	0	0	0	0	0	0.1163
179	xyl	0.01634	0.01033	0.01214	0.01195	0.01224	0.0114	0.01239	0.01138	0	0	0	0	0	0	0.0001231
180	cel	0.02872	0.01033	0.01214	0.01195	0.01224	0.0114	0.01239	0.01138	0.0435	0.04676	0	0.02363	0.01218	0.01009	2.954e-05
181	man	0.01634	0.01033	0.01214	0.01195	0.01224	0.0114	0.01239	0.01138	0	0	0	0	0	0	5.329e-05
182	rhm	0.01238	0	0	0	0	0	0	0	0	0	0	0	0	0	9.945e-05
183	d02	0.06606	0.04887	5.019e-10	1.249e-05	4.992e-06	4.401e-05	0.0003445	2.104e-05	0.001657	1.416e-10	4.292e-10	0.01101	0.001019	0.01395	1.495e-05
184	sta	0.1238	0	0	0	0	0	0	0	0.1087	0.1169	0	0	0	0	0.09747
185	pec	0.01238	0	0	0	0	0	0	0	0	0	0	0	0.01218	0.01009	0.01165
186	d03	0.006732	7.957e-05	0.0006653	0.001252	9.632e-06	0.0003295	3.903e-10	0.0001247	0.002569	1.554e-10	8.421e-10	0.02283	0.0009506	0.006993	3.891e-05
187	d04	0.009902	2.989e-10	0.001613	0.002268	2.139e-05	0.0002412	2.557e-10	0.0004354	0.005347	9.322e-11	7.727e-10	0.01606	0.0007189	0.01419	1.191e-05
188	d05	0.03592	1.971e-10	0.001316	0.0003494	8.869e-06	0.0001016	2.279e-10	0.0002673	0.004755	1.326e-10	5.841e-10	0.00721	0.001008	0.01706	1.807e-05
189	d06	0.002067	1.212e-10	5.966e-05	0.001236	1.289e-05	0.000478	0.0001967	0.0001762	0.002967	2.659e-10	4.427e-10	0.02137	0.000624	0.002287	0.0001323
190	d07	0.02527	0.0001042	0.0007331	0.001339	2.95e-05	4.585e-05	0.0004742	0.0003504	0.00692	1.17e-10	5.431e-10	0.02129	0.0008681	0.007744	9.1e-05
191	d08	0.01079	2.118e-05	0.001187	0.001304	4.541e-05	4.128e-05	0.0003014	1.143e-05	0.0009524	1.2e-10	4.562e-10	0.003662	0.0007836	0.002964	1.806e-05
192	d09	0.06662	6.283e-05	0.000133	0.002124	4.804e-06	2.16e-05	0.0003774	4.982e-05	0.007014	1.071e-10	4.81e-10	0.02592	0.0008359	0.008714	3.447e-05
193	d10	3.554e-05	0.0001529	0.0001732	8.996e-05	0.0001161	0.01677	0.0005085	0.02353	0.03284	0.02248	4.433e-10	0.01947	0.001099	0.006375	0.0001389
194	d11	0.01322	0.0006797	0.001563	0.0009731	0.005701	0.006776	0.0001582	0.0003059	0.0009041	1.041e-10	3.873e-10	0.005291	0.0008936	0.005497	0.0004413
195	d12	0.03546	1.985e-10	0.001293	0.001493	7.469e-06	0.0001164	2.639e-10	5.039e-05	0.00496	7.955e-11	4.56e-10	0.01263	0.0007195	0.004362	1.549e-05
196	d13	0.002617	1.83e-10	4.859e-10	0.001739	1.735e-05	0.0004111	0.000125	7.865e-05	0.001017	1.611e-06	4.489e-10	0.01745	0.001052	0.006623	4.175e-05
197	d14	0.02025	0.0001591	0.0003543	0.0002089	4.573e-06	1.9e-05	0.0002149	0.0001697	0.005329	1.117e-10	5.916e-10	0.0133	0.0007952	0.004193	3.647e-05
198	d15	0.07822	0.0005589	3.225e-05	0.0003104	2.048e-05	7.553e-06	0.0001666	0.0001076	0.006175	1.049e-10	4.261e-10	0.01532	0.002016	0.004156	0.0001307

## Sheet: Xa>de
1	2	3	4	5	6	7	8	9	10	11	12	13	14	15	16	17	18	19	20	21	22
	rank =	13	4	9	12	7	3	15	2	5	1	10	14	11	8	6
	sum =	2.74553e-05	0.0305106	0.000135362	6.22098e-05	0.000629786	0.0344597	1.66759e-06	0.04788	0.0120637	0.129369	8.9097e-05	1.32349e-05	6.95286e-05	0.000162475	0.00322536
		umolC/L/d
		11	12	13	14	15	16	17	18	19	20	21	22	24	25	26
		gre	mhe	cde	cmi	rst	tno	dix	dip	din	dxf	cha	sif	pha	coc	ph1		sum	rank
161	d01	1.098e-06	1.039e-11	2.587e-07	2.031e-06	5.558e-07	6.666e-05	6.885e-08	8.505e-05	0.0002968	1.747e-10	7.29e-14	1.609e-07	1.145e-07	2.327e-06	5.196e-06		0.000460321	17	d01
162	ar2	3.459e-07	0.0005126	2.274e-06	1.045e-06	1.058e-05	0.0005789	2.802e-08	0.0008045	3.378e-05	0.0003622	1.207e-13	8.591e-08	8.274e-06	1.592e-05	2.688e-12		0.00233053	10	ar2
163	fu2	2.96e-06	0.006514	2.89e-05	1.328e-05	0.0001345	0.007357	3.56e-07	0.01022	0.0002871	0.003079	1.027e-06	2.112e-07	9.734e-07	6.824e-06	5.776e-07		0.0276467	5	fu2
164	ga2	2.979e-06	0.003588	1.592e-05	7.316e-06	7.406e-05	0.004053	1.961e-07	0.005632	0.003682	0.03948	7.995e-14	2.003e-07	7.787e-06	2.366e-05	0.0001107		0.0566778	2	ga2
165	gl2	8.456e-07	0.0009184	4.075e-06	1.873e-06	1.896e-05	0.001037	5.02e-08	0.001441	0.002694	0.02889	1.039e-13	2.49e-07	1.363e-06	2.229e-05	5.618e-06		0.0350357	3	gl2
166	ma2	4.901e-06	0.003738	1.658e-05	7.621e-06	7.715e-05	0.004221	2.043e-07	0.005866	0.0009626	0.01032	1.272e-13	5.637e-07	1.752e-05	3.298e-05	0.002688		0.0279531	4	ma2
167	rh2	3.267e-06	0.004549	2.018e-05	9.275e-06	9.39e-05	0.005138	2.486e-07	0.00714	0.0002195	0.002355	1.48e-13	1.463e-07	1.022e-05	7.052e-06	2.189e-06		0.019548	6	rh2
168	ga3	0	0	0	0	0	0	0	0	0	0	2.332e-13	3.479e-07	0	0	0.0002367		0.000237048	21	ga3
169	gl3	0	0	0	0	0	0	0	0	0	0	6.976e-05	3.953e-15	0	0	3.338e-07		7.00938e-05	24	gl3
170	gc2	0	0.001922	8.528e-06	3.919e-06	3.968e-05	0.002171	1.051e-07	0.003017	0	0	1.831e-05	4.831e-07	0	2.795e-06	1.195e-06		0.00718502	8	gc2
171	mu2	0	0	0	0	0	0	0	0	0	0	7.534e-14	3.713e-07	0	0	1.553e-08		3.8683e-07	27	mu2
172	ga4	0	0	0	0	0	0	0	0	0	0	1.833e-13	5.943e-07	0	0	0.0001499		0.000150494	23	ga4
173	gl4	0	0	0	0	0	0	0	0	0	0	1.42e-13	4.982e-07	0	0	5.558e-12		4.98206e-07	26	gl4
174	chi	0	0	0	0	0	0	0	0	0	0	0	0	0	0	0		0	28	chi
175	glo	0	0	0	0	0	0	0	0	0	0	0	0	0	0	0		0	28	glo
176	chr	0	0	0	0	0	0	0	0	0	0	0	0	0	0	0		0	28	chr
177	fcs	0	0	0	0	0	0	0	0	0	0	0	0	0	0	0		0	28	fcs
178	gly	0	0	0	0	0	0	0	0	0	0	0	0	0	0	0		0	28	gly
179	xyl	0	0	0	0	0	0	0	0	0	0	0	0	0	0	0		0	28	xyl
180	cel	0	0	0	0	0	0	0	0	0	0	0	0	0	0	0		0	28	cel
181	man	0	0	0	0	0	0	0	0	0	0	0	0	0	0	0		0	28	man
182	rhm	0	0	0	0	0	0	0	0	0	0	0	0	0	0	0		0	28	rhm
183	d02	1.612e-06	0.008581	2.136e-14	5.789e-09	1.307e-07	1.27e-05	6.728e-08	1.121e-05	0.0001063	1.814e-10	1.069e-13	8.007e-07	2.535e-06	5.042e-06	1.997e-07		0.0087216	7	d02
184	sta	0	0	0	0	0	0	0	0	0	0	0	0	0	0	0		0	28	sta
185	pec	0	0	0	0	0	0	0	0	0	0	0	0	0	0	0		0	28	pec
186	d03	6.186e-08	1.39e-05	2.644e-06	1.685e-06	1.072e-07	0.0001292	2.345e-16	6.644e-05	0.0002197	6.56e-11	3.719e-13	1.319e-07	2.126e-06	4.038e-06	4.58e-07		0.000440492	18	d03
187	d04	1.653e-06	2.628e-11	6.36e-06	1.662e-06	3.346e-07	9.399e-05	2.297e-16	0.0002319	0.0004739	8.276e-11	9.404e-14	8.007e-07	1.578e-06	5.107e-06	3.615e-07		0.000817647	11	d04
188	d05	4.823e-13	2.668e-11	6.117e-06	2.442e-08	2.14e-07	2.7e-05	2.232e-16	0.0001424	0.0003298	1.67e-10	2.018e-13	8.007e-07	9.038e-07	5.051e-06	4.604e-07		0.000512772	15	d05
189	d06	5.16e-08	1.125e-11	2.84e-07	8.134e-07	3.072e-07	0.0001873	2.415e-16	9.388e-05	0.0002386	4.227e-10	1.092e-13	7.123e-07	1.413e-06	1.928e-06	3.728e-06		0.000529018	14	d06
190	d07	1.533e-06	2.653e-11	1.898e-06	1.801e-06	1.307e-07	1.476e-05	5.731e-08	0.0001866	0.0004438	1.307e-10	1.655e-13	8.007e-07	1.375e-06	2.212e-06	1.062e-06		0.00065603	12	d07
191	d08	5.237e-07	1.609e-11	5.649e-06	1.709e-06	1.148e-06	1.141e-05	5.888e-08	6.086e-06	3.687e-05	7.627e-11	8.037e-14	3.557e-07	1.915e-06	1.524e-06	3.505e-12		6.72494e-05	25	d08
192	d09	1.127e-06	1.975e-11	6.329e-07	2.147e-06	6.363e-08	3.396e-06	6.841e-08	2.654e-05	0.0004677	1.162e-10	1.385e-13	6.201e-07	2.155e-06	5.012e-06	1.025e-11		0.000509462	16	d09
193	d10	4.762e-08	1.899e-05	7.155e-07	7.797e-08	1.352e-06	0.006523	6.85e-08	0.01253	0.0004588	0.04488	1.157e-13	6.683e-07	2.413e-06	5.092e-06	4.217e-06		0.0644254	1	d10
194	d11	3.159e-14	0.0001086	6.349e-06	1.268e-06	0.0001755	0.002655	1.591e-08	0.000163	7.725e-05	1.098e-10	7.911e-14	4.567e-07	1.91e-06	3.124e-06	1.299e-05		0.00320546	9	d11
195	d12	1.399e-06	1.567e-11	6.156e-06	1.995e-06	1.023e-07	2.121e-05	2.958e-16	2.684e-05	0.0002477	4.886e-11	1.034e-13	8.007e-07	1.351e-06	3.517e-06	5.736e-12		0.000311071	20	d12
196	d13	8.814e-14	2.256e-11	1.921e-14	2.15e-06	4.169e-07	0.0001488	4.207e-16	4.189e-05	2.013e-05	3.216e-06	7.967e-14	8.007e-07	1.48e-06	3.547e-07	8.174e-07		0.000220056	22	d13
197	d14	1.382e-06	9.405e-06	1.687e-06	1.29e-07	1.102e-08	6.414e-06	4.16e-08	9.04e-05	0.0004451	1.07e-10	9.467e-14	7.945e-07	1.329e-06	3.428e-06	6.437e-07		0.000560765	13	d14
198	d15	1.668e-06	3.669e-05	1.535e-07	3.822e-07	5.816e-07	2.955e-06	3.253e-08	5.73e-05	0.0003223	7.792e-11	9.976e-14	7.791e-07	7.929e-07	3.197e-06	7.897e-12		0.000426832	19	d15

## Sheet: Xa>p
1	2	3	4	5	6	7	8	9	10	11	12	13	14	15	16	17	18	19	20	21	22
	rank =	10	4	8	13	7	3	14	2	5	1	12	15	9	11	6
	sum =	0.00068084	0.0905422	0.00099514	0.00030232	0.00534122	0.162436	0.000113566	0.438281	0.0704027	1.76552	0.00035377	8.89619e-05	0.000821785	0.000406372	0.0228807
		umolC/L/d
		11	12	13	14	15	16	17	18	19	20	21	22	24	25	26
		gre	mhe	cde	cmi	rst	tno	dix	dip	din	dxf	cha	sif	pha	coc	ph1		sum	rank
101	p01	3.522e-13	0.002844	1.744e-12	7.483e-08	1.635e-07	4.237e-05	1.907e-06	0.01693	3.921e-05	0.04957	6.42e-13	1.164e-06	8.536e-07	4.612e-08	7.274e-12		0.0694298	20	p01
102	pra	4.298e-13	9.446e-12	3.957e-12	3.476e-07	6.356e-08	0.0005325	2.684e-14	2.658e-11	1.923e-06	1.12e-10	2.134e-13	9.218e-07	7.021e-06	9.655e-06	6.889e-12		0.000552432	37	pra
103	puc	8.651e-13	1.888e-11	1.263e-12	1.324e-07	2.296e-11	2.505e-06	4.937e-14	3.702e-05	2.908e-05	3.643e-05	2.741e-13	2.078e-06	2.481e-05	7.194e-05	0.00688		0.007084	32	puc
104	pal	8.583e-13	5.829e-06	2.024e-08	1.162e-07	4.952e-07	1.571e-05	2.947e-08	2.325e-05	0.00617	1.704e-10	3.072e-13	3.2e-06	0.0003047	6.4e-05	0.001696		0.00828335	31	pal
105	plc	8.962e-13	7.189e-07	1.138e-12	6.809e-08	2.419e-09	3.416e-10	5.163e-09	8.407e-11	1.667e-05	1.917e-10	0.0001799	3.997e-07	2.857e-05	6.371e-05	0.0009816		0.00127164	36	plc
106	pax	2.337e-13	1.524e-05	1.35e-12	6.899e-08	2.003e-07	4.454e-05	3.16e-06	0.0241	0.001512	0.112	5.59e-13	2.163e-06	7.224e-07	2.477e-06	2.787e-07		0.137681	4	pax
107	xph	4.524e-13	0.008125	1.629e-12	9.064e-08	1.237e-07	1.041e-06	2.883e-08	9.81e-11	0.0003535	4.43e-05	2.467e-13	4.472e-07	3.799e-07	9.166e-07	2.131e-07		0.00852604	30	xph
108	pau	8.581e-13	0.0002684	1.138e-12	1.693e-08	4.12e-07	1.945e-05	6.638e-08	0.02117	3.675e-05	0.06237	4.076e-13	4.056e-06	1.978e-08	3.217e-06	9.568e-12		0.0838724	18	pau
109	plu	5.758e-13	9.903e-12	1.178e-12	5.53e-09	1.822e-08	0.008728	9.986e-08	4.672e-06	5.464e-05	1.12e-10	7.107e-13	9.602e-07	2.403e-07	5.744e-06	3.725e-06		0.00879811	29	plu
110	pca	6.874e-13	0.0002414	1.333e-12	3.716e-08	2.694e-07	2.575e-07	1.66e-07	0.01434	2.351e-05	0.0008006	6.772e-13	4.654e-06	3.532e-06	2.412e-06	1.389e-07		0.015417	26	pca
111	pur	2.828e-13	3.487e-05	1.279e-12	1.321e-07	1.484e-08	2.057e-05	7.849e-06	6.873e-11	0.01084	9.847e-05	2.608e-13	4.495e-06	5.289e-07	8.842e-07	7.977e-07		0.0110086	27	pur
112	pan	2.385e-13	7.614e-06	1.421e-12	3.224e-08	5.339e-07	3.743e-05	2.624e-14	0.0003407	0.009738	1.297e-05	6.515e-13	1.404e-06	2.259e-07	2.122e-06	2.221e-11		0.010141	28	pan
113	pln	3.483e-13	8.108e-06	1.579e-12	1.044e-07	8.834e-08	1.269e-05	2.123e-08	3.227e-05	4.398e-05	1.02e-05	9.954e-05	6.501e-07	6.195e-06	4.735e-06	2.454e-11		0.000218582	38	pln
114	phi	3.591e-05	0.004369	9.951e-05	3e-05	0.0005336	0.01528	4.679e-06	0.01461	0	0	0	4.824e-06	3.294e-05	1.096e-05	8.363e-07		0.0350123	21	phi
115	plo	0	0.004369	9.951e-05	3e-05	0.0005336	0.01528	4.679e-06	0.01461	0	0	0	0	0	0	1.359e-11		0.0349268	22	plo
116	phr	3.591e-05	0.02622	0.0005971	0.00018	0.003202	0.09165	2.807e-05	0.08767	0	0	7.433e-05	2.412e-05	0.0003294	0.0001096	3.355e-05		0.210154	2	phr
117	pcs	0	0.002185	4.975e-05	1.5e-05	0.0002668	0.007638	2.339e-06	0.007305	0	0	0	0	0	0	3.447e-06		0.0174653	25	pcs
118	ply	0	0	0	0	0	0	0	0	0	0	0	0	0	0	0.006889		0.006889	33	ply
119	pyl	4.74e-05	0.002185	4.975e-05	1.5e-05	0.0002668	0.007638	2.339e-06	0.007305	0	0	0	0	0	0	3.879e-08		0.0175093	24	pyl
120	pel	8.33e-05	0.002185	4.975e-05	1.5e-05	0.0002668	0.007638	2.339e-06	0.007305	0.005384	0.1072	0	4.824e-06	3.294e-05	1.096e-05	1.365e-06		0.130179	6	pel
121	xpa	4.74e-05	0.002185	4.975e-05	1.5e-05	0.0002668	0.007638	2.339e-06	0.007305	0	0	0	0	0	0	2.048e-06		0.0175113	23	xpa
122	phm	3.591e-05	0	0	0	0	0	0	0	0	0	0	0	0	0	0.004123		0.00415891	34	phm
123	p02	2.871e-13	0.003964	1.897e-12	1.687e-07	4.147e-07	9.571e-07	7.678e-07	0.00577	0.009656	0.08592	4.595e-13	2.949e-06	3.128e-06	2.36e-06	8.693e-06		0.105329	9	p02
124	pta	0.0003591	0	0	0	0	0	0	0	0.01346	0.268	0	0	0	0	7.288e-06		0.281826	1	pta
125	xpe	3.591e-05	0	0	0	0	0	0	0	0	0	0	0	3.294e-05	1.096e-05	0.002242		0.00232181	35	xpe
126	p03	5.62e-13	0.001824	1.81e-12	3.274e-08	1.482e-07	1.309e-05	1.583e-07	0.01459	2.262e-05	0.07039	6.186e-13	2.412e-06	2.1e-06	2.086e-06	1.314e-11		0.0868466	15	p03
127	p04	3.486e-13	0.001914	1.484e-12	5.36e-08	2.305e-07	2.436e-05	4.736e-07	0.02657	0.00156	0.1114	5.545e-13	3.098e-06	4.678e-12	1.854e-06	1.958e-07		0.141474	3	p04
128	p05	2.378e-13	0.003754	1.279e-12	2.469e-07	1.315e-07	3.033e-05	6.482e-07	0.006948	0.0009338	0.09022	5.707e-13	3.003e-06	8.715e-07	7.791e-06	7.612e-09		0.101899	11	p05
129	p06	5.512e-13	0.001015	1.477e-12	1.034e-07	6.304e-08	1.306e-06	3.473e-07	0.02658	8.676e-06	0.0622	4.683e-13	3.665e-06	2.967e-07	8.482e-07	1.809e-11		0.0898103	14	p06
130	p07	5.872e-13	0.001878	1.183e-12	3.309e-08	4.017e-07	3.895e-07	1.915e-07	0.02308	0.0005015	0.108	6.484e-13	2.76e-06	2.209e-07	1.851e-06	1.169e-06		0.133467	5	p07
131	p08	5.933e-13	0.005271	1.181e-12	7.451e-09	5.347e-08	1.958e-05	1.521e-05	0.02152	7.602e-05	0.1006	5.842e-13	1.764e-06	1.962e-09	3.155e-07	6.269e-07		0.127505	7	p08
132	p09	4.114e-13	0.002656	1.387e-12	7.323e-08	2.73e-08	2.563e-06	9.174e-07	0.02021	8.381e-07	0.08256	6.799e-13	2.26e-06	2.601e-08	4.003e-06	2.918e-07		0.105437	8	p09
133	p10	7.176e-13	0.001449	1.298e-12	5.185e-08	4.226e-07	3.977e-05	1.843e-05	0.01209	0.008381	0.05812	6.456e-13	5.42e-07	4.64e-12	4.22e-06	1.213e-11		0.0801034	19	p10
134	p11	3.799e-13	0.002571	1.391e-12	9.128e-08	1.432e-07	3.614e-05	5.91e-07	0.01347	0.001292	0.06789	6.112e-13	5.142e-07	1.856e-06	8.532e-07	3.183e-06		0.0852664	17	p11
135	p12	2.684e-13	0.001457	1.803e-12	1.03e-07	3.429e-08	2.84e-06	1.3e-06	0.02642	0.000184	0.05849	4.031e-13	1.044e-07	1.856e-08	3.408e-06	9.451e-07		0.0865598	16	p12
136	p13	3.139e-13	0.003543	1.154e-12	3.807e-08	6.616e-09	1.851e-05	4.893e-07	0.005714	1.175e-05	0.08741	6.146e-13	1.904e-06	4.733e-06	9.568e-07	2.746e-07		0.0967057	12	p13
137	p14	3.558e-13	0.00262	1.485e-12	8.703e-08	3.21e-07	2.56e-05	1.309e-05	0.008885	2.816e-05	0.09288	6.527e-13	3.576e-06	9.826e-07	6.316e-07	1.216e-11		0.104457	10	p14
138	p15	2.679e-13	0.001377	1.274e-12	2.786e-09	3.937e-08	1.315e-06	8.351e-07	0.003346	4.306e-05	0.0893	5.932e-13	4.928e-08	1.531e-06	8.547e-07	1.582e-11		0.0940707	13	p15

## Sheet: fa>pin
1	2	3	4	5	6	7	8	9	10	11	12	13	14	15	16	17	18	19	20
		for each p, fraction a
		11	12	13	14	15	16	17	18	19	20	21	22	24	25	26
		gre	mhe	cde	cmi	rst	tno	dix	dip	din	dxf	cha	sif	pha	coc	ph1		sum
101	p01	7.213e-12	0.03611	9.333e-11	2.901e-06	7e-06	0.0006978	4.441e-05	0.2771	0.0004977	0.6755	8.627e-12	4.275e-05	1.845e-05	7.033e-07	1.203e-10		0.990022
102	pra	4.213e-10	1.293e-08	4.144e-09	0.0003592	6.707e-05	0.4236	2.96e-11	3.272e-08	0.001904	1.133e-07	2.251e-10	0.000942	0.006457	0.008764	6.331e-09		0.442093
103	puc	1.497e-10	3.703e-09	4.873e-10	3.88e-05	7.374e-09	0.0003194	1.033e-11	0.007111	0.003689	0.004984	3.922e-11	0.0005786	0.004274	0.009357	0.9672		0.997552
104	pal	1.392e-10	0.0006796	8.907e-06	3.951e-05	0.0001845	0.001965	5.713e-06	0.003382	0.5792	1.814e-08	3.226e-11	0.00103	0.05351	0.007303	0.2211		0.868408
105	plc	8.358e-10	0.0006782	2.363e-09	0.0001102	4.266e-06	2.452e-07	5.716e-06	8.202e-08	0.01119	1.391e-07	0.1339	0.0006162	0.02718	0.04536	0.7602		0.979245
106	pax	2.526e-12	0.000104	4.013e-11	1.458e-06	4.705e-06	0.0003697	3.962e-05	0.21	0.009675	0.7755	3.851e-12	4.315e-05	8.171e-06	1.916e-05	2.352e-06		0.995767
107	xph	9.061e-11	0.8468	7.797e-10	3.19e-05	4.765e-05	0.0001812	6.115e-06	1.424e-08	0.0471	0.006141	3.305e-11	0.00015	8.113e-05	0.0001491	3.627e-05		0.900724
108	pau	1.452e-11	0.002876	5.033e-11	5.424e-07	1.458e-05	0.0002641	1.281e-06	0.2894	0.0003858	0.7039	4.546e-12	0.0001231	3.53e-07	4.043e-05	1.306e-10		0.997006
109	plu	1.07e-10	2.246e-09	5.278e-10	1.777e-06	6.537e-06	0.9591	2.33e-05	0.0009999	0.007218	1.586e-08	1.085e-10	0.0002906	4.172e-05	0.0007479	0.0005131		0.968943
110	pca	5.771e-11	0.01245	1.796e-10	4.12e-06	3.129e-05	2.214e-05	1.332e-05	0.9201	0.001671	0.05698	4.641e-11	0.0005044	0.0003175	0.0001948	1.131e-05		0.9923
111	pur	4.706e-11	0.003994	6.239e-10	4.821e-05	5.979e-06	0.002563	0.00159	1.004e-08	0.9615	0.01009	2.641e-11	0.001547	9.567e-05	9.83e-05	0.0001031		0.981635
112	pan	4.201e-11	0.0009355	7.208e-10	1.229e-05	0.0002242	0.005046	5.606e-12	0.05302	0.9366	0.001435	7.118e-11	0.0005054	4.343e-05	0.0002536	3.083e-09		0.998075
113	pln	2.015e-09	0.03266	2.146e-08	0.001136	0.001038	0.0631	0.0001393	0.1633	0.1686	0.04282	0.4062	0.00676	0.03929	0.02142	1.234e-07		0.946463
114	phi	0.001287	0.105	0.006724	0.001625	0.03106	0.4258	0.0001741	0.4266	0	0	0	0.0002514	0.001175	0.0003402	2.593e-05		1.00006
115	plo	0	0.1052	0.006763	0.001632	0.03122	0.4271	0.0001748	0.4279	0	0	0	0	0	0	4.228e-10		0.99999
116	phr	0.0002144	0.1049	0.006727	0.001625	0.03107	0.4256	0.0001741	0.4265	0	0	0.000346	0.0002095	0.001958	0.0005668	0.0001733		1.00006
117	pcs	0	0.1052	0.006762	0.001632	0.03121	0.427	0.0001748	0.4278	0	0	0	0	0	0	0.0002144		0.999993
118	ply	0	0	0	0	0	0	0	0	0	0	0	0	0	0	1		1
119	pyl	0.003394	0.1049	0.006717	0.001624	0.03104	0.4257	0.000174	0.4264	0	0	0	0	0	0	2.405e-06		0.999951
120	pel	0.001006	0.01702	0.001729	0.000366	0.007277	0.06556	3.34e-05	0.07186	0.03675	0.7978	0	0.0001107	0.0004097	9.086e-05	1.234e-05		1.00002
121	xpa	0.003394	0.1049	0.006716	0.001623	0.03104	0.4256	0.000174	0.4264	0	0	0	0	0	0	0.0001269		0.999974
122	phm	0.01058	0	0	0	0	0	0	0	0	0	0	0	0	0	0.9894		0.99998
123	p02	4.464e-12	0.03785	8.686e-11	5.368e-06	1.478e-05	1.075e-05	1.414e-05	0.07132	0.08251	0.8039	4.307e-12	8.817e-05	5.043e-05	2.488e-05	0.0001007		0.995889
124	pta	0.002206	0	0	0	0	0	0	0	0.04359	0.9542	0	0	0	0	3.215e-05		1.00003
125	xpe	0.01868	0	0	0	0	0	0	0	0	0	0	0	0.01709	0.004333	0.9599		1
126	p03	9.647e-12	0.01949	8.551e-11	1.099e-06	5.529e-06	0.0001725	3.147e-06	0.2003	0.0002294	0.7722	6.742e-12	7.641e-05	3.771e-05	2.564e-05	1.76e-10		0.992541
127	p04	3.633e-12	0.01251	4.206e-11	1.085e-06	5.18e-06	0.0001971	5.7e-06	0.2226	0.009719	0.7503	3.705e-12	5.924e-05	5.113e-11	1.395e-05	1.606e-06		0.995413
128	p05	3.765e-12	0.03631	5.926e-11	7.925e-06	4.732e-06	0.0003475	1.211e-05	0.08694	0.008205	0.8635	5.475e-12	9.059e-05	1.427e-05	8.421e-05	8.994e-08		0.995516
129	p06	8.502e-12	0.009876	5.79e-11	2.965e-06	1.99e-06	1.654e-05	6.049e-06	0.3304	8.502e-05	0.6525	4.837e-12	9.975e-05	4.846e-06	9.914e-06	2.289e-10		0.993003
130	p07	6.551e-12	0.01311	3.626e-11	7.21e-07	9.727e-06	3.342e-06	2.475e-06	0.2066	0.003314	0.7717	4.605e-12	5.676e-05	2.579e-06	1.48e-05	1.019e-05		0.994825
131	p08	6.952e-12	0.03813	3.785e-11	1.7e-07	1.355e-06	0.0001773	0.0002058	0.2009	0.0005293	0.7564	4.358e-12	3.799e-05	2.407e-08	2.661e-06	5.756e-06		0.99639
132	p09	5.732e-12	0.02304	5.234e-11	1.975e-06	8.17e-07	2.782e-05	1.472e-05	0.2254	7.007e-06	0.7449	6.081e-12	5.759e-05	3.801e-07	4.043e-05	3.207e-06		0.993494
133	p10	1.354e-11	0.01714	6.81e-11	1.94e-06	1.757e-05	0.0005741	0.0004053	0.184	0.09217	0.6962	7.68e-12	1.913e-05	9.194e-11	5.647e-05	1.782e-10		0.990585
134	p11	6.688e-12	0.02803	6.775e-11	3.155e-06	5.504e-06	0.0004869	1.206e-05	0.1894	0.01337	0.7606	6.802e-12	1.677e-05	3.419e-05	1.072e-05	4.362e-05		0.992013
135	p12	4.281e-12	0.01464	7.256e-11	3.04e-06	1.113e-06	3.744e-05	2.334e-05	0.3395	0.001876	0.638	4.324e-12	2.925e-06	3.139e-07	4.142e-05	1.242e-05		0.994138
136	p13	5.286e-12	0.03642	5.72e-11	1.303e-06	2.54e-07	0.0002241	9.736e-06	0.07596	0.0001092	0.885	6.245e-12	6.121e-05	8.226e-05	1.095e-05	3.433e-06		0.997882
137	p14	5.408e-12	0.02451	6.552e-11	2.669e-06	1.102e-05	0.0002837	0.0002342	0.1072	0.0002397	0.8607	6.057e-12	0.0001031	1.546e-05	6.595e-06	1.387e-10		0.993306
138	p15	4.734e-12	0.01494	6.775e-11	1.013e-07	1.611e-06	1.628e-05	1.757e-05	0.04673	0.00041	0.9295	6.227e-12	1.681e-06	2.777e-05	1.006e-05	2.038e-10		0.991655

## Sheet: fa>pout
1	2	3	4	5	6	7	8	9	10	11	12	13	14	15	16	17	18
	sum	0.23472	0.427999	0.242845	0.240848	0.245061	0.242442	0.601644	0.682497	0.568725	0.769997	0.5121	0.435872	0.303897	0.374099	0.657205
		for each p, fraction a
		11	12	13	14	15	16	17	18	19	20	21	22	24	25	26
		gre	mhe	cde	cmi	rst	tno	dix	dip	din	dxf	cha	sif	pha	coc	ph1
101	p01	1.214e-10	0.01344	4.257e-10	5.961e-05	7.503e-06	6.325e-05	0.0101	0.02636	0.0003168	0.02162	9.291e-10	0.005704	0.0003156	4.245e-05	2.089e-10
102	pra	1.482e-10	4.465e-11	9.659e-10	0.0002769	2.917e-06	0.0007949	1.422e-10	4.139e-11	1.554e-05	4.883e-11	3.089e-10	0.004516	0.002596	0.008888	1.979e-10
103	puc	2.983e-10	8.927e-11	3.083e-10	0.0001054	1.054e-09	3.738e-06	2.616e-10	5.765e-05	0.0002349	1.589e-05	3.967e-10	0.01018	0.009175	0.06623	0.1976
104	pal	2.96e-10	2.756e-05	4.94e-06	9.255e-05	2.273e-05	2.345e-05	0.0001561	3.621e-05	0.04984	7.432e-11	4.446e-10	0.01568	0.1127	0.05892	0.04871
105	plc	3.09e-10	3.398e-06	2.777e-10	5.424e-05	1.11e-07	5.099e-10	2.735e-05	1.309e-10	0.0001347	8.36e-11	0.2604	0.001958	0.01056	0.05864	0.0282
106	pax	8.059e-11	7.204e-05	3.296e-10	5.496e-05	9.193e-06	6.649e-05	0.01674	0.03753	0.01222	0.04882	8.09e-10	0.0106	0.0002671	0.00228	8.006e-06
107	xph	1.56e-10	0.03841	3.977e-10	7.221e-05	5.677e-06	1.554e-06	0.0001527	1.528e-10	0.002856	1.932e-05	3.571e-10	0.002191	0.0001405	0.0008437	6.12e-06
108	pau	2.959e-10	0.001269	2.777e-10	1.349e-05	1.891e-05	2.903e-05	0.0003516	0.03297	0.0002969	0.0272	5.9e-10	0.01987	7.315e-06	0.002961	2.748e-10
109	plu	1.985e-10	4.682e-11	2.874e-10	4.405e-06	8.364e-07	0.01303	0.000529	7.276e-06	0.0004414	4.883e-11	1.029e-09	0.004704	8.884e-05	0.005288	0.000107
110	pca	2.37e-10	0.001141	3.255e-10	2.961e-05	1.236e-05	3.844e-07	0.0008794	0.02232	0.00019	0.0003492	9.801e-10	0.0228	0.001306	0.002221	3.991e-06
111	pur	9.751e-11	0.0001649	3.121e-10	0.0001052	6.809e-07	3.07e-05	0.04158	1.07e-10	0.08758	4.295e-05	3.774e-10	0.02202	0.0001956	0.0008139	2.291e-05
112	pan	8.222e-11	3.6e-05	3.469e-10	2.569e-05	2.45e-05	5.587e-05	1.39e-10	0.0005306	0.07866	5.654e-06	9.429e-10	0.00688	8.352e-05	0.001954	6.379e-10
113	pln	1.201e-10	3.833e-05	3.855e-10	8.321e-05	4.055e-06	1.895e-05	0.0001125	5.025e-05	0.0003553	4.448e-06	0.1441	0.003185	0.002291	0.004358	7.05e-10
114	phi	0.01238	0.02066	0.02429	0.0239	0.02449	0.0228	0.02479	0.02275	0	0	0	0.02363	0.01218	0.01009	2.402e-05
115	plo	0	0.02066	0.02429	0.0239	0.02449	0.0228	0.02479	0.02275	0	0	0	0	0	0	3.904e-10
116	phr	0.01238	0.1239	0.1457	0.1434	0.1469	0.1368	0.1487	0.1365	0	0	0.1076	0.1182	0.1218	0.1009	0.0009636
117	pcs	0	0.01033	0.01214	0.01195	0.01224	0.0114	0.01239	0.01138	0	0	0	0	0	0	9.901e-05
118	ply	0	0	0	0	0	0	0	0	0	0	0	0	0	0	0.1979
119	pyl	0.01634	0.01033	0.01214	0.01195	0.01224	0.0114	0.01239	0.01138	0	0	0	0	0	0	1.114e-06
120	pel	0.02872	0.01033	0.01214	0.01195	0.01224	0.0114	0.01239	0.01138	0.0435	0.04676	0	0.02363	0.01218	0.01009	3.92e-05
121	xpa	0.01634	0.01033	0.01214	0.01195	0.01224	0.0114	0.01239	0.01138	0	0	0	0	0	0	5.883e-05
122	phm	0.01238	0	0	0	0	0	0	0	0	0	0	0	0	0	0.1184
123	p02	9.899e-11	0.01874	4.629e-10	0.0001344	1.903e-05	1.429e-06	0.004067	0.008985	0.07801	0.03747	6.65e-10	0.01445	0.001157	0.002172	0.0002497
124	pta	0.1238	0	0	0	0	0	0	0	0.1087	0.1169	0	0	0	0	0.0002093
125	xpe	0.01238	0	0	0	0	0	0	0	0	0	0	0	0.01218	0.01009	0.06441
126	p03	1.938e-10	0.008624	4.418e-10	2.608e-05	6.801e-06	1.954e-05	0.0008388	0.02272	0.0001827	0.0307	8.952e-10	0.01182	0.0007766	0.001921	3.775e-10
127	p04	1.202e-10	0.009048	3.621e-10	4.27e-05	1.058e-05	3.636e-05	0.002509	0.04138	0.0126	0.0486	8.025e-10	0.01518	1.73e-09	0.001707	5.625e-06
128	p05	8.198e-11	0.01775	3.121e-10	0.0001967	6.037e-06	4.528e-05	0.003434	0.01082	0.007543	0.03935	8.259e-10	0.01471	0.0003223	0.007172	2.186e-07
129	p06	1.901e-10	0.004799	3.605e-10	8.236e-05	2.893e-06	1.949e-06	0.00184	0.04139	7.009e-05	0.02712	6.777e-10	0.01796	0.0001097	0.0007808	5.196e-10
130	p07	2.025e-10	0.008879	2.888e-10	2.636e-05	1.844e-05	5.815e-07	0.001015	0.03594	0.004051	0.04709	9.385e-10	0.01352	8.167e-05	0.001704	3.358e-05
131	p08	2.046e-10	0.02492	2.883e-10	5.936e-06	2.454e-06	2.923e-05	0.08059	0.03351	0.0006141	0.04387	8.455e-10	0.00864	7.255e-07	0.0002904	1.801e-05
132	p09	1.418e-10	0.01256	3.385e-10	5.835e-05	1.253e-06	3.825e-06	0.00486	0.03148	6.771e-06	0.03601	9.841e-10	0.01107	9.616e-06	0.003685	8.382e-06
133	p10	2.474e-10	0.00685	3.169e-10	4.131e-05	1.94e-05	5.937e-05	0.09765	0.01882	0.06771	0.02535	9.343e-10	0.002655	1.716e-09	0.003885	3.484e-10
134	p11	1.31e-10	0.01215	3.396e-10	7.272e-05	6.572e-06	5.394e-05	0.003131	0.02098	0.01044	0.02961	8.846e-10	0.002519	0.0006863	0.0007855	9.143e-05
135	p12	9.254e-11	0.006889	4.402e-10	8.206e-05	1.574e-06	4.239e-06	0.006885	0.04114	0.001486	0.02551	5.834e-10	0.0005114	6.863e-06	0.003137	2.715e-05
136	p13	1.082e-10	0.01675	2.816e-10	3.033e-05	3.036e-07	2.764e-05	0.002592	0.008899	9.493e-05	0.03812	8.895e-10	0.009327	0.00175	0.0008808	7.887e-06
137	p14	1.227e-10	0.01239	3.624e-10	6.934e-05	1.473e-05	3.822e-05	0.06934	0.01384	0.0002274	0.04051	9.447e-10	0.01752	0.0003633	0.0005814	3.492e-10
138	p15	9.239e-11	0.006508	3.11e-10	2.22e-06	1.807e-06	1.962e-06	0.004424	0.005211	0.0003479	0.03895	8.585e-10	0.0002414	0.000566	0.0007868	4.543e-10

## Sheet: Xp>d
1	2	3	4	5	6	7	8	9	10	11	12	13	14	15	16	17	18	19	20	21	22	23	24	25	26	27	28	29	30	31	32	33	34	35	36	37	38	39	40	41	42	43	44	45
	rank =	35	10	8	9	18	19	14	27	6	37	16	17	38	36	1	3	2	7	13	5	4	11	20	15	12	33	22	21	32	24	25	26	30	23	34	29	28	31
	sum =	2.667e-05	0.001066	0.001856	0.001805	0.0001087	6.472e-05	0.0001936	3.983e-05	0.008232	5.013e-06	0.0001634	0.0001278	4.178e-07	1.158e-05	0.02708	0.01292	0.01443	0.00273	0.0002206	0.00941	0.01279	0.0009788	5.544e-05	0.0001769	0.0008418	3.264e-05	4.992e-05	5.101e-05	3.328e-05	4.722e-05	4.5e-05	4.047e-05	3.423e-05	4.835e-05	3.007e-05	3.665e-05	3.747e-05	3.415e-05
		umolC/L/d
		101	102	103	104	105	106	107	108	109	110	111	112	113	114	115	116	117	118	119	120	121	122	123	124	125	126	127	128	129	130	131	132	133	134	135	136	137	138
		p01	pra	puc	pal	plc	pax	xph	pau	plu	pca	pur	pan	pln	phi	plo	phr	pcs	ply	pyl	pel	xpa	phm	p02	pta	xpe	p03	p04	p05	p06	p07	p08	p09	p10	p11	p12	p13	p14	p15		sum	rank
161	d01	2.667e-05	0	0	0	0	0	0	0	0	0	0	0	0	0	0	0	0	0	0	0	0	0	0	0	0	0	0	0	0	0	0	0	0	0	0	0	0	0		2.667e-05	35	d01
162	ar2	0	0.001066	0	0	0	0	0	0	0	0	0	0	0	0	0	0	0	0	0	0	0	0	0	0	0	0	0	0	0	0	0	0	0	0	0	0	0	0		0.001066	10	ar2
163	fu2	0	0	0.001856	0	0	0	0	0	0	0	0	0	0	0	0	0	0	0	0	0	0	0	0	0	0	0	0	0	0	0	0	0	0	0	0	0	0	0		0.001856	8	fu2
164	ga2	0	0	0	0.001805	0	0	0	0	0	0	0	0	0	0	0	0	0	0	0	0	0	0	0	0	0	0	0	0	0	0	0	0	0	0	0	0	0	0		0.001805	9	ga2
165	gl2	0	0	0	0	0.0001087	0	0	0	0	0	0	0	0	0	0	0	0	0	0	0	0	0	0	0	0	0	0	0	0	0	0	0	0	0	0	0	0	0		0.0001087	18	gl2
166	ma2	0	0	0	0	0	6.472e-05	0	0	0	0	0	0	0	0	0	0	0	0	0	0	0	0	0	0	0	0	0	0	0	0	0	0	0	0	0	0	0	0		6.472e-05	19	ma2
167	rh2	0	0	0	0	0	0	0.0001936	0	0	0	0	0	0	0	0	0	0	0	0	0	0	0	0	0	0	0	0	0	0	0	0	0	0	0	0	0	0	0		0.0001936	14	rh2
168	ga3	0	0	0	0	0	0	0	3.983e-05	0	0	0	0	0	0	0	0	0	0	0	0	0	0	0	0	0	0	0	0	0	0	0	0	0	0	0	0	0	0		3.983e-05	27	ga3
169	gl3	0	0	0	0	0	0	0	0	0.008232	0	0	0	0	0	0	0	0	0	0	0	0	0	0	0	0	0	0	0	0	0	0	0	0	0	0	0	0	0		0.008232	6	gl3
170	gc2	0	0	0	0	0	0	0	0	0	5.013e-06	0	0	0	0	0	0	0	0	0	0	0	0	0	0	0	0	0	0	0	0	0	0	0	0	0	0	0	0		5.013e-06	37	gc2
171	mu2	0	0	0	0	0	0	0	0	0	0	0.0001634	0	0	0	0	0	0	0	0	0	0	0	0	0	0	0	0	0	0	0	0	0	0	0	0	0	0	0		0.0001634	16	mu2
172	ga4	0	0	0	0	0	0	0	0	0	0	0	0.0001278	0	0	0	0	0	0	0	0	0	0	0	0	0	0	0	0	0	0	0	0	0	0	0	0	0	0		0.0001278	17	ga4
173	gl4	0	0	0	0	0	0	0	0	0	0	0	0	4.178e-07	0	0	0	0	0	0	0	0	0	0	0	0	0	0	0	0	0	0	0	0	0	0	0	0	0		4.178e-07	38	gl4
174	chi	0	0	0	0	0	0	0	0	0	0	0	0	0	1.158e-05	0	0	0	0	0	0	0	0	0	0	0	0	0	0	0	0	0	0	0	0	0	0	0	0		1.158e-05	36	chi
175	glo	0	0	0	0	0	0	0	0	0	0	0	0	0	0	0.02708	0	0	0	0	0	0	0	0	0	0	0	0	0	0	0	0	0	0	0	0	0	0	0		0.02708	1	glo
176	chr	0	0	0	0	0	0	0	0	0	0	0	0	0	0	0	0.01292	0	0	0	0	0	0	0	0	0	0	0	0	0	0	0	0	0	0	0	0	0	0		0.01292	3	chr
177	fcs	0	0	0	0	0	0	0	0	0	0	0	0	0	0	0	0	0.01443	0	0	0	0	0	0	0	0	0	0	0	0	0	0	0	0	0	0	0	0	0		0.01443	2	fcs
178	gly	0	0	0	0	0	0	0	0	0	0	0	0	0	0	0	0	0	0.00273	0	0	0	0	0	0	0	0	0	0	0	0	0	0	0	0	0	0	0	0		0.00273	7	gly
179	xyl	0	0	0	0	0	0	0	0	0	0	0	0	0	0	0	0	0	0	0.0002206	0	0	0	0	0	0	0	0	0	0	0	0	0	0	0	0	0	0	0		0.0002206	13	xyl
180	cel	0	0	0	0	0	0	0	0	0	0	0	0	0	0	0	0	0	0	0	0.00941	0	0	0	0	0	0	0	0	0	0	0	0	0	0	0	0	0	0		0.00941	5	cel
181	man	0	0	0	0	0	0	0	0	0	0	0	0	0	0	0	0	0	0	0	0	0.01279	0	0	0	0	0	0	0	0	0	0	0	0	0	0	0	0	0		0.01279	4	man
182	rhm	0	0	0	0	0	0	0	0	0	0	0	0	0	0	0	0	0	0	0	0	0	0.0009788	0	0	0	0	0	0	0	0	0	0	0	0	0	0	0	0		0.0009788	11	rhm
183	d02	0	0	0	0	0	0	0	0	0	0	0	0	0	0	0	0	0	0	0	0	0	0	5.544e-05	0	0	0	0	0	0	0	0	0	0	0	0	0	0	0		5.544e-05	20	d02
184	sta	0	0	0	0	0	0	0	0	0	0	0	0	0	0	0	0	0	0	0	0	0	0	0	0.0001769	0	0	0	0	0	0	0	0	0	0	0	0	0	0		0.0001769	15	sta
185	pec	0	0	0	0	0	0	0	0	0	0	0	0	0	0	0	0	0	0	0	0	0	0	0	0	0.0008418	0	0	0	0	0	0	0	0	0	0	0	0	0		0.0008418	12	pec
186	d03	0	0	0	0	0	0	0	0	0	0	0	0	0	0	0	0	0	0	0	0	0	0	0	0	0	3.264e-05	0	0	0	0	0	0	0	0	0	0	0	0		3.264e-05	33	d03
187	d04	0	0	0	0	0	0	0	0	0	0	0	0	0	0	0	0	0	0	0	0	0	0	0	0	0	0	4.992e-05	0	0	0	0	0	0	0	0	0	0	0		4.992e-05	22	d04
188	d05	0	0	0	0	0	0	0	0	0	0	0	0	0	0	0	0	0	0	0	0	0	0	0	0	0	0	0	5.101e-05	0	0	0	0	0	0	0	0	0	0		5.101e-05	21	d05
189	d06	0	0	0	0	0	0	0	0	0	0	0	0	0	0	0	0	0	0	0	0	0	0	0	0	0	0	0	0	3.328e-05	0	0	0	0	0	0	0	0	0		3.328e-05	32	d06
190	d07	0	0	0	0	0	0	0	0	0	0	0	0	0	0	0	0	0	0	0	0	0	0	0	0	0	0	0	0	0	4.722e-05	0	0	0	0	0	0	0	0		4.722e-05	24	d07
191	d08	0	0	0	0	0	0	0	0	0	0	0	0	0	0	0	0	0	0	0	0	0	0	0	0	0	0	0	0	0	0	4.5e-05	0	0	0	0	0	0	0		4.5e-05	25	d08
192	d09	0	0	0	0	0	0	0	0	0	0	0	0	0	0	0	0	0	0	0	0	0	0	0	0	0	0	0	0	0	0	0	4.047e-05	0	0	0	0	0	0		4.047e-05	26	d09
193	d10	0	0	0	0	0	0	0	0	0	0	0	0	0	0	0	0	0	0	0	0	0	0	0	0	0	0	0	0	0	0	0	0	3.423e-05	0	0	0	0	0		3.423e-05	30	d10
194	d11	0	0	0	0	0	0	0	0	0	0	0	0	0	0	0	0	0	0	0	0	0	0	0	0	0	0	0	0	0	0	0	0	0	4.835e-05	0	0	0	0		4.835e-05	23	d11
195	d12	0	0	0	0	0	0	0	0	0	0	0	0	0	0	0	0	0	0	0	0	0	0	0	0	0	0	0	0	0	0	0	0	0	0	3.007e-05	0	0	0		3.007e-05	34	d12
196	d13	0	0	0	0	0	0	0	0	0	0	0	0	0	0	0	0	0	0	0	0	0	0	0	0	0	0	0	0	0	0	0	0	0	0	0	3.665e-05	0	0		3.665e-05	29	d13
197	d14	0	0	0	0	0	0	0	0	0	0	0	0	0	0	0	0	0	0	0	0	0	0	0	0	0	0	0	0	0	0	0	0	0	0	0	0	3.747e-05	0		3.747e-05	28	d14
198	d15	0	0	0	0	0	0	0	0	0	0	0	0	0	0	0	0	0	0	0	0	0	0	0	0	0	0	0	0	0	0	0	0	0	0	0	0	0	3.415e-05		3.415e-05	31	d15

[truncated: 12 more sheets: fp>din, Xb>d, Xb>p, Xd>b, Xd>bR, fd>bin, Xa>b, Xa>bL, Xa>bR, fa>bin, fa>binL, fa>binR]
