# Supplementary material for: Dynamic carbon flux network of a diverse marine microbial community
Source: ISME Commun. 2021 Sep 25;1:50. doi: 10.1038/s43705-021-00055-7 (PMC9723560; doi:10.1038/s43705-021-00055-7)
Supplement: Supplementary file 4 — Dataset S1 [file 43705_2021_55_MOESM4_ESM.zip › Dataset_S1_Integrated_2011.xlsx]

## Sheet: sum
1	2	3	4	5	6	7	8	9	10	11	12	13	14	15	16	17	18	19	20	21	22	23	24	25	26	27	28	29	30	31	32	33	34	35	36	37	38	39	40	41	42	43	44	45	46	47	48	49	50
	Sum =	14.1429	-28.6551	120	0.457359	-44.8653	120	0.407453	-47.0232	120	0.864812	-40.8895	120			120			120			Sum =	12.8424	-23.2944	740	0.457359	-111.006	741	0.0727148	-158.494	741	0.0637994	#NUM!	686	0.593873	-90.7564	741	0.612023	-73.3903	741	0.602948	-75.1613	741			741			741
	Ave =	0.942861	-1.91034		0.0304906	-2.99102		0.0271635	-3.13488		0.0576541	-2.72597		8.94409	0.815631		0.210626	-0.815631				Ave =	0.337958	-0.613011		0.0120358	-2.92122		0.00191355	-4.17089		0.00167893	#NUM!		0.0156282	-2.38833		0.0161059	-1.93132		0.0158671	-1.97793		29.1933	1.36492		0.0548321	-1.36492
		umolC/L			umolC/L/d			umolC/L/d			umolC/L/d			d			1/d						umolC/L			umolC/L/d			umolC/L/d			umolC/L/d			umolC/L/d			umolC/L/d			umolC/L/d			d			1/d
		Conc	log	rank	Xa>d	log	rank	Xa>p	log	rank	Xa>d+p	log	rank	Turnover	log	rank	Rate	log	rank				Conc	log	rank	Xa>d	log	rank	Xp>d	log	rank	Xb>d	log	rank	Xa+p+b>d	log	rank	Xd>b	log	rank	Xexch	log	rank	Turnover	log	rank	Rate	log	rank
11	gre	0.001411	-2.85047	12	0.000497713	-3.30302	9	0.000153224	-3.81467	11	0.000650937	-3.18646	10	2.16764	0.335988	13	0.46133	-0.335988	3	gre	161	d01	0.3895	-0.409493	11	7.0194e-05	-4.1537	34	1.267e-05	-4.89722	23	0.00126866	-2.89666	11	0.00135152	-2.86918	25	0.0168101	-1.77443	11	0.00908082	-2.04188	16	42.8926	1.63238	12	0.023314	-1.63238	27
12	mhe	13.68	1.13609	1	0.431285	-0.365235	1	0.388638	-0.410455	1	0.819923	-0.0862268	1	16.6845	1.22231	2	0.0599359	-1.22231	14	mhe	162	ar2	0.02036	-1.69122	37	0.00175738	-2.75513	18	0.0001962	-3.7073	15	5.08505e-05	-4.2937	25	0.00200443	-2.69801	21	0.00266431	-2.57441	36	0.00233437	-2.63183	37	8.72183	0.940608	34	0.114655	-0.940608	5
13	cde	0.0008303	-3.08076	15	0.0003214	-3.49295	11	0.000104188	-3.98218	13	0.000425588	-3.37101	12	1.95095	0.290245	14	0.512572	-0.290245	2	cde	163	fu2	0.919	-0.0366845	1	0.0440717	-1.35584	4	0.004771	-2.32139	5	0.0017828	-2.7489	8	0.0506255	-1.29563	4	0.0296977	-1.52728	6	0.0401616	-1.39619	4	22.8825	1.3595	19	0.0437015	-1.3595	20
14	cmi	0.00115	-2.9393	13	0.000278086	-3.55582	13	8.97184e-05	-4.04712	14	0.000367805	-3.43438	13	3.12666	0.49508	12	0.31983	-0.49508	4	cmi	164	ga2	0.4649	-0.33264	8	0.0458565	-1.3386	3	0.00326	-2.48678	7	0.00833446	-2.07912	3	0.0574509	-1.2407	2	0.0352582	-1.45274	2	0.0463546	-1.33391	2	10.0292	1.00127	32	0.0997087	-1.00127	7
15	rst	0.02637	-1.57889	5	0.0121546	-1.91526	2	0.0039866	-2.3994	3	0.0161412	-1.79207	2	1.63371	0.213175	15	0.612103	-0.213175	1	rst	165	gl2	0.85	-0.0705811	2	0.0490927	-1.30898	2	0.001284	-2.89143	10	4.72369e-05	-4.32572	26	0.050424	-1.29736	5	0.0345813	-1.46116	3	0.0425027	-1.37158	3	19.9988	1.301	22	0.0500031	-1.301	17
16	tno	0.006766	-2.16967	8	0.000659809	-3.18058	7	0.000225936	-3.64602	9	0.000885745	-3.05269	9	7.63877	0.883023	7	0.130911	-0.883023	9	tno	166	ma2	0.4882	-0.311402	6	0.0288688	-1.53957	6	9.468e-07	-6.02374	38	0.00981695	-2.00802	2	0.0386867	-1.41244	6	0.0208456	-1.68099	7	0.0297662	-1.52628	6	16.4012	1.21487	26	0.0609713	-1.21487	13
17	dix	0.001083	-2.96537	14	7.0653e-05	-4.15087	14	0.000104863	-3.97938	12	0.000175516	-3.75568	14	6.17039	0.790313	9	0.162064	-0.790313	7	dix	167	rh2	0.1853	-0.732125	27	0.017907	-1.74698	10	0.001986	-2.70202	8	0.00102282	-2.9902	12	0.0209158	-1.67953	8	0.0104363	-1.98145	24	0.0156761	-1.80476	10	11.8206	1.07264	28	0.0845984	-1.07264	11
18	dip	0.1313	-0.881735	3	0.00305583	-2.51487	4	0.00716336	-2.14488	2	0.0102192	-1.99058	3	12.8484	1.10885	3	0.0778308	-1.10885	13	dip	168	ga3	0.5549	-0.255785	5	0.0387252	-1.41201	5	2.067e-06	-5.68466	34	0.0149382	-1.8257	1	0.0536655	-1.27031	3	0.00978182	-2.00958	25	0.0317236	-1.49862	5	17.4917	1.24283	23	0.05717	-1.24283	16
19	din	0.02276	-1.64283	6	0.00123457	-2.90849	6	0.00155734	-2.80762	6	0.00279191	-2.5541	6	8.15213	0.911271	6	0.122667	-0.911271	10	din	169	gl3	0.0507	-1.29499	36	0.00255833	-2.59204	17	0.0003094	-3.50948	14	0.00454368	-2.34259	5	0.00741141	-2.1301	16	0.00581796	-2.23523	29	0.00661469	-2.17949	32	7.66476	0.884499	37	0.130467	-0.884499	2
20	dxf	0.01109	-1.95507	7	0.000444382	-3.35224	10	0.00137315	-2.86228	7	0.00181753	-2.74052	7	6.10168	0.785449	10	0.163889	-0.785449	6	dxf	170	gc2	0.06191	-1.20824	34	0.00528852	-2.27667	15	1.343e-06	-5.87192	35	0.0027311	-2.56366	7	0.00802096	-2.09577	15	0.0063702	-2.19585	28	0.00719558	-2.14293	30	8.60389	0.934695	35	0.116226	-0.934695	4
21	cha	0.001442	-2.84103	11	6.51001e-05	-4.18642	15	5.317e-05	-4.27433	15	0.00011827	-3.92713	15	12.1924	1.08609	4	0.0820181	-1.08609	12	cha	171	mu2	0.01082	-1.96577	38	7.0305e-05	-4.15301	33	1.738e-05	-4.75995	20	0.00130887	-2.8831	10	0.00139656	-2.85494	22	0.00149182	-2.82628	38	0.00144419	-2.84038	38	7.49208	0.874603	38	0.133474	-0.874603	1
22	sif	0.003343	-2.47586	10	0.000282544	-3.54891	12	0.000207778	-3.6824	10	0.000490322	-3.30952	11	6.81796	0.833655	8	0.146671	-0.833655	8	sif	172	ga4	0.0619	-1.20831	35	0.00383366	-2.41639	16	1.028e-05	-4.98801	26	0.00321195	-2.49323	6	0.00705589	-2.15145	17	0.00448303	-2.34843	35	0.00576946	-2.23886	33	10.7289	1.03056	31	0.0932062	-1.03056	8
24	pha	0.2157	-0.66615	2	0.00506886	-2.29509	3	0.00157362	-2.8031	5	0.00664247	-2.17767	4	32.4729	1.51152	1	0.030795	-1.51152	15	pha	173	gl4	0.1008	-0.996539	32	3.47935e-05	-4.4585	37	1.063e-06	-5.97347	37	0.00671098	-2.17321	4	0.00674683	-2.1709	18	0.00236015	-2.62706	37	0.00455349	-2.34166	34	22.1369	1.34512	20	0.0451735	-1.34512	19
25	coc	0.005235	-2.28108	9	0.000598023	-3.22328	8	0.000364532	-3.43826	8	0.000962555	-3.01657	8	5.43865	0.735491	11	0.183869	-0.735491	5	coc	174	chi	0.176	-0.754487	28	0.0195343	-1.7092	8	1.856e-05	-4.73142	19	0	#NUM!	28	0.0195529	-1.70879	10	0.00679058	-2.16809	27	0.0131717	-1.88036	12	13.3619	1.12587	27	0.0748394	-1.12587	12
26	ph1	0.03444	-1.46294	4	0.00134196	-2.87226	5	0.00185739	-2.7311	4	0.00319935	-2.49494	5	10.7647	1.032	5	0.0928962	-1.032	11	ph1	175	glo	0.297	-0.527244	24	0.019442	-1.71126	9	0.01752	-1.75647	1	0	#NUM!	28	0.036962	-1.43224	7	0.0152958	-1.81543	20	0.0261289	-1.58288	8	11.3667	1.05564	30	0.0879761	-1.05564	9
																					176	chr	0.8364	-0.077586	3	0.117424	-0.930241	1	0.01711	-1.76675	2	0	#NUM!	28	0.134534	-0.871166	1	0.0835943	-1.07782	1	0.109064	-0.962317	1	7.66887	0.884731	36	0.130397	-0.884731	3
																					177	fcs	0.2019	-0.694864	26	0.00971895	-2.01238	14	0.009062	-2.04278	3	0	#NUM!	28	0.018781	-1.72628	11	0.00466205	-2.33142	33	0.0117215	-1.93102	13	17.2248	1.23615	25	0.058056	-1.23615	14
																					178	gly	0.3365	-0.473015	22	0.0003287	-3.4832	23	0.001864	-2.72955	9	0	#NUM!	28	0.0021927	-2.65902	20	0.0149975	-1.82398	22	0.00859508	-2.06575	21	39.1503	1.59274	17	0.0255426	-1.59274	22
																					179	xyl	0.09091	-1.04139	33	0.00972996	-2.01189	12	0.0003404	-3.46801	13	0	#NUM!	28	0.0100704	-1.99696	14	0.00561661	-2.25053	30	0.00784348	-2.10549	27	11.5905	1.0641	29	0.0862775	-1.0641	10
																					180	cel	0.1719	-0.764724	29	0.0100244	-1.99894	11	0.000785	-3.10513	12	0	#NUM!	28	0.0108094	-1.9662	13	0.00536385	-2.27052	31	0.00808665	-2.09223	26	21.2573	1.32751	21	0.0470427	-1.32751	18
																					181	man	0.1495	-0.825359	30	0.00972976	-2.0119	13	0.008477	-2.07176	4	0	#NUM!	28	0.0182068	-1.73977	12	0.0120757	-1.91809	23	0.0151412	-1.81984	11	9.87371	0.99448	33	0.101279	-0.99448	6
																					182	rhm	0.2029	-0.692718	25	8.362e-06	-5.07769	38	0.004598	-2.33743	6	0	#NUM!	28	0.00460636	-2.33664	19	0.00930674	-2.0312	26	0.00695655	-2.15761	31	29.1668	1.46489	18	0.0342856	-1.46489	21
																					183	d02	0.4765	-0.321937	7	0.0197364	-1.70473	7	2.177e-05	-4.66214	16	0.000930745	-3.03117	14	0.0206889	-1.68426	9	0.0344413	-1.46292	4	0.0275651	-1.55964	7	17.2864	1.2377	24	0.0578491	-1.2377	15
																					184	sta	0.1129	-0.947306	31	0.00086241	-3.06429	19	1.192e-06	-5.92372	36	0	#NUM!	28	0.000863602	-3.06369	30	0.00476254	-2.32216	32	0.00281307	-2.55082	36	40.1341	1.60351	15	0.0249165	-1.60351	24
																					185	pec	0.3009	-0.521578	23	0.000113934	-3.94335	27	0.0009212	-3.03565	11	0	#NUM!	28	0.00103513	-2.985	27	0.00465686	-2.33191	34	0.002846	-2.54577	35	105.727	2.02419	1	0.00945829	-2.02419	38
																					186	d03	0.3854	-0.414088	12	0.000113641	-3.94447	28	8.073e-06	-5.09297	28	0.000814604	-3.08905	15	0.000936318	-3.02858	29	0.0167088	-1.77705	13	0.00882258	-2.0544	19	43.6834	1.64032	10	0.022892	-1.64032	29
																					187	d04	0.3789	-0.421475	19	8.68921e-05	-4.06102	29	8.294e-06	-5.08124	27	0.000615135	-3.21103	18	0.000710321	-3.14855	31	0.0164784	-1.78308	14	0.00859438	-2.06579	22	44.087	1.64431	9	0.0226824	-1.64431	30
																					188	d05	0.3836	-0.416121	14	8.5489e-05	-4.06809	30	1.994e-05	-4.70027	18	0.000516275	-3.28712	19	0.000621704	-3.20642	32	0.0164385	-1.78414	16	0.00853013	-2.06904	23	44.97	1.65292	6	0.022237	-1.65292	33
																					189	d06	0.3819	-0.41805	15	5.94108e-05	-4.22613	35	4.898e-06	-5.30998	33	0.00131584	-2.8808	9	0.00138014	-2.86008	24	0.0163363	-1.78685	17	0.00885824	-2.05265	18	43.1124	1.6346	11	0.0231952	-1.6346	28
																					190	d07	0.3796	-0.420674	18	0.000187916	-3.72604	26	8.047e-06	-5.09437	29	0.000803607	-3.09496	16	0.00099957	-3.00019	28	0.0170947	-1.76714	10	0.00904712	-2.04349	17	41.9581	1.62282	13	0.0238333	-1.62282	26
																					191	d08	0.7394	-0.131121	4	7.97426e-05	-4.09831	32	2.131e-05	-4.67142	17	0.000126407	-3.89823	24	0.00022746	-3.6431	38	0.0318048	-1.49751	5	0.0160161	-1.79544	9	46.1659	1.66432	4	0.021661	-1.66432	35
																					192	d09	0.3801	-0.420102	16	0.000193881	-3.71246	24	1.204e-05	-4.91937	24	0.000208662	-3.68056	23	0.000414583	-3.38239	36	0.0168027	-1.77462	12	0.00860865	-2.06507	20	44.1533	1.64496	8	0.0226484	-1.64496	31
																					193	d10	0.3934	-0.405166	9	0.000484348	-3.31484	21	7.332e-06	-5.13478	30	3.59509e-05	-4.44429	27	0.000527631	-3.27767	33	0.0151211	-1.82042	21	0.00782435	-2.10655	29	50.2789	1.70139	2	0.019889	-1.70139	37
																					194	d11	0.3915	-0.407268	10	0.000434935	-3.36158	22	1.545e-05	-4.81107	21	0.000940688	-3.02655	13	0.00139107	-2.85665	23	0.017331	-1.76118	9	0.00936103	-2.02868	15	41.8223	1.62141	14	0.0239107	-1.62141	25
																					195	d12	0.3801	-0.420102	16	8.21443e-05	-4.08542	31	6.322e-06	-5.19915	31	0.000405662	-3.39184	20	0.000494128	-3.30616	35	0.0160771	-1.79379	18	0.00828563	-2.08167	25	45.8746	1.66157	5	0.0217986	-1.66157	34
																					196	d13	0.3786	-0.421819	20	5.84329e-05	-4.23334	36	1.511e-05	-4.82074	22	0.000217586	-3.66237	22	0.000291129	-3.53591	37	0.015387	-1.81285	19	0.00783904	-2.10574	28	48.2967	1.68392	3	0.0207053	-1.68392	36
																					197	d14	0.3745	-0.426548	21	0.000191825	-3.7171	25	1.078e-05	-4.96738	25	0.000309203	-3.50976	21	0.000511807	-3.29089	34	0.0164442	-1.78399	15	0.008478	-2.07171	24	44.1731	1.64516	7	0.0226382	-1.64516	32
																					198	d15	0.3838	-0.415895	13	0.000511481	-3.29117	20	5.715e-06	-5.24298	32	0.000790433	-3.10213	17	0.00130763	-2.88352	26	0.0178363	-1.7487	8	0.00957197	-2.019	14	40.0963	1.6031	16	0.02494	-1.6031	23
[truncated: 47 more columns]

## Sheet: Xa>d
1	2	3	4	5	6	7	8	9	10	11	12	13	14	15	16	17	18	19	20	21	22
	rank =	9	1	11	13	2	7	14	4	6	10	15	12	3	8	5
	sum =	0.000497713	0.431285	0.0003214	0.000278086	0.0121546	0.000659809	7.0653e-05	0.00305583	0.00123457	0.000444382	6.51001e-05	0.000282544	0.00506886	0.000598023	0.00134196
		umolC/L/d
		11	12	13	14	15	16	17	18	19	20	21	22	24	25	26
		gre	mhe	cde	cmi	rst	tno	dix	dip	din	dxf	cha	sif	pha	coc	ph1		sum	rank
161	d01	3.628e-05	4.793e-06	1.695e-08	3.829e-07	5.143e-07	8.197e-08	1.209e-07	1.184e-06	1.285e-05	2.895e-13	5.389e-14	5.945e-06	4.127e-06	2.595e-06	1.303e-06		7.0194e-05	34	d01
162	ar2	5.073e-05	0.001171	8.197e-05	0.0001577	3.778e-06	6.021e-07	4.57e-08	1.12e-05	1.939e-06	4.192e-07	7.58e-14	6.226e-06	0.0001908	8.097e-05	1.121e-12		0.00175738	18	ar2
163	fu2	1.253e-05	0.04366	1.894e-06	2.514e-06	4.538e-05	1.263e-05	5.839e-07	0.0001427	8.738e-05	3.863e-06	3.331e-07	4.459e-06	2.548e-05	7.187e-05	1.207e-07		0.0440717	4	fu2
164	ga2	6.406e-07	0.04532	1.059e-06	1.378e-06	2.47e-05	4.281e-06	3.243e-07	7.877e-05	0.0001269	4.57e-05	6.835e-14	1.197e-05	0.0001815	3.601e-05	2.322e-05		0.0458565	3	ga2
165	gl2	1.364e-07	0.04139	2.67e-07	3.62e-07	0.007147	0.0003001	8.188e-08	2.014e-05	9.207e-05	3.343e-05	7.657e-14	8.795e-06	3.375e-05	6.543e-05	1.176e-06		0.0490927	2	gl2
166	ma2	7.904e-07	0.02768	1.087e-06	1.449e-06	2.598e-05	4.395e-06	9.886e-07	8.169e-05	3.285e-05	1.195e-05	1.014e-13	1.007e-05	0.0004162	3.969e-05	0.0005617		0.0288688	6	ma2
167	rh2	5.269e-07	0.01738	5.307e-06	1.829e-06	3.182e-05	1.219e-05	4.152e-07	9.943e-05	6.528e-05	2.766e-06	7.972e-14	6.661e-06	0.000237	6.256e-05	1.214e-06		0.017907	10	rh2
168	ga3	1.636e-13	0.03857	1.003e-08	2.301e-07	2.129e-07	9.787e-05	3.808e-08	1.326e-12	1.445e-06	8.778e-14	1.781e-13	4.768e-06	6.816e-07	3.769e-07	4.954e-05		0.0387252	5	ga3
169	gl3	1.658e-13	0.002347	0.0001191	1.527e-08	2.194e-08	7.433e-09	2.388e-05	6.655e-08	8.161e-06	1.818e-13	4.766e-05	9.283e-06	6.683e-08	2.795e-06	2.775e-07		0.00255833	17	gl3
170	gc2	1.088e-13	0.004392	5.767e-07	7.48e-07	0.0008293	2.258e-06	1.714e-07	4.201e-05	7.417e-13	9.274e-14	5.937e-06	7.884e-06	3.15e-06	4.138e-06	3.456e-07		0.00528852	15	gc2
171	mu2	6.563e-14	8.125e-06	2.956e-06	3.814e-08	1.11e-07	2.261e-08	4.274e-14	4.361e-13	4.734e-05	1.423e-06	5.235e-14	6.35e-06	5.998e-12	3.936e-06	3.245e-09		7.0305e-05	33	mu2
172	ga4	1.536e-13	0.001111	1.346e-13	1.812e-05	3.995e-07	2.361e-06	2.454e-14	4.509e-13	6.343e-05	9.971e-07	8.692e-14	8.757e-06	0.002597	1.089e-07	3.149e-05		0.00383366	16	ga4
173	gl4	6.745e-14	3.929e-11	7.349e-09	9.27e-09	1.447e-08	1.44e-08	2.731e-14	4.535e-13	3.242e-05	8.708e-14	8.573e-14	1.493e-06	6.842e-12	8.35e-07	1.919e-12		3.47935e-05	37	gl4
174	chi	8.081e-06	0.01876	1.042e-05	8.903e-06	0.0003983	2.125e-05	4.32e-06	0.0002388	0	0	0	1.127e-05	6.308e-05	9.833e-06	7.409e-08		0.0195343	8	chi
175	glo	0	0.01876	1.042e-05	8.903e-06	0.0003983	2.125e-05	4.32e-06	0.0002388	0	0	0	0	0	0	1.111e-12		0.019442	9	glo
176	chr	8.081e-06	0.1125	6.251e-05	5.342e-05	0.00239	0.0001275	2.592e-05	0.001433	0	0	1.117e-05	5.633e-05	0.0006308	9.833e-05	2.74e-05		0.117424	1	chr
177	fcs	0	0.009378	5.209e-06	4.451e-06	0.0001991	1.062e-05	2.16e-06	0.0001194	0	0	0	0	0	0	1.119e-08		0.00971895	14	fcs
178	gly	0	0	0	0	0	0	0	0	0	0	0	0	0	0	0.0003287		0.0003287	23	gly
179	xyl	1.067e-05	0.009378	5.209e-06	4.451e-06	0.0001991	1.062e-05	2.16e-06	0.0001194	0	0	0	0	0	0	3.479e-07		0.00972996	12	xyl
180	cel	1.875e-05	0.009378	5.209e-06	4.451e-06	0.0001991	1.062e-05	2.16e-06	0.0001194	0.0001191	8.339e-05	0	1.127e-05	6.308e-05	9.833e-06	8.348e-08		0.0100244	11	cel
181	man	1.067e-05	0.009378	5.209e-06	4.451e-06	0.0001991	1.062e-05	2.16e-06	0.0001194	0	0	0	0	0	0	1.506e-07		0.00972976	13	man
182	rhm	8.081e-06	0	0	0	0	0	0	0	0	0	0	0	0	0	2.81e-07		8.362e-06	38	rhm
183	d02	4.301e-05	0.01961	2.147e-13	4.217e-09	5.559e-08	2.402e-08	1.098e-07	1.561e-07	5.012e-06	3.004e-13	6.188e-14	6.069e-06	5.862e-05	1.323e-05	6.537e-08		0.0197364	7	d02
184	sta	8.081e-05	0	0	0	0	0	0	0	0.0002977	0.0002085	0	0	0	0	0.0002754		0.00086241	19	sta
185	pec	8.081e-06	0	0	0	0	0	0	0	0	0	0	0	6.308e-05	9.833e-06	3.294e-05		0.000113934	27	pec
186	d03	4.39e-06	3.213e-05	2.204e-07	3.394e-07	1.357e-07	1.343e-07	6.819e-14	9.251e-07	8.013e-06	2.945e-13	1.477e-13	1.102e-05	4.965e-05	6.52e-06	1.63e-07		0.000113641	28	d03
187	d04	6.353e-06	1.956e-10	5.354e-07	7.195e-07	2.824e-07	9.908e-08	4.474e-14	3.229e-06	1.675e-05	1.881e-13	9.548e-14	8.478e-06	3.692e-05	1.345e-05	7.551e-08		8.68921e-05	29	d04
188	d05	2.345e-05	1.019e-10	4.143e-07	1.283e-07	1.023e-07	5.855e-08	3.988e-14	1.983e-06	1.449e-05	2.806e-13	9.332e-14	4.258e-06	2.424e-05	1.626e-05	1.044e-07		8.5489e-05	30	d05
189	d06	1.346e-06	7.757e-11	1.861e-08	3.989e-07	1.494e-07	1.949e-07	3.428e-08	1.307e-06	9.188e-06	5.859e-13	6.365e-14	1.092e-05	3.296e-05	2.088e-06	8.056e-07		5.94108e-05	35	d06
190	d07	1.639e-05	9.461e-05	2.678e-07	3.63e-07	4.542e-07	2.298e-08	1.25e-07	2.599e-06	2.092e-05	2.432e-13	8.321e-14	1.097e-05	3.343e-05	7.384e-06	3.801e-07		0.000187916	26	d07
191	d08	7.007e-06	1.923e-05	3.701e-07	3.568e-07	5.137e-07	2.321e-08	9.605e-08	8.475e-08	2.772e-06	2.342e-13	6.039e-14	2.111e-06	4.435e-05	2.777e-06	5.103e-08		7.97426e-05	32	d08
192	d09	4.341e-05	5.705e-05	4.147e-08	6.295e-07	6.566e-08	1.558e-08	1.163e-07	3.695e-07	2.129e-05	2.217e-13	7.237e-14	1.299e-05	4.968e-05	8.126e-06	9.741e-08		0.000193881	24	d09
193	d10	2.002e-08	8.402e-05	5.67e-08	2.764e-08	1.624e-06	6.904e-06	1.392e-07	0.0001745	9.197e-05	5.194e-05	6.478e-14	9.965e-06	5.646e-05	5.841e-06	8.809e-07		0.000484348	21	d10
194	d11	8.631e-06	0.0003036	5.144e-07	2.67e-07	5.835e-05	2.763e-06	3.932e-08	2.269e-06	2.82e-06	2.146e-13	5.303e-14	2.991e-06	4.481e-05	5.129e-06	2.751e-06		0.000434935	22	d11
195	d12	2.306e-05	1.35e-10	4.033e-07	4.059e-07	1.014e-07	8.01e-08	4.621e-14	3.737e-07	1.468e-05	1.548e-13	6.41e-14	6.842e-06	3.216e-05	3.994e-06	4.377e-08		8.21443e-05	31	d12
196	d13	1.708e-06	1.011e-10	2.079e-13	4.857e-07	2.006e-07	1.84e-07	2.178e-08	5.834e-07	2.875e-06	3.722e-09	5.952e-14	9.141e-06	3.659e-05	6.427e-06	2.126e-07		5.84329e-05	36	d13
197	d14	1.313e-05	0.0001173	1.105e-07	6.809e-08	7.222e-08	9.13e-09	6.819e-08	1.259e-06	1.657e-05	2.274e-13	7.677e-14	7.154e-06	3.207e-05	3.836e-06	1.776e-07		0.000191825	25	d14
198	d15	5.095e-05	0.0004016	1.006e-08	8.682e-08	2.192e-07	3.086e-09	5.307e-08	7.979e-07	1.835e-05	2.076e-13	6.041e-14	8.104e-06	2.712e-05	3.817e-06	3.694e-07		0.000511481	20	d15

## Sheet: Xa>dR
1	2	3	4	5	6	7	8	9	10	11	12	13	14	15	16	17	18
		for each d, rank a
		11	12	13	14	15	16	17	18	19	20	21	22	24	25	26
		gre	mhe	cde	cmi	rst	tno	dix	dip	din	dxf	cha	sif	pha	coc	ph1
161	d01	1	4	13	10	9	12	11	8	2	14	15	3	5	6	7
162	ar2	6	1	4	3	9	11	13	7	10	12	15	8	2	5	14
163	fu2	8	1	12	11	5	7	13	2	3	10	14	9	6	4	15
164	ga2	13	1	12	11	7	10	14	4	3	5	15	9	2	6	8
165	gl2	13	1	12	11	2	3	14	8	4	7	15	9	6	5	10
166	ma2	14	1	12	11	7	10	13	4	6	8	15	9	3	5	2
167	rh2	13	1	9	11	6	7	14	3	4	10	15	8	2	5	12
168	ga3	14	1	11	8	9	2	10	12	5	15	13	4	6	7	3
169	gl3	15	1	2	12	11	13	4	10	6	14	3	5	9	7	8
170	gc2	14	1	10	9	2	8	12	3	13	15	5	4	7	6	11
171	mu2	13	2	5	8	7	9	15	12	1	6	14	3	11	4	10
172	ga4	12	2	13	5	9	7	15	11	3	8	14	6	1	10	4
173	gl4	14	8	7	6	4	5	15	11	1	12	13	2	9	3	10
174	chi	10	1	7	9	2	5	11	3	13	13	13	6	4	8	12
175	glo	9	1	5	6	2	4	7	3	9	9	9	9	9	9	8
176	chr	13	1	7	9	2	5	11	3	14	14	12	8	4	6	10
177	fcs	9	1	5	6	2	4	7	3	9	9	9	9	9	9	8
178	gly	2	2	2	2	2	2	2	2	2	2	2	2	2	2	1
179	xyl	4	1	6	7	2	5	8	3	10	10	10	10	10	10	9
180	cel	7	1	11	12	2	9	13	3	4	5	15	8	6	10	14
181	man	4	1	6	7	2	5	8	3	10	10	10	10	10	10	9
182	rhm	1	3	3	3	3	3	3	3	3	3	3	3	3	3	2
183	d02	3	1	14	12	10	11	8	7	6	13	15	5	2	4	9
184	sta	4	5	5	5	5	5	5	5	1	3	5	5	5	5	2
185	pec	4	5	5	5	5	5	5	5	5	5	5	5	1	3	2
186	d03	6	2	9	8	11	12	15	7	4	13	14	3	1	5	10
187	d04	5	12	8	7	9	10	15	6	2	13	14	4	1	3	11
188	d05	2	12	7	8	10	11	15	6	4	13	14	5	1	3	9
189	d06	5	13	12	8	10	9	11	6	3	14	15	2	1	4	7
190	d07	4	1	11	10	8	13	12	7	3	14	15	5	2	6	9
191	d08	3	2	8	9	7	13	10	11	5	14	15	6	1	4	12
192	d09	3	1	12	7	11	13	9	8	4	14	15	5	2	6	10
193	d10	14	3	12	13	9	7	11	1	2	5	15	6	4	8	10
194	d11	4	1	11	12	2	8	13	10	7	14	15	6	3	5	9
195	d12	2	12	7	6	9	10	15	8	3	13	14	4	1	5	11
196	d13	5	13	14	7	9	10	11	6	4	12	15	2	1	3	8
197	d14	4	1	9	12	10	13	11	7	3	14	15	5	2	6	8
198	d15	2	1	12	10	9	13	11	7	4	14	15	5	3	6	8

## Sheet: fa>din
1	2	3	4	5	6	7	8	9	10	11	12	13	14	15	16	17	18	19	20
		for each d, fraction a
		11	12	13	14	15	16	17	18	19	20	21	22	24	25	26
		gre	mhe	cde	cmi	rst	tno	dix	dip	din	dxf	cha	sif	pha	coc	ph1		sum
161	d01	0.02444	0.003211	1.333e-05	0.0003098	0.0003879	6.588e-05	9.711e-05	0.0009254	0.01038	2.354e-10	4.27e-11	0.004729	0.00324	0.002135	0.001039		0.0509734
162	ar2	0.01597	0.5287	0.02638	0.04862	0.001049	0.0001839	2.416e-05	0.005827	0.0006833	0.0001459	2.916e-11	0.002157	0.08967	0.02712	4.167e-10		0.74653
163	fu2	0.0003871	0.803	5.374e-05	6.476e-05	0.001245	0.0003013	1.965e-05	0.004037	0.002103	9.617e-05	7.943e-06	0.0001103	0.0006732	0.00156	2.844e-06		0.813662
164	ga2	2.615e-05	0.7169	3.789e-05	4.542e-05	0.0009416	0.000139	1.067e-05	0.002257	0.004015	0.001437	1.968e-12	0.0003815	0.005249	0.001054	0.0006782		0.733172
165	gl2	3.228e-06	0.8168	5.933e-06	9.487e-06	0.1105	0.008567	2.95e-06	0.0008024	0.00286	0.001016	2.579e-12	0.0002404	0.001221	0.002259	4.138e-05		0.944329
166	ma2	5.064e-05	0.6916	5.994e-05	7.211e-05	0.001568	0.0002154	4.739e-05	0.003308	0.00154	0.0005571	4.227e-12	0.0004794	0.01729	0.001718	0.02367		0.742176
167	rh2	4.207e-05	0.7634	0.0003429	0.0001066	0.002196	0.0006647	2.766e-05	0.005536	0.003477	0.0001516	4.06e-12	0.0003751	0.01287	0.002873	5.999e-05		0.792123
168	ga3	1.42e-11	0.7136	7.413e-07	1.566e-05	1.731e-05	0.006392	2.342e-06	7.755e-11	9.202e-05	5.568e-12	1.027e-11	0.0003104	3.718e-05	2.134e-05	0.002924		0.723413
169	gl3	4.986e-11	0.347	0.03056	3.307e-06	5.934e-06	1.408e-06	0.006088	1.134e-05	0.001548	3.359e-11	0.008148	0.00193	1.293e-05	0.000395	4.386e-05		0.395748
170	gc2	9.334e-12	0.5871	5.824e-05	7.988e-05	0.07308	0.0002372	2.188e-05	0.00568	8.207e-11	1.023e-11	0.0007064	0.0008739	0.0004093	0.000481	4.116e-05		0.668769
171	mu2	3.229e-11	0.006817	0.001503	2e-05	5.333e-05	1.247e-05	2.484e-11	2.644e-10	0.02643	0.0007875	3.183e-11	0.003549	3.842e-09	0.002327	1.95e-06		0.0415013
172	ga4	2.501e-11	0.1618	1.951e-11	0.002397	5.968e-05	0.0002989	3.565e-12	5.596e-11	0.007986	0.0001236	1.085e-11	0.001161	0.3443	1.227e-05	0.003849		0.521987
173	gl4	3.645e-11	7.135e-09	3.273e-06	3.425e-06	7.345e-06	4.543e-06	9.464e-12	1.101e-10	0.009766	2.582e-11	2.106e-11	0.0004615	1.612e-09	0.0001693	4.482e-10		0.0104154
174	chi	0.000865	0.9148	0.001118	0.0009511	0.04172	0.002311	0.0004925	0.02676	0	0	0	0.001217	0.007268	0.001069	8.218e-06		0.99858
175	glo	0	0.4399	0.0006132	0.0005229	0.02393	0.001259	0.0002385	0.01378	0	0	0	0	0	0	6.509e-11		0.480244
176	chr	0.0001281	0.7151	0.0009922	0.0008467	0.03837	0.002034	0.0003914	0.02237	0	0	0.0001704	0.0008836	0.009534	0.001533	0.0004305		0.792784
177	fcs	0	0.4388	0.0005914	0.0005061	0.02283	0.001225	0.0002367	0.0136	0	0	0	0	0	0	1.294e-06		0.47779
178	gly	0	0	0	0	0	0	0	0	0	0	0	0	0	0	0.1139		0.1139
179	xyl	0.002208	0.8802	0.001092	0.0009335	0.04078	0.002267	0.0004774	0.02614	0	0	0	0	0	0	7.558e-05		0.954173
180	cel	0.003147	0.7958	0.000889	0.0007666	0.03281	0.001892	0.0004005	0.02233	0.02141	0.01492	0	0.001985	0.01218	0.001788	1.556e-05		0.910334
181	man	0.001185	0.4417	0.0005875	0.000509	0.02267	0.001234	0.0002309	0.01362	0	0	0	0	0	0	1.749e-05		0.481754
182	rhm	0.001031	0	0	0	0	0	0	0	0	0	0	0	0	0	4.719e-05		0.00107819
183	d02	0.00437	0.9074	1.569e-11	2.339e-07	3e-06	9.497e-07	2.745e-05	2.661e-05	0.0004027	1.937e-11	3.865e-12	0.0003987	0.00754	0.0006212	3.592e-06		0.920794
184	sta	0.1024	0	0	0	0	0	0	0	0.3076	0.1719	0	0	0	0	0.4165		0.9984
185	pec	0.00445	0	0	0	0	0	0	0	0	0	0	0	0.05788	0.006516	0.02427		0.093116
186	d03	0.003095	0.03161	0.0001613	0.0002418	7.615e-05	8.39e-05	7.235e-11	0.001149	0.006478	2.041e-10	1.224e-10	0.008086	0.05373	0.004821	0.0001315		0.109664
187	d04	0.006384	4.514e-07	0.0005492	0.0006429	0.0002002	7.909e-05	7.23e-11	0.006145	0.01924	1.81e-10	1.111e-10	0.008698	0.05922	0.01309	8.384e-05		0.114333
188	d05	0.02287	2.056e-07	0.0004609	0.0001212	7.872e-05	5.599e-05	6.626e-11	0.00394	0.01768	3.136e-10	1.206e-10	0.005054	0.04139	0.01829	0.0001314		0.110072
189	d06	0.001163	5.279e-08	1.562e-05	0.000325	0.0001283	0.0001573	2.75e-05	0.0009786	0.007292	4.65e-10	4.848e-11	0.008698	0.025	0.001635	0.0006135		0.0460339
190	d07	0.01126	0.1348	0.0001876	0.0002582	0.0002411	1.426e-05	0.0001653	0.00329	0.01662	1.767e-10	6.851e-11	0.008039	0.03614	0.005362	0.0003029		0.21668
191	d08	0.01841	0.0888	0.001112	0.001109	0.001302	7.193e-05	0.0004016	0.0003735	0.009262	7.627e-10	2.237e-10	0.007085	0.1795	0.009484	0.0001888		0.3171
192	d09	0.04768	0.1492	6.238e-05	0.001046	7.756e-05	2.75e-05	0.0002545	0.0009221	0.04029	4.11e-10	1.551e-10	0.02344	0.1141	0.01615	0.000212		0.393462
193	d10	2.675e-05	0.1978	6.832e-05	3.154e-05	0.00163	0.007724	0.0002601	0.3548	0.1147	0.06636	9.837e-11	0.01303	0.1019	0.007381	0.001282		0.866994
194	d11	0.00414	0.2245	0.000267	0.0001334	0.02163	0.00118	3.647e-05	0.002051	0.001632	1.092e-10	3.09e-11	0.001601	0.03468	0.002672	0.001559		0.296082
195	d12	0.0247	4.121e-07	0.0005042	0.0005185	9.585e-05	9.911e-05	8.238e-11	0.0008072	0.02067	2.048e-10	1.021e-10	0.009604	0.06197	0.005641	6.837e-05		0.124679
196	d13	0.003613	3.844e-07	4.464e-10	0.0011	0.0003888	0.0004077	6.071e-05	0.001928	0.006905	8.994e-06	1.612e-10	0.02225	0.1112	0.01602	0.0005659		0.164448
197	d14	0.01649	0.2389	0.0001551	9.244e-05	8.227e-05	1.232e-05	0.0001453	0.002656	0.02601	3.347e-10	1.269e-10	0.01066	0.06084	0.005827	0.0002896		0.36216
198	d15	0.02685	0.3314	6.175e-06	5.122e-05	9.714e-05	1.626e-06	5.751e-05	0.0007831	0.01193	1.253e-10	4.107e-11	0.004955	0.0231	0.002425	0.0002406		0.401897

## Sheet: fa>dout
1	2	3	4	5	6	7	8	9	10	11	12	13	14	15	16	17	18
	sum	0.76561	0.563284	0.756175	0.761663	0.753036	0.742386	0.40353	0.332969	0.473857	0.288306	0.547519	0.587383	0.762599	0.672669	0.440858
		for each d, fraction a
		11	12	13	14	15	16	17	18	19	20	21	22	24	25	26
		gre	mhe	cde	cmi	rst	tno	dix	dip	din	dxf	cha	sif	pha	coc	ph1
161	d01	0.05567	5.386e-06	4.719e-05	0.001757	3.192e-05	7.456e-05	0.00076	0.0001963	0.005737	2.283e-10	4.532e-10	0.01213	0.0006194	0.004273	0.0004514
162	ar2	0.07768	0.002639	0.1919	0.4194	0.0002351	0.0005224	0.0002893	0.001857	0.0008138	0.0003795	6.362e-10	0.01254	0.02856	0.086	3.68e-10
163	fu2	0.0196	0.06587	0.005274	0.01152	0.002825	0.01231	0.003694	0.02363	0.03087	0.003381	0.002759	0.009274	0.003817	0.07023	4.291e-05
164	ga2	0.001412	0.06017	0.002942	0.006327	0.001538	0.003732	0.00205	0.01303	0.06018	0.04137	5.758e-10	0.02418	0.02718	0.05209	0.008253
165	gl2	0.0003313	0.04887	0.0007432	0.001644	0.4428	0.3418	0.0005183	0.003334	0.04378	0.03027	6.44e-10	0.01796	0.005054	0.07737	0.0004182
166	ma2	0.00192	0.04074	0.003025	0.006626	0.001618	0.003814	0.005837	0.01354	0.01563	0.01082	8.536e-10	0.02112	0.06231	0.06318	0.1998
167	rh2	0.00128	0.03126	0.01301	0.008238	0.001981	0.01245	0.002622	0.01648	0.02309	0.002488	6.676e-10	0.01352	0.03548	0.06206	0.0003904
168	ga3	2.504e-10	0.04334	2.347e-05	0.0006114	1.319e-05	0.1116	0.0002166	1.235e-10	0.0004883	4.55e-11	1.499e-09	0.01016	0.0001028	0.0003385	0.01761
169	gl3	2.537e-10	0.002637	0.2788	4.057e-05	1.359e-06	8.475e-06	0.1358	6.197e-06	0.002757	9.424e-11	0.4005	0.01844	1.008e-05	0.00251	8.734e-05
170	gc2	1.664e-10	0.009895	0.001597	0.003415	0.05138	0.001959	0.001085	0.006964	2.506e-10	4.807e-11	0.04919	0.01661	0.0004751	0.006049	0.0001177
171	mu2	1.004e-10	9.129e-06	0.006919	0.0001014	6.874e-06	2.577e-05	2.431e-10	4.061e-11	0.01599	0.0007375	4.4e-10	0.01335	9.047e-10	0.003534	1.154e-06
172	ga4	2.35e-10	0.001248	3.15e-10	0.04817	2.475e-05	0.002692	1.396e-10	4.199e-11	0.02143	0.0005168	7.263e-10	0.01857	0.3916	9.781e-05	0.01119
173	gl4	1.032e-10	4.414e-11	1.72e-05	2.464e-05	8.962e-07	1.642e-05	1.553e-10	4.223e-11	0.01095	4.514e-11	7.192e-10	0.003951	1.032e-09	0.0007498	6.411e-10
174	chi	0.01237	0.02107	0.02438	0.02366	0.02467	0.02422	0.02457	0.02224	0	0	0	0.02238	0.009514	0.00883	2.231e-05
175	glo	0	0.02107	0.02438	0.02366	0.02467	0.02422	0.02457	0.02224	0	0	0	0	0	0	3.343e-10
176	chr	0.01237	0.1264	0.1463	0.142	0.148	0.1453	0.1474	0.1334	0	0	0.09507	0.1119	0.09514	0.0883	0.008251
177	fcs	0	0.01054	0.01219	0.01183	0.01234	0.01211	0.01228	0.01112	0	0	0	0	0	0	3.37e-06
178	gly	0	0	0	0	0	0	0	0	0	0	0	0	0	0	0.09897
179	xyl	0.01632	0.01054	0.01219	0.01183	0.01234	0.01211	0.01228	0.01112	0	0	0	0	0	0	0.0001047
180	cel	0.02869	0.01054	0.01219	0.01183	0.01234	0.01211	0.01228	0.01112	0.04024	0.04322	0	0.02238	0.009514	0.00883	2.513e-05
181	man	0.01632	0.01054	0.01219	0.01183	0.01234	0.01211	0.01228	0.01112	0	0	0	0	0	0	4.534e-05
182	rhm	0.01237	0	0	0	0	0	0	0	0	0	0	0	0	0	8.461e-05
183	d02	0.06605	0.04417	5.032e-10	1.332e-05	3.458e-06	2.379e-05	0.0006948	2.587e-05	0.002193	2.37e-10	5.188e-10	0.01364	0.008774	0.01609	2.196e-05
184	sta	0.1237	0	0	0	0	0	0	0	0.1006	0.1081	0	0	0	0	0.08293
185	pec	0.01237	0	0	0	0	0	0	0	0	0	0	0	0.009514	0.00883	0.009915
186	d03	0.006727	7.197e-05	0.0005926	0.001516	8.416e-06	0.0001165	3.881e-10	0.0001534	0.003741	1.82e-10	1.23e-09	0.02214	0.007433	0.009226	5.43e-05
187	d04	0.009961	2.876e-10	0.001438	0.002517	1.753e-05	8.633e-05	2.547e-10	0.0005353	0.007889	1.346e-10	8.056e-10	0.01842	0.005527	0.01635	2.686e-05
188	d05	0.03588	1.834e-10	0.001147	0.0003498	6.362e-06	5.91e-05	2.271e-10	0.0003287	0.006446	2.202e-10	7.795e-10	0.01004	0.003632	0.01882	3.668e-05
189	d06	0.002067	1.162e-10	5.181e-05	0.001356	9.289e-06	0.0001691	0.000195	0.0002167	0.004227	4.93e-10	5.337e-10	0.0231	0.004934	0.003484	0.0002851
190	d07	0.02531	0.0001063	0.0006819	0.00162	2.815e-05	2.202e-05	0.000771	0.0004308	0.009157	1.846e-10	6.96e-10	0.02337	0.005006	0.008478	0.0001265
191	d08	0.0108	2.16e-05	0.00103	0.001571	3.195e-05	2.322e-05	0.000608	1.405e-05	0.00111	1.556e-10	5.081e-10	0.004895	0.006639	0.003766	1.536e-05
192	d09	0.06659	6.41e-05	0.0001155	0.002455	4.075e-06	1.68e-05	0.0007333	6.125e-05	0.009393	1.67e-10	6.057e-10	0.02703	0.007437	0.01148	2.933e-05
193	d10	3.753e-05	0.0001434	0.0001535	0.0001018	0.0001007	0.006023	0.0008638	0.02893	0.03323	0.04702	5.428e-10	0.02111	0.008452	0.009496	0.0003133
194	d11	0.01321	0.0006215	0.001388	0.001171	0.003633	0.002397	0.0002403	0.0003761	0.001316	1.605e-10	4.455e-10	0.006843	0.006708	0.007213	0.0009764
195	d12	0.03548	1.922e-10	0.001123	0.001805	6.294e-06	8.531e-05	2.631e-10	6.195e-05	0.006126	1.021e-10	5.379e-10	0.01517	0.004815	0.006523	1.318e-05
196	d13	0.002614	1.718e-10	4.872e-10	0.002074	1.247e-05	0.0001676	0.0001239	9.67e-05	0.001066	3.369e-06	5.007e-10	0.01974	0.005479	0.006068	7.334e-05
197	d14	0.02028	0.000156	0.0003077	0.000228	4.475e-06	8.592e-06	0.0004315	0.0002087	0.007693	1.658e-10	6.464e-10	0.01578	0.004803	0.006307	6.081e-05
198	d15	0.0782	0.0005459	2.801e-05	0.0003699	1.364e-05	2.682e-06	0.0003359	0.0001323	0.007714	1.425e-10	5.068e-10	0.01764	0.00407	0.006096	0.0001112

## Sheet: Xa>de
1	2	3	4	5	6	7	8	9	10	11	12	13	14	15	16	17	18	19	20	21	22
	rank =	14	1	13	12	6	10	15	4	5	8	11	9	2	7	3
	sum =	4.42784e-06	0.0697097	8.86987e-06	1.16622e-05	0.000209331	3.58409e-05	2.72028e-06	0.00066684	0.000409965	0.000149732	2.89001e-05	3.96727e-05	0.00159575	0.000175933	0.000673617
		umolC/L/d
		11	12	13	14	15	16	17	18	19	20	21	22	24	25	26
		gre	mhe	cde	cmi	rst	tno	dix	dip	din	dxf	cha	sif	pha	coc	ph1		sum	rank
161	d01	1.771e-07	2.375e-11	1.695e-08	3.807e-07	1.847e-07	6.933e-08	1.123e-07	1.184e-06	1.009e-05	2.022e-13	2.364e-14	4.822e-07	2.629e-06	2.52e-06	1.085e-06		1.89313e-05	25	d01
162	ar2	5.579e-08	0.001171	1.49e-07	1.959e-07	3.517e-06	6.021e-07	4.57e-08	1.12e-05	1.148e-06	4.192e-07	3.914e-14	2.575e-07	0.0001899	1.724e-05	5.614e-13		0.00139573	8	ar2
163	fu2	4.773e-07	0.01488	1.894e-06	2.49e-06	4.469e-05	7.652e-06	5.808e-07	0.0001424	9.757e-06	3.564e-06	3.331e-07	6.332e-07	2.234e-05	7.389e-06	1.207e-07		0.0151243	2	fu2
164	ga2	4.804e-07	0.008199	1.043e-06	1.371e-06	2.462e-05	4.215e-06	3.199e-07	7.842e-05	0.0001251	4.57e-05	2.593e-14	6.005e-07	0.0001787	2.562e-05	2.311e-05		0.0087083	5	ga2
165	gl2	1.364e-07	0.002099	2.67e-07	3.51e-07	6.301e-06	1.079e-06	8.188e-08	2.007e-05	9.155e-05	3.343e-05	3.369e-14	7.465e-07	3.128e-05	2.414e-05	1.173e-06		0.00230961	7	gl2
166	ma2	7.904e-07	0.00854	1.087e-06	1.429e-06	2.564e-05	4.39e-06	3.332e-07	8.169e-05	3.272e-05	1.195e-05	4.127e-14	1.69e-06	0.0004021	3.571e-05	0.0005614		0.00970093	4	ma2
167	rh2	5.269e-07	0.01039	1.322e-06	1.739e-06	3.121e-05	5.344e-06	4.056e-07	9.943e-05	7.461e-06	2.725e-06	4.799e-14	4.385e-07	0.0002346	7.636e-06	4.572e-07		0.0107833	3	rh2
168	ga3	0	0	0	0	0	0	0	0	0	0	7.564e-14	1.043e-06	0	0	4.943e-05		5.0473e-05	17	ga3
169	gl3	0	0	0	0	0	0	0	0	0	0	2.263e-05	1.185e-14	0	0	6.973e-08		2.26997e-05	24	gl3
170	gc2	0	0.004392	5.588e-07	7.347e-07	1.319e-05	2.258e-06	1.714e-07	4.201e-05	0	0	5.937e-06	1.448e-06	0	3.026e-06	2.496e-07		0.00446158	6	gc2
171	mu2	0	0	0	0	0	0	0	0	0	0	2.444e-14	1.113e-06	0	0	3.245e-09		1.11625e-06	27	mu2
172	ga4	0	0	0	0	0	0	0	0	0	0	5.946e-14	1.781e-06	0	0	3.131e-05		3.3091e-05	23	ga4
173	gl4	0	0	0	0	0	0	0	0	0	0	4.604e-14	1.493e-06	0	0	1.161e-12		1.493e-06	26	gl4
174	chi	0	0	0	0	0	0	0	0	0	0	0	0	0	0	0		0	28	chi
175	glo	0	0	0	0	0	0	0	0	0	0	0	0	0	0	0		0	28	glo
176	chr	0	0	0	0	0	0	0	0	0	0	0	0	0	0	0		0	28	chr
177	fcs	0	0	0	0	0	0	0	0	0	0	0	0	0	0	0		0	28	fcs
178	gly	0	0	0	0	0	0	0	0	0	0	0	0	0	0	0		0	28	gly
179	xyl	0	0	0	0	0	0	0	0	0	0	0	0	0	0	0		0	28	xyl
180	cel	0	0	0	0	0	0	0	0	0	0	0	0	0	0	0		0	28	cel
181	man	0	0	0	0	0	0	0	0	0	0	0	0	0	0	0		0	28	man
182	rhm	0	0	0	0	0	0	0	0	0	0	0	0	0	0	0		0	28	rhm
183	d02	2.6e-07	0.01961	1.4e-15	1.085e-09	4.344e-08	1.321e-08	1.098e-07	1.561e-07	3.613e-06	2.1e-13	3.466e-14	2.4e-06	5.818e-05	5.46e-06	4.17e-08		0.0196803	1	d02
184	sta	0	0	0	0	0	0	0	0	0	0	0	0	0	0	0		0	28	sta
185	pec	0	0	0	0	0	0	0	0	0	0	0	0	0	0	0		0	28	pec
186	d03	9.977e-09	3.177e-05	1.733e-07	3.159e-07	3.563e-08	1.343e-07	3.825e-16	9.251e-07	7.467e-06	7.592e-14	1.206e-13	3.953e-07	4.879e-05	4.372e-06	9.567e-08		9.44842e-05	12	d03
187	d04	2.667e-07	6.004e-11	4.167e-07	3.116e-07	1.112e-07	9.775e-08	3.747e-16	3.229e-06	1.611e-05	9.579e-14	3.05e-14	2.4e-06	3.621e-05	5.53e-06	7.551e-08		6.47585e-05	15	d04
188	d05	7.779e-14	6.096e-11	4.008e-07	4.578e-09	7.112e-08	2.808e-08	3.64e-16	1.983e-06	1.121e-05	1.933e-13	6.543e-14	2.4e-06	2.074e-05	5.469e-06	9.617e-08		4.24028e-05	21	d05
189	d06	8.323e-09	2.571e-11	1.861e-08	1.525e-07	1.021e-07	1.948e-07	3.94e-16	1.307e-06	8.11e-06	4.892e-13	3.541e-14	2.135e-06	3.243e-05	2.088e-06	7.787e-07		4.73251e-05	19	d06
190	d07	2.472e-07	6.061e-11	1.244e-07	3.375e-07	4.343e-08	1.535e-08	9.348e-08	2.599e-06	1.508e-05	1.512e-13	5.369e-14	2.4e-06	3.156e-05	2.395e-06	2.218e-07		5.51172e-05	16	d07
191	d08	8.447e-08	3.677e-11	3.701e-07	3.204e-07	3.817e-07	1.186e-08	9.605e-08	8.475e-08	1.253e-06	8.828e-14	2.607e-14	1.066e-06	4.395e-05	1.65e-06	7.321e-13		4.92684e-05	18	d08
192	d09	1.817e-07	4.512e-11	4.147e-08	4.024e-07	2.115e-08	3.532e-09	1.116e-07	3.695e-07	1.59e-05	1.345e-13	4.491e-14	1.859e-06	4.947e-05	5.428e-06	2.142e-12		7.37884e-05	14	d09
193	d10	7.68e-09	4.339e-05	4.688e-08	1.462e-08	4.494e-07	6.784e-06	1.117e-07	0.0001745	1.559e-05	5.194e-05	3.754e-14	2.004e-06	5.537e-05	5.513e-06	8.809e-07		0.000356602	10	d10
194	d11	5.095e-15	0.0002482	4.16e-07	2.376e-07	5.835e-05	2.762e-06	2.594e-08	2.269e-06	2.625e-06	1.271e-13	2.566e-14	1.369e-06	4.383e-05	3.382e-06	2.713e-06		0.00036618	9	d11
195	d12	2.256e-07	3.58e-11	4.033e-07	3.739e-07	3.402e-08	2.206e-08	4.825e-16	3.737e-07	8.417e-06	5.655e-14	3.353e-14	2.4e-06	3.102e-05	3.808e-06	1.198e-12		4.70776e-05	20	d12
196	d13	1.422e-14	5.155e-11	1.258e-15	4.03e-07	1.386e-07	1.548e-07	6.862e-16	5.834e-07	6.841e-07	3.722e-09	2.584e-14	2.4e-06	3.396e-05	3.84e-07	1.707e-07		3.88824e-05	22	d13
197	d14	2.229e-07	2.149e-05	1.105e-07	2.419e-08	3.663e-09	6.67e-09	6.786e-08	1.259e-06	1.513e-05	1.239e-13	3.07e-14	2.382e-06	3.049e-05	3.712e-06	1.345e-07		7.50333e-05	13	d14
198	d15	2.69e-07	8.385e-05	1.006e-08	7.165e-08	1.933e-07	3.073e-09	5.307e-08	7.979e-07	1.095e-05	9.018e-14	3.236e-14	2.336e-06	1.82e-05	3.461e-06	1.65e-12		0.000120195	11	d15

## Sheet: Xa>p
1	2	3	4	5	6	7	8	9	10	11	12	13	14	15	16	17	18	19	20	21	22
	rank =	11	1	13	14	3	9	12	2	6	7	15	10	5	8	4
	sum =	0.000153224	0.388638	0.000104188	8.97184e-05	0.0039866	0.000225936	0.000104863	0.00716336	0.00155734	0.00137315	5.317e-05	0.000207778	0.00157362	0.000364532	0.00185739
		umolC/L/d
		11	12	13	14	15	16	17	18	19	20	21	22	24	25	26
		gre	mhe	cde	cmi	rst	tno	dix	dip	din	dxf	cha	sif	pha	coc	ph1		sum	rank
101	p01	7.926e-14	0.01221	1.826e-13	2.22e-08	1.22e-07	5.894e-08	1.761e-06	0.0002766	8.674e-07	3.855e-05	9.649e-14	2.719e-06	1.635e-06	4.136e-08	5.905e-13		0.0125324	9	p01
102	pra	9.675e-14	4.055e-11	4.143e-13	1.031e-07	4.744e-08	7.407e-07	2.478e-14	4.344e-13	4.254e-08	8.708e-14	3.208e-14	2.153e-06	1.344e-05	8.66e-06	5.592e-13		2.51868e-05	37	pra
103	puc	1.947e-13	8.105e-11	1.322e-13	3.927e-08	1.714e-11	3.484e-09	4.558e-14	6.051e-07	6.432e-07	2.834e-08	4.12e-14	4.854e-06	4.752e-05	6.453e-05	0.0005585		0.000676723	27	puc
104	pal	1.932e-13	2.502e-05	2.119e-09	3.447e-08	3.697e-07	2.185e-08	2.721e-08	3.801e-07	0.0001365	1.325e-13	4.618e-14	7.474e-06	0.0005834	5.741e-05	0.0001377		0.000948339	26	pal
105	plc	2.017e-13	3.086e-06	1.191e-13	2.02e-08	1.806e-09	4.751e-13	4.766e-09	1.374e-12	3.688e-07	1.491e-13	2.704e-05	9.335e-07	5.471e-05	5.714e-05	7.968e-05		0.000222985	35	plc
106	pax	5.26e-14	6.542e-05	1.414e-13	2.047e-08	1.495e-07	6.196e-08	2.917e-06	0.0003939	3.345e-05	8.707e-05	8.402e-14	5.052e-06	1.383e-06	2.222e-06	2.262e-08		0.000591669	28	pax
107	xph	1.018e-13	0.03488	1.706e-13	2.69e-08	9.233e-08	1.448e-09	2.661e-08	1.603e-12	7.82e-06	3.446e-08	3.709e-14	1.044e-06	7.275e-07	8.221e-07	1.73e-08		0.0348906	2	xph
108	pau	1.931e-13	0.001152	1.191e-13	5.023e-09	3.075e-07	2.705e-08	6.128e-08	0.000346	8.13e-07	4.851e-05	6.127e-14	9.472e-06	3.788e-08	2.885e-06	7.767e-13		0.00156012	24	pau
109	plu	1.296e-13	4.251e-11	1.233e-13	1.641e-09	1.36e-08	1.214e-05	9.22e-08	7.637e-08	1.209e-06	8.708e-14	1.068e-13	2.243e-06	4.601e-07	5.152e-06	3.024e-07		2.16904e-05	38	plu
110	pca	1.547e-13	0.001036	1.396e-13	1.103e-08	2.011e-07	3.582e-10	1.533e-07	0.0002343	5.201e-07	6.227e-07	1.018e-13	1.087e-05	6.764e-06	2.164e-06	1.128e-08		0.00129162	25	pca
111	pur	6.365e-14	0.0001497	1.339e-13	3.919e-08	1.107e-08	2.861e-08	7.246e-06	1.123e-12	0.0002398	7.659e-08	3.92e-14	1.05e-05	1.013e-06	7.931e-07	6.475e-08		0.000409272	31	pur
112	pan	5.367e-14	3.268e-05	1.488e-13	9.568e-09	3.985e-07	5.206e-08	2.423e-14	5.569e-06	0.0002154	1.008e-08	9.793e-14	3.28e-06	4.326e-07	1.904e-06	1.803e-12		0.000259736	34	pan
113	pln	7.84e-14	3.481e-05	1.653e-13	3.099e-08	6.594e-08	1.766e-08	1.96e-08	5.274e-07	9.729e-07	7.933e-09	1.496e-05	1.518e-06	1.186e-05	4.247e-06	1.992e-12		6.90374e-05	36	pln
114	phi	8.081e-06	0.01876	1.042e-05	8.903e-06	0.0003983	2.125e-05	4.32e-06	0.0002388	0	0	0	1.127e-05	6.308e-05	9.833e-06	6.788e-08		0.0195343	4	phi
115	plo	0	0.01876	1.042e-05	8.903e-06	0.0003983	2.125e-05	4.32e-06	0.0002388	0	0	0	0	0	0	1.103e-12		0.019442	5	plo
116	phr	8.081e-06	0.1125	6.251e-05	5.342e-05	0.00239	0.0001275	2.592e-05	0.001433	0	0	1.117e-05	5.633e-05	0.0006308	9.833e-05	2.723e-06		0.1174	1	phr
117	pcs	0	0.009378	5.209e-06	4.451e-06	0.0001991	1.062e-05	2.16e-06	0.0001194	0	0	0	0	0	0	2.798e-07		0.00971922	16	pcs
118	ply	0	0	0	0	0	0	0	0	0	0	0	0	0	0	0.0005592		0.0005592	30	ply
119	pyl	1.067e-05	0.009378	5.209e-06	4.451e-06	0.0001991	1.062e-05	2.16e-06	0.0001194	0	0	0	0	0	0	3.149e-09		0.00972961	15	pyl
120	pel	1.875e-05	0.009378	5.209e-06	4.451e-06	0.0001991	1.062e-05	2.16e-06	0.0001194	0.0001191	8.339e-05	0	1.127e-05	6.308e-05	9.833e-06	1.108e-07		0.0100245	13	pel
121	xpa	1.067e-05	0.009378	5.209e-06	4.451e-06	0.0001991	1.062e-05	2.16e-06	0.0001194	0	0	0	0	0	0	1.662e-07		0.00972978	14	xpa
122	phm	8.081e-06	0	0	0	0	0	0	0	0	0	0	0	0	0	0.0003347		0.000342781	32	phm
123	p02	6.462e-14	0.01702	1.986e-13	5.006e-08	3.095e-07	1.331e-09	7.089e-07	9.431e-05	0.0002136	6.682e-05	6.906e-14	6.887e-06	5.99e-06	2.117e-06	7.057e-07		0.0174115	6	p02
124	pta	8.081e-05	0	0	0	0	0	0	0	0.0002977	0.0002085	0	0	0	0	5.916e-07		0.000587602	29	pta
125	xpe	8.081e-06	0	0	0	0	0	0	0	0	0	0	0	6.308e-05	9.833e-06	0.000182		0.000262994	33	xpe
126	p03	1.265e-13	0.00783	1.895e-13	9.714e-09	1.106e-07	1.821e-08	1.462e-07	0.0002384	5.002e-07	5.475e-05	9.298e-14	5.634e-06	4.022e-06	1.871e-06	1.067e-12		0.00813546	19	p03
127	p04	7.845e-14	0.008215	1.553e-13	1.59e-08	1.721e-07	3.388e-08	4.372e-07	0.0004343	3.451e-05	8.667e-05	8.335e-14	7.235e-06	8.958e-12	1.663e-06	1.59e-08		0.00878005	17	p04
128	p05	5.352e-14	0.01612	1.339e-13	7.325e-08	9.818e-08	4.219e-08	5.985e-07	0.0001136	2.065e-05	7.017e-05	8.578e-14	7.013e-06	1.669e-06	6.989e-06	6.179e-10		0.0163409	7	p05
129	p06	1.241e-13	0.004357	1.546e-13	3.068e-08	4.706e-08	1.817e-09	3.206e-07	0.0004344	1.919e-07	4.837e-05	7.039e-14	8.56e-06	5.681e-07	7.608e-07	1.468e-12		0.00485025	23	p06
130	p07	1.322e-13	0.008062	1.239e-13	9.818e-09	2.998e-07	5.418e-10	1.768e-07	0.0003772	1.109e-05	8.397e-05	9.747e-14	6.446e-06	4.23e-07	1.66e-06	9.489e-08		0.00854337	18	p07
131	p08	1.335e-13	0.02263	1.236e-13	2.211e-09	3.991e-08	2.724e-08	1.405e-05	0.0003517	1.682e-06	7.823e-05	8.781e-14	4.119e-06	3.757e-09	2.83e-07	5.089e-08		0.0230802	3	p08
132	p09	9.259e-14	0.0114	1.452e-13	2.173e-08	2.038e-08	3.564e-09	8.469e-07	0.0003304	1.854e-08	6.421e-05	1.022e-13	5.278e-06	4.98e-08	3.59e-06	2.369e-08		0.0118045	10	p09
133	p10	1.615e-13	0.006219	1.359e-13	1.539e-08	3.155e-07	5.532e-08	1.702e-05	0.0001976	0.0001854	4.52e-05	9.704e-14	1.266e-06	8.885e-12	3.785e-06	9.847e-13		0.00666966	21	p10
134	p11	8.55e-14	0.01104	1.457e-13	2.708e-08	1.069e-07	5.026e-08	5.457e-07	0.0002202	2.859e-05	5.28e-05	9.187e-14	1.201e-06	3.555e-06	7.653e-07	2.584e-07		0.0113481	12	p11
135	p12	6.041e-14	0.006255	1.888e-13	3.056e-08	2.56e-08	3.95e-09	1.2e-06	0.0004318	4.07e-06	4.549e-05	6.06e-14	2.438e-07	3.555e-08	3.057e-06	7.672e-08		0.00674103	20	p12
136	p13	7.065e-14	0.01521	1.208e-13	1.13e-08	4.938e-09	2.575e-08	4.518e-07	9.34e-05	2.6e-07	6.798e-05	9.238e-14	4.447e-06	9.064e-06	8.583e-07	2.229e-08		0.0153865	8	p13
137	p14	8.007e-14	0.01125	1.554e-13	2.583e-08	2.396e-07	3.561e-08	1.208e-05	0.0001452	6.228e-07	7.224e-05	9.812e-14	8.351e-06	1.882e-06	5.665e-07	9.869e-13		0.0114912	11	p14
138	p15	6.031e-14	0.005909	1.334e-13	8.267e-10	2.939e-08	1.828e-09	7.71e-07	5.469e-05	9.525e-07	6.945e-05	8.916e-14	1.151e-07	2.931e-06	7.666e-07	1.284e-12		0.00603871	22	p15

## Sheet: fa>pin
1	2	3	4	5	6	7	8	9	10	11	12	13	14	15	16	17	18	19	20
		for each p, fraction a
		11	12	13	14	15	16	17	18	19	20	21	22	24	25	26
		gre	mhe	cde	cmi	rst	tno	dix	dip	din	dxf	cha	sif	pha	coc	ph1		sum
101	p01	2.137e-11	0.9076	4.095e-11	4.476e-06	2.96e-05	1.143e-05	0.0003618	0.05016	0.0001654	0.00724	1.711e-11	0.0005412	0.0003007	6.911e-06	1.046e-10		0.966422
102	pra	4.894e-10	2.16e-07	2.37e-09	0.0006585	0.0002567	0.005178	1.509e-10	3.284e-09	0.0003	6.176e-10	2.304e-10	0.0143	0.09787	0.06804	4.251e-09		0.186603
103	puc	3.329e-10	6.071e-07	1.794e-10	3.836e-05	1.605e-08	3.156e-06	1.383e-10	0.001009	0.0007324	2.719e-05	6.707e-11	0.006575	0.1332	0.05837	0.7202		0.920156
104	pal	4.896e-11	0.01269	5.138e-07	8.079e-06	8.497e-05	5.297e-06	7.974e-06	0.0001049	0.03367	3.187e-11	1.304e-11	0.001904	0.1817	0.0142	0.03761		0.281986
105	plc	8.013e-10	0.04419	3.951e-10	5.427e-05	5.07e-06	1.278e-09	2.672e-05	5.394e-09	0.001087	3.96e-10	0.1092	0.003167	0.3072	0.1467	0.279		0.89063
106	pax	5.441e-11	0.147	1.288e-10	1.656e-05	0.0001178	5.115e-05	0.004122	0.4226	0.02969	0.07247	9.11e-11	0.004761	0.00196	0.001875	2.249e-05		0.684686
107	xph	1.18e-11	0.9804	1.61e-11	2.256e-06	9.56e-06	1.158e-07	2.228e-06	1.174e-10	0.0006118	2.654e-06	2.658e-12	8.594e-05	5.338e-05	5.524e-05	1.236e-06		0.981224
108	pau	1.712e-10	0.5656	9.394e-11	3.737e-06	0.0002458	2.046e-05	5.158e-05	0.2733	0.000617	0.03612	4.749e-11	0.007313	3.204e-05	0.0021	6.061e-10		0.885404
109	plu	3.385e-10	1.413e-07	3.209e-10	4.281e-06	3.439e-05	0.03215	0.0002624	0.0002126	0.003246	2.322e-10	2.908e-10	0.005992	0.001332	0.01405	0.0008283		0.0581121
110	pca	1.969e-10	0.6215	1.575e-10	1.172e-05	0.0002341	3.843e-07	0.0001751	0.2553	0.0005554	0.0006546	1.09e-10	0.01183	0.007694	0.002195	1.224e-05		0.900163
111	pur	9.538e-11	0.3824	1.846e-10	5.175e-05	1.233e-05	4.247e-05	0.01679	2.264e-09	0.3815	0.0001152	7.929e-11	0.01685	0.002617	0.001323	0.0001262		0.801828
112	pan	1.079e-10	0.2344	2.772e-10	1.69e-05	0.0005644	0.0001148	8.32e-11	0.01852	0.4946	2.14e-05	3.611e-10	0.008096	0.001904	0.004773	6.286e-09		0.763011
113	pln	7.123e-10	0.2951	1.405e-09	0.0002575	0.0005484	0.0001539	0.0001885	0.005035	0.008567	6.851e-05	0.1408	0.01344	0.1222	0.03767	1.894e-08		0.624029
114	phi	0.0008658	0.9161	0.001119	0.0009519	0.04176	0.002313	0.0004932	0.02679	0	0	0	0.001219	0.007277	0.00107	7.537e-06		0.999966
115	plo	0	0.9249	0.001146	0.000973	0.04287	0.002361	0.0005028	0.02727	0	0	0	0	0	0	1.246e-10		1.00002
116	phr	0.0001446	0.9117	0.001114	0.0009457	0.04168	0.002297	0.0004902	0.02658	0	0	0.0002004	0.001009	0.01204	0.001768	4.999e-05		1.00002
117	pcs	0	0.9248	0.001146	0.0009729	0.04287	0.002361	0.0005027	0.02726	0	0	0	0	0	0	6.321e-05		0.999976
118	ply	0	0	0	0	0	0	0	0	0	0	0	0	0	0	1		1
119	pyl	0.002281	0.9237	0.001129	0.0009639	0.04197	0.002343	0.0004988	0.02716	0	0	0	0	0	0	7.089e-07		1.00005
120	pel	0.003424	0.8758	0.0009646	0.0008292	0.03546	0.002045	0.0004404	0.02426	0.02319	0.01615	0	0.002152	0.01334	0.001933	2.234e-05		1.00001
121	xpa	0.002281	0.9236	0.001129	0.0009638	0.04197	0.002343	0.0004988	0.02716	0	0	0	0	0	0	3.743e-05		0.999983
122	phm	0.03494	0	0	0	0	0	0	0	0	0	0	0	0	0	0.9651		1.00004
123	p02	1.232e-11	0.9319	3.176e-11	7.261e-06	5.316e-05	1.875e-07	0.0001054	0.01259	0.02964	0.009138	9.001e-12	0.0009917	0.0008132	0.0002616	9.235e-05		0.985593
124	pta	0.1451	0	0	0	0	0	0	0	0.5493	0.3032	0	0	0	0	0.002414		1.00001
125	xpe	0.02674	0	0	0	0	0	0	0	0	0	0	0	0.373	0.02303	0.5772		0.99997
126	p03	4.801e-11	0.8762	6.044e-11	2.802e-06	3.785e-05	5.075e-06	4.351e-05	0.06286	0.0001375	0.01482	2.397e-11	0.00161	0.001083	0.0004553	2.747e-10		0.957255
127	p04	2.375e-11	0.8273	4.014e-11	3.764e-06	4.711e-05	7.849e-06	0.0001085	0.09746	0.007918	0.01958	1.827e-11	0.001713	2.07e-09	0.0003456	3.499e-06		0.954487
128	p05	1.186e-11	0.9447	2.45e-11	1.202e-05	1.952e-05	6.656e-06	9.938e-05	0.01667	0.003198	0.0107	1.231e-11	0.001135	0.0002475	0.000945	8.871e-08		0.977733
129	p06	5.831e-11	0.7636	6.265e-11	1.142e-05	1.996e-05	6.645e-07	0.0001289	0.1566	6.989e-05	0.01732	2.481e-11	0.003209	0.0002144	0.0002529	5.177e-10		0.941427
130	p07	4.323e-11	0.8457	3.438e-11	2.483e-06	8.845e-05	1.334e-07	4.688e-05	0.08942	0.002704	0.02015	2.257e-11	0.001626	0.0001033	0.0003635	2.2e-05		0.960227
131	p08	2.046e-11	0.9388	1.567e-11	2.517e-07	5.482e-06	2.989e-06	0.001628	0.03612	0.0001813	0.008306	8.816e-12	0.0004637	3.911e-07	2.676e-05	5.116e-06		0.98554
132	p09	2.509e-11	0.8924	3.291e-11	4.446e-06	4.969e-06	7.045e-07	0.0001782	0.06165	3.611e-06	0.01232	1.865e-11	0.00107	9.476e-06	0.0006178	4.321e-06		0.968264
133	p10	5.806e-11	0.8137	4.268e-11	4.487e-06	0.0001032	1.593e-05	0.005288	0.05612	0.05315	0.01278	2.686e-11	0.0003711	2.616e-09	0.001002	2.739e-10		0.942535
134	p11	2.486e-11	0.9048	3.539e-11	5.935e-06	2.8e-05	1.062e-05	0.0001222	0.04374	0.005947	0.01082	1.784e-11	0.0002603	0.000717	0.0001403	5.017e-05		0.966642
135	p12	2.375e-11	0.8205	6.305e-11	9.303e-06	9.062e-06	1.174e-06	0.0003865	0.1242	0.001198	0.01317	1.705e-11	7.426e-05	1.06e-05	0.0008104	2.161e-05		0.960391
136	p13	1.723e-11	0.9584	2.418e-11	2.021e-06	1.077e-06	4.421e-06	8.165e-05	0.01487	4.376e-05	0.01127	1.439e-11	0.0007841	0.001457	0.0001256	3.471e-06		0.987043
137	p14	2.354e-11	0.9112	3.815e-11	5.718e-06	6.358e-05	7.597e-06	0.002708	0.02897	0.0001306	0.01494	1.913e-11	0.001825	0.0003789	0.0001045	1.925e-10		0.960334
138	p15	3.227e-11	0.8796	5.989e-11	3.346e-07	1.423e-05	7.095e-07	0.0003169	0.01977	0.0003638	0.02616	3.153e-11	4.582e-05	0.001072	0.0002564	4.52e-10		0.9276

## Sheet: fa>pout
1	2	3	4	5	6	7	8	9	10	11	12	13	14	15	16	17	18
	sum	0.23451	0.436647	0.243825	0.23847	0.246923	0.25752	0.596354	0.667009	0.526165	0.711774	0.45247	0.412673	0.23735	0.327342	0.559129
		for each p, fraction a
		11	12	13	14	15	16	17	18	19	20	21	22	24	25	26
		gre	mhe	cde	cmi	rst	tno	dix	dip	din	dxf	cha	sif	pha	coc	ph1
101	p01	1.213e-10	0.01372	4.274e-10	5.901e-05	7.56e-06	6.719e-05	0.01001	0.02576	0.000293	0.01998	8.211e-10	0.005401	0.0002466	3.714e-05	1.778e-10
102	pra	1.48e-10	4.556e-11	9.696e-10	0.0002741	2.939e-06	0.0008444	1.409e-10	4.045e-11	1.437e-05	4.514e-11	2.73e-10	0.004276	0.002028	0.007776	1.683e-10
103	puc	2.979e-10	9.107e-11	3.094e-10	0.0001044	1.062e-09	3.971e-06	2.593e-10	5.635e-05	0.0002173	1.469e-05	3.506e-10	0.00964	0.007167	0.05795	0.1681
104	pal	2.956e-10	2.812e-05	4.959e-06	9.16e-05	2.29e-05	2.491e-05	0.0001548	3.539e-05	0.04611	6.87e-11	3.929e-10	0.01484	0.088	0.05155	0.04145
105	plc	3.086e-10	3.467e-06	2.788e-10	5.369e-05	1.119e-07	5.417e-10	2.711e-05	1.279e-10	0.0001246	7.727e-11	0.2301	0.001854	0.008252	0.05131	0.02399
106	pax	8.049e-11	7.35e-05	3.309e-10	5.44e-05	9.263e-06	7.063e-05	0.01659	0.03668	0.0113	0.04513	7.15e-10	0.01003	0.0002087	0.001995	6.811e-06
107	xph	1.558e-10	0.03919	3.992e-10	7.148e-05	5.72e-06	1.651e-06	0.0001514	1.493e-10	0.002642	1.786e-05	3.156e-10	0.002074	0.0001097	0.0007382	5.207e-06
108	pau	2.955e-10	0.001294	2.788e-10	1.335e-05	1.905e-05	3.084e-05	0.0003486	0.03222	0.0002747	0.02515	5.214e-10	0.01881	5.714e-06	0.002591	2.338e-10
109	plu	1.983e-10	4.776e-11	2.885e-10	4.361e-06	8.427e-07	0.01384	0.0005244	7.111e-06	0.0004083	4.514e-11	9.09e-10	0.004454	6.94e-05	0.004626	9.104e-05
110	pca	2.367e-10	0.001165	3.267e-10	2.931e-05	1.246e-05	4.084e-07	0.0008717	0.02182	0.0001757	0.0003228	8.662e-10	0.02159	0.00102	0.001943	3.395e-06
111	pur	9.74e-11	0.0001682	3.133e-10	0.0001042	6.861e-07	3.261e-05	0.04121	1.046e-10	0.08102	3.97e-05	3.335e-10	0.02085	0.0001528	0.0007122	1.949e-05
112	pan	8.212e-11	3.672e-05	3.482e-10	2.543e-05	2.469e-05	5.935e-05	1.378e-10	0.0005186	0.07277	5.227e-06	8.333e-10	0.006514	6.525e-05	0.001709	5.427e-10
113	pln	1.2e-10	3.911e-05	3.869e-10	8.236e-05	4.085e-06	2.013e-05	0.0001115	4.911e-05	0.0003287	4.112e-06	0.1273	0.003015	0.001789	0.003813	5.998e-10
114	phi	0.01237	0.02107	0.02438	0.02366	0.02467	0.02422	0.02457	0.02224	0	0	0	0.02238	0.009514	0.00883	2.044e-05
115	plo	0	0.02107	0.02438	0.02366	0.02467	0.02422	0.02457	0.02224	0	0	0	0	0	0	3.321e-10
116	phr	0.01237	0.1264	0.1463	0.142	0.148	0.1453	0.1474	0.1334	0	0	0.09507	0.1119	0.09514	0.0883	0.0008198
117	pcs	0	0.01054	0.01219	0.01183	0.01234	0.01211	0.01228	0.01112	0	0	0	0	0	0	8.424e-05
118	ply	0	0	0	0	0	0	0	0	0	0	0	0	0	0	0.1683
119	pyl	0.01632	0.01054	0.01219	0.01183	0.01234	0.01211	0.01228	0.01112	0	0	0	0	0	0	9.479e-07
120	pel	0.02869	0.01054	0.01219	0.01183	0.01234	0.01211	0.01228	0.01112	0.04024	0.04322	0	0.02238	0.009514	0.00883	3.335e-05
121	xpa	0.01632	0.01054	0.01219	0.01183	0.01234	0.01211	0.01228	0.01112	0	0	0	0	0	0	5.005e-05
122	phm	0.01237	0	0	0	0	0	0	0	0	0	0	0	0	0	0.1008
123	p02	9.887e-11	0.01912	4.647e-10	0.000133	1.918e-05	1.518e-06	0.004032	0.008782	0.07216	0.03464	5.877e-10	0.01368	0.0009035	0.001901	0.0002124
124	pta	0.1237	0	0	0	0	0	0	0	0.1006	0.1081	0	0	0	0	0.0001781
125	xpe	0.01237	0	0	0	0	0	0	0	0	0	0	0	0.009514	0.00883	0.0548
126	p03	1.936e-10	0.008798	4.435e-10	2.582e-05	6.852e-06	2.076e-05	0.0008315	0.0222	0.000169	0.02838	7.911e-10	0.01119	0.0006066	0.00168	3.212e-10
127	p04	1.2e-10	0.009231	3.635e-10	4.227e-05	1.066e-05	3.862e-05	0.002487	0.04044	0.01166	0.04492	7.092e-10	0.01437	1.351e-09	0.001493	4.786e-06
128	p05	8.189e-11	0.01811	3.133e-10	0.0001947	6.082e-06	4.81e-05	0.003404	0.01057	0.006978	0.03637	7.299e-10	0.01393	0.0002517	0.006276	1.86e-07
129	p06	1.898e-10	0.004896	3.619e-10	8.152e-05	2.915e-06	2.071e-06	0.001824	0.04045	6.484e-05	0.02507	5.989e-10	0.017	8.569e-05	0.0006832	4.421e-10
130	p07	2.022e-10	0.009059	2.899e-10	2.609e-05	1.857e-05	6.177e-07	0.001006	0.03513	0.003748	0.04352	8.294e-10	0.0128	6.38e-05	0.001491	2.857e-05
131	p08	2.043e-10	0.02542	2.894e-10	5.875e-06	2.472e-06	3.105e-05	0.07989	0.03275	0.0005681	0.04055	7.472e-10	0.008181	5.667e-07	0.0002541	1.532e-05
132	p09	1.417e-10	0.01281	3.398e-10	5.775e-05	1.263e-06	4.063e-06	0.004817	0.03076	6.264e-06	0.03328	8.696e-10	0.01048	7.512e-06	0.003224	7.131e-06
133	p10	2.471e-10	0.006988	3.181e-10	4.089e-05	1.954e-05	6.307e-05	0.09679	0.0184	0.06264	0.02343	8.257e-10	0.002514	1.34e-09	0.003399	2.965e-10
134	p11	1.308e-10	0.0124	3.409e-10	7.198e-05	6.622e-06	5.73e-05	0.003104	0.0205	0.009657	0.02737	7.817e-10	0.002385	0.0005362	0.0006873	7.779e-05
135	p12	9.243e-11	0.007028	4.419e-10	8.123e-05	1.586e-06	4.503e-06	0.006824	0.04021	0.001375	0.02358	5.156e-10	0.0004843	5.362e-06	0.002745	2.31e-05
136	p13	1.081e-10	0.01709	2.827e-10	3.002e-05	3.059e-07	2.936e-05	0.00257	0.008697	8.782e-05	0.03524	7.861e-10	0.008832	0.001367	0.0007707	6.71e-06
137	p14	1.225e-10	0.01264	3.638e-10	6.863e-05	1.485e-05	4.06e-05	0.06873	0.01352	0.0002104	0.03744	8.349e-10	0.01659	0.0002838	0.0005087	2.971e-10
138	p15	9.228e-11	0.006639	3.122e-10	2.197e-06	1.821e-06	2.085e-06	0.004385	0.005093	0.0003218	0.036	7.587e-10	0.0002286	0.0004422	0.0006884	3.865e-10

## Sheet: Xp>d
1	2	3	4	5	6	7	8	9	10	11	12	13	14	15	16	17	18	19	20	21	22	23	24	25	26	27	28	29	30	31	32	33	34	35	36	37	38	39	40	41	42	43	44	45
	rank =	23	15	5	7	10	38	8	34	14	35	20	26	37	19	1	2	3	9	13	12	4	6	16	36	11	28	27	18	33	29	17	24	30	21	31	22	25	32
	sum =	1.267e-05	0.0001962	0.004771	0.00326	0.001284	9.468e-07	0.001986	2.067e-06	0.0003094	1.343e-06	1.738e-05	1.028e-05	1.063e-06	1.856e-05	0.01752	0.01711	0.009062	0.001864	0.0003404	0.000785	0.008477	0.004598	2.177e-05	1.192e-06	0.0009212	8.073e-06	8.294e-06	1.994e-05	4.898e-06	8.047e-06	2.131e-05	1.204e-05	7.332e-06	1.545e-05	6.322e-06	1.511e-05	1.078e-05	5.715e-06
		umolC/L/d
		101	102	103	104	105	106	107	108	109	110	111	112	113	114	115	116	117	118	119	120	121	122	123	124	125	126	127	128	129	130	131	132	133	134	135	136	137	138
		p01	pra	puc	pal	plc	pax	xph	pau	plu	pca	pur	pan	pln	phi	plo	phr	pcs	ply	pyl	pel	xpa	phm	p02	pta	xpe	p03	p04	p05	p06	p07	p08	p09	p10	p11	p12	p13	p14	p15		sum	rank
161	d01	1.267e-05	0	0	0	0	0	0	0	0	0	0	0	0	0	0	0	0	0	0	0	0	0	0	0	0	0	0	0	0	0	0	0	0	0	0	0	0	0		1.267e-05	23	d01
162	ar2	0	0.0001962	0	0	0	0	0	0	0	0	0	0	0	0	0	0	0	0	0	0	0	0	0	0	0	0	0	0	0	0	0	0	0	0	0	0	0	0		0.0001962	15	ar2
163	fu2	0	0	0.004771	0	0	0	0	0	0	0	0	0	0	0	0	0	0	0	0	0	0	0	0	0	0	0	0	0	0	0	0	0	0	0	0	0	0	0		0.004771	5	fu2
164	ga2	0	0	0	0.00326	0	0	0	0	0	0	0	0	0	0	0	0	0	0	0	0	0	0	0	0	0	0	0	0	0	0	0	0	0	0	0	0	0	0		0.00326	7	ga2
165	gl2	0	0	0	0	0.001284	0	0	0	0	0	0	0	0	0	0	0	0	0	0	0	0	0	0	0	0	0	0	0	0	0	0	0	0	0	0	0	0	0		0.001284	10	gl2
166	ma2	0	0	0	0	0	9.468e-07	0	0	0	0	0	0	0	0	0	0	0	0	0	0	0	0	0	0	0	0	0	0	0	0	0	0	0	0	0	0	0	0		9.468e-07	38	ma2
167	rh2	0	0	0	0	0	0	0.001986	0	0	0	0	0	0	0	0	0	0	0	0	0	0	0	0	0	0	0	0	0	0	0	0	0	0	0	0	0	0	0		0.001986	8	rh2
168	ga3	0	0	0	0	0	0	0	2.067e-06	0	0	0	0	0	0	0	0	0	0	0	0	0	0	0	0	0	0	0	0	0	0	0	0	0	0	0	0	0	0		2.067e-06	34	ga3
169	gl3	0	0	0	0	0	0	0	0	0.0003094	0	0	0	0	0	0	0	0	0	0	0	0	0	0	0	0	0	0	0	0	0	0	0	0	0	0	0	0	0		0.0003094	14	gl3
170	gc2	0	0	0	0	0	0	0	0	0	1.343e-06	0	0	0	0	0	0	0	0	0	0	0	0	0	0	0	0	0	0	0	0	0	0	0	0	0	0	0	0		1.343e-06	35	gc2
171	mu2	0	0	0	0	0	0	0	0	0	0	1.738e-05	0	0	0	0	0	0	0	0	0	0	0	0	0	0	0	0	0	0	0	0	0	0	0	0	0	0	0		1.738e-05	20	mu2
172	ga4	0	0	0	0	0	0	0	0	0	0	0	1.028e-05	0	0	0	0	0	0	0	0	0	0	0	0	0	0	0	0	0	0	0	0	0	0	0	0	0	0		1.028e-05	26	ga4
173	gl4	0	0	0	0	0	0	0	0	0	0	0	0	1.063e-06	0	0	0	0	0	0	0	0	0	0	0	0	0	0	0	0	0	0	0	0	0	0	0	0	0		1.063e-06	37	gl4
174	chi	0	0	0	0	0	0	0	0	0	0	0	0	0	1.856e-05	0	0	0	0	0	0	0	0	0	0	0	0	0	0	0	0	0	0	0	0	0	0	0	0		1.856e-05	19	chi
175	glo	0	0	0	0	0	0	0	0	0	0	0	0	0	0	0.01752	0	0	0	0	0	0	0	0	0	0	0	0	0	0	0	0	0	0	0	0	0	0	0		0.01752	1	glo
176	chr	0	0	0	0	0	0	0	0	0	0	0	0	0	0	0	0.01711	0	0	0	0	0	0	0	0	0	0	0	0	0	0	0	0	0	0	0	0	0	0		0.01711	2	chr
177	fcs	0	0	0	0	0	0	0	0	0	0	0	0	0	0	0	0	0.009062	0	0	0	0	0	0	0	0	0	0	0	0	0	0	0	0	0	0	0	0	0		0.009062	3	fcs
178	gly	0	0	0	0	0	0	0	0	0	0	0	0	0	0	0	0	0	0.001864	0	0	0	0	0	0	0	0	0	0	0	0	0	0	0	0	0	0	0	0		0.001864	9	gly
179	xyl	0	0	0	0	0	0	0	0	0	0	0	0	0	0	0	0	0	0	0.0003404	0	0	0	0	0	0	0	0	0	0	0	0	0	0	0	0	0	0	0		0.0003404	13	xyl
180	cel	0	0	0	0	0	0	0	0	0	0	0	0	0	0	0	0	0	0	0	0.000785	0	0	0	0	0	0	0	0	0	0	0	0	0	0	0	0	0	0		0.000785	12	cel
181	man	0	0	0	0	0	0	0	0	0	0	0	0	0	0	0	0	0	0	0	0	0.008477	0	0	0	0	0	0	0	0	0	0	0	0	0	0	0	0	0		0.008477	4	man
182	rhm	0	0	0	0	0	0	0	0	0	0	0	0	0	0	0	0	0	0	0	0	0	0.004598	0	0	0	0	0	0	0	0	0	0	0	0	0	0	0	0		0.004598	6	rhm
183	d02	0	0	0	0	0	0	0	0	0	0	0	0	0	0	0	0	0	0	0	0	0	0	2.177e-05	0	0	0	0	0	0	0	0	0	0	0	0	0	0	0		2.177e-05	16	d02
184	sta	0	0	0	0	0	0	0	0	0	0	0	0	0	0	0	0	0	0	0	0	0	0	0	1.192e-06	0	0	0	0	0	0	0	0	0	0	0	0	0	0		1.192e-06	36	sta
185	pec	0	0	0	0	0	0	0	0	0	0	0	0	0	0	0	0	0	0	0	0	0	0	0	0	0.0009212	0	0	0	0	0	0	0	0	0	0	0	0	0		0.0009212	11	pec
186	d03	0	0	0	0	0	0	0	0	0	0	0	0	0	0	0	0	0	0	0	0	0	0	0	0	0	8.073e-06	0	0	0	0	0	0	0	0	0	0	0	0		8.073e-06	28	d03
187	d04	0	0	0	0	0	0	0	0	0	0	0	0	0	0	0	0	0	0	0	0	0	0	0	0	0	0	8.294e-06	0	0	0	0	0	0	0	0	0	0	0		8.294e-06	27	d04
188	d05	0	0	0	0	0	0	0	0	0	0	0	0	0	0	0	0	0	0	0	0	0	0	0	0	0	0	0	1.994e-05	0	0	0	0	0	0	0	0	0	0		1.994e-05	18	d05
189	d06	0	0	0	0	0	0	0	0	0	0	0	0	0	0	0	0	0	0	0	0	0	0	0	0	0	0	0	0	4.898e-06	0	0	0	0	0	0	0	0	0		4.898e-06	33	d06
190	d07	0	0	0	0	0	0	0	0	0	0	0	0	0	0	0	0	0	0	0	0	0	0	0	0	0	0	0	0	0	8.047e-06	0	0	0	0	0	0	0	0		8.047e-06	29	d07
191	d08	0	0	0	0	0	0	0	0	0	0	0	0	0	0	0	0	0	0	0	0	0	0	0	0	0	0	0	0	0	0	2.131e-05	0	0	0	0	0	0	0		2.131e-05	17	d08
192	d09	0	0	0	0	0	0	0	0	0	0	0	0	0	0	0	0	0	0	0	0	0	0	0	0	0	0	0	0	0	0	0	1.204e-05	0	0	0	0	0	0		1.204e-05	24	d09
193	d10	0	0	0	0	0	0	0	0	0	0	0	0	0	0	0	0	0	0	0	0	0	0	0	0	0	0	0	0	0	0	0	0	7.332e-06	0	0	0	0	0		7.332e-06	30	d10
194	d11	0	0	0	0	0	0	0	0	0	0	0	0	0	0	0	0	0	0	0	0	0	0	0	0	0	0	0	0	0	0	0	0	0	1.545e-05	0	0	0	0		1.545e-05	21	d11
195	d12	0	0	0	0	0	0	0	0	0	0	0	0	0	0	0	0	0	0	0	0	0	0	0	0	0	0	0	0	0	0	0	0	0	0	6.322e-06	0	0	0		6.322e-06	31	d12
196	d13	0	0	0	0	0	0	0	0	0	0	0	0	0	0	0	0	0	0	0	0	0	0	0	0	0	0	0	0	0	0	0	0	0	0	0	1.511e-05	0	0		1.511e-05	22	d13
197	d14	0	0	0	0	0	0	0	0	0	0	0	0	0	0	0	0	0	0	0	0	0	0	0	0	0	0	0	0	0	0	0	0	0	0	0	0	1.078e-05	0		1.078e-05	25	d14
198	d15	0	0	0	0	0	0	0	0	0	0	0	0	0	0	0	0	0	0	0	0	0	0	0	0	0	0	0	0	0	0	0	0	0	0	0	0	0	5.715e-06		5.715e-06	32	d15

[truncated: 12 more sheets: fp>din, Xb>d, Xb>p, Xd>b, Xd>bR, fd>bin, Xa>b, Xa>bL, Xa>bR, fa>bin, fa>binL, fa>binR]
