# Supplementary material for: Dynamic carbon flux network of a diverse marine microbial community
Source: ISME Commun. 2021 Sep 25;1:50. doi: 10.1038/s43705-021-00055-7 (PMC9723560; doi:10.1038/s43705-021-00055-7)
Supplement: Supplementary file 4 — Dataset S1 [file 43705_2021_55_MOESM4_ESM.zip › Dataset_S1_Integrated_2012.xlsx]

## Sheet: sum
1	2	3	4	5	6	7	8	9	10	11	12	13	14	15	16	17	18	19	20	21	22	23	24	25	26	27	28	29	30	31	32	33	34	35	36	37	38	39	40	41	42	43	44	45	46	47	48	49	50
	Sum =	18.8323	-12.4696	120	2.08722	-23.1201	120	4.17041	-24.3069	120	6.25763	-18.6211	120			120			120			Sum =	15.8402	-21.6576	740	2.08722	-76.8206	741	0.513325	-122.56	741	0.0429261	#NUM!	686	2.64347	-68.6928	741	2.29421	-57.1498	741	2.46884	-59.3157	741			741			741
	Ave =	1.25549	-0.831309		0.139148	-1.54134		0.278027	-1.62046		0.417176	-1.24141		2.67512	0.4101		0.405806	-0.4101				Ave =	0.416848	-0.569936		0.0549269	-2.02159		0.0135086	-3.22527		0.00112963	#NUM!		0.0695651	-1.8077		0.060374	-1.50394		0.0649695	-1.56094		16.4799	0.991002		0.161447	-0.991002
		umolC/L			umolC/L/d			umolC/L/d			umolC/L/d			d			1/d						umolC/L			umolC/L/d			umolC/L/d			umolC/L/d			umolC/L/d			umolC/L/d			umolC/L/d			d			1/d
		Conc	log	rank	Xa>d	log	rank	Xa>p	log	rank	Xa>d+p	log	rank	Turnover	log	rank	Rate	log	rank				Conc	log	rank	Xa>d	log	rank	Xp>d	log	rank	Xb>d	log	rank	Xa+p+b>d	log	rank	Xd>b	log	rank	Xexch	log	rank	Turnover	log	rank	Rate	log	rank
11	gre	0.008517	-2.06971	12	0.00509435	-2.29291	12	0.00156752	-2.80479	12	0.00666187	-2.1764	12	1.27847	0.106691	15	0.782185	-0.106691	1	gre	161	d01	0.3527	-0.452595	14	0.0022663	-2.64468	27	5.328e-05	-4.27344	31	0.000327721	-3.4845	18	0.0026473	-2.5772	28	0.01863	-1.72979	22	0.0106386	-1.97311	27	33.1528	1.52052	11	0.0301634	-1.52052	28
12	mhe	0.08626	-1.06419	8	0.017068	-1.76782	10	0.0178784	-1.74767	7	0.0349464	-1.4566	7	2.46835	0.392407	8	0.405128	-0.392407	8	mhe	162	ar2	0.01498	-1.82449	38	0.00484405	-2.31479	22	0.0003633	-3.43973	17	8.73554e-05	-4.05871	26	0.00529471	-2.27616	24	0.00511793	-2.29091	38	0.00520632	-2.28347	38	2.87727	0.458981	37	0.347551	-0.458981	2
13	cde	0.03056	-1.51485	11	0.0109429	-1.96087	11	0.00350487	-2.45533	11	0.0144478	-1.8402	11	2.1152	0.325352	13	0.472768	-0.325352	3	cde	163	fu2	0.4036	-0.394049	10	0.0211477	-1.67474	17	0.09915	-1.00371	2	0.00447263	-2.34944	4	0.12477	-0.903889	6	0.106909	-0.970985	6	0.11584	-0.936143	6	3.48412	0.542094	30	0.287016	-0.542094	9
14	cmi	0.00145	-2.83863	15	0.000543881	-3.2645	15	0.000177857	-3.74993	15	0.000721737	-3.14162	15	2.00904	0.302989	14	0.49775	-0.302989	2	cmi	164	ga2	0.2298	-0.63865	27	0.031525	-1.50134	11	0.02766	-1.55815	7	0.00784499	-2.10541	1	0.06703	-1.17373	9	0.0632044	-1.19925	9	0.0651172	-1.1863	9	3.52902	0.547654	29	0.283365	-0.547654	10
15	rst	0.0579	-1.23732	9	0.0189056	-1.72341	9	0.00615256	-2.21094	10	0.0250582	-1.60105	10	2.31062	0.363729	11	0.432784	-0.363729	5	rst	165	gl2	0.859	-0.0660068	5	0.040782	-1.38953	9	0.01484	-1.82857	10	0.00011442	-3.9415	25	0.0557364	-1.25386	11	0.0365709	-1.43686	15	0.0461537	-1.33579	12	18.6117	1.26979	16	0.0537295	-1.26979	23
16	tno	0.05751	-1.24026	10	0.0198087	-1.70314	7	0.00706052	-2.15116	9	0.0268692	-1.57075	9	2.14037	0.330488	12	0.467209	-0.330488	4	tno	166	ma2	0.3013	-0.521001	25	0.0655815	-1.18322	6	0.0001009	-3.99611	22	0.00588235	-2.23045	3	0.0715647	-1.1453	8	0.0710341	-1.14853	8	0.0712994	-1.14691	8	4.22584	0.625913	23	0.236639	-0.625913	16
17	dix	3.516	0.546049	3	0.501995	-0.2993	2	0.747315	-0.126496	2	1.24931	0.0966703	2	2.81435	0.449379	5	0.355321	-0.449379	11	dix	167	rh2	0.05939	-1.22629	35	0.0145538	-1.83702	18	0.001285	-2.8911	14	0.00238599	-2.62233	7	0.0182248	-1.73934	20	0.0160683	-1.79403	32	0.0171466	-1.76582	20	3.46367	0.539537	32	0.288711	-0.539537	7
18	dip	2.3	0.361728	5	0.194577	-0.710908	5	0.550514	-0.259232	5	0.745091	-0.12779	5	3.08687	0.489518	4	0.323953	-0.489518	12	dip	168	ga3	0.07582	-1.12022	34	0.00970926	-2.01281	20	5.224e-05	-4.282	33	0.0031117	-2.507	5	0.0128732	-1.89031	22	0.013597	-1.86656	35	0.0132351	-1.87827	23	5.72872	0.758057	20	0.174559	-0.758057	19
19	din	1.028	0.0119931	6	0.121045	-0.917055	6	0.190015	-0.721212	6	0.311059	-0.507157	6	3.30483	0.51915	3	0.302587	-0.51915	13	din	169	gl3	1.951	0.290257	1	0.547976	-0.261238	1	0.001738	-2.75995	12	0.00223108	-2.65148	8	0.551945	-0.258104	1	0.288521	-0.539823	3	0.420233	-0.37651	2	4.64266	0.666767	21	0.215394	-0.666767	18
20	dxf	3.883	0.589167	2	0.33415	-0.476058	3	1.29289	0.111563	1	1.62704	0.211399	1	2.38654	0.377768	10	0.419017	-0.377768	6	dxf	170	gc2	0.1221	-0.913284	31	0.0226267	-1.64538	16	1.133e-05	-4.94577	38	0.000958974	-3.01819	9	0.023597	-1.62714	19	0.00838397	-2.07655	36	0.0159905	-1.79614	21	7.63578	0.882854	18	0.130962	-0.882854	21
21	cha	4.872	0.687707	1	0.526293	-0.278772	1	0.635	-0.197226	4	1.16129	0.0649418	3	4.19532	0.622765	1	0.238361	-0.622765	15	cha	171	mu2	0.03953	-1.40307	36	0.00726925	-2.13851	21	0.001613	-2.79237	13	0.00681603	-2.16647	2	0.0156983	-1.80415	21	0.0141873	-1.8481	34	0.0149428	-1.82557	22	2.64543	0.422496	38	0.378011	-0.422496	1
22	sif	0.007799	-2.10796	13	0.0017969	-2.74548	13	0.00146107	-2.83533	13	0.00325797	-2.48705	13	2.39382	0.379092	9	0.417742	-0.379092	7	sif	172	ga4	0.08895	-1.05085	32	0.0252906	-1.59704	15	0.0004317	-3.36482	16	0.000810979	-3.09099	10	0.0265333	-1.57621	17	0.0215702	-1.66615	18	0.0240518	-1.61885	18	3.69827	0.567999	27	0.270396	-0.567999	12
24	pha	0.1145	-0.941195	7	0.0193639	-1.71301	8	0.00822184	-2.08503	8	0.0275858	-1.55931	8	4.15069	0.61812	2	0.240924	-0.61812	14	pha	173	gl4	0.02489	-1.60398	37	0.00396282	-2.402	23	0.0001852	-3.73236	18	0.00283075	-2.5481	6	0.00697877	-2.15622	23	0.00584148	-2.23348	37	0.00641013	-2.19313	37	3.88292	0.589158	25	0.257538	-0.589158	14
25	coc	0.007786	-2.10869	14	0.00172291	-2.76374	14	0.00119186	-2.92377	14	0.00291477	-2.5354	14	2.67123	0.426711	7	0.37436	-0.426711	9	coc	174	chi	0.1622	-0.789949	28	0.0522015	-1.28232	7	2.35e-05	-4.62893	37	0	#NUM!	28	0.052225	-1.28212	13	0.0416562	-1.38032	11	0.0469406	-1.32845	11	3.45543	0.538502	33	0.2894	-0.538502	6
26	ph1	2.861	0.456518	4	0.313914	-0.503189	4	0.707457	-0.1503	3	1.02137	0.00918343	4	2.80114	0.447334	6	0.356998	-0.447334	10	ph1	175	glo	0.2916	-0.535212	26	0.0516497	-1.28693	8	0.04231	-1.37356	4	0	#NUM!	28	0.0939597	-1.02706	7	0.0737919	-1.13199	7	0.0838758	-1.07636	7	3.47657	0.541151	31	0.28764	-0.541151	8
																					176	chr	1.288	0.109916	2	0.457794	-0.33933	2	0.0392	-1.40671	6	0	#NUM!	28	0.496994	-0.303649	2	0.371607	-0.429916	1	0.434301	-0.362209	1	2.96569	0.472125	36	0.33719	-0.472125	3
																					177	fcs	0.1597	-0.796695	29	0.0258261	-1.58794	14	0.02248	-1.6482	8	0	#NUM!	28	0.0483061	-1.316	14	0.0389532	-1.40946	14	0.0436297	-1.36022	13	3.66035	0.563523	28	0.273198	-0.563523	11
																					178	gly	1.057	0.024075	4	0.1252	-0.902396	4	0.134	-0.872895	1	0	#NUM!	28	0.2592	-0.586365	4	0.238282	-0.622909	4	0.248741	-0.604253	4	4.2494	0.628328	22	0.235327	-0.628328	17
																					179	xyl	0.08458	-1.07273	33	0.0260634	-1.58397	12	0.0004417	-3.35487	15	0	#NUM!	28	0.0265051	-1.57667	18	0.022523	-1.64737	17	0.024514	-1.61059	17	3.45027	0.537853	34	0.289833	-0.537853	5
																					180	cel	0.4853	-0.31399	8	0.119526	-0.922536	5	0.009577	-2.01877	11	0	#NUM!	28	0.129103	-0.889062	5	0.119739	-0.921764	5	0.124421	-0.905106	5	3.90046	0.591116	24	0.25638	-0.591116	15
																					181	man	0.1464	-0.834459	30	0.0259883	-1.58522	13	0.02018	-1.69508	9	0	#NUM!	28	0.0461683	-1.33566	15	0.0393961	-1.40455	13	0.0427822	-1.36874	14	3.42198	0.534278	35	0.292228	-0.534278	4
																					182	rhm	0.3143	-0.502656	24	0.00018968	-3.72198	38	0.05589	-1.25267	3	0	#NUM!	28	0.0560797	-1.25119	10	0.0395111	-1.40328	12	0.0477954	-1.32061	10	6.57595	0.817959	19	0.152069	-0.817959	20
																					183	d02	0.3522	-0.453211	15	0.00176387	-2.75353	28	8.199e-05	-4.08624	24	0.000602681	-3.21991	11	0.00244854	-2.61109	29	0.0184831	-1.73322	23	0.0104658	-1.98023	28	33.6523	1.52702	10	0.0297156	-1.52702	29
																					184	sta	1.284	0.108565	3	0.338357	-0.470625	3	0.0001845	-3.734	19	0	#NUM!	28	0.338541	-0.470388	3	0.323971	-0.489494	2	0.331256	-0.479836	3	3.87616	0.588401	26	0.257988	-0.588401	13
																					185	pec	0.7001	-0.15484	6	0.0129844	-1.88658	19	0.04055	-1.39201	5	0	#NUM!	28	0.0535344	-1.27137	12	0.0156768	-1.80474	33	0.0346056	-1.46085	16	20.2308	1.30601	15	0.0494295	-1.30601	24
																					186	d03	0.3468	-0.459921	21	0.000677713	-3.16895	36	4.99e-05	-4.3019	35	0.000470218	-3.3277	15	0.00119783	-2.9216	37	0.0173092	-1.76172	30	0.00925353	-2.03369	35	37.4776	1.57377	3	0.0266826	-1.57377	36
																					187	d04	0.3475	-0.459045	20	0.00114934	-2.93955	32	7.1e-05	-4.14874	26	0.000379491	-3.4208	16	0.00159983	-2.79593	34	0.0176445	-1.75339	28	0.00962217	-2.01673	33	36.1145	1.55768	5	0.0276897	-1.55768	34
																					188	d05	0.3483	-0.458047	19	0.00136285	-2.86555	31	6.648e-05	-4.17731	28	0.000313213	-3.50416	20	0.00174255	-2.75882	32	0.0177902	-1.74982	27	0.00976639	-2.01027	31	35.6631	1.55222	7	0.0280402	-1.55222	32
																					189	d06	0.3461	-0.460798	22	0.000996019	-3.00173	35	5.46e-05	-4.26281	30	0.000324283	-3.48908	19	0.0013749	-2.86173	36	0.0174407	-1.75844	29	0.00940781	-2.02651	34	36.7886	1.56571	4	0.0271824	-1.56571	35
																					190	d07	0.3542	-0.450751	11	0.00273089	-2.5637	25	6.697e-05	-4.17412	27	0.00049573	-3.30476	14	0.00329359	-2.48233	25	0.0191366	-1.71814	20	0.0112151	-1.9502	24	31.5824	1.49945	14	0.0316632	-1.49945	25
																					191	d08	0.6863	-0.163486	7	0.00104468	-2.98101	34	0.000103	-3.98716	21	0.000339199	-3.46955	17	0.00148688	-2.82772	35	0.0339117	-1.46965	16	0.0176993	-1.75204	19	38.7756	1.58856	1	0.0257894	-1.58856	38
																					192	d09	0.3542	-0.450751	11	0.00285131	-2.54495	24	6.342e-05	-4.19777	29	0.000216871	-3.6638	23	0.0031316	-2.50423	27	0.019067	-1.71972	21	0.0110993	-1.9547	26	31.9119	1.50395	12	0.0313363	-1.50395	27
																					193	d10	0.4613	-0.336017	9	0.0338584	-1.47033	10	0.000131	-3.88273	20	4.34746e-05	-4.36176	27	0.0340328	-1.4681	16	0.0487541	-1.31199	10	0.0413935	-1.38307	15	11.1443	1.04705	17	0.0897323	-1.04705	22
																					194	d11	0.3513	-0.454322	16	0.00104613	-2.98041	33	7.867e-05	-4.10419	25	0.000559085	-3.25252	13	0.00168389	-2.77369	33	0.017812	-1.74929	26	0.00974792	-2.01109	32	36.0384	1.55677	6	0.0277481	-1.55677	33
																					195	d12	0.3486	-0.457673	18	0.00153935	-2.81266	30	5.06e-05	-4.29585	34	0.000279104	-3.55423	22	0.00186905	-2.72838	31	0.0178982	-1.74719	25	0.00988364	-2.00508	30	35.2704	1.54741	8	0.0283524	-1.54741	31
																					196	d13	0.3442	-0.463189	23	0.00063235	-3.19904	37	4.13e-05	-4.38405	36	0.000139503	-3.85542	24	0.000813153	-3.08983	38	0.0169681	-1.77037	31	0.00889065	-2.05107	36	38.7148	1.58788	2	0.0258299	-1.58788	37
																					197	d14	0.3489	-0.457299	17	0.00165053	-2.78238	29	9.274e-05	-4.03273	23	0.000306292	-3.51386	21	0.00204956	-2.68834	30	0.0180943	-1.74246	24	0.0100719	-1.99689	29	34.6408	1.53959	9	0.0288677	-1.53959	30
																					198	d15	0.3541	-0.450874	13	0.00260253	-2.5846	26	5.262e-05	-4.27885	32	0.000581955	-3.23511	12	0.0032371	-2.48984	26	0.0191596	-1.71761	19	0.0111984	-1.95085	25	31.6207	1.49997	13	0.0316249	-1.49997	26
[truncated: 47 more columns]

## Sheet: Xa>d
1	2	3	4	5	6	7	8	9	10	11	12	13	14	15	16	17	18	19	20	21	22
	rank =	12	10	11	15	9	7	2	5	6	3	1	13	8	14	4
	sum =	0.00509435	0.017068	0.0109429	0.000543881	0.0189056	0.0198087	0.501995	0.194577	0.121045	0.33415	0.526293	0.0017969	0.0193639	0.00172291	0.313914
		umolC/L/d
		11	12	13	14	15	16	17	18	19	20	21	22	24	25	26
		gre	mhe	cde	cmi	rst	tno	dix	dip	din	dxf	cha	sif	pha	coc	ph1		sum	rank
161	d01	0.0003713	2.205e-07	8.192e-07	5.207e-07	9.187e-07	9.942e-07	0.0007995	1.954e-05	0.0008396	1.588e-10	4.381e-10	3.95e-05	9.83e-06	5.156e-06	0.0001784		0.0022663	27	d01
162	ar2	0.0005191	7.29e-06	0.00276	0.0003124	8.208e-06	5.204e-06	0.0003004	0.0001849	0.0001537	0.0001589	5.65e-10	4.255e-05	0.0001494	0.000242	2.625e-10		0.00484405	22	ar2
163	fu2	0.0001284	0.001416	9.154e-05	3.425e-06	0.0001002	0.0002216	0.003839	0.002377	0.009958	0.001632	0.001083	2.832e-05	3.341e-05	0.0002252	1.063e-05		0.0211477	17	fu2
164	ga2	6.815e-06	0.001759	5.095e-05	1.873e-06	5.476e-05	3.849e-05	0.002134	0.001321	0.006446	0.01732	5.909e-10	8.132e-05	0.0001509	8.39e-05	0.002076		0.031525	11	ga2
165	gl2	1.469e-06	0.001821	1.29e-05	4.978e-07	0.01104	0.009354	0.0005381	0.0003365	0.004626	0.01267	6.216e-10	5.827e-05	3.674e-05	0.000182	0.0001045		0.040782	9	gl2
166	ma2	8.516e-06	0.0009336	5.251e-05	1.978e-06	5.743e-05	3.808e-05	0.006861	0.001348	0.001647	0.004528	8.523e-10	6.275e-05	0.00038	8.26e-05	0.04958		0.0655815	6	ma2
167	rh2	5.677e-06	0.0003859	0.0001979	2.536e-06	7.021e-05	0.0002603	0.002734	0.001641	0.007426	0.001071	5.35e-10	4.475e-05	0.0001915	0.0001945	0.0003285		0.0145538	18	rh2
168	ga3	1.674e-12	0.001774	3.374e-07	4.56e-07	3.287e-07	0.003058	0.0002714	1.019e-10	0.0001764	8.264e-11	1.47e-09	2.854e-05	3.561e-06	1.232e-06	0.004395		0.00970926	20	ga3
169	gl3	1.696e-12	0.000108	0.004007	3.026e-08	3.387e-08	2.323e-07	0.1702	5.115e-06	0.0009957	1.712e-10	0.3725	6.528e-05	3.492e-07	9.138e-06	8.527e-05		0.547976	1	gl3
170	gc2	1.113e-12	2.734e-05	2.761e-05	1.023e-06	0.001289	1.952e-05	0.001126	0.0006932	9.05e-11	8.732e-11	0.01931	4.851e-05	1.645e-05	9.532e-06	5.854e-05		0.0226267	16	gc2
171	mu2	6.714e-13	3.738e-07	9.945e-05	7.56e-08	1.713e-07	7.065e-07	3.046e-10	3.352e-11	0.005776	0.00134	4.129e-10	3.932e-05	3.134e-11	1.287e-05	2.861e-07		0.00726925	21	mu2
172	ga4	1.571e-12	5.11e-05	4.528e-12	3.593e-05	6.166e-07	7.379e-05	1.749e-10	3.466e-11	0.007739	0.0009388	5.213e-10	5.305e-05	0.01357	3.562e-07	0.002828		0.0252906	15	ga4
173	gl4	6.901e-13	1.807e-12	2.472e-07	1.838e-08	2.233e-08	4.5e-07	1.946e-10	3.486e-11	0.003956	8.199e-11	6.237e-10	3.35e-06	3.575e-11	2.73e-06	3.909e-10		0.00396282	23	gl4
174	chi	8.268e-05	0.0008628	0.0003505	1.765e-05	0.0006147	0.000664	0.03079	0.01835	0	0	0	7.923e-05	0.0003296	3.215e-05	2.822e-05		0.0522015	7	chi
175	glo	0	0.0008628	0.0003505	1.765e-05	0.0006147	0.000664	0.03079	0.01835	0	0	0	0	0	0	4.23e-10		0.0516497	8	glo
176	chr	8.268e-05	0.005177	0.002103	0.0001059	0.003688	0.003984	0.1847	0.1101	0	0	0.1334	0.0003961	0.003296	0.0003215	0.01044		0.457794	2	chr
177	fcs	0	0.0004314	0.0001752	8.823e-06	0.0003074	0.000332	0.01539	0.009177	0	0	0	0	0	0	4.264e-06		0.0258261	14	fcs
178	gly	0	0	0	0	0	0	0	0	0	0	0	0	0	0	0.1252		0.1252	4	gly
179	xyl	0.0001091	0.0004314	0.0001752	8.823e-06	0.0003074	0.000332	0.01539	0.009177	0	0	0	0	0	0	0.0001325		0.0260634	12	xyl
180	cel	0.0001918	0.0004314	0.0001752	8.823e-06	0.0003074	0.000332	0.01539	0.009177	0.01453	0.07851	0	7.923e-05	0.0003296	3.215e-05	3.18e-05		0.119526	5	cel
181	man	0.0001091	0.0004314	0.0001752	8.823e-06	0.0003074	0.000332	0.01539	0.009177	0	0	0	0	0	0	5.736e-05		0.0259883	13	man
182	rhm	8.268e-05	0	0	0	0	0	0	0	0	0	0	0	0	0	0.000107		0.00018968	38	rhm
183	d02	0.0004402	0.000122	7.244e-12	7.68e-09	1.152e-07	4.521e-07	0.0007213	2.575e-06	0.0003507	1.648e-10	4.377e-10	3.118e-05	4.661e-05	3.604e-05	1.269e-05		0.00176387	28	d02
184	sta	0.0008268	0	0	0	0	0	0	0	0.03633	0.1963	0	0	0	0	0.1049		0.338357	3	sta
185	pec	8.268e-05	0	0	0	0	0	0	0	0	0	0	0	0.0003296	3.215e-05	0.01254		0.0129844	19	pec
186	d03	4.492e-05	2.144e-07	9.958e-06	4.749e-07	2.335e-07	1.161e-06	4.858e-10	1.526e-05	0.0004386	2.346e-10	7.154e-10	7.559e-05	4.169e-05	1.554e-05	3.407e-05		0.000677713	36	d03
187	d04	6.514e-05	6.609e-12	2.413e-05	1.231e-06	5.11e-07	8.863e-07	3.187e-10	5.328e-05	0.0008814	1.232e-10	8.751e-10	4.812e-05	3.13e-05	3.669e-05	6.653e-06		0.00114934	32	d04
188	d05	0.0002399	2.265e-12	1.982e-05	2.514e-07	2.06e-07	1.195e-06	2.84e-10	3.272e-05	0.0009587	1.554e-10	5.459e-10	1.845e-05	3.408e-05	4.593e-05	1.16e-05		0.00136285	31	d05
189	d06	1.377e-05	2.546e-12	8.994e-07	6.953e-07	2.997e-07	1.686e-06	0.0002444	2.157e-05	0.0005357	2.764e-10	4.524e-10	6.657e-05	2.75e-05	4.068e-06	7.886e-05		0.000996019	35	d06
190	d07	0.0001679	4.352e-06	1.084e-05	5.082e-07	7.303e-07	3.711e-07	0.000839	4.289e-05	0.001464	1.439e-10	5.271e-10	6.566e-05	3.382e-05	2.098e-05	7.984e-05		0.00273089	25	d07
191	d08	7.173e-05	8.846e-07	1.789e-05	5.066e-07	1.051e-06	4.57e-07	0.0006313	1.398e-06	0.0002478	1.709e-10	4.947e-10	9.736e-06	3.559e-05	6.901e-06	1.944e-05		0.00104468	34	d08
192	d09	0.0004442	2.624e-06	2.004e-06	9.958e-07	1.156e-07	4.071e-07	0.0007671	6.097e-06	0.00145	1.331e-10	4.74e-10	8.246e-05	3.881e-05	1.94e-05	3.71e-05		0.00285131	24	d09
193	d10	2.089e-07	2.139e-06	2.596e-06	4.563e-08	2.81e-06	6.24e-05	0.0009304	0.00288	0.0101	0.01968	4.474e-10	6.048e-05	4.787e-05	1.181e-05	7.761e-05		0.0338584	10	d10
194	d11	8.83e-05	4.092e-06	2.341e-05	3.804e-07	0.0001295	2.39e-05	0.0002659	3.744e-05	0.0001545	1.306e-10	4.104e-10	1.448e-05	3.853e-05	1.23e-05	0.0002534		0.00104613	33	d11
195	d12	0.000236	4.789e-12	1.949e-05	5.705e-07	1.795e-07	2.004e-06	3.291e-10	6.166e-06	0.001184	1.139e-10	4.741e-10	3.662e-05	2.962e-05	8.028e-06	1.667e-05		0.00153935	30	d12
196	d13	1.748e-05	2.598e-12	7.013e-12	7.104e-07	4.033e-07	2.251e-06	0.0001552	9.625e-06	0.0003014	1.41e-06	4.862e-10	5.278e-05	3.958e-05	2.051e-05	3.1e-05		0.00063235	37	d13
197	d14	0.0001344	4.54e-06	5.342e-06	1.198e-07	1.139e-07	1.345e-07	0.0004484	2.077e-05	0.0009304	1.444e-10	6.5e-10	3.89e-05	3.15e-05	7.638e-06	2.827e-05		0.00165053	29	d14
198	d15	0.0005214	1.514e-05	4.862e-07	1.272e-07	4.69e-07	2.698e-08	0.0003488	1.317e-05	0.001448	1.448e-10	4.402e-10	4.58e-05	6.05e-05	7.906e-06	0.0001407		0.00260253	26	d15

## Sheet: Xa>dR
1	2	3	4	5	6	7	8	9	10	11	12	13	14	15	16	17	18
		for each d, rank a
		11	12	13	14	15	16	17	18	19	20	21	22	24	25	26
		gre	mhe	cde	cmi	rst	tno	dix	dip	din	dxf	cha	sif	pha	coc	ph1
161	d01	3	13	11	12	10	9	2	6	1	15	14	5	7	8	4
162	ar2	2	12	1	3	11	13	4	6	8	7	14	10	9	5	15
163	fu2	9	5	11	15	10	8	2	3	1	4	6	13	12	7	14
164	ga2	13	5	11	14	10	12	3	6	2	1	15	9	7	8	4
165	gl2	13	5	12	14	2	3	6	7	4	1	15	10	11	8	9
166	ma2	13	6	11	14	10	12	2	5	4	3	15	9	7	8	1
167	rh2	13	5	8	14	11	7	2	3	1	4	15	12	10	9	6
168	ga3	15	3	10	9	11	2	4	13	5	14	12	6	7	8	1
169	gl3	15	5	3	13	12	11	2	9	4	14	1	7	10	8	6
170	gc2	15	8	7	12	2	9	3	4	13	14	1	6	10	11	5
171	mu2	15	7	3	10	9	6	12	13	1	2	11	4	14	5	8
172	ga4	15	7	14	8	9	5	12	13	2	4	11	6	1	10	3
173	gl4	15	14	5	7	6	4	10	13	1	11	8	2	12	3	9
174	chi	8	3	6	12	5	4	1	2	13	13	13	9	7	10	11
175	glo	9	3	6	7	5	4	1	2	9	9	9	9	9	9	8
176	chr	13	5	9	12	7	6	1	3	14	14	2	10	8	11	4
177	fcs	9	3	6	7	5	4	1	2	9	9	9	9	9	9	8
178	gly	2	2	2	2	2	2	2	2	2	2	2	2	2	2	1
179	xyl	8	3	6	9	5	4	1	2	10	10	10	10	10	10	7
180	cel	9	5	10	14	8	6	2	4	3	1	15	11	7	12	13
181	man	7	3	6	9	5	4	1	2	10	10	10	10	10	10	8
182	rhm	2	3	3	3	3	3	3	3	3	3	3	3	3	3	1
183	d02	2	4	15	12	11	10	1	9	3	14	13	7	5	6	8
184	sta	4	5	5	5	5	5	5	5	3	1	5	5	5	5	2
185	pec	3	5	5	5	5	5	5	5	5	5	5	5	2	4	1
186	d03	3	12	8	10	11	9	14	7	1	15	13	2	4	6	5
187	d04	2	15	7	9	11	10	13	3	1	14	12	4	6	5	8
188	d05	2	15	6	10	11	9	13	5	1	14	12	7	4	3	8
189	d06	7	15	10	11	12	9	2	6	1	14	13	4	5	8	3
190	d07	3	10	9	12	11	13	2	6	1	15	14	5	7	8	4
191	d08	3	11	6	12	10	13	1	9	2	15	14	7	4	8	5
192	d09	3	9	10	11	13	12	2	8	1	15	14	4	5	7	6
193	d10	13	12	11	14	10	6	4	3	2	1	15	7	8	9	5
194	d11	5	12	9	13	4	8	1	7	3	15	14	10	6	11	2
195	d12	2	15	5	10	11	9	13	8	1	14	12	3	4	7	6
196	d13	7	15	14	11	12	9	2	8	1	10	13	3	4	6	5
197	d14	3	10	9	12	13	11	2	7	1	15	14	4	5	8	6
198	d15	2	7	10	12	11	13	3	8	1	15	14	6	5	9	4

## Sheet: fa>din
1	2	3	4	5	6	7	8	9	10	11	12	13	14	15	16	17	18	19	20
		for each d, fraction a
		11	12	13	14	15	16	17	18	19	20	21	22	24	25	26
		gre	mhe	cde	cmi	rst	tno	dix	dip	din	dxf	cha	sif	pha	coc	ph1		sum
161	d01	0.1188	8.5e-05	0.0003022	0.0001797	0.0003723	0.0003307	0.3047	0.007861	0.3222	5.338e-08	1.78e-07	0.01579	0.003744	0.002124	0.05977		0.836259
162	ar2	0.07445	0.001596	0.5064	0.05127	0.001483	0.0007561	0.06391	0.04974	0.0323	0.02428	1.78e-07	0.009636	0.03317	0.05178	4.306e-08		0.900771
163	fu2	0.001094	0.01184	0.0007611	2.919e-05	0.0007986	0.001837	0.03229	0.02011	0.08171	0.01374	0.009259	0.000232	0.000279	0.001839	9.096e-05		0.17591
164	ga2	8.21e-05	0.02735	0.0007082	2.44e-05	0.0007517	0.0004714	0.03265	0.02294	0.09753	0.2189	1.062e-08	0.001345	0.00239	0.001354	0.0273		0.433797
165	gl2	2.046e-05	0.03641	0.0002307	8.008e-06	0.2092	0.138	0.01057	0.007401	0.09215	0.1927	1.246e-08	0.001336	0.0007486	0.004277	0.001666		0.694718
166	ma2	8.628e-05	0.01683	0.000788	2.534e-05	0.0008752	0.0004194	0.1176	0.02859	0.02859	0.0529	1.846e-08	0.001269	0.006952	0.001644	0.6235		0.880069
167	rh2	0.0003054	0.02097	0.0112	0.0001411	0.00421	0.0145	0.1489	0.08442	0.3981	0.05842	2.671e-08	0.002397	0.01013	0.01054	0.01758		0.781814
168	ga3	9.541e-11	0.1705	2.806e-05	3.232e-05	2.848e-05	0.1862	0.02454	1.15e-08	0.01724	5.523e-09	1.631e-07	0.003155	0.0003464	0.0001369	0.3025		0.704707
169	gl3	6.697e-12	0.0003243	0.0151	1.173e-07	1.534e-07	9.645e-07	0.5234	9.562e-06	0.002997	6.62e-10	0.4466	0.0001836	9.316e-07	2.719e-05	0.0003082		0.988952
170	gc2	1.589e-10	0.002349	0.003338	0.0001361	0.1601	0.00281	0.1024	0.03201	7.529e-09	1.137e-08	0.6009	0.003372	0.001244	0.0008071	0.007315		0.916781
171	mu2	4.01e-11	2.655e-05	0.007193	5.054e-06	1.402e-05	4.578e-05	2.092e-08	2.289e-09	0.4032	0.08548	2.682e-08	0.002946	2.084e-09	0.001005	1.773e-05		0.499933
172	ga4	5.906e-11	0.002033	1.931e-10	0.001466	3.071e-05	0.002949	6.841e-09	1.214e-09	0.3032	0.03651	1.618e-08	0.002175	0.4994	1.496e-05	0.1065		0.954279
173	gl4	1.2e-10	2.738e-10	4.238e-05	3.206e-06	4.221e-06	7.994e-05	2.979e-08	4.189e-09	0.5923	1.4e-08	6.24e-08	0.0005389	4.999e-09	0.0004173	6.463e-08		0.593386
174	chi	0.001838	0.01764	0.008106	0.0004018	0.01671	0.01562	0.6284	0.3017	0	0	0	0.001617	0.006285	0.0006814	0.0006047		0.999604
175	glo	0	0.009614	0.004334	0.0002156	0.008623	0.008177	0.3417	0.1685	0	0	0	0	0	0	4.855e-09		0.541164
176	chr	0.0002456	0.01277	0.006181	0.0003143	0.01273	0.01242	0.4605	0.1932	0	0	0.167	0.0009502	0.007392	0.0008116	0.02908		0.903595
177	fcs	0	0.00941	0.004253	0.0002108	0.008555	0.008011	0.3341	0.1643	0	0	0	0	0	0	9.55e-05		0.528935
178	gly	0	0	0	0	0	0	0	0	0	0	0	0	0	0	0.4173		0.4173
179	xyl	0.004747	0.01736	0.007959	0.0003939	0.01641	0.01529	0.6177	0.2979	0	0	0	0	0	0	0.005562		0.983322
180	cel	0.001106	0.004172	0.001496	6.462e-05	0.002912	0.002085	0.1407	0.1028	0.138	0.5252	0	0.000849	0.003144	0.0003454	0.0002141		0.923088
181	man	0.002608	0.009707	0.004358	0.0002172	0.008586	0.008223	0.3452	0.1714	0	0	0	0	0	0	0.00133		0.551629
182	rhm	0.001727	0	0	0	0	0	0	0	0	0	0	0	0	0	0.00219		0.003917
183	d02	0.1543	0.05043	2.85e-09	2.858e-06	4.691e-05	0.0001634	0.294	0.001134	0.143	5.995e-08	2.029e-07	0.01311	0.01917	0.01501	0.004639		0.695006
184	sta	0.001786	0	0	0	0	0	0	0	0.1682	0.5301	0	0	0	0	0.2993		0.999386
185	pec	0.001268	0	0	0	0	0	0	0	0	0	0	0	0.00708	0.0007028	0.2122		0.221251
186	d03	0.03898	0.0001797	0.008453	0.0004089	0.0002036	0.001009	4.124e-07	0.01275	0.3635	2.006e-07	6.266e-07	0.05997	0.03437	0.01233	0.02913		0.561285
187	d04	0.0393	4.144e-09	0.01489	0.0007538	0.0003295	0.0005392	2.002e-07	0.03428	0.5429	7.455e-08	6.161e-07	0.0291	0.01931	0.02189	0.004034		0.707327
188	d05	0.1207	1.326e-09	0.01092	0.000134	0.0001192	0.0006167	1.642e-07	0.02053	0.5465	8.042e-08	3.685e-07	0.01073	0.01988	0.02625	0.006056		0.762437
189	d06	0.009854	1.82e-09	0.0006662	0.0005074	0.0002355	0.001226	0.1744	0.01476	0.3867	1.99e-07	3.043e-07	0.047	0.01923	0.003049	0.05587		0.713499
190	d07	0.04728	0.001314	0.003261	0.0001483	0.0002402	0.0001074	0.2521	0.01302	0.4385	4.132e-08	1.641e-07	0.01967	0.01004	0.006295	0.02271		0.814686
191	d08	0.04415	0.0005869	0.01183	0.0003238	0.000733	0.00029	0.4172	0.0009278	0.164	1.08e-07	3.266e-07	0.006579	0.02335	0.004741	0.01212		0.686832
192	d09	0.1204	0.0008614	0.0006232	0.0002926	3.955e-05	0.0001157	0.249	0.002119	0.4686	3.782e-08	1.713e-07	0.02762	0.01258	0.006562	0.01052		0.899334
193	d10	4.613e-06	7.664e-05	7.999e-05	1.244e-06	9.734e-05	0.001475	0.03232	0.1191	0.3524	0.4814	1.953e-08	0.002337	0.001713	0.000458	0.002015		0.993478
194	d11	0.04478	0.002468	0.01304	0.0002021	0.07327	0.01221	0.1579	0.0246	0.09129	6.876e-08	2.873e-07	0.008916	0.02338	0.007447	0.135		0.594503
195	d12	0.1125	2.599e-09	0.01021	0.0002871	0.0001015	0.0009864	1.764e-07	0.003487	0.6283	5.596e-08	2.844e-07	0.01981	0.01582	0.004456	0.008151		0.80411
196	d13	0.0209	3.174e-09	8.748e-09	0.0008726	0.0005372	0.00275	0.1892	0.01144	0.362	0.001698	5.879e-07	0.06324	0.04717	0.02445	0.03688		0.761138
197	d14	0.05852	0.002214	0.002528	5.487e-05	5.892e-05	6.015e-05	0.2172	0.01046	0.4494	6.469e-08	3.417e-07	0.01907	0.01519	0.003827	0.01261		0.791193
198	d15	0.1367	0.004788	0.0001441	3.575e-05	0.0001455	7.237e-06	0.109	0.004464	0.4487	3.972e-08	1.586e-07	0.01471	0.01908	0.002562	0.0386		0.778937

## Sheet: fa>dout
1	2	3	4	5	6	7	8	9	10	11	12	13	14	15	16	17	18
	sum	0.764671	0.488379	0.756966	0.753253	0.754161	0.736918	0.402014	0.261633	0.390983	0.202762	0.46651	0.552814	0.702522	0.595949	0.308976
		for each d, fraction a
		11	12	13	14	15	16	17	18	19	20	21	22	24	25	26
		gre	mhe	cde	cmi	rst	tno	dix	dip	din	dxf	cha	sif	pha	coc	ph1
161	d01	0.05574	6.309e-06	5.335e-05	0.0006683	3.594e-05	3.518e-05	0.0006515	2.729e-05	0.002767	9.355e-11	3.879e-10	0.01212	0.0003593	0.001918	0.0001779
162	ar2	0.07794	0.0002097	0.1913	0.4336	0.0003133	0.0001777	0.0002451	0.0002582	0.0005012	8.891e-05	5.076e-10	0.01304	0.005673	0.08319	2.583e-10
163	fu2	0.01925	0.04054	0.005962	0.004398	0.00382	0.008051	0.003133	0.003318	0.03199	0.0009293	0.00119	0.008714	0.00124	0.07685	1.08e-05
164	ga2	0.0009832	0.05032	0.00332	0.002404	0.002086	0.001321	0.001741	0.001843	0.0216	0.009691	5.182e-10	0.02493	0.005713	0.03017	0.002107
165	gl2	0.0002092	0.05209	0.0008403	0.0006407	0.4408	0.3484	0.0004392	0.0004696	0.01552	0.007091	5.506e-10	0.01789	0.001374	0.06334	0.0001061
166	ma2	0.001213	0.02672	0.00342	0.002541	0.002188	0.001301	0.005525	0.001882	0.005525	0.002534	7.508e-10	0.01933	0.01432	0.03041	0.05035
167	rh2	0.0008084	0.01105	0.01346	0.003271	0.002676	0.009553	0.00223	0.002291	0.02386	0.0006018	4.898e-10	0.01373	0.007262	0.06644	0.0003224
168	ga3	2.514e-10	0.05077	2.34e-05	0.0006329	1.313e-05	0.1139	0.0002172	1.367e-10	0.0005652	5.096e-11	1.298e-09	0.00881	0.0001288	0.0004178	0.004461
169	gl3	2.547e-10	0.00309	0.2779	4.2e-05	1.353e-06	8.654e-06	0.1362	6.86e-06	0.003191	1.056e-10	0.332	0.01998	1.263e-05	0.003098	8.353e-05
170	gc2	1.671e-10	0.0007865	0.0018	0.001314	0.05144	0.0006665	0.0009192	0.0009681	2.9e-10	5.384e-11	0.02122	0.01495	0.0005953	0.003435	5.803e-05
171	mu2	1.008e-10	1.069e-05	0.006896	0.0001049	6.842e-06	2.632e-05	2.438e-10	4.496e-11	0.01851	0.0008261	3.674e-10	0.01212	1.134e-09	0.004363	2.906e-07
172	ga4	2.359e-10	0.001462	3.14e-10	0.04986	2.463e-05	0.002749	1.399e-10	4.648e-11	0.0248	0.0005789	4.88e-10	0.01637	0.4907	0.0001207	0.00287
173	gl4	1.036e-10	5.172e-11	1.714e-05	2.55e-05	8.92e-07	1.677e-05	1.557e-10	4.675e-11	0.01268	5.056e-11	5.627e-10	0.001134	1.293e-09	0.0009256	3.858e-10
174	chi	0.01242	0.02469	0.0243	0.02449	0.02456	0.02474	0.02464	0.02462	0	0	0	0.02425	0.01192	0.0109	2.757e-05
175	glo	0	0.02469	0.0243	0.02449	0.02456	0.02474	0.02464	0.02462	0	0	0	0	0	0	4.132e-10
176	chr	0.01242	0.1481	0.1458	0.147	0.1473	0.1484	0.1478	0.1477	0	0	0.1121	0.1212	0.1192	0.109	0.0102
177	fcs	0	0.01234	0.01215	0.01225	0.01228	0.01237	0.01232	0.01231	0	0	0	0	0	0	4.165e-06
178	gly	0	0	0	0	0	0	0	0	0	0	0	0	0	0	0.1223
179	xyl	0.01639	0.01234	0.01215	0.01225	0.01228	0.01237	0.01232	0.01231	0	0	0	0	0	0	0.0001294
180	cel	0.0288	0.01234	0.01215	0.01225	0.01228	0.01237	0.01232	0.01231	0.04657	0.04841	0	0.02425	0.01192	0.0109	3.106e-05
181	man	0.01639	0.01234	0.01215	0.01225	0.01228	0.01237	0.01232	0.01231	0	0	0	0	0	0	5.603e-05
182	rhm	0.01242	0	0	0	0	0	0	0	0	0	0	0	0	0	0.0001046
183	d02	0.06608	0.003511	5.021e-10	1.05e-05	4.421e-06	1.649e-05	0.0005887	3.597e-06	0.001151	9.706e-11	3.969e-10	0.009718	0.001769	0.01259	1.254e-05
184	sta	0.1242	0	0	0	0	0	0	0	0.1164	0.121	0	0	0	0	0.1025
185	pec	0.01242	0	0	0	0	0	0	0	0	0	0	0	0.01192	0.0109	0.01225
186	d03	0.006744	6.165e-06	0.0006552	0.000614	9.18e-06	3.965e-05	3.887e-10	2.132e-05	0.001462	1.43e-10	7.025e-10	0.02316	0.001577	0.005563	3.361e-05
187	d04	0.00976	1.892e-10	0.001588	0.001664	1.995e-05	3.04e-05	2.55e-10	7.441e-05	0.002946	7.39e-11	7.609e-10	0.0149	0.001184	0.01281	6.757e-06
188	d05	0.03602	6.486e-11	0.001293	0.0003483	7.937e-06	4.376e-05	2.273e-10	4.569e-05	0.003157	9.165e-11	5.137e-10	0.005821	0.001262	0.01594	1.166e-05
189	d06	0.002067	7.287e-11	5.857e-05	0.0009432	1.155e-05	5.759e-05	0.0001955	3.012e-05	0.001778	1.599e-10	4.099e-10	0.02053	0.001041	0.00152	7.969e-05
190	d07	0.02518	0.0001245	0.000726	0.0006571	2.9e-05	1.341e-05	0.0006811	5.989e-05	0.004807	8.546e-11	4.88e-10	0.02027	0.001268	0.007273	7.874e-05
191	d08	0.01076	2.531e-05	0.001165	0.0006574	4.04e-05	1.671e-05	0.0005152	1.953e-06	0.0008036	1.035e-10	4.375e-10	0.003057	0.00135	0.00245	1.899e-05
192	d09	0.06669	7.509e-05	0.0001305	0.001325	4.532e-06	1.507e-05	0.0006255	8.515e-06	0.004767	7.914e-11	4.36e-10	0.02537	0.001474	0.006942	3.624e-05
193	d10	3.073e-05	6.125e-05	0.0001704	6.124e-05	0.0001104	0.002143	0.0007562	0.004022	0.03247	0.01101	4.074e-10	0.01866	0.00181	0.004377	7.882e-05
194	d11	0.01326	0.0001173	0.001539	0.000494	0.004932	0.0008165	0.0002154	5.229e-05	0.0005151	7.777e-11	3.663e-10	0.00453	0.001456	0.004398	0.0002568
195	d12	0.03542	1.37e-10	0.001269	0.0007384	7.032e-06	7.408e-05	2.634e-10	8.612e-06	0.003858	6.902e-11	4.265e-10	0.01138	0.001116	0.002978	1.629e-05
196	d13	0.002625	7.439e-11	4.86e-10	0.0009284	1.554e-05	7.969e-05	0.0001242	1.344e-05	0.0009711	7.893e-07	4.302e-10	0.01633	0.00148	0.006978	3.086e-05
197	d14	0.02016	0.0001299	0.0003479	0.0001629	4.537e-06	4.833e-06	0.0003659	2.901e-05	0.003096	8.638e-11	5.719e-10	0.01208	0.001183	0.002839	2.807e-05
198	d15	0.07827	0.0004333	3.166e-05	0.0001663	1.794e-05	9.228e-07	0.0002846	1.839e-05	0.004722	8.732e-11	3.971e-10	0.01419	0.002214	0.002913	0.0001374

## Sheet: Xa>de
1	2	3	4	5	6	7	8	9	10	11	12	13	14	15	16	17	18	19	20	21	22
	rank =	14	9	10	15	8	12	5	6	4	3	1	13	7	11	2
	sum =	4.7707e-05	0.000433889	0.000428642	1.58143e-05	0.00046458	0.000309783	0.0178778	0.0110038	0.020426	0.0567413	0.093993	8.8991e-05	0.0012158	0.000342824	0.0593473
		umolC/L/d
		11	12	13	14	15	16	17	18	19	20	21	22	24	25	26
		gre	mhe	cde	cmi	rst	tno	dix	dip	din	dxf	cha	sif	pha	coc	ph1		sum	rank
161	d01	1.908e-06	1.478e-13	8.192e-07	5.162e-07	4.1e-07	5.992e-07	0.0007382	1.954e-05	0.0005025	7.664e-11	7.691e-11	1.082e-06	2.003e-06	4.91e-06	9.561e-05		0.0013681	13	d01
162	ar2	6.011e-07	7.29e-06	7.201e-06	2.657e-07	7.805e-06	5.204e-06	0.0003004	0.0001849	5.719e-05	0.0001589	1.273e-10	5.777e-07	0.0001447	3.36e-05	4.946e-11		0.000908635	18	ar2
163	fu2	5.143e-06	9.264e-05	9.152e-05	3.376e-06	9.919e-05	6.614e-05	0.003817	0.002349	0.0004862	0.00135	0.001083	1.42e-06	1.702e-05	1.44e-05	1.063e-05		0.00948668	7	fu2
164	ga2	5.176e-06	5.103e-05	5.041e-05	1.86e-06	5.463e-05	3.643e-05	0.002102	0.001294	0.006234	0.01732	8.434e-11	1.347e-06	0.0001362	4.991e-05	0.002036		0.029373	3	ga2
165	gl2	1.469e-06	1.306e-05	1.29e-05	4.76e-07	1.398e-05	9.324e-06	0.0005381	0.0003312	0.004561	0.01267	1.096e-10	1.674e-06	2.383e-05	4.703e-05	0.0001034		0.0183274	6	gl2
166	ma2	8.516e-06	5.316e-05	5.251e-05	1.937e-06	5.691e-05	3.795e-05	0.00219	0.001348	0.00163	0.004528	1.342e-10	3.79e-06	0.0003064	6.959e-05	0.04946		0.0597468	2	ma2
167	rh2	5.677e-06	6.47e-05	6.391e-05	2.358e-06	6.927e-05	4.619e-05	0.002666	0.001641	0.0003718	0.001033	1.561e-10	9.836e-07	0.0001787	1.488e-05	4.028e-05		0.00619875	8	rh2
168	ga3	0	0	0	0	0	0	0	0	0	0	2.46e-10	2.339e-06	0	0	0.004355		0.00435734	9	ga3
169	gl3	0	0	0	0	0	0	0	0	0	0	0.0736	2.658e-14	0	0	6.143e-06		0.0736061	1	gl3
170	gc2	0	2.734e-05	2.7e-05	9.963e-07	2.927e-05	1.952e-05	0.001126	0.0006932	0	0	0.01931	3.248e-06	0	5.896e-06	2.199e-05		0.0212645	5	gc2
171	mu2	0	0	0	0	0	0	0	0	0	0	7.948e-11	2.496e-06	0	0	2.859e-07		2.78198e-06	27	mu2
172	ga4	0	0	0	0	0	0	0	0	0	0	1.934e-10	3.996e-06	0	0	0.002759		0.002763	10	ga4
173	gl4	0	0	0	0	0	0	0	0	0	0	1.498e-10	3.35e-06	0	0	1.023e-10		3.35025e-06	26	gl4
174	chi	0	0	0	0	0	0	0	0	0	0	0	0	0	0	0		0	28	chi
175	glo	0	0	0	0	0	0	0	0	0	0	0	0	0	0	0		0	28	glo
176	chr	0	0	0	0	0	0	0	0	0	0	0	0	0	0	0		0	28	chr
177	fcs	0	0	0	0	0	0	0	0	0	0	0	0	0	0	0		0	28	fcs
178	gly	0	0	0	0	0	0	0	0	0	0	0	0	0	0	0		0	28	gly
179	xyl	0	0	0	0	0	0	0	0	0	0	0	0	0	0	0		0	28	xyl
180	cel	0	0	0	0	0	0	0	0	0	0	0	0	0	0	0		0	28	cel
181	man	0	0	0	0	0	0	0	0	0	0	0	0	0	0	0		0	28	man
182	rhm	0	0	0	0	0	0	0	0	0	0	0	0	0	0	0		0	28	rhm
183	d02	2.802e-06	0.000122	6.765e-14	1.472e-09	9.641e-08	1.142e-07	0.0007213	2.575e-06	0.00018	7.956e-11	1.128e-10	5.384e-06	4.432e-05	1.064e-05	3.674e-06		0.00109291	15	d02
184	sta	0	0	0	0	0	0	0	0	0	0	0	0	0	0	0		0	28	sta
185	pec	0	0	0	0	0	0	0	0	0	0	0	0	0	0	0		0	28	pec
186	d03	1.075e-07	1.977e-07	8.373e-06	4.284e-07	7.907e-08	1.161e-06	2.514e-12	1.526e-05	0.000372	2.877e-11	3.923e-10	8.867e-07	3.717e-05	8.52e-06	8.429e-06		0.000452613	24	d03
187	d04	2.873e-06	3.737e-13	2.014e-05	4.226e-07	2.468e-07	8.449e-07	2.463e-12	5.328e-05	0.0008024	3.63e-11	9.921e-11	5.384e-06	2.758e-05	1.078e-05	6.653e-06		0.000930604	17	d04
188	d05	8.381e-13	3.794e-13	1.937e-05	6.208e-09	1.579e-07	2.427e-07	2.392e-12	3.272e-05	0.0005584	7.325e-11	2.128e-10	5.384e-06	1.58e-05	1.066e-05	8.473e-06		0.000651214	21	d05
189	d06	8.967e-08	1.6e-13	8.994e-07	2.068e-07	2.266e-07	1.684e-06	2.589e-12	2.157e-05	0.0004041	1.854e-10	1.152e-10	4.789e-06	2.47e-05	4.068e-06	6.861e-05		0.000530944	22	d06
190	d07	2.664e-06	3.772e-13	6.011e-06	4.577e-07	9.639e-08	1.327e-07	0.0006144	4.289e-05	0.0007515	5.731e-11	1.746e-10	5.384e-06	2.404e-05	4.667e-06	1.954e-05		0.00147178	12	d07
191	d08	9.1e-07	2.288e-13	1.789e-05	4.345e-07	8.471e-07	1.026e-07	0.0006313	1.398e-06	6.243e-05	3.345e-11	8.478e-11	2.392e-06	3.348e-05	3.215e-06	6.45e-11		0.000754399	20	d08
192	d09	1.958e-06	2.808e-13	2.004e-06	5.457e-07	4.694e-08	3.052e-08	0.0007334	6.097e-06	0.000792	5.098e-11	1.461e-10	4.17e-06	3.769e-05	1.058e-05	1.887e-10		0.00158852	11	d09
193	d10	8.274e-08	2.701e-07	2.266e-06	1.982e-08	9.973e-07	5.863e-05	0.0007344	0.00288	0.0007768	0.01968	1.221e-10	4.494e-06	4.218e-05	1.074e-05	7.761e-05		0.0242685	4	d10
194	d11	5.489e-14	1.545e-06	2.01e-05	3.223e-07	0.0001295	2.387e-05	0.0001705	3.744e-05	0.0001308	4.818e-11	8.346e-11	3.071e-06	3.339e-05	6.591e-06	0.0002391		0.000796229	19	d11
195	d12	2.431e-06	2.229e-13	1.949e-05	5.071e-07	7.549e-08	1.907e-07	3.171e-12	6.166e-06	0.0004194	2.143e-11	1.091e-10	5.384e-06	2.363e-05	7.421e-06	1.056e-10		0.000484696	23	d12
196	d13	1.532e-13	3.209e-13	6.081e-14	5.465e-07	3.075e-07	1.338e-06	4.51e-12	9.625e-06	3.408e-05	1.41e-06	8.405e-11	5.384e-06	2.588e-05	7.483e-07	1.504e-05		9.43594e-05	25	d13
197	d14	2.401e-06	1.338e-07	5.342e-06	3.28e-08	8.13e-09	5.765e-08	0.000446	2.077e-05	0.0007536	4.694e-11	9.987e-11	5.342e-06	2.323e-05	7.233e-06	1.185e-05		0.001276	14	d14
198	d15	2.898e-06	5.219e-07	4.862e-07	9.716e-08	4.29e-07	2.656e-08	0.0003488	1.317e-05	0.0005458	3.417e-11	1.052e-10	5.239e-06	1.386e-05	6.745e-06	1.453e-10		0.000938073	16	d15

## Sheet: Xa>p
1	2	3	4	5	6	7	8	9	10	11	12	13	14	15	16	17	18	19	20	21	22
	rank =	12	7	11	15	10	9	2	5	6	1	4	13	8	14	3
	sum =	0.00156752	0.0178784	0.00350487	0.000177857	0.00615256	0.00706052	0.747315	0.550514	0.190015	1.29289	0.635	0.00146107	0.00822184	0.00119186	0.707457
		umolC/L/d
		11	12	13	14	15	16	17	18	19	20	21	22	24	25	26
		gre	mhe	cde	cmi	rst	tno	dix	dip	din	dxf	cha	sif	pha	coc	ph1		sum	rank
101	p01	8.109e-13	0.0005616	6.143e-12	4.401e-08	1.884e-07	1.842e-06	0.01255	0.02126	0.0001058	0.0363	1.152e-09	1.912e-05	8.541e-06	1.352e-07	2.249e-10		0.0708073	27	p01
102	pra	9.898e-13	1.865e-12	1.394e-11	2.044e-07	7.323e-08	2.315e-05	1.766e-10	3.339e-11	5.191e-06	8.199e-11	3.831e-10	1.514e-05	7.024e-05	2.831e-05	2.13e-10		0.00014231	38	pra
103	puc	1.992e-12	3.729e-12	4.448e-12	7.785e-08	2.645e-11	1.089e-07	3.249e-10	4.651e-05	7.848e-05	2.668e-05	4.92e-10	3.413e-05	0.0002482	0.000211	0.2127		0.213345	4	puc
104	pal	1.976e-12	1.151e-06	7.128e-08	6.833e-08	5.706e-07	6.828e-07	0.0001939	2.921e-05	0.01665	1.248e-10	5.514e-10	5.256e-05	0.003048	0.0001877	0.05244		0.0726039	25	pal
105	plc	2.064e-12	1.42e-07	4.007e-12	4.005e-08	2.787e-09	1.485e-11	3.397e-05	1.056e-10	4.5e-05	1.404e-10	0.3229	6.565e-06	0.0002858	0.0001868	0.03035		0.353808	2	plc
106	pax	5.382e-13	3.009e-06	4.756e-12	4.058e-08	2.308e-07	1.936e-06	0.02079	0.03027	0.004082	0.08198	1.003e-09	3.553e-05	7.228e-06	7.264e-06	8.617e-06		0.137186	10	pax
107	xph	1.042e-12	0.001604	5.738e-12	5.331e-08	1.425e-07	4.525e-08	0.0001897	1.232e-10	0.0009542	3.244e-05	4.429e-10	7.345e-06	3.801e-06	2.688e-06	6.588e-06		0.002801	36	xph
108	pau	1.976e-12	5.3e-05	4.007e-12	9.957e-09	4.747e-07	8.453e-07	0.0004368	0.0266	9.919e-05	0.04568	7.317e-10	6.661e-05	1.979e-07	9.433e-06	2.958e-10		0.0729466	24	pau
109	plu	1.326e-12	1.956e-12	4.147e-12	3.252e-09	2.1e-08	0.0003794	0.0006571	5.869e-06	0.0001475	8.199e-11	1.276e-09	1.577e-05	2.404e-06	1.685e-05	0.0001152		0.00134012	37	plu
110	pca	1.583e-12	4.768e-05	4.696e-12	2.186e-08	3.104e-07	1.119e-08	0.001092	0.01801	6.347e-05	0.0005863	1.216e-09	7.643e-05	3.534e-05	7.074e-06	4.296e-06		0.0199229	35	pca
111	pur	6.512e-13	6.886e-06	4.504e-12	7.769e-08	1.709e-08	8.94e-07	0.05165	8.634e-11	0.02926	7.211e-05	4.681e-10	7.383e-05	5.292e-06	2.593e-06	2.466e-05		0.0810964	20	pur
112	pan	5.491e-13	1.504e-06	5.005e-12	1.897e-08	6.151e-07	1.627e-06	1.727e-10	0.000428	0.02628	9.494e-06	1.169e-09	2.306e-05	2.26e-06	6.224e-06	6.867e-10		0.0267528	31	pan
113	pln	8.021e-13	1.601e-06	5.562e-12	6.143e-08	1.018e-07	5.518e-07	0.0001397	4.053e-05	0.0001187	7.469e-06	0.1787	1.068e-05	6.198e-05	1.389e-05	7.589e-10		0.179095	8	pln
114	phi	8.268e-05	0.0008628	0.0003505	1.765e-05	0.0006147	0.000664	0.03079	0.01835	0	0	0	7.923e-05	0.0003296	3.215e-05	2.586e-05		0.0521992	29	phi
115	plo	0	0.0008628	0.0003505	1.765e-05	0.0006147	0.000664	0.03079	0.01835	0	0	0	0	0	0	4.202e-10		0.0516497	30	plo
116	phr	8.268e-05	0.005177	0.002103	0.0001059	0.003688	0.003984	0.1847	0.1101	0	0	0.1334	0.0003961	0.003296	0.0003215	0.001037		0.448391	1	phr
117	pcs	0	0.0004314	0.0001752	8.823e-06	0.0003074	0.000332	0.01539	0.009177	0	0	0	0	0	0	0.0001066		0.0259284	34	pcs
118	ply	0	0	0	0	0	0	0	0	0	0	0	0	0	0	0.213		0.213	5	ply
119	pyl	0.0001091	0.0004314	0.0001752	8.823e-06	0.0003074	0.000332	0.01539	0.009177	0	0	0	0	0	0	1.199e-06		0.0259321	33	pyl
120	pel	0.0001918	0.0004314	0.0001752	8.823e-06	0.0003074	0.000332	0.01539	0.009177	0.01453	0.07851	0	7.923e-05	0.0003296	3.215e-05	4.219e-05		0.119537	13	pel
121	xpa	0.0001091	0.0004314	0.0001752	8.823e-06	0.0003074	0.000332	0.01539	0.009177	0	0	0	0	0	0	6.332e-05		0.0259942	32	xpa
122	phm	8.268e-05	0	0	0	0	0	0	0	0	0	0	0	0	0	0.1275		0.127583	11	phm
123	p02	6.611e-13	0.0007828	6.68e-12	9.923e-08	4.778e-07	4.16e-08	0.005052	0.007248	0.02606	0.06292	8.247e-10	4.843e-05	3.13e-05	6.92e-06	0.0002688		0.102419	15	p02
124	pta	0.0008268	0	0	0	0	0	0	0	0.03633	0.1963	0	0	0	0	0.0002253		0.233682	3	pta
125	xpe	8.268e-05	0	0	0	0	0	0	0	0	0	0	0	0.0003296	3.215e-05	0.06933		0.0697744	28	xpe
126	p03	1.294e-12	0.0003602	6.375e-12	1.926e-08	1.707e-07	5.691e-07	0.001042	0.01833	6.104e-05	0.05155	1.11e-09	3.962e-05	2.101e-05	6.119e-06	4.064e-10		0.0714107	26	p03
127	p04	8.026e-13	0.0003779	5.225e-12	3.153e-08	2.656e-07	1.059e-06	0.003116	0.03338	0.004211	0.0816	9.953e-10	5.088e-05	4.68e-11	5.437e-06	6.055e-06		0.122749	12	p04
128	p05	5.475e-13	0.0007414	4.504e-12	1.452e-07	1.515e-07	1.318e-06	0.004266	0.008727	0.00252	0.06607	1.024e-09	4.932e-05	8.72e-06	2.285e-05	2.354e-07		0.0824071	18	p05
129	p06	1.269e-12	0.0002004	5.201e-12	6.08e-08	7.263e-08	5.677e-08	0.002285	0.03339	2.342e-05	0.04554	8.405e-10	6.02e-05	2.968e-06	2.488e-06	5.593e-10		0.0815047	19	p06
130	p07	1.352e-12	0.0003709	4.167e-12	1.946e-08	4.628e-07	1.693e-08	0.00126	0.02899	0.001354	0.07906	1.164e-09	4.533e-05	2.21e-06	5.429e-06	3.614e-05		0.111125	14	p07
131	p08	1.366e-12	0.001041	4.159e-12	4.382e-09	6.16e-08	8.512e-07	0.1001	0.02703	0.0002052	0.07366	1.049e-09	2.897e-05	1.963e-08	9.252e-07	1.938e-05		0.202086	6	p08
132	p09	9.473e-13	0.0005245	4.884e-12	4.307e-08	3.145e-08	1.114e-07	0.006036	0.02539	2.262e-06	0.06046	1.22e-09	3.712e-05	2.602e-07	1.174e-05	9.022e-06		0.0924711	16	p09
133	p10	1.652e-12	0.0002861	4.572e-12	3.05e-08	4.869e-07	1.729e-06	0.1213	0.01518	0.02262	0.04256	1.159e-09	8.901e-06	4.642e-11	1.238e-05	3.751e-10		0.20197	7	p10
134	p11	8.747e-13	0.0005077	4.901e-12	5.369e-08	1.65e-07	1.571e-06	0.003889	0.01692	0.003488	0.04972	1.097e-09	8.445e-06	1.857e-05	2.502e-06	9.842e-05		0.0746544	23	p11
135	p12	6.18e-13	0.0002877	6.351e-12	6.059e-08	3.951e-08	1.234e-07	0.008551	0.03319	0.0004965	0.04283	7.236e-10	1.715e-06	1.857e-07	9.995e-06	2.922e-05		0.0853965	17	p12
136	p13	7.228e-13	0.0006997	4.063e-12	2.239e-08	7.622e-09	8.047e-07	0.00322	0.007178	3.172e-05	0.06401	1.103e-09	3.127e-05	4.736e-05	2.806e-06	8.49e-06		0.0752302	22	p13
137	p14	8.192e-13	0.0005175	5.229e-12	5.119e-08	3.699e-07	1.113e-06	0.08613	0.01116	7.599e-05	0.06802	1.172e-09	5.873e-05	9.831e-06	1.852e-06	3.759e-10		0.165975	9	p14
138	p15	6.17e-13	0.0002718	4.488e-12	1.639e-09	4.536e-08	5.714e-08	0.005495	0.004203	0.0001162	0.06539	1.065e-09	8.093e-07	1.532e-05	2.507e-06	4.89e-10		0.0754947	21	p15

## Sheet: fa>pin
1	2	3	4	5	6	7	8	9	10	11	12	13	14	15	16	17	18	19	20
		for each p, fraction a
		11	12	13	14	15	16	17	18	19	20	21	22	24	25	26
		gre	mhe	cde	cmi	rst	tno	dix	dip	din	dxf	cha	sif	pha	coc	ph1		sum
101	p01	6.648e-12	0.005254	5.739e-11	3.897e-07	1.89e-06	1.568e-05	0.1146	0.1964	0.0009894	0.311	1.004e-08	0.0001887	7.728e-05	1.368e-06	1.898e-09		0.628529
102	pra	2.343e-09	4.792e-09	3.506e-08	0.0005014	0.0001876	0.05536	4.486e-07	8.8e-08	0.01326	1.979e-07	1.011e-06	0.03974	0.1793	0.07452	5.142e-07		0.362871
103	puc	7.161e-12	2.976e-11	2.935e-11	4.116e-07	1.954e-10	4.462e-07	2.405e-09	0.0004591	0.0006065	0.0001225	5.185e-09	0.0003102	0.001957	0.001908	0.9935		0.998864
104	pal	1.946e-11	1.883e-05	1.04e-06	8.559e-07	9.48e-06	7.403e-06	0.003004	0.0005492	0.2654	1.426e-09	1.089e-08	0.0009407	0.04895	0.003352	0.597		0.919234
105	plc	2.21e-11	1.069e-06	3.936e-11	4.149e-07	3.309e-08	1.653e-10	0.0002663	4.374e-10	0.0003343	1.44e-09	0.7037	4.41e-05	0.001867	0.001323	0.2914		0.998936
106	pax	2.588e-12	1.923e-05	2.914e-11	2.253e-07	1.558e-06	9.909e-06	0.1276	0.2016	0.026	0.4303	6.418e-09	0.0002473	4.472e-05	5.163e-05	4.463e-05		0.785919
107	xph	3.052e-11	0.04051	1.525e-10	1.494e-06	3.613e-06	1.288e-06	0.004898	2.857e-09	0.02371	0.0009088	1.007e-08	0.0001756	9.396e-05	6.498e-05	0.0001849		0.0705526
108	pau	1.948e-11	0.0006599	4.961e-11	1.127e-07	6.628e-06	8.916e-06	0.005235	0.3266	0.001231	0.4869	8.195e-09	0.000901	2.338e-06	0.0001315	3.077e-09		0.821676
109	plu	5.689e-10	1.092e-09	2.16e-09	1.557e-06	1.157e-05	0.1692	0.3547	0.00357	0.08246	3.79e-08	7.812e-07	0.009467	0.00134	0.01016	0.0533		0.684211
110	pca	1.298e-10	0.002604	3.232e-10	1.653e-06	2.308e-05	9.15e-07	0.06313	0.6075	0.003407	0.04476	2.947e-08	0.003575	0.001749	0.0003464	0.0003155		0.727413
111	pur	6.899e-12	7.675e-05	5.204e-11	8.66e-07	2.224e-07	9.924e-06	0.5686	9.089e-10	0.3238	0.0007871	4.722e-09	0.0008326	5.683e-05	2.968e-05	0.0002617		0.894456
112	pan	2.164e-11	5.781e-05	2.033e-10	7.691e-07	2.827e-05	6.588e-05	6.672e-09	0.01517	0.9751	0.000373	4.198e-08	0.0008448	8.287e-05	0.0002279	2.637e-08		0.991951
113	pln	5.075e-11	5.149e-05	2.519e-10	3.374e-06	4.672e-06	3.291e-05	0.005082	0.000506	0.003573	0.0004101	0.9874	0.0002366	0.001708	0.0003244	4.078e-08		0.999333
114	phi	0.001839	0.01765	0.00811	0.000402	0.01672	0.01563	0.6287	0.3018	0	0	0	0.001618	0.006288	0.0006817	0.0005543		0.999993
115	plo	0	0.01785	0.008208	0.000407	0.01692	0.01583	0.6359	0.3048	0	0	0	0	0	0	9.123e-09		0.999915
116	phr	0.0002848	0.01472	0.007186	0.0003648	0.015	0.01447	0.531	0.2185	0	0	0.1846	0.001093	0.008491	0.0009338	0.003342		0.999985
117	pcs	0	0.01777	0.008159	0.0004042	0.01682	0.01571	0.6326	0.304	0	0	0	0	0	0	0.004594		1.00006
118	ply	0	0	0	0	0	0	0	0	0	0	0	0	0	0	1		1
119	pyl	0.004872	0.01776	0.008152	0.0004037	0.01681	0.01569	0.6322	0.3041	0	0	0	0	0	0	5.163e-05		1.00004
120	pel	0.001197	0.004517	0.00162	6.997e-05	0.003175	0.002263	0.1524	0.1114	0.1493	0.569	0	0.0009168	0.003407	0.0003722	0.0003074		0.999945
121	xpa	0.004849	0.01771	0.008124	0.0004021	0.01675	0.01562	0.6302	0.3036	0	0	0	0	0	0	0.002714		0.999969
122	phm	0.0004979	0	0	0	0	0	0	0	0	0	0	0	0	0	0.9995		0.999998
123	p02	4.102e-12	0.007066	5.455e-11	7.246e-07	4.242e-06	2.735e-07	0.04373	0.07411	0.2311	0.432	8.874e-09	0.0004696	0.0002807	6.696e-05	0.001854		0.790683
124	pta	0.002562	0	0	0	0	0	0	0	0.2426	0.7539	0	0	0	0	0.0009322		0.999994
125	xpe	0.0009099	0	0	0	0	0	0	0	0	0	0	0	0.007933	0.0008897	0.9903		1.00003
126	p03	1.004e-11	0.003662	6.141e-11	1.696e-07	1.757e-06	4.628e-06	0.0102	0.1975	0.0006192	0.4323	1.168e-08	0.0004371	0.000209	6.877e-05	3.391e-09		0.645003
127	p04	4.147e-12	0.00257	3.414e-11	1.874e-07	1.903e-06	5.802e-06	0.02037	0.2358	0.02853	0.4584	6.735e-09	0.0003764	3.079e-10	4.112e-05	3.359e-05		0.746129
128	p05	3.845e-12	0.008332	4.426e-11	1.243e-06	1.578e-06	9.837e-06	0.04551	0.1149	0.02809	0.5287	1.408e-08	0.0006138	9.828e-05	0.0002847	1.912e-06		0.726543
129	p06	1.002e-11	0.001787	4.712e-11	5.217e-07	7.204e-07	4.684e-07	0.01988	0.2853	0.0002084	0.3758	6.572e-09	0.0005669	2.526e-05	2.415e-05	4.516e-09		0.683593
130	p07	7.307e-12	0.002693	2.869e-11	1.214e-07	3.455e-06	9.679e-08	0.008782	0.2226	0.009797	0.4663	8.66e-09	0.0003593	1.562e-05	4.391e-05	0.0002115		0.710806
131	p08	5.04e-12	0.004836	1.899e-11	1.832e-08	3.157e-07	3.354e-06	0.4485	0.1269	0.0009542	0.294	4.645e-09	0.0001453	8.802e-08	4.747e-06	7.569e-05		0.87542
132	p09	6.05e-12	0.004264	3.829e-11	3.104e-07	2.665e-07	7.479e-07	0.04735	0.2136	1.836e-05	0.4154	9.857e-09	0.0003263	2.055e-06	0.0001055	6.133e-05		0.681129
133	p10	5.998e-12	0.001198	1.919e-11	1.204e-07	2.268e-06	6.609e-06	0.4954	0.06282	0.09465	0.1629	4.575e-09	3.914e-05	1.883e-10	5.549e-05	1.404e-09		0.817072
134	p11	6.466e-12	0.004812	4.42e-11	4.458e-07	1.588e-06	1.214e-05	0.0356	0.1694	0.03295	0.3947	1.078e-08	8.619e-05	0.0001725	2.597e-05	0.0007773		0.638538
135	p12	4.983e-12	0.002613	5.898e-11	5.32e-07	4.062e-07	1.045e-06	0.07575	0.286	0.004501	0.3616	5.654e-09	1.644e-05	1.604e-06	9.887e-05	0.0002406		0.730824
136	p13	6.114e-12	0.01068	5.243e-11	2.441e-07	1.048e-07	7.344e-06	0.04625	0.1329	0.0004783	0.6404	2.167e-08	0.0005358	0.0007277	4.793e-05	8.698e-05		0.832114
137	p14	3.25e-12	0.002695	2.591e-11	2.309e-07	2.001e-06	4.677e-06	0.4317	0.0615	0.0003959	0.2936	6.332e-09	0.0003312	5.022e-05	1.061e-05	1.606e-09		0.79029
138	p15	3.964e-12	0.002757	3.91e-11	1.254e-08	4.048e-07	3.834e-07	0.05309	0.05106	0.001172	0.4742	1.378e-08	9.036e-06	0.0001582	2.782e-05	3.635e-09		0.582475

## Sheet: fa>pout
1	2	3	4	5	6	7	8	9	10	11	12	13	14	15	16	17	18
	sum	0.23546	0.511532	0.243005	0.246874	0.245762	0.263022	0.598004	0.738404	0.608953	0.797163	0.5335	0.447132	0.297423	0.404071	0.690977
		for each p, fraction a
		11	12	13	14	15	16	17	18	19	20	21	22	24	25	26
		gre	mhe	cde	cmi	rst	tno	dix	dip	din	dxf	cha	sif	pha	coc	ph1
101	p01	1.218e-10	0.01607	4.26e-10	6.109e-05	7.524e-06	6.861e-05	0.01004	0.02851	0.0003392	0.02238	9.68e-10	0.005852	0.000309	4.585e-05	2.197e-10
102	pra	1.486e-10	5.337e-11	9.664e-10	0.0002838	2.925e-06	0.0008623	1.413e-10	4.478e-11	1.664e-05	5.056e-11	3.219e-10	0.004633	0.002541	0.009599	2.08e-10
103	puc	2.991e-10	1.067e-10	3.084e-10	0.000108	1.057e-09	4.056e-06	2.6e-10	6.238e-05	0.0002515	1.645e-05	4.133e-10	0.01045	0.008981	0.07153	0.2078
104	pal	2.968e-10	3.294e-05	4.943e-06	9.483e-05	2.279e-05	2.544e-05	0.0001552	3.918e-05	0.05337	7.695e-11	4.633e-10	0.01609	0.1103	0.06363	0.05122
105	plc	3.099e-10	4.062e-06	2.779e-10	5.558e-05	1.113e-07	5.531e-10	2.718e-05	1.416e-10	0.0001442	8.655e-11	0.2713	0.002009	0.01034	0.06334	0.02965
106	pax	8.081e-11	8.611e-05	3.298e-10	5.632e-05	9.219e-06	7.213e-05	0.01664	0.0406	0.01308	0.05055	8.429e-10	0.01087	0.0002615	0.002463	8.418e-06
107	xph	1.564e-10	0.04591	3.979e-10	7.4e-05	5.693e-06	1.686e-06	0.0001518	1.653e-10	0.003058	2e-05	3.721e-10	0.002248	0.0001375	0.0009113	6.435e-06
108	pau	2.967e-10	0.001516	2.779e-10	1.382e-05	1.896e-05	3.149e-05	0.0003495	0.03567	0.0003179	0.02816	6.147e-10	0.02039	7.16e-06	0.003198	2.89e-10
109	plu	1.991e-10	5.596e-11	2.876e-10	4.514e-06	8.387e-07	0.01413	0.0005258	7.872e-06	0.0004726	5.056e-11	1.072e-09	0.004827	8.696e-05	0.005711	0.0001125
110	pca	2.377e-10	0.001364	3.257e-10	3.034e-05	1.24e-05	4.17e-07	0.0008741	0.02415	0.0002034	0.0003615	1.021e-09	0.02339	0.001278	0.002398	4.196e-06
111	pur	9.779e-11	0.000197	3.123e-10	0.0001078	6.829e-07	3.33e-05	0.04132	1.158e-10	0.09377	4.446e-05	3.932e-10	0.0226	0.0001914	0.0008791	2.409e-05
112	pan	8.245e-11	4.302e-05	3.47e-10	2.632e-05	2.457e-05	6.061e-05	1.382e-10	0.0005741	0.08423	5.854e-06	9.824e-10	0.007059	8.176e-05	0.00211	6.707e-10
113	pln	1.204e-10	4.582e-05	3.857e-10	8.526e-05	4.066e-06	2.056e-05	0.0001118	5.436e-05	0.0003804	4.606e-06	0.1501	0.003268	0.002242	0.004707	7.413e-10
114	phi	0.01242	0.02469	0.0243	0.02449	0.02456	0.02474	0.02464	0.02462	0	0	0	0.02425	0.01192	0.0109	2.526e-05
115	plo	0	0.02469	0.0243	0.02449	0.02456	0.02474	0.02464	0.02462	0	0	0	0	0	0	4.105e-10
116	phr	0.01242	0.1481	0.1458	0.147	0.1473	0.1484	0.1478	0.1477	0	0	0.1121	0.1212	0.1192	0.109	0.001013
117	pcs	0	0.01234	0.01215	0.01225	0.01228	0.01237	0.01232	0.01231	0	0	0	0	0	0	0.0001041
118	ply	0	0	0	0	0	0	0	0	0	0	0	0	0	0	0.208
119	pyl	0.01639	0.01234	0.01215	0.01225	0.01228	0.01237	0.01232	0.01231	0	0	0	0	0	0	1.172e-06
120	pel	0.0288	0.01234	0.01215	0.01225	0.01228	0.01237	0.01232	0.01231	0.04657	0.04841	0	0.02425	0.01192	0.0109	4.121e-05
121	xpa	0.01639	0.01234	0.01215	0.01225	0.01228	0.01237	0.01232	0.01231	0	0	0	0	0	0	6.185e-05
122	phm	0.01242	0	0	0	0	0	0	0	0	0	0	0	0	0	0.1245
123	p02	9.927e-11	0.0224	4.632e-10	0.0001377	1.909e-05	1.55e-06	0.004043	0.009721	0.08352	0.0388	6.928e-10	0.01482	0.001132	0.002346	0.0002626
124	pta	0.1242	0	0	0	0	0	0	0	0.1164	0.121	0	0	0	0	0.0002201
125	xpe	0.01242	0	0	0	0	0	0	0	0	0	0	0	0.01192	0.0109	0.06772
126	p03	1.943e-10	0.01031	4.421e-10	2.673e-05	6.82e-06	2.12e-05	0.0008337	0.02458	0.0001956	0.03178	9.327e-10	0.01213	0.0007602	0.002074	3.97e-10
127	p04	1.205e-10	0.01081	3.623e-10	4.376e-05	1.061e-05	3.944e-05	0.002493	0.04476	0.01349	0.05032	8.361e-10	0.01557	1.693e-09	0.001843	5.915e-06
128	p05	8.222e-11	0.02121	3.123e-10	0.0002015	6.054e-06	4.912e-05	0.003413	0.01171	0.008077	0.04074	8.606e-10	0.01509	0.0003154	0.007747	2.299e-07
129	p06	1.906e-10	0.005735	3.607e-10	8.439e-05	2.901e-06	2.115e-06	0.001828	0.04478	7.505e-05	0.02808	7.061e-10	0.01842	0.0001074	0.0008433	5.463e-10
130	p07	2.03e-10	0.01061	2.89e-10	2.701e-05	1.849e-05	6.308e-07	0.001009	0.03889	0.004338	0.04875	9.778e-10	0.01387	7.994e-05	0.00184	3.531e-05
131	p08	2.052e-10	0.02978	2.884e-10	6.083e-06	2.461e-06	3.171e-05	0.0801	0.03625	0.0006575	0.04542	8.809e-10	0.008865	7.101e-07	0.0003137	1.893e-05
132	p09	1.422e-10	0.01501	3.387e-10	5.979e-05	1.257e-06	4.149e-06	0.00483	0.03405	7.25e-06	0.03728	1.025e-09	0.01136	9.412e-06	0.00398	8.813e-06
133	p10	2.481e-10	0.008187	3.17e-10	4.233e-05	1.945e-05	6.44e-05	0.09705	0.02037	0.0725	0.02624	9.735e-10	0.002724	1.679e-09	0.004196	3.664e-10
134	p11	1.313e-10	0.01453	3.398e-10	7.452e-05	6.591e-06	5.852e-05	0.003112	0.0227	0.01118	0.03066	9.216e-10	0.002585	0.0006718	0.0008483	9.614e-05
135	p12	9.28e-11	0.008233	4.404e-10	8.409e-05	1.578e-06	4.599e-06	0.006843	0.04451	0.001591	0.02641	6.079e-10	0.0005248	6.718e-06	0.003388	2.854e-05
136	p13	1.085e-10	0.02002	2.817e-10	3.108e-05	3.045e-07	2.998e-05	0.002577	0.009627	0.0001017	0.03947	9.268e-10	0.00957	0.001713	0.0009513	8.293e-06
137	p14	1.23e-10	0.01481	3.626e-10	7.105e-05	1.478e-05	4.146e-05	0.06892	0.01497	0.0002435	0.04194	9.843e-10	0.01797	0.0003556	0.000628	3.672e-10
138	p15	9.265e-11	0.007778	3.112e-10	2.274e-06	1.812e-06	2.129e-06	0.004397	0.005638	0.0003725	0.04032	8.945e-10	0.0002477	0.000554	0.0008498	4.777e-10

## Sheet: Xp>d
1	2	3	4	5	6	7	8	9	10	11	12	13	14	15	16	17	18	19	20	21	22	23	24	25	26	27	28	29	30	31	32	33	34	35	36	37	38	39	40	41	42	43	44	45
	rank =	31	17	2	7	10	22	14	33	12	38	13	16	18	37	4	6	8	1	15	11	9	3	24	19	5	35	26	28	30	27	21	29	20	25	34	36	23	32
	sum =	5.328e-05	0.0003633	0.09915	0.02766	0.01484	0.0001009	0.001285	5.224e-05	0.001738	1.133e-05	0.001613	0.0004317	0.0001852	2.35e-05	0.04231	0.0392	0.02248	0.134	0.0004417	0.009577	0.02018	0.05589	8.199e-05	0.0001845	0.04055	4.99e-05	7.1e-05	6.648e-05	5.46e-05	6.697e-05	0.000103	6.342e-05	0.000131	7.867e-05	5.06e-05	4.13e-05	9.274e-05	5.262e-05
		umolC/L/d
		101	102	103	104	105	106	107	108	109	110	111	112	113	114	115	116	117	118	119	120	121	122	123	124	125	126	127	128	129	130	131	132	133	134	135	136	137	138
		p01	pra	puc	pal	plc	pax	xph	pau	plu	pca	pur	pan	pln	phi	plo	phr	pcs	ply	pyl	pel	xpa	phm	p02	pta	xpe	p03	p04	p05	p06	p07	p08	p09	p10	p11	p12	p13	p14	p15		sum	rank
161	d01	5.328e-05	0	0	0	0	0	0	0	0	0	0	0	0	0	0	0	0	0	0	0	0	0	0	0	0	0	0	0	0	0	0	0	0	0	0	0	0	0		5.328e-05	31	d01
162	ar2	0	0.0003633	0	0	0	0	0	0	0	0	0	0	0	0	0	0	0	0	0	0	0	0	0	0	0	0	0	0	0	0	0	0	0	0	0	0	0	0		0.0003633	17	ar2
163	fu2	0	0	0.09915	0	0	0	0	0	0	0	0	0	0	0	0	0	0	0	0	0	0	0	0	0	0	0	0	0	0	0	0	0	0	0	0	0	0	0		0.09915	2	fu2
164	ga2	0	0	0	0.02766	0	0	0	0	0	0	0	0	0	0	0	0	0	0	0	0	0	0	0	0	0	0	0	0	0	0	0	0	0	0	0	0	0	0		0.02766	7	ga2
165	gl2	0	0	0	0	0.01484	0	0	0	0	0	0	0	0	0	0	0	0	0	0	0	0	0	0	0	0	0	0	0	0	0	0	0	0	0	0	0	0	0		0.01484	10	gl2
166	ma2	0	0	0	0	0	0.0001009	0	0	0	0	0	0	0	0	0	0	0	0	0	0	0	0	0	0	0	0	0	0	0	0	0	0	0	0	0	0	0	0		0.0001009	22	ma2
167	rh2	0	0	0	0	0	0	0.001285	0	0	0	0	0	0	0	0	0	0	0	0	0	0	0	0	0	0	0	0	0	0	0	0	0	0	0	0	0	0	0		0.001285	14	rh2
168	ga3	0	0	0	0	0	0	0	5.224e-05	0	0	0	0	0	0	0	0	0	0	0	0	0	0	0	0	0	0	0	0	0	0	0	0	0	0	0	0	0	0		5.224e-05	33	ga3
169	gl3	0	0	0	0	0	0	0	0	0.001738	0	0	0	0	0	0	0	0	0	0	0	0	0	0	0	0	0	0	0	0	0	0	0	0	0	0	0	0	0		0.001738	12	gl3
170	gc2	0	0	0	0	0	0	0	0	0	1.133e-05	0	0	0	0	0	0	0	0	0	0	0	0	0	0	0	0	0	0	0	0	0	0	0	0	0	0	0	0		1.133e-05	38	gc2
171	mu2	0	0	0	0	0	0	0	0	0	0	0.001613	0	0	0	0	0	0	0	0	0	0	0	0	0	0	0	0	0	0	0	0	0	0	0	0	0	0	0		0.001613	13	mu2
172	ga4	0	0	0	0	0	0	0	0	0	0	0	0.0004317	0	0	0	0	0	0	0	0	0	0	0	0	0	0	0	0	0	0	0	0	0	0	0	0	0	0		0.0004317	16	ga4
173	gl4	0	0	0	0	0	0	0	0	0	0	0	0	0.0001852	0	0	0	0	0	0	0	0	0	0	0	0	0	0	0	0	0	0	0	0	0	0	0	0	0		0.0001852	18	gl4
174	chi	0	0	0	0	0	0	0	0	0	0	0	0	0	2.35e-05	0	0	0	0	0	0	0	0	0	0	0	0	0	0	0	0	0	0	0	0	0	0	0	0		2.35e-05	37	chi
175	glo	0	0	0	0	0	0	0	0	0	0	0	0	0	0	0.04231	0	0	0	0	0	0	0	0	0	0	0	0	0	0	0	0	0	0	0	0	0	0	0		0.04231	4	glo
176	chr	0	0	0	0	0	0	0	0	0	0	0	0	0	0	0	0.0392	0	0	0	0	0	0	0	0	0	0	0	0	0	0	0	0	0	0	0	0	0	0		0.0392	6	chr
177	fcs	0	0	0	0	0	0	0	0	0	0	0	0	0	0	0	0	0.02248	0	0	0	0	0	0	0	0	0	0	0	0	0	0	0	0	0	0	0	0	0		0.02248	8	fcs
178	gly	0	0	0	0	0	0	0	0	0	0	0	0	0	0	0	0	0	0.134	0	0	0	0	0	0	0	0	0	0	0	0	0	0	0	0	0	0	0	0		0.134	1	gly
179	xyl	0	0	0	0	0	0	0	0	0	0	0	0	0	0	0	0	0	0	0.0004417	0	0	0	0	0	0	0	0	0	0	0	0	0	0	0	0	0	0	0		0.0004417	15	xyl
180	cel	0	0	0	0	0	0	0	0	0	0	0	0	0	0	0	0	0	0	0	0.009577	0	0	0	0	0	0	0	0	0	0	0	0	0	0	0	0	0	0		0.009577	11	cel
181	man	0	0	0	0	0	0	0	0	0	0	0	0	0	0	0	0	0	0	0	0	0.02018	0	0	0	0	0	0	0	0	0	0	0	0	0	0	0	0	0		0.02018	9	man
182	rhm	0	0	0	0	0	0	0	0	0	0	0	0	0	0	0	0	0	0	0	0	0	0.05589	0	0	0	0	0	0	0	0	0	0	0	0	0	0	0	0		0.05589	3	rhm
183	d02	0	0	0	0	0	0	0	0	0	0	0	0	0	0	0	0	0	0	0	0	0	0	8.199e-05	0	0	0	0	0	0	0	0	0	0	0	0	0	0	0		8.199e-05	24	d02
184	sta	0	0	0	0	0	0	0	0	0	0	0	0	0	0	0	0	0	0	0	0	0	0	0	0.0001845	0	0	0	0	0	0	0	0	0	0	0	0	0	0		0.0001845	19	sta
185	pec	0	0	0	0	0	0	0	0	0	0	0	0	0	0	0	0	0	0	0	0	0	0	0	0	0.04055	0	0	0	0	0	0	0	0	0	0	0	0	0		0.04055	5	pec
186	d03	0	0	0	0	0	0	0	0	0	0	0	0	0	0	0	0	0	0	0	0	0	0	0	0	0	4.99e-05	0	0	0	0	0	0	0	0	0	0	0	0		4.99e-05	35	d03
187	d04	0	0	0	0	0	0	0	0	0	0	0	0	0	0	0	0	0	0	0	0	0	0	0	0	0	0	7.1e-05	0	0	0	0	0	0	0	0	0	0	0		7.1e-05	26	d04
188	d05	0	0	0	0	0	0	0	0	0	0	0	0	0	0	0	0	0	0	0	0	0	0	0	0	0	0	0	6.648e-05	0	0	0	0	0	0	0	0	0	0		6.648e-05	28	d05
189	d06	0	0	0	0	0	0	0	0	0	0	0	0	0	0	0	0	0	0	0	0	0	0	0	0	0	0	0	0	5.46e-05	0	0	0	0	0	0	0	0	0		5.46e-05	30	d06
190	d07	0	0	0	0	0	0	0	0	0	0	0	0	0	0	0	0	0	0	0	0	0	0	0	0	0	0	0	0	0	6.697e-05	0	0	0	0	0	0	0	0		6.697e-05	27	d07
191	d08	0	0	0	0	0	0	0	0	0	0	0	0	0	0	0	0	0	0	0	0	0	0	0	0	0	0	0	0	0	0	0.000103	0	0	0	0	0	0	0		0.000103	21	d08
192	d09	0	0	0	0	0	0	0	0	0	0	0	0	0	0	0	0	0	0	0	0	0	0	0	0	0	0	0	0	0	0	0	6.342e-05	0	0	0	0	0	0		6.342e-05	29	d09
193	d10	0	0	0	0	0	0	0	0	0	0	0	0	0	0	0	0	0	0	0	0	0	0	0	0	0	0	0	0	0	0	0	0	0.000131	0	0	0	0	0		0.000131	20	d10
194	d11	0	0	0	0	0	0	0	0	0	0	0	0	0	0	0	0	0	0	0	0	0	0	0	0	0	0	0	0	0	0	0	0	0	7.867e-05	0	0	0	0		7.867e-05	25	d11
195	d12	0	0	0	0	0	0	0	0	0	0	0	0	0	0	0	0	0	0	0	0	0	0	0	0	0	0	0	0	0	0	0	0	0	0	5.06e-05	0	0	0		5.06e-05	34	d12
196	d13	0	0	0	0	0	0	0	0	0	0	0	0	0	0	0	0	0	0	0	0	0	0	0	0	0	0	0	0	0	0	0	0	0	0	0	4.13e-05	0	0		4.13e-05	36	d13
197	d14	0	0	0	0	0	0	0	0	0	0	0	0	0	0	0	0	0	0	0	0	0	0	0	0	0	0	0	0	0	0	0	0	0	0	0	0	9.274e-05	0		9.274e-05	23	d14
198	d15	0	0	0	0	0	0	0	0	0	0	0	0	0	0	0	0	0	0	0	0	0	0	0	0	0	0	0	0	0	0	0	0	0	0	0	0	0	5.262e-05		5.262e-05	32	d15

[truncated: 12 more sheets: fp>din, Xb>d, Xb>p, Xd>b, Xd>bR, fd>bin, Xa>b, Xa>bL, Xa>bR, fa>bin, fa>binL, fa>binR]
